# Supplementary material for: CPANNatNIC software for counter-propagation neural network to assist in read-across
Source: J Cheminform. 2017 May 22;9:30. doi: 10.1186/s13321-017-0218-y (PMC5440416; doi:10.1186/s13321-017-0218-y)
Supplement: Supplementary file 1 — Additional file 1. File containing CPANNatNIC program. [file 13321_2017_218_MOESM1_ESM.zip]

Archive with 2 entries (2 files):
- CPANNatNIC.zip
- example_input_data.zip
