# Supplementary material for: CPANNatNIC software for counter-propagation neural network to assist in read-across
Source: J Cheminform. 2017 May 22;9:30. doi: 10.1186/s13321-017-0218-y (PMC5440416; doi:10.1186/s13321-017-0218-y)
Supplement: Supplementary file 2 — Additional file 2. File containing CPANNatNIC source files. [file 13321_2017_218_MOESM2_ESM.zip]

Archive with 180 entries (169 files):
- source/build.xml
- source/build/
- source/build/built-jar.properties
- source/build/classes/
- source/build/classes/.netbeans_automatic_build
- source/build/classes/.netbeans_update_resources
- source/build/classes/CPANNatNIC/
- source/build/classes/CPANNatNIC/AboutDialog$1.class
- source/build/classes/CPANNatNIC/AboutDialog$2.class
- source/build/classes/CPANNatNIC/AboutDialog$3.class
- source/build/classes/CPANNatNIC/AboutDialog$4$1.class
- source/build/classes/CPANNatNIC/AboutDialog$4.class
- source/build/classes/CPANNatNIC/AboutDialog.class
- source/build/classes/CPANNatNIC/AboutDialog.form
- source/build/classes/CPANNatNIC/Dialogselectdescriptors$1.class
- source/build/classes/CPANNatNIC/Dialogselectdescriptors$2.class
- source/build/classes/CPANNatNIC/Dialogselectdescriptors$3.class
- source/build/classes/CPANNatNIC/Dialogselectdescriptors$4$1.class
- source/build/classes/CPANNatNIC/Dialogselectdescriptors$4.class
- source/build/classes/CPANNatNIC/Dialogselectdescriptors.class
- source/build/classes/CPANNatNIC/Dialogselectdescriptors.form
- source/build/classes/CPANNatNIC/DialogTrainNN$1.class
- source/build/classes/CPANNatNIC/DialogTrainNN$10.class
- source/build/classes/CPANNatNIC/DialogTrainNN$11.class
- source/build/classes/CPANNatNIC/DialogTrainNN$12$1.class
- source/build/classes/CPANNatNIC/DialogTrainNN$12.class
- source/build/classes/CPANNatNIC/DialogTrainNN$2.class
- source/build/classes/CPANNatNIC/DialogTrainNN$3.class
- source/build/classes/CPANNatNIC/DialogTrainNN$4.class
- source/build/classes/CPANNatNIC/DialogTrainNN$5.class
- source/build/classes/CPANNatNIC/DialogTrainNN$6.class
- source/build/classes/CPANNatNIC/DialogTrainNN$7.class
- source/build/classes/CPANNatNIC/DialogTrainNN$8.class
- source/build/classes/CPANNatNIC/DialogTrainNN$9.class
- source/build/classes/CPANNatNIC/DialogTrainNN$MyTrainingThreadClass.class
- source/build/classes/CPANNatNIC/DialogTrainNN.class
- source/build/classes/CPANNatNIC/DialogTrainNN.form
- source/build/classes/CPANNatNIC/DisplaySelectedNeuronDialog$1.class
- source/build/classes/CPANNatNIC/DisplaySelectedNeuronDialog$2.class
- source/build/classes/CPANNatNIC/DisplaySelectedNeuronDialog$3$1.class
- source/build/classes/CPANNatNIC/DisplaySelectedNeuronDialog$3.class
- source/build/classes/CPANNatNIC/DisplaySelectedNeuronDialog$OnResizeThreadClass.class
- source/build/classes/CPANNatNIC/DisplaySelectedNeuronDialog$PrepareMyMoleculeThreadClass.class
- source/build/classes/CPANNatNIC/DisplaySelectedNeuronDialog.class
- source/build/classes/CPANNatNIC/DisplaySelectedNeuronDialog.form
- source/build/classes/CPANNatNIC/DisplaySelectedObjectDialog$1.class
- source/build/classes/CPANNatNIC/DisplaySelectedObjectDialog$2$1.class
- source/build/classes/CPANNatNIC/DisplaySelectedObjectDialog$2.class
- source/build/classes/CPANNatNIC/DisplaySelectedObjectDialog$OnResizeThreadClass.class
- source/build/classes/CPANNatNIC/DisplaySelectedObjectDialog.class
- source/build/classes/CPANNatNIC/DisplaySelectedObjectDialog.form
- source/build/classes/CPANNatNIC/DrawingFrame$1.class
- source/build/classes/CPANNatNIC/DrawingFrame$10.class
- source/build/classes/CPANNatNIC/DrawingFrame$11.class
- source/build/classes/CPANNatNIC/DrawingFrame$12.class
- source/build/classes/CPANNatNIC/DrawingFrame$13.class
- source/build/classes/CPANNatNIC/DrawingFrame$14.class
- source/build/classes/CPANNatNIC/DrawingFrame$15.class
- source/build/classes/CPANNatNIC/DrawingFrame$1defineclasscolors.class
- source/build/classes/CPANNatNIC/DrawingFrame$1definedatsetcolors.class
- source/build/classes/CPANNatNIC/DrawingFrame$2.class
- source/build/classes/CPANNatNIC/DrawingFrame$3.class
- source/build/classes/CPANNatNIC/DrawingFrame$4.class
- source/build/classes/CPANNatNIC/DrawingFrame$5.class
- source/build/classes/CPANNatNIC/DrawingFrame$6.class
- source/build/classes/CPANNatNIC/DrawingFrame$7.class
- source/build/classes/CPANNatNIC/DrawingFrame$8.class
- source/build/classes/CPANNatNIC/DrawingFrame$9.class
- source/build/classes/CPANNatNIC/DrawingFrame.class
- source/build/classes/CPANNatNIC/DrawingFrame.form
- source/build/classes/CPANNatNIC/DrawingPanel$1.class
- source/build/classes/CPANNatNIC/DrawingPanel$10.class
- source/build/classes/CPANNatNIC/DrawingPanel$11.class
- source/build/classes/CPANNatNIC/DrawingPanel$12.class
- source/build/classes/CPANNatNIC/DrawingPanel$13.class
- source/build/classes/CPANNatNIC/DrawingPanel$14.class
- source/build/classes/CPANNatNIC/DrawingPanel$15.class
- source/build/classes/CPANNatNIC/DrawingPanel$16.class
- source/build/classes/CPANNatNIC/DrawingPanel$17.class
- source/build/classes/CPANNatNIC/DrawingPanel$18.class
- source/build/classes/CPANNatNIC/DrawingPanel$19.class
- source/build/classes/CPANNatNIC/DrawingPanel$1runsaveEDmap.class
- source/build/classes/CPANNatNIC/DrawingPanel$2.class
- source/build/classes/CPANNatNIC/DrawingPanel$20.class
- source/build/classes/CPANNatNIC/DrawingPanel$21.class
- source/build/classes/CPANNatNIC/DrawingPanel$22.class
- source/build/classes/CPANNatNIC/DrawingPanel$23.class
- source/build/classes/CPANNatNIC/DrawingPanel$24.class
- source/build/classes/CPANNatNIC/DrawingPanel$25.class
- source/build/classes/CPANNatNIC/DrawingPanel$26.class
- source/build/classes/CPANNatNIC/DrawingPanel$27.class
- source/build/classes/CPANNatNIC/DrawingPanel$28.class
- source/build/classes/CPANNatNIC/DrawingPanel$3.class
- source/build/classes/CPANNatNIC/DrawingPanel$4.class
- source/build/classes/CPANNatNIC/DrawingPanel$5.class
- source/build/classes/CPANNatNIC/DrawingPanel$6.class
- source/build/classes/CPANNatNIC/DrawingPanel$7.class
- source/build/classes/CPANNatNIC/DrawingPanel$8.class
- source/build/classes/CPANNatNIC/DrawingPanel$9.class
- source/build/classes/CPANNatNIC/DrawingPanel$DrawNeuronsThreadClass.class
- source/build/classes/CPANNatNIC/DrawingPanel$MyScrollbarlistener.class
- source/build/classes/CPANNatNIC/DrawingPanel$PopupMenuAction.class
- source/build/classes/CPANNatNIC/DrawingPanel$PrepareMoleculesThreadClass.class
- source/build/classes/CPANNatNIC/DrawingPanel$SaveToFileThreadClass.class
- source/build/classes/CPANNatNIC/DrawingPanel.class
- source/build/classes/CPANNatNIC/DrawingPanel.form
- source/build/classes/CPANNatNIC/LICENSE.txt
- source/build/classes/CPANNatNIC/Mainframe$1.class
- source/build/classes/CPANNatNIC/Mainframe$10.class
- source/build/classes/CPANNatNIC/Mainframe$11.class
- source/build/classes/CPANNatNIC/Mainframe$12.class
- source/build/classes/CPANNatNIC/Mainframe$13.class
- source/build/classes/CPANNatNIC/Mainframe$14.class
- source/build/classes/CPANNatNIC/Mainframe$15.class
- source/build/classes/CPANNatNIC/Mainframe$16.class
- source/build/classes/CPANNatNIC/Mainframe$17.class
- source/build/classes/CPANNatNIC/Mainframe$2.class
- source/build/classes/CPANNatNIC/Mainframe$3.class
- source/build/classes/CPANNatNIC/Mainframe$4.class
- source/build/classes/CPANNatNIC/Mainframe$5.class
- source/build/classes/CPANNatNIC/Mainframe$6.class
- source/build/classes/CPANNatNIC/Mainframe$7.class
- source/build/classes/CPANNatNIC/Mainframe$8.class
- source/build/classes/CPANNatNIC/Mainframe$9.class
- source/build/classes/CPANNatNIC/Mainframe$MyCrossvalidationThreadClass$1.class
- source/build/classes/CPANNatNIC/Mainframe$MyCrossvalidationThreadClass$2.class
- source/build/classes/CPANNatNIC/Mainframe$MyCrossvalidationThreadClass.class
- source/build/classes/CPANNatNIC/Mainframe.class
- source/build/classes/CPANNatNIC/Mainframe.form
- source/build/classes/CPANNatNIC/MyInputData.class
- source/build/classes/CPANNatNIC/MyTable$1.class
- source/build/classes/CPANNatNIC/MyTable$2.class
- source/build/classes/CPANNatNIC/MyTable$3.class
- source/build/classes/CPANNatNIC/MyTable$4.class
- source/build/classes/CPANNatNIC/MyTable$5.class
- source/build/classes/CPANNatNIC/MyTable$MyTableCellEditor.class
- source/build/classes/CPANNatNIC/MyTable.class
- source/build/classes/CPANNatNIC/README.txt
- source/build/empty/
- source/build/generated-sources/
- source/build/generated-sources/ap-source-output/
- source/cdk-1.5.4.jar
- source/nbproject/
- source/nbproject/build-impl.xml
- source/nbproject/build-impl.xml~
- source/nbproject/genfiles.properties
- source/nbproject/private/
- source/nbproject/private/config.properties
- source/nbproject/private/private.properties
- source/nbproject/private/private.xml
- source/nbproject/private/profiler/
- source/nbproject/private/profiler/attach.xml
- source/nbproject/private/profiler/configurations.xml
- source/nbproject/private/profiler/root_selector.properties
- source/nbproject/private/profiler/snapshot-1398348773171.nps
- source/nbproject/private/profiler/snapshot-1461063445006.nps
- source/nbproject/project.properties
- source/nbproject/project.xml
- source/src/
- source/src/CPANNatNIC/
- source/src/CPANNatNIC/AboutDialog.form
- source/src/CPANNatNIC/AboutDialog.java
- source/src/CPANNatNIC/Dialogselectdescriptors.form
- source/src/CPANNatNIC/Dialogselectdescriptors.java
- source/src/CPANNatNIC/DialogTrainNN.form
- source/src/CPANNatNIC/DialogTrainNN.java
- source/src/CPANNatNIC/DisplaySelectedNeuronDialog.form
- source/src/CPANNatNIC/DisplaySelectedNeuronDialog.java
- source/src/CPANNatNIC/DisplaySelectedObjectDialog.form
- source/src/CPANNatNIC/DisplaySelectedObjectDialog.java
- source/src/CPANNatNIC/DrawingFrame.form
- source/src/CPANNatNIC/DrawingFrame.java
- source/src/CPANNatNIC/DrawingPanel.form
- source/src/CPANNatNIC/DrawingPanel.java
- source/src/CPANNatNIC/LICENSE.txt
- source/src/CPANNatNIC/Mainframe.form
- source/src/CPANNatNIC/Mainframe.java
- source/src/CPANNatNIC/MyInputData.java
- source/src/CPANNatNIC/MyTable.java
- source/src/CPANNatNIC/README.txt
