# Supplementary material for: CPANNatNIC software for counter-propagation neural network to assist in read-across
Source: J Cheminform. 2017 May 22;9:30. doi: 10.1186/s13321-017-0218-y (PMC5440416; doi:10.1186/s13321-017-0218-y)
Supplement: Supplementary file 2 — Additional file 2. File containing CPANNatNIC source files. [file 13321_2017_218_MOESM2_ESM.zip › source/build/built-jar.properties]

#Fri, 28 Apr 2017 15:19:30 +0200


C\:\\Users\\viktord\\Documents\\NetBeansProjects\\mojiprojekti\\CPANNatNIC_version_1_01_with_source_code=
