# Supplementary material for: CPANNatNIC software for counter-propagation neural network to assist in read-across
Source: J Cheminform. 2017 May 22;9:30. doi: 10.1186/s13321-017-0218-y (PMC5440416; doi:10.1186/s13321-017-0218-y)
Supplement: Supplementary file 2 — Additional file 2. File containing CPANNatNIC source files. [file 13321_2017_218_MOESM2_ESM.zip › source/build/classes/CPANNatNIC/Dialogselectdescriptors.form]

<?xml version="1.0" encoding="UTF-8" ?>

<Form version="1.3" maxVersion="1.8" type="org.netbeans.modules.form.forminfo.JDialogFormInfo">
  <Properties>
    <Property name="defaultCloseOperation" type="int" value="0"/>
  </Properties>
  <SyntheticProperties>
    <SyntheticProperty name="formSizePolicy" type="int" value="1"/>
    <SyntheticProperty name="generateCenter" type="boolean" value="false"/>
  </SyntheticProperties>
  <AuxValues>
    <AuxValue name="FormSettings_autoResourcing" type="java.lang.Integer" value="0"/>
    <AuxValue name="FormSettings_autoSetComponentName" type="java.lang.Boolean" value="false"/>
    <AuxValue name="FormSettings_generateFQN" type="java.lang.Boolean" value="true"/>
    <AuxValue name="FormSettings_generateMnemonicsCode" type="java.lang.Boolean" value="false"/>
    <AuxValue name="FormSettings_i18nAutoMode" type="java.lang.Boolean" value="false"/>
    <AuxValue name="FormSettings_layoutCodeTarget" type="java.lang.Integer" value="1"/>
    <AuxValue name="FormSettings_listenerGenerationStyle" type="java.lang.Integer" value="0"/>
    <AuxValue name="FormSettings_variablesLocal" type="java.lang.Boolean" value="false"/>
    <AuxValue name="FormSettings_variablesModifier" type="java.lang.Integer" value="2"/>
  </AuxValues>

  <Layout>
    <DimensionLayout dim="0">
      <Group type="103" groupAlignment="0" attributes="0">
          <Group type="102" alignment="0" attributes="0">
              <EmptySpace min="-2" pref="28" max="-2" attributes="0"/>
              <Component id="jLabel1" min="-2" pref="110" max="-2" attributes="0"/>
              <EmptySpace pref="166" max="32767" attributes="0"/>
              <Component id="jLabel2" min="-2" max="-2" attributes="0"/>
              <EmptySpace min="-2" pref="130" max="-2" attributes="0"/>
          </Group>
          <Group type="102" alignment="0" attributes="0">
              <EmptySpace min="-2" pref="233" max="-2" attributes="0"/>
              <Group type="103" groupAlignment="0" max="-2" attributes="0">
                  <Component id="jToggleButton1" max="32767" attributes="0"/>
                  <Component id="jButton1" linkSize="1" pref="84" max="32767" attributes="0"/>
                  <Component id="jButton2" linkSize="1" max="32767" attributes="0"/>
              </Group>
              <EmptySpace max="32767" attributes="0"/>
          </Group>
      </Group>
    </DimensionLayout>
    <DimensionLayout dim="1">
      <Group type="103" groupAlignment="0" attributes="0">
          <Group type="102" alignment="0" attributes="0">
              <EmptySpace min="-2" pref="24" max="-2" attributes="0"/>
              <Group type="103" groupAlignment="3" attributes="0">
                  <Component id="jLabel1" alignment="3" min="-2" max="-2" attributes="0"/>
                  <Component id="jLabel2" alignment="3" min="-2" pref="41" max="-2" attributes="0"/>
              </Group>
              <EmptySpace min="-2" pref="80" max="-2" attributes="0"/>
              <Component id="jButton1" linkSize="2" min="-2" max="-2" attributes="0"/>
              <EmptySpace type="separate" max="-2" attributes="0"/>
              <Component id="jButton2" linkSize="2" min="-2" max="-2" attributes="0"/>
              <EmptySpace pref="65" max="32767" attributes="0"/>
              <Component id="jToggleButton1" min="-2" max="-2" attributes="0"/>
              <EmptySpace min="-2" pref="30" max="-2" attributes="0"/>
          </Group>
      </Group>
    </DimensionLayout>
  </Layout>
  <SubComponents>
    <Component class="javax.swing.JButton" name="jButton1">
      <Properties>
        <Property name="text" type="java.lang.String" value="Add -&gt;"/>
      </Properties>
      <Events>
        <EventHandler event="actionPerformed" listener="java.awt.event.ActionListener" parameters="java.awt.event.ActionEvent" handler="jButton1ActionPerformed"/>
      </Events>
    </Component>
    <Component class="javax.swing.JButton" name="jButton2">
      <Properties>
        <Property name="text" type="java.lang.String" value="&lt;- Remove"/>
      </Properties>
      <Events>
        <EventHandler event="actionPerformed" listener="java.awt.event.ActionListener" parameters="java.awt.event.ActionEvent" handler="jButton2ActionPerformed"/>
      </Events>
    </Component>
    <Component class="javax.swing.JLabel" name="jLabel1">
      <Properties>
        <Property name="text" type="java.lang.String" value="Select descriptors:"/>
      </Properties>
    </Component>
    <Component class="javax.swing.JLabel" name="jLabel2">
      <Properties>
        <Property name="text" type="java.lang.String" value="Selected descriptors:"/>
      </Properties>
    </Component>
    <Component class="javax.swing.JToggleButton" name="jToggleButton1">
      <Properties>
        <Property name="text" type="java.lang.String" value="OK"/>
      </Properties>
      <Events>
        <EventHandler event="actionPerformed" listener="java.awt.event.ActionListener" parameters="java.awt.event.ActionEvent" handler="jToggleButton1ActionPerformed"/>
      </Events>
    </Component>
  </SubComponents>
</Form>
