# Supplementary material for: CPANNatNIC software for counter-propagation neural network to assist in read-across
Source: J Cheminform. 2017 May 22;9:30. doi: 10.1186/s13321-017-0218-y (PMC5440416; doi:10.1186/s13321-017-0218-y)
Supplement: Supplementary file 2 — Additional file 2. File containing CPANNatNIC source files. [file 13321_2017_218_MOESM2_ESM.zip › source/build/classes/CPANNatNIC/DialogTrainNN.form]

<?xml version="1.0" encoding="UTF-8" ?>

<Form version="1.5" maxVersion="1.8" type="org.netbeans.modules.form.forminfo.JDialogFormInfo">
  <Properties>
    <Property name="defaultCloseOperation" type="int" value="2"/>
    <Property name="preferredSize" type="java.awt.Dimension" editor="org.netbeans.beaninfo.editors.DimensionEditor">
      <Dimension value="[800, 600]"/>
    </Property>
  </Properties>
  <SyntheticProperties>
    <SyntheticProperty name="formSizePolicy" type="int" value="1"/>
    <SyntheticProperty name="generateCenter" type="boolean" value="false"/>
  </SyntheticProperties>
  <Events>
    <EventHandler event="windowClosed" listener="java.awt.event.WindowListener" parameters="java.awt.event.WindowEvent" handler="formWindowClosed"/>
  </Events>
  <AuxValues>
    <AuxValue name="FormSettings_autoResourcing" type="java.lang.Integer" value="0"/>
    <AuxValue name="FormSettings_autoSetComponentName" type="java.lang.Boolean" value="false"/>
    <AuxValue name="FormSettings_generateFQN" type="java.lang.Boolean" value="true"/>
    <AuxValue name="FormSettings_generateMnemonicsCode" type="java.lang.Boolean" value="false"/>
    <AuxValue name="FormSettings_i18nAutoMode" type="java.lang.Boolean" value="false"/>
    <AuxValue name="FormSettings_layoutCodeTarget" type="java.lang.Integer" value="1"/>
    <AuxValue name="FormSettings_listenerGenerationStyle" type="java.lang.Integer" value="0"/>
    <AuxValue name="FormSettings_variablesLocal" type="java.lang.Boolean" value="false"/>
    <AuxValue name="FormSettings_variablesModifier" type="java.lang.Integer" value="2"/>
  </AuxValues>

  <Layout>
    <DimensionLayout dim="0">
      <Group type="103" groupAlignment="0" attributes="0">
          <Component id="jScrollPane1" alignment="1" pref="716" max="32767" attributes="0"/>
      </Group>
    </DimensionLayout>
    <DimensionLayout dim="1">
      <Group type="103" groupAlignment="0" attributes="0">
          <Component id="jScrollPane1" alignment="1" pref="536" max="32767" attributes="0"/>
      </Group>
    </DimensionLayout>
  </Layout>
  <SubComponents>
    <Container class="javax.swing.JScrollPane" name="jScrollPane1">
      <Properties>
        <Property name="border" type="javax.swing.border.Border" editor="org.netbeans.modules.form.editors2.BorderEditor">
          <Border info="null"/>
        </Property>
        <Property name="autoscrolls" type="boolean" value="true"/>
      </Properties>

      <Layout class="org.netbeans.modules.form.compat2.layouts.support.JScrollPaneSupportLayout"/>
      <SubComponents>
        <Container class="javax.swing.JPanel" name="jPanel1">

          <Layout>
            <DimensionLayout dim="0">
              <Group type="103" groupAlignment="0" attributes="0">
                  <Group type="102" attributes="0">
                      <EmptySpace max="-2" attributes="0"/>
                      <Group type="103" groupAlignment="0" attributes="0">
                          <Group type="103" alignment="0" groupAlignment="1" max="-2" attributes="0">
                              <Group type="102" alignment="1" attributes="0">
                                  <Group type="103" groupAlignment="0" attributes="0">
                                      <Component id="jLabel3" linkSize="1" alignment="0" max="32767" attributes="0"/>
                                      <Component id="jLabel9" linkSize="1" alignment="0" max="32767" attributes="0"/>
                                      <Component id="jLabel4" linkSize="1" alignment="0" max="32767" attributes="0"/>
                                      <Component id="jLabel10" linkSize="1" alignment="0" max="32767" attributes="0"/>
                                      <Component id="jLabel1" linkSize="1" alignment="0" max="32767" attributes="0"/>
                                      <Component id="jLabel2" linkSize="1" alignment="0" max="32767" attributes="0"/>
                                      <Component id="jLabel5" linkSize="1" alignment="0" max="32767" attributes="0"/>
                                      <Component id="jLabel6" linkSize="1" alignment="0" max="32767" attributes="0"/>
                                      <Component id="jLabel8" linkSize="1" alignment="0" max="32767" attributes="0"/>
                                      <Component id="jLabel7" linkSize="1" alignment="0" max="32767" attributes="0"/>
                                  </Group>
                                  <EmptySpace min="-2" pref="80" max="-2" attributes="0"/>
                                  <Group type="103" groupAlignment="0" attributes="0">
                                      <Component id="maximallearningrate" linkSize="4" alignment="0" pref="167" max="32767" attributes="0"/>
                                      <Component id="minimallearningrate" linkSize="4" alignment="0" pref="167" max="32767" attributes="0"/>
                                      <Component id="neighbourhoodtype" linkSize="4" alignment="0" pref="201" max="32767" attributes="0"/>
                                      <Component id="toroidboundarycondition" linkSize="4" alignment="0" pref="201" max="32767" attributes="0"/>
                                      <Component id="numberofepochs" linkSize="4" pref="201" max="32767" attributes="0"/>
                                      <Component id="bestmatchtype" linkSize="4" alignment="0" pref="329" max="32767" attributes="0"/>
                                      <Component id="randseed" linkSize="4" alignment="0" max="32767" attributes="0"/>
                                      <Group type="102" alignment="0" attributes="0">
                                          <Group type="103" groupAlignment="0" max="-2" attributes="0">
                                              <Component id="neuronsinydir" max="32767" attributes="0"/>
                                              <Component id="neuronsinxdir" min="-2" pref="40" max="-2" attributes="0"/>
                                          </Group>
                                          <EmptySpace type="separate" max="-2" attributes="0"/>
                                          <Group type="103" groupAlignment="0" max="-2" attributes="0">
                                              <Component id="neuronsinxdirection_jComboBox" max="32767" attributes="0"/>
                                              <Component id="neuronsinydirection_jComboBox" min="-2" pref="50" max="-2" attributes="0"/>
                                          </Group>
                                      </Group>
                                      <Component id="furthestneuronforcorrection" min="-2" pref="40" max="-2" attributes="0"/>
                                  </Group>
                                  <EmptySpace min="-2" pref="52" max="-2" attributes="0"/>
                              </Group>
                              <Group type="102" alignment="1" attributes="0">
                                  <Component id="starttraining" min="-2" pref="387" max="-2" attributes="0"/>
                                  <EmptySpace max="32767" attributes="0"/>
                                  <Component id="closedialogbutton" min="-2" pref="205" max="-2" attributes="0"/>
                              </Group>
                          </Group>
                          <Component id="loadparametersbutton" min="-2" pref="380" max="-2" attributes="0"/>
                      </Group>
                      <EmptySpace max="-2" attributes="0"/>
                  </Group>
              </Group>
            </DimensionLayout>
            <DimensionLayout dim="1">
              <Group type="103" groupAlignment="0" attributes="0">
                  <Group type="102" attributes="0">
                      <EmptySpace max="-2" attributes="0"/>
                      <Component id="loadparametersbutton" linkSize="7" min="-2" pref="26" max="-2" attributes="0"/>
                      <EmptySpace type="separate" max="-2" attributes="0"/>
                      <Group type="103" groupAlignment="3" attributes="0">
                          <Component id="jLabel4" linkSize="2" alignment="3" min="-2" max="-2" attributes="0"/>
                          <Component id="randseed" linkSize="5" alignment="3" min="-2" max="-2" attributes="0"/>
                      </Group>
                      <EmptySpace type="separate" max="-2" attributes="0"/>
                      <Group type="103" groupAlignment="3" attributes="0">
                          <Component id="jLabel5" linkSize="2" alignment="3" min="-2" max="-2" attributes="0"/>
                          <Component id="neuronsinxdir" linkSize="5" alignment="3" min="-2" max="-2" attributes="0"/>
                          <Component id="neuronsinxdirection_jComboBox" alignment="3" min="-2" pref="22" max="-2" attributes="0"/>
                      </Group>
                      <EmptySpace type="separate" max="-2" attributes="0"/>
                      <Group type="103" groupAlignment="0" attributes="0">
                          <Component id="jLabel6" linkSize="2" min="-2" max="-2" attributes="0"/>
                          <Group type="103" alignment="0" groupAlignment="3" attributes="0">
                              <Component id="neuronsinydir" alignment="3" min="-2" pref="22" max="-2" attributes="0"/>
                              <Component id="neuronsinydirection_jComboBox" alignment="3" min="-2" pref="22" max="-2" attributes="0"/>
                          </Group>
                      </Group>
                      <EmptySpace type="separate" max="-2" attributes="0"/>
                      <Group type="103" groupAlignment="0" attributes="0">
                          <Group type="102" alignment="1" attributes="0">
                              <Group type="103" groupAlignment="3" attributes="0">
                                  <Component id="jLabel7" linkSize="2" alignment="3" min="-2" max="-2" attributes="0"/>
                                  <Component id="toroidboundarycondition" linkSize="5" alignment="3" min="-2" max="-2" attributes="0"/>
                              </Group>
                              <EmptySpace type="separate" max="-2" attributes="0"/>
                              <Group type="103" groupAlignment="3" attributes="0">
                                  <Component id="jLabel8" linkSize="2" alignment="3" min="-2" max="-2" attributes="0"/>
                                  <Component id="neighbourhoodtype" linkSize="5" alignment="3" min="-2" max="-2" attributes="0"/>
                              </Group>
                              <EmptySpace type="separate" max="-2" attributes="0"/>
                              <Group type="103" groupAlignment="3" attributes="0">
                                  <Component id="jLabel9" linkSize="2" alignment="3" min="-2" max="-2" attributes="0"/>
                                  <Component id="furthestneuronforcorrection" linkSize="5" alignment="3" min="-2" max="-2" attributes="0"/>
                              </Group>
                              <EmptySpace type="separate" max="-2" attributes="0"/>
                              <Group type="103" groupAlignment="3" attributes="0">
                                  <Component id="jLabel2" linkSize="2" alignment="3" min="-2" max="-2" attributes="0"/>
                                  <Component id="maximallearningrate" linkSize="5" alignment="3" min="-2" max="-2" attributes="0"/>
                              </Group>
                              <EmptySpace type="separate" max="-2" attributes="0"/>
                              <Component id="jLabel1" linkSize="2" min="-2" max="-2" attributes="0"/>
                          </Group>
                          <Component id="minimallearningrate" linkSize="5" alignment="1" min="-2" max="-2" attributes="0"/>
                      </Group>
                      <EmptySpace type="separate" max="-2" attributes="0"/>
                      <Group type="103" groupAlignment="3" attributes="0">
                          <Component id="jLabel10" linkSize="2" alignment="3" min="-2" max="-2" attributes="0"/>
                          <Component id="bestmatchtype" linkSize="5" alignment="3" min="-2" max="-2" attributes="0"/>
                      </Group>
                      <EmptySpace type="separate" max="-2" attributes="0"/>
                      <Group type="103" groupAlignment="3" attributes="0">
                          <Component id="jLabel3" linkSize="2" alignment="3" min="-2" max="-2" attributes="0"/>
                          <Component id="numberofepochs" alignment="3" min="-2" max="-2" attributes="0"/>
                      </Group>
                      <EmptySpace type="separate" max="-2" attributes="0"/>
                      <Group type="103" groupAlignment="3" attributes="0">
                          <Component id="closedialogbutton" linkSize="7" alignment="3" min="-2" max="-2" attributes="0"/>
                          <Component id="starttraining" linkSize="7" alignment="3" min="-2" max="-2" attributes="0"/>
                      </Group>
                      <EmptySpace max="-2" attributes="0"/>
                  </Group>
              </Group>
            </DimensionLayout>
          </Layout>
          <SubComponents>
            <Component class="javax.swing.JFormattedTextField" name="neuronsinxdir">
              <Properties>
                <Property name="formatterFactory" type="javax.swing.JFormattedTextField$AbstractFormatterFactory" editor="org.netbeans.modules.form.editors.AbstractFormatterFactoryEditor">
                  <Format format="#0" subtype="-1" type="0"/>
                </Property>
                <Property name="text" type="java.lang.String" value="5"/>
                <Property name="enabled" type="boolean" value="false"/>
              </Properties>
            </Component>
            <Component class="javax.swing.JFormattedTextField" name="numberofepochs">
              <Properties>
                <Property name="formatterFactory" type="javax.swing.JFormattedTextField$AbstractFormatterFactory" editor="org.netbeans.modules.form.editors.AbstractFormatterFactoryEditor">
                  <Format format="#0" subtype="-1" type="0"/>
                </Property>
                <Property name="text" type="java.lang.String" value="100"/>
              </Properties>
              <Events>
                <EventHandler event="actionPerformed" listener="java.awt.event.ActionListener" parameters="java.awt.event.ActionEvent" handler="numberofepochsActionPerformed"/>
              </Events>
            </Component>
            <Component class="javax.swing.JLabel" name="jLabel5">
              <Properties>
                <Property name="font" type="java.awt.Font" editor="org.netbeans.beaninfo.editors.FontEditor">
                  <Font name="Tahoma" size="14" style="0"/>
                </Property>
                <Property name="text" type="java.lang.String" value="Number of neurons in x direction"/>
              </Properties>
            </Component>
            <Component class="javax.swing.JLabel" name="jLabel8">
              <Properties>
                <Property name="font" type="java.awt.Font" editor="org.netbeans.beaninfo.editors.FontEditor">
                  <Font name="Tahoma" size="14" style="0"/>
                </Property>
                <Property name="text" type="java.lang.String" value="Type of neighbourhood correction"/>
              </Properties>
            </Component>
            <Component class="javax.swing.JLabel" name="jLabel2">
              <Properties>
                <Property name="font" type="java.awt.Font" editor="org.netbeans.beaninfo.editors.FontEditor">
                  <Font name="Tahoma" size="14" style="0"/>
                </Property>
                <Property name="text" type="java.lang.String" value="Maximal learning rate"/>
              </Properties>
            </Component>
            <Component class="javax.swing.JButton" name="starttraining">
              <Properties>
                <Property name="font" type="java.awt.Font" editor="org.netbeans.beaninfo.editors.FontEditor">
                  <Font name="Tahoma" size="18" style="0"/>
                </Property>
                <Property name="text" type="java.lang.String" value="Train"/>
              </Properties>
              <Events>
                <EventHandler event="actionPerformed" listener="java.awt.event.ActionListener" parameters="java.awt.event.ActionEvent" handler="starttrainingActionPerformed"/>
              </Events>
            </Component>
            <Component class="javax.swing.JLabel" name="jLabel3">
              <Properties>
                <Property name="font" type="java.awt.Font" editor="org.netbeans.beaninfo.editors.FontEditor">
                  <Font name="Tahoma" size="14" style="0"/>
                </Property>
                <Property name="text" type="java.lang.String" value="Number of epochs"/>
              </Properties>
            </Component>
            <Component class="javax.swing.JComboBox" name="toroidboundarycondition">
              <Properties>
                <Property name="model" type="javax.swing.ComboBoxModel" editor="org.netbeans.modules.form.editors2.ComboBoxModelEditor">
                  <StringArray count="2">
                    <StringItem index="0" value="Non-toroid NN"/>
                    <StringItem index="1" value="Toroid NN"/>
                  </StringArray>
                </Property>
              </Properties>
            </Component>
            <Component class="javax.swing.JLabel" name="jLabel6">
              <Properties>
                <Property name="font" type="java.awt.Font" editor="org.netbeans.beaninfo.editors.FontEditor">
                  <Font name="Tahoma" size="14" style="0"/>
                </Property>
                <Property name="text" type="java.lang.String" value="Number of neurons in y direction"/>
              </Properties>
            </Component>
            <Component class="javax.swing.JFormattedTextField" name="maximallearningrate">
              <Properties>
                <Property name="text" type="java.lang.String" value="0.5"/>
              </Properties>
              <Events>
                <EventHandler event="actionPerformed" listener="java.awt.event.ActionListener" parameters="java.awt.event.ActionEvent" handler="maximallearningrateActionPerformed"/>
              </Events>
            </Component>
            <Component class="javax.swing.JLabel" name="jLabel4">
              <Properties>
                <Property name="font" type="java.awt.Font" editor="org.netbeans.beaninfo.editors.FontEditor">
                  <Font name="Tahoma" size="14" style="0"/>
                </Property>
                <Property name="text" type="java.lang.String" value="Random seed"/>
              </Properties>
            </Component>
            <Component class="javax.swing.JComboBox" name="neighbourhoodtype">
              <Properties>
                <Property name="model" type="javax.swing.ComboBoxModel" editor="org.netbeans.modules.form.editors2.ComboBoxModelEditor">
                  <StringArray count="5">
                    <StringItem index="0" value="Flat"/>
                    <StringItem index="1" value="Triangular"/>
                    <StringItem index="2" value="Chef hat function"/>
                    <StringItem index="3" value="Mexican hat function"/>
                    <StringItem index="4" value=" "/>
                  </StringArray>
                </Property>
                <Property name="selectedIndex" type="int" value="1"/>
              </Properties>
            </Component>
            <Component class="javax.swing.JComboBox" name="neuronsinydirection_jComboBox">
              <Properties>
                <Property name="model" type="javax.swing.ComboBoxModel" editor="org.netbeans.modules.form.RADConnectionPropertyEditor">
                  <Connection code="new javax.swing.DefaultComboBoxModel(new String[] {&quot;1&quot;,&quot;2&quot;,&quot;3&quot;,&quot;4&quot;,&quot;5&quot;,&quot;6&quot;,&quot;7&quot;,&quot;8&quot;,&quot;9&quot;,&quot;10&quot;,&quot;11&quot;,&quot;12&quot;,&quot;13&quot;,&quot;14&quot;,&quot;15&quot;,&quot;16&quot;,&quot;17&quot;,&quot;18&quot;,&quot;19&quot;,&quot;20&quot;,&quot;21&quot;,&quot;22&quot;,&quot;23&quot;,&quot;24&quot;,&quot;25&quot;,&quot;26&quot;,&quot;27&quot;,&quot;28&quot;,&quot;29&quot;,&quot;30&quot;})" type="code"/>
                </Property>
              </Properties>
              <Events>
                <EventHandler event="actionPerformed" listener="java.awt.event.ActionListener" parameters="java.awt.event.ActionEvent" handler="neuronsinydirection_jComboBoxActionPerformed"/>
              </Events>
              <AuxValues>
                <AuxValue name="JavaCodeGenerator_InitCodePost" type="java.lang.String" value="neuronsinydirection_jComboBox.setSelectedIndex(-1);"/>
              </AuxValues>
            </Component>
            <Component class="javax.swing.JFormattedTextField" name="furthestneuronforcorrection">
              <Properties>
                <Property name="formatterFactory" type="javax.swing.JFormattedTextField$AbstractFormatterFactory" editor="org.netbeans.modules.form.editors.AbstractFormatterFactoryEditor">
                  <Format format="#0" subtype="-1" type="0"/>
                </Property>
                <Property name="text" type="java.lang.String" value="5"/>
              </Properties>
              <Events>
                <EventHandler event="actionPerformed" listener="java.awt.event.ActionListener" parameters="java.awt.event.ActionEvent" handler="furthestneuronforcorrectionActionPerformed"/>
              </Events>
            </Component>
            <Component class="javax.swing.JComboBox" name="bestmatchtype">
              <Properties>
                <Property name="model" type="javax.swing.ComboBoxModel" editor="org.netbeans.modules.form.editors2.ComboBoxModelEditor">
                  <StringArray count="3">
                    <StringItem index="0" value="neuron with the largest output"/>
                    <StringItem index="1" value="neuron with the weights most similar to the input"/>
                    <StringItem index="2" value=""/>
                  </StringArray>
                </Property>
                <Property name="selectedItem" type="java.lang.Object" editor="org.netbeans.modules.form.RADConnectionPropertyEditor">
                  <Connection code="&quot;neuron with the weights most similar to the input&quot;" type="code"/>
                </Property>
              </Properties>
            </Component>
            <Component class="javax.swing.JFormattedTextField" name="minimallearningrate">
              <Properties>
                <Property name="text" type="java.lang.String" value="0.01"/>
              </Properties>
              <Events>
                <EventHandler event="actionPerformed" listener="java.awt.event.ActionListener" parameters="java.awt.event.ActionEvent" handler="minimallearningrateActionPerformed"/>
              </Events>
            </Component>
            <Component class="javax.swing.JLabel" name="jLabel7">
              <Properties>
                <Property name="font" type="java.awt.Font" editor="org.netbeans.beaninfo.editors.FontEditor">
                  <Font name="Tahoma" size="14" style="0"/>
                </Property>
                <Property name="text" type="java.lang.String" value="Toroid boundary conditions"/>
              </Properties>
            </Component>
            <Component class="javax.swing.JButton" name="loadparametersbutton">
              <Properties>
                <Property name="font" type="java.awt.Font" editor="org.netbeans.beaninfo.editors.FontEditor">
                  <Font name="Tahoma" size="18" style="0"/>
                </Property>
                <Property name="text" type="java.lang.String" value="Load parameters from previous training"/>
              </Properties>
              <Events>
                <EventHandler event="actionPerformed" listener="java.awt.event.ActionListener" parameters="java.awt.event.ActionEvent" handler="loadparametersbuttonActionPerformed"/>
              </Events>
            </Component>
            <Component class="javax.swing.JFormattedTextField" name="randseed">
              <Properties>
                <Property name="text" type="java.lang.String" value="1234"/>
              </Properties>
              <AuxValues>
                <AuxValue name="JavaCodeGenerator_InitCodePre" type="java.lang.String" value="randseed.setFormatterFactory(new javax.swing.text.DefaultFormatterFactory(new javax.swing.text.NumberFormatter(new java.text.DecimalFormat(&quot;#0&quot;))));"/>
              </AuxValues>
            </Component>
            <Component class="javax.swing.JComboBox" name="neuronsinxdirection_jComboBox">
              <Properties>
                <Property name="model" type="javax.swing.ComboBoxModel" editor="org.netbeans.modules.form.RADConnectionPropertyEditor">
                  <Connection code="new javax.swing.DefaultComboBoxModel(new String[] {&quot;1&quot;,&quot;2&quot;,&quot;3&quot;,&quot;4&quot;,&quot;5&quot;,&quot;6&quot;,&quot;7&quot;,&quot;8&quot;,&quot;9&quot;,&quot;10&quot;,&quot;11&quot;,&quot;12&quot;,&quot;13&quot;,&quot;14&quot;,&quot;15&quot;,&quot;16&quot;,&quot;17&quot;,&quot;18&quot;,&quot;19&quot;,&quot;20&quot;,&quot;21&quot;,&quot;22&quot;,&quot;23&quot;,&quot;24&quot;,&quot;25&quot;,&quot;26&quot;,&quot;27&quot;,&quot;28&quot;,&quot;29&quot;,&quot;30&quot;})" type="code"/>
                </Property>
              </Properties>
              <Events>
                <EventHandler event="actionPerformed" listener="java.awt.event.ActionListener" parameters="java.awt.event.ActionEvent" handler="neuronsinxdirection_jComboBoxActionPerformed"/>
              </Events>
              <AuxValues>
                <AuxValue name="JavaCodeGenerator_InitCodePost" type="java.lang.String" value="neuronsinxdirection_jComboBox.setSelectedIndex(-1);"/>
              </AuxValues>
            </Component>
            <Component class="javax.swing.JLabel" name="jLabel10">
              <Properties>
                <Property name="font" type="java.awt.Font" editor="org.netbeans.beaninfo.editors.FontEditor">
                  <Font name="Tahoma" size="14" style="0"/>
                </Property>
                <Property name="text" type="java.lang.String" value="Type of the best match"/>
              </Properties>
            </Component>
            <Component class="javax.swing.JLabel" name="jLabel9">
              <Properties>
                <Property name="font" type="java.awt.Font" editor="org.netbeans.beaninfo.editors.FontEditor">
                  <Font name="Tahoma" size="14" style="0"/>
                </Property>
                <Property name="text" type="java.lang.String" value="Furthest neuron for corrections"/>
              </Properties>
            </Component>
            <Component class="javax.swing.JButton" name="closedialogbutton">
              <Properties>
                <Property name="font" type="java.awt.Font" editor="org.netbeans.beaninfo.editors.FontEditor">
                  <Font name="Tahoma" size="18" style="0"/>
                </Property>
                <Property name="text" type="java.lang.String" value="Close"/>
              </Properties>
              <Events>
                <EventHandler event="actionPerformed" listener="java.awt.event.ActionListener" parameters="java.awt.event.ActionEvent" handler="closedialogbuttonActionPerformed"/>
              </Events>
            </Component>
            <Component class="javax.swing.JFormattedTextField" name="neuronsinydir">
              <Properties>
                <Property name="formatterFactory" type="javax.swing.JFormattedTextField$AbstractFormatterFactory" editor="org.netbeans.modules.form.editors.AbstractFormatterFactoryEditor">
                  <Format format="#0" subtype="-1" type="0"/>
                </Property>
                <Property name="text" type="java.lang.String" value="5"/>
                <Property name="enabled" type="boolean" value="false"/>
              </Properties>
              <Events>
                <EventHandler event="actionPerformed" listener="java.awt.event.ActionListener" parameters="java.awt.event.ActionEvent" handler="neuronsinydirActionPerformed"/>
              </Events>
            </Component>
            <Component class="javax.swing.JLabel" name="jLabel1">
              <Properties>
                <Property name="font" type="java.awt.Font" editor="org.netbeans.beaninfo.editors.FontEditor">
                  <Font name="Tahoma" size="14" style="0"/>
                </Property>
                <Property name="text" type="java.lang.String" value="Minimal learning rate"/>
              </Properties>
            </Component>
          </SubComponents>
        </Container>
      </SubComponents>
    </Container>
  </SubComponents>
</Form>
