# Supplementary material for: CPANNatNIC software for counter-propagation neural network to assist in read-across
Source: J Cheminform. 2017 May 22;9:30. doi: 10.1186/s13321-017-0218-y (PMC5440416; doi:10.1186/s13321-017-0218-y)
Supplement: Supplementary file 2 — Additional file 2. File containing CPANNatNIC source files. [file 13321_2017_218_MOESM2_ESM.zip › source/build/classes/CPANNatNIC/DisplaySelectedNeuronDialog.form]

<?xml version="1.0" encoding="UTF-8" ?>

<Form version="1.3" maxVersion="1.8" type="org.netbeans.modules.form.forminfo.JDialogFormInfo">
  <Properties>
    <Property name="defaultCloseOperation" type="int" value="2"/>
  </Properties>
  <SyntheticProperties>
    <SyntheticProperty name="formSizePolicy" type="int" value="1"/>
    <SyntheticProperty name="generateCenter" type="boolean" value="false"/>
  </SyntheticProperties>
  <Events>
    <EventHandler event="componentResized" listener="java.awt.event.ComponentListener" parameters="java.awt.event.ComponentEvent" handler="formComponentResized"/>
  </Events>
  <AuxValues>
    <AuxValue name="FormSettings_autoResourcing" type="java.lang.Integer" value="0"/>
    <AuxValue name="FormSettings_autoSetComponentName" type="java.lang.Boolean" value="false"/>
    <AuxValue name="FormSettings_generateFQN" type="java.lang.Boolean" value="true"/>
    <AuxValue name="FormSettings_generateMnemonicsCode" type="java.lang.Boolean" value="false"/>
    <AuxValue name="FormSettings_i18nAutoMode" type="java.lang.Boolean" value="false"/>
    <AuxValue name="FormSettings_layoutCodeTarget" type="java.lang.Integer" value="1"/>
    <AuxValue name="FormSettings_listenerGenerationStyle" type="java.lang.Integer" value="0"/>
    <AuxValue name="FormSettings_variablesLocal" type="java.lang.Boolean" value="false"/>
    <AuxValue name="FormSettings_variablesModifier" type="java.lang.Integer" value="2"/>
  </AuxValues>

  <Layout>
    <DimensionLayout dim="0">
      <Group type="103" groupAlignment="0" attributes="0">
          <Component id="jLabelRepresentingTheSelectedNeuron" alignment="0" pref="1037" max="32767" attributes="0"/>
      </Group>
    </DimensionLayout>
    <DimensionLayout dim="1">
      <Group type="103" groupAlignment="0" attributes="0">
          <Component id="jLabelRepresentingTheSelectedNeuron" pref="598" max="32767" attributes="0"/>
      </Group>
    </DimensionLayout>
  </Layout>
  <SubComponents>
    <Component class="javax.swing.JLabel" name="jLabelRepresentingTheSelectedNeuron">
    </Component>
  </SubComponents>
</Form>
