# Supplementary material for: CPANNatNIC software for counter-propagation neural network to assist in read-across
Source: J Cheminform. 2017 May 22;9:30. doi: 10.1186/s13321-017-0218-y (PMC5440416; doi:10.1186/s13321-017-0218-y)
Supplement: Supplementary file 2 — Additional file 2. File containing CPANNatNIC source files. [file 13321_2017_218_MOESM2_ESM.zip › source/build/classes/CPANNatNIC/DisplaySelectedObjectDialog.form]

<?xml version="1.0" encoding="UTF-8" ?>

<Form version="1.8" maxVersion="1.8" type="org.netbeans.modules.form.forminfo.JDialogFormInfo">
  <Properties>
    <Property name="defaultCloseOperation" type="int" value="2"/>
    <Property name="iconImage" type="java.awt.Image" editor="org.netbeans.modules.form.ComponentChooserEditor">
      <ComponentRef name="null"/>
    </Property>
  </Properties>
  <SyntheticProperties>
    <SyntheticProperty name="formSizePolicy" type="int" value="1"/>
    <SyntheticProperty name="generateCenter" type="boolean" value="false"/>
  </SyntheticProperties>
  <Events>
    <EventHandler event="componentResized" listener="java.awt.event.ComponentListener" parameters="java.awt.event.ComponentEvent" handler="formComponentResized"/>
  </Events>
  <AuxValues>
    <AuxValue name="FormSettings_autoResourcing" type="java.lang.Integer" value="0"/>
    <AuxValue name="FormSettings_autoSetComponentName" type="java.lang.Boolean" value="false"/>
    <AuxValue name="FormSettings_generateFQN" type="java.lang.Boolean" value="true"/>
    <AuxValue name="FormSettings_generateMnemonicsCode" type="java.lang.Boolean" value="false"/>
    <AuxValue name="FormSettings_i18nAutoMode" type="java.lang.Boolean" value="false"/>
    <AuxValue name="FormSettings_layoutCodeTarget" type="java.lang.Integer" value="1"/>
    <AuxValue name="FormSettings_listenerGenerationStyle" type="java.lang.Integer" value="0"/>
    <AuxValue name="FormSettings_variablesLocal" type="java.lang.Boolean" value="false"/>
    <AuxValue name="FormSettings_variablesModifier" type="java.lang.Integer" value="2"/>
  </AuxValues>

  <Layout>
    <DimensionLayout dim="0">
      <Group type="103" groupAlignment="0" attributes="0">
          <Component id="jPanel1" alignment="0" max="32767" attributes="0"/>
      </Group>
    </DimensionLayout>
    <DimensionLayout dim="1">
      <Group type="103" groupAlignment="0" attributes="0">
          <Component id="jPanel1" alignment="0" pref="551" max="32767" attributes="0"/>
      </Group>
    </DimensionLayout>
  </Layout>
  <SubComponents>
    <Container class="javax.swing.JPanel" name="jPanel1">

      <Layout class="org.netbeans.modules.form.compat2.layouts.DesignGridBagLayout"/>
      <SubComponents>
        <Component class="javax.swing.JLabel" name="jLabel1">
          <Properties>
            <Property name="background" type="java.awt.Color" editor="org.netbeans.beaninfo.editors.ColorEditor">
              <Color blue="ff" green="ff" red="ff" type="rgb"/>
            </Property>
          </Properties>
          <Constraints>
            <Constraint layoutClass="org.netbeans.modules.form.compat2.layouts.DesignGridBagLayout" value="org.netbeans.modules.form.compat2.layouts.DesignGridBagLayout$GridBagConstraintsDescription">
              <GridBagConstraints gridX="0" gridY="0" gridWidth="1" gridHeight="2" fill="0" ipadX="733" ipadY="215" insetsTop="1" insetsLeft="1" insetsBottom="0" insetsRight="1" anchor="18" weightX="0.0" weightY="0.0"/>
            </Constraint>
          </Constraints>
        </Component>
        <Container class="javax.swing.JScrollPane" name="jScrollPane2">
          <Properties>
            <Property name="verticalScrollBarPolicy" type="int" value="22"/>
          </Properties>
          <AuxValues>
            <AuxValue name="autoScrollPane" type="java.lang.Boolean" value="true"/>
          </AuxValues>
          <Constraints>
            <Constraint layoutClass="org.netbeans.modules.form.compat2.layouts.DesignGridBagLayout" value="org.netbeans.modules.form.compat2.layouts.DesignGridBagLayout$GridBagConstraintsDescription">
              <GridBagConstraints gridX="0" gridY="1" gridWidth="1" gridHeight="1" fill="1" ipadX="343" ipadY="527" insetsTop="0" insetsLeft="367" insetsBottom="0" insetsRight="1" anchor="18" weightX="1.0" weightY="1.0"/>
            </Constraint>
          </Constraints>

          <Layout class="org.netbeans.modules.form.compat2.layouts.support.JScrollPaneSupportLayout"/>
          <SubComponents>
            <Component class="javax.swing.JEditorPane" name="jEditorPane1">
              <Properties>
                <Property name="border" type="javax.swing.border.Border" editor="org.netbeans.modules.form.editors2.BorderEditor">
                  <Border info="null"/>
                </Property>
                <Property name="contentType" type="java.lang.String" value="text/html" noResource="true"/>
                <Property name="minimumSize" type="java.awt.Dimension" editor="org.netbeans.beaninfo.editors.DimensionEditor">
                  <Dimension value="[2, 100]"/>
                </Property>
              </Properties>
            </Component>
          </SubComponents>
        </Container>
      </SubComponents>
    </Container>
  </SubComponents>
</Form>
