# Supplementary material for: CPANNatNIC software for counter-propagation neural network to assist in read-across
Source: J Cheminform. 2017 May 22;9:30. doi: 10.1186/s13321-017-0218-y (PMC5440416; doi:10.1186/s13321-017-0218-y)
Supplement: Supplementary file 2 — Additional file 2. File containing CPANNatNIC source files. [file 13321_2017_218_MOESM2_ESM.zip › source/build/classes/CPANNatNIC/DrawingFrame.form]

<?xml version="1.0" encoding="UTF-8" ?>

<Form version="1.3" maxVersion="1.8" type="org.netbeans.modules.form.forminfo.JFrameFormInfo">
  <Properties>
    <Property name="defaultCloseOperation" type="int" value="2"/>
    <Property name="background" type="java.awt.Color" editor="org.netbeans.beaninfo.editors.ColorEditor">
      <Color blue="cc" green="cc" red="cc" type="rgb"/>
    </Property>
    <Property name="foreground" type="java.awt.Color" editor="org.netbeans.beaninfo.editors.ColorEditor">
      <Color blue="99" green="99" red="99" type="rgb"/>
    </Property>
  </Properties>
  <SyntheticProperties>
    <SyntheticProperty name="formSizePolicy" type="int" value="1"/>
    <SyntheticProperty name="generateCenter" type="boolean" value="false"/>
  </SyntheticProperties>
  <Events>
    <EventHandler event="componentResized" listener="java.awt.event.ComponentListener" parameters="java.awt.event.ComponentEvent" handler="formComponentResized"/>
  </Events>
  <AuxValues>
    <AuxValue name="FormSettings_autoResourcing" type="java.lang.Integer" value="0"/>
    <AuxValue name="FormSettings_autoSetComponentName" type="java.lang.Boolean" value="false"/>
    <AuxValue name="FormSettings_generateFQN" type="java.lang.Boolean" value="true"/>
    <AuxValue name="FormSettings_generateMnemonicsCode" type="java.lang.Boolean" value="false"/>
    <AuxValue name="FormSettings_i18nAutoMode" type="java.lang.Boolean" value="false"/>
    <AuxValue name="FormSettings_layoutCodeTarget" type="java.lang.Integer" value="1"/>
    <AuxValue name="FormSettings_listenerGenerationStyle" type="java.lang.Integer" value="0"/>
    <AuxValue name="FormSettings_variablesLocal" type="java.lang.Boolean" value="false"/>
    <AuxValue name="FormSettings_variablesModifier" type="java.lang.Integer" value="2"/>
  </AuxValues>

  <Layout>
    <DimensionLayout dim="0">
      <Group type="103" groupAlignment="0" attributes="0">
          <Group type="102" attributes="0">
              <EmptySpace max="-2" attributes="0"/>
              <Component id="jScrollPane2" min="-2" pref="161" max="-2" attributes="0"/>
              <EmptySpace type="unrelated" max="-2" attributes="0"/>
              <Component id="jScrollPane1" min="-2" pref="1014" max="-2" attributes="0"/>
          </Group>
      </Group>
    </DimensionLayout>
    <DimensionLayout dim="1">
      <Group type="103" groupAlignment="0" attributes="0">
          <Group type="102" alignment="0" attributes="0">
              <EmptySpace max="-2" attributes="0"/>
              <Group type="103" groupAlignment="0" attributes="0">
                  <Component id="jScrollPane2" max="32767" attributes="0"/>
                  <Component id="jScrollPane1" max="32767" attributes="0"/>
              </Group>
              <EmptySpace max="-2" attributes="0"/>
          </Group>
      </Group>
    </DimensionLayout>
  </Layout>
  <SubComponents>
    <Container class="javax.swing.JScrollPane" name="jScrollPane1">

      <Layout class="org.netbeans.modules.form.compat2.layouts.support.JScrollPaneSupportLayout"/>
      <SubComponents>
        <Container class="javax.swing.JPanel" name="jPanel4">
          <Properties>
            <Property name="background" type="java.awt.Color" editor="org.netbeans.beaninfo.editors.ColorEditor">
              <Color blue="33" green="cc" red="0" type="rgb"/>
            </Property>
            <Property name="border" type="javax.swing.border.Border" editor="org.netbeans.modules.form.editors2.BorderEditor">
              <Border info="org.netbeans.modules.form.compat2.border.MatteColorBorderInfo">
                <MatteColorBorder bottom="10" left="10" right="10" top="10">
                  <Color PropertyName="color" blue="33" green="66" red="0" type="rgb"/>
                </MatteColorBorder>
              </Border>
            </Property>
          </Properties>

          <Layout>
            <DimensionLayout dim="0">
              <Group type="103" groupAlignment="0" attributes="0">
                  <EmptySpace min="0" pref="994" max="32767" attributes="0"/>
              </Group>
            </DimensionLayout>
            <DimensionLayout dim="1">
              <Group type="103" groupAlignment="0" attributes="0">
                  <EmptySpace min="0" pref="582" max="32767" attributes="0"/>
              </Group>
            </DimensionLayout>
          </Layout>
        </Container>
      </SubComponents>
    </Container>
    <Container class="javax.swing.JScrollPane" name="jScrollPane2">

      <Layout class="org.netbeans.modules.form.compat2.layouts.support.JScrollPaneSupportLayout"/>
      <SubComponents>
        <Container class="javax.swing.JPanel" name="myOptionsPanel">
          <Properties>
            <Property name="background" type="java.awt.Color" editor="org.netbeans.beaninfo.editors.ColorEditor">
              <Color blue="cc" green="99" red="0" type="rgb"/>
            </Property>
            <Property name="preferredSize" type="java.awt.Dimension" editor="org.netbeans.beaninfo.editors.DimensionEditor">
              <Dimension value="[300, 500]"/>
            </Property>
          </Properties>

          <Layout>
            <DimensionLayout dim="0">
              <Group type="103" groupAlignment="0" attributes="0">
                  <EmptySpace min="0" pref="300" max="32767" attributes="0"/>
              </Group>
            </DimensionLayout>
            <DimensionLayout dim="1">
              <Group type="103" groupAlignment="0" attributes="0">
                  <EmptySpace min="0" pref="0" max="32767" attributes="0"/>
              </Group>
            </DimensionLayout>
          </Layout>
        </Container>
      </SubComponents>
    </Container>
  </SubComponents>
</Form>
