# Supplementary material for: CPANNatNIC software for counter-propagation neural network to assist in read-across
Source: J Cheminform. 2017 May 22;9:30. doi: 10.1186/s13321-017-0218-y (PMC5440416; doi:10.1186/s13321-017-0218-y)
Supplement: Supplementary file 2 — Additional file 2. File containing CPANNatNIC source files. [file 13321_2017_218_MOESM2_ESM.zip › source/build/classes/CPANNatNIC/DrawingPanel.form]

<?xml version="1.0" encoding="UTF-8" ?>

<Form version="1.5" maxVersion="1.8" type="org.netbeans.modules.form.forminfo.JPanelFormInfo">
  <AuxValues>
    <AuxValue name="FormSettings_autoResourcing" type="java.lang.Integer" value="0"/>
    <AuxValue name="FormSettings_autoSetComponentName" type="java.lang.Boolean" value="false"/>
    <AuxValue name="FormSettings_generateFQN" type="java.lang.Boolean" value="true"/>
    <AuxValue name="FormSettings_generateMnemonicsCode" type="java.lang.Boolean" value="false"/>
    <AuxValue name="FormSettings_i18nAutoMode" type="java.lang.Boolean" value="false"/>
    <AuxValue name="FormSettings_layoutCodeTarget" type="java.lang.Integer" value="1"/>
    <AuxValue name="FormSettings_listenerGenerationStyle" type="java.lang.Integer" value="0"/>
    <AuxValue name="FormSettings_variablesLocal" type="java.lang.Boolean" value="false"/>
    <AuxValue name="FormSettings_variablesModifier" type="java.lang.Integer" value="2"/>
  </AuxValues>

  <Layout>
    <DimensionLayout dim="0">
      <Group type="103" groupAlignment="0" attributes="0">
          <Group type="102" alignment="0" attributes="0">
              <EmptySpace max="-2" attributes="0"/>
              <Group type="103" groupAlignment="0" attributes="0">
                  <Group type="102" attributes="0">
                      <Component id="drawingscrollpane" pref="0" max="32767" attributes="0"/>
                      <EmptySpace max="-2" attributes="0"/>
                  </Group>
                  <Group type="102" attributes="0">
                      <Group type="103" groupAlignment="0" attributes="0">
                          <Group type="102" attributes="0">
                              <Component id="drawtopmapbutton" min="-2" pref="186" max="-2" attributes="0"/>
                              <EmptySpace type="separate" max="-2" attributes="0"/>
                              <Component id="checkboxtoshowneuronimage" min="-2" pref="121" max="-2" attributes="0"/>
                              <EmptySpace max="-2" attributes="0"/>
                              <Component id="checkboxsavetopmaptofile" min="-2" max="-2" attributes="0"/>
                              <EmptySpace type="unrelated" max="-2" attributes="0"/>
                              <Component id="saveToFileButton" min="-2" pref="115" max="-2" attributes="0"/>
                              <EmptySpace min="-2" pref="18" max="-2" attributes="0"/>
                              <Component id="jLabel1" min="-2" max="-2" attributes="0"/>
                              <EmptySpace max="-2" attributes="0"/>
                              <Component id="neuronsize" min="-2" pref="294" max="-2" attributes="0"/>
                          </Group>
                          <Component id="labelfordisplayinginformation" max="32767" attributes="0"/>
                      </Group>
                      <EmptySpace min="-2" pref="20" max="-2" attributes="0"/>
                  </Group>
              </Group>
          </Group>
      </Group>
    </DimensionLayout>
    <DimensionLayout dim="1">
      <Group type="103" groupAlignment="0" attributes="0">
          <Group type="102" alignment="1" attributes="0">
              <EmptySpace max="-2" attributes="0"/>
              <Component id="drawingscrollpane" pref="450" max="32767" attributes="0"/>
              <EmptySpace max="-2" attributes="0"/>
              <Component id="labelfordisplayinginformation" min="-2" pref="14" max="-2" attributes="0"/>
              <Group type="103" groupAlignment="0" attributes="0">
                  <Group type="102" alignment="0" attributes="0">
                      <EmptySpace min="-2" pref="18" max="-2" attributes="0"/>
                      <Group type="103" groupAlignment="3" attributes="0">
                          <Component id="drawtopmapbutton" alignment="3" max="-2" attributes="0"/>
                          <Component id="checkboxtoshowneuronimage" alignment="3" min="-2" max="-2" attributes="0"/>
                          <Component id="saveToFileButton" alignment="3" min="-2" max="-2" attributes="0"/>
                          <Component id="checkboxsavetopmaptofile" alignment="3" min="-2" max="-2" attributes="0"/>
                          <Component id="jLabel1" max="32767" attributes="0"/>
                      </Group>
                  </Group>
                  <Group type="102" attributes="0">
                      <EmptySpace max="-2" attributes="0"/>
                      <Component id="neuronsize" min="-2" max="-2" attributes="0"/>
                  </Group>
              </Group>
              <EmptySpace min="-2" pref="10" max="-2" attributes="0"/>
          </Group>
      </Group>
    </DimensionLayout>
  </Layout>
  <SubComponents>
    <Component class="javax.swing.JButton" name="drawtopmapbutton">
      <Properties>
        <Property name="text" type="java.lang.String" value="Draw"/>
        <Property name="toolTipText" type="java.lang.String" value="Should be pressed to update graph."/>
      </Properties>
      <Events>
        <EventHandler event="actionPerformed" listener="java.awt.event.ActionListener" parameters="java.awt.event.ActionEvent" handler="drawtopmapbuttonActionPerformed"/>
      </Events>
    </Component>
    <Container class="javax.swing.JScrollPane" name="drawingscrollpane">

      <Layout class="org.netbeans.modules.form.compat2.layouts.support.JScrollPaneSupportLayout"/>
      <SubComponents>
        <Container class="javax.swing.JPanel" name="mypanefordrawing">

          <Layout>
            <DimensionLayout dim="0">
              <Group type="103" groupAlignment="0" attributes="0">
                  <EmptySpace min="0" pref="1401" max="32767" attributes="0"/>
              </Group>
            </DimensionLayout>
            <DimensionLayout dim="1">
              <Group type="103" groupAlignment="0" attributes="0">
                  <EmptySpace min="0" pref="514" max="32767" attributes="0"/>
              </Group>
            </DimensionLayout>
          </Layout>
        </Container>
      </SubComponents>
    </Container>
    <Component class="javax.swing.JCheckBox" name="checkboxtoshowneuronimage">
      <Properties>
        <Property name="text" type="java.lang.String" value="Show structures"/>
        <Property name="toolTipText" type="java.lang.String" value="Uses a file with structure ID and SMILES format notation of the structure. When additional datasets are added to the graph, the file should be reloaded to obtain SMILES for additional structures."/>
      </Properties>
      <Events>
        <EventHandler event="mouseClicked" listener="java.awt.event.MouseListener" parameters="java.awt.event.MouseEvent" handler="checkboxtoshowneuronimageMouseClicked"/>
        <EventHandler event="actionPerformed" listener="java.awt.event.ActionListener" parameters="java.awt.event.ActionEvent" handler="checkboxtoshowneuronimageActionPerformed"/>
      </Events>
    </Component>
    <Component class="javax.swing.JCheckBox" name="checkboxsavetopmaptofile">
      <Properties>
        <Property name="text" type="java.lang.String" value="Save to file"/>
        <Property name="toolTipText" type="java.lang.String" value="Saves graph to a PNG image file."/>
        <Property name="enabled" type="boolean" value="false"/>
      </Properties>
      <Events>
        <EventHandler event="actionPerformed" listener="java.awt.event.ActionListener" parameters="java.awt.event.ActionEvent" handler="checkboxsavetopmaptofileActionPerformed"/>
      </Events>
    </Component>
    <Component class="javax.swing.JLabel" name="jLabel1">
      <Properties>
        <Property name="text" type="java.lang.String" value="Adjust neuron size"/>
      </Properties>
    </Component>
    <Component class="javax.swing.JSlider" name="neuronsize">
      <Properties>
        <Property name="majorTickSpacing" type="int" value="100"/>
        <Property name="maximum" type="int" value="1500"/>
        <Property name="minimum" type="int" value="10"/>
        <Property name="minorTickSpacing" type="int" value="10"/>
        <Property name="paintTicks" type="boolean" value="true"/>
        <Property name="snapToTicks" type="boolean" value="true"/>
        <Property name="cursor" type="java.awt.Cursor" editor="org.netbeans.modules.form.editors2.CursorEditor">
          <Color id="Default Cursor"/>
        </Property>
      </Properties>
      <Events>
        <EventHandler event="stateChanged" listener="javax.swing.event.ChangeListener" parameters="javax.swing.event.ChangeEvent" handler="neuronsizeStateChanged"/>
        <EventHandler event="mouseReleased" listener="java.awt.event.MouseListener" parameters="java.awt.event.MouseEvent" handler="neuronsizeMouseReleased"/>
      </Events>
    </Component>
    <Component class="javax.swing.JLabel" name="labelfordisplayinginformation">
      <Properties>
        <Property name="background" type="java.awt.Color" editor="org.netbeans.beaninfo.editors.ColorEditor">
          <Color blue="cc" green="cc" red="cc" type="rgb"/>
        </Property>
      </Properties>
    </Component>
    <Component class="javax.swing.JButton" name="saveToFileButton">
      <Properties>
        <Property name="text" type="java.lang.String" value="Save to file"/>
      </Properties>
      <Events>
        <EventHandler event="actionPerformed" listener="java.awt.event.ActionListener" parameters="java.awt.event.ActionEvent" handler="saveToFileButtonActionPerformed"/>
      </Events>
    </Component>
  </SubComponents>
</Form>
