# Supplementary material for: CPANNatNIC software for counter-propagation neural network to assist in read-across
Source: J Cheminform. 2017 May 22;9:30. doi: 10.1186/s13321-017-0218-y (PMC5440416; doi:10.1186/s13321-017-0218-y)
Supplement: Supplementary file 2 — Additional file 2. File containing CPANNatNIC source files. [file 13321_2017_218_MOESM2_ESM.zip › source/build/classes/CPANNatNIC/Mainframe.form]

<?xml version="1.0" encoding="UTF-8" ?>

<Form version="1.5" maxVersion="1.8" type="org.netbeans.modules.form.forminfo.JFrameFormInfo">
  <Properties>
    <Property name="defaultCloseOperation" type="int" value="3"/>
    <Property name="title" type="java.lang.String" value="CPANNatNIC"/>
  </Properties>
  <SyntheticProperties>
    <SyntheticProperty name="formSizePolicy" type="int" value="1"/>
    <SyntheticProperty name="generateCenter" type="boolean" value="false"/>
  </SyntheticProperties>
  <AuxValues>
    <AuxValue name="FormSettings_autoResourcing" type="java.lang.Integer" value="0"/>
    <AuxValue name="FormSettings_autoSetComponentName" type="java.lang.Boolean" value="false"/>
    <AuxValue name="FormSettings_generateFQN" type="java.lang.Boolean" value="true"/>
    <AuxValue name="FormSettings_generateMnemonicsCode" type="java.lang.Boolean" value="false"/>
    <AuxValue name="FormSettings_i18nAutoMode" type="java.lang.Boolean" value="false"/>
    <AuxValue name="FormSettings_layoutCodeTarget" type="java.lang.Integer" value="1"/>
    <AuxValue name="FormSettings_listenerGenerationStyle" type="java.lang.Integer" value="0"/>
    <AuxValue name="FormSettings_variablesLocal" type="java.lang.Boolean" value="false"/>
    <AuxValue name="FormSettings_variablesModifier" type="java.lang.Integer" value="2"/>
  </AuxValues>

  <Layout>
    <DimensionLayout dim="0">
      <Group type="103" groupAlignment="0" attributes="0">
          <Component id="mainPanelScrollPane" alignment="1" max="32767" attributes="0"/>
      </Group>
    </DimensionLayout>
    <DimensionLayout dim="1">
      <Group type="103" groupAlignment="0" attributes="0">
          <Component id="mainPanelScrollPane" alignment="0" max="32767" attributes="0"/>
      </Group>
    </DimensionLayout>
  </Layout>
  <SubComponents>
    <Container class="javax.swing.JScrollPane" name="mainPanelScrollPane">
      <Properties>
        <Property name="border" type="javax.swing.border.Border" editor="org.netbeans.modules.form.editors2.BorderEditor">
          <Border info="null"/>
        </Property>
      </Properties>

      <Layout class="org.netbeans.modules.form.compat2.layouts.support.JScrollPaneSupportLayout"/>
      <SubComponents>
        <Container class="javax.swing.JPanel" name="mainPanel">
          <Properties>
            <Property name="autoscrolls" type="boolean" value="true"/>
          </Properties>

          <Layout>
            <DimensionLayout dim="0">
              <Group type="103" groupAlignment="0" attributes="0">
                  <Group type="102" alignment="1" attributes="0">
                      <EmptySpace min="-2" pref="499" max="-2" attributes="0"/>
                      <Component id="defineApplicabilityDomain" min="-2" pref="229" max="-2" attributes="0"/>
                      <EmptySpace pref="311" max="32767" attributes="0"/>
                  </Group>
                  <Group type="103" rootIndex="1" groupAlignment="0" attributes="0">
                      <Group type="102" attributes="0">
                          <EmptySpace max="-2" attributes="0"/>
                          <Group type="103" groupAlignment="1" attributes="0">
                              <Group type="102" alignment="1" attributes="0">
                                  <EmptySpace pref="911" max="-2" attributes="0"/>
                                  <Component id="aboutButton" min="-2" max="-2" attributes="0"/>
                              </Group>
                              <Component id="textArea1" alignment="0" max="32767" attributes="0"/>
                              <Group type="102" alignment="0" attributes="0">
                                  <Component id="selectFileWithObjects" linkSize="4" pref="228" max="32767" attributes="0"/>
                                  <EmptySpace type="separate" max="-2" attributes="0"/>
                                  <Component id="checkValuesButton" linkSize="4" min="-2" pref="196" max="-2" attributes="0"/>
                              </Group>
                              <Group type="102" alignment="0" attributes="0">
                                  <Group type="103" groupAlignment="0" attributes="0">
                                      <Component id="checkboxsaveexistingdatasetdata" min="-2" pref="228" max="-2" attributes="0"/>
                                      <Component id="selectFileWithCPANNWeights" linkSize="4" alignment="0" min="-2" pref="193" max="-2" attributes="0"/>
                                  </Group>
                                  <EmptySpace min="-2" pref="18" max="-2" attributes="0"/>
                                  <Group type="103" groupAlignment="0" attributes="0">
                                      <Component id="normalizeCurrentDataButton" linkSize="4" pref="228" max="32767" attributes="0"/>
                                      <Component id="checkboxSetAsNormalizationSet" min="-2" pref="196" max="-2" attributes="0"/>
                                  </Group>
                                  <EmptySpace type="separate" max="-2" attributes="0"/>
                                  <Group type="103" groupAlignment="0" max="-2" attributes="0">
                                      <Group type="102" alignment="1" attributes="0">
                                          <Component id="performTestOnData" max="32767" attributes="0"/>
                                          <EmptySpace type="separate" max="-2" attributes="0"/>
                                          <Component id="chooseToCrossvalidateTrainedCPANNButton" linkSize="4" min="-2" pref="151" max="-2" attributes="0"/>
                                      </Group>
                                      <Group type="102" alignment="1" attributes="0">
                                          <Component id="chooseToTrainCPANNButton" linkSize="4" min="-2" pref="151" max="-2" attributes="0"/>
                                          <EmptySpace type="separate" max="-2" attributes="0"/>
                                          <Group type="103" groupAlignment="0" attributes="0">
                                              <Component id="selectDelimiterComboBox" min="-2" pref="154" max="-2" attributes="0"/>
                                              <Component id="drawCPANNbutton" linkSize="4" min="-2" max="-2" attributes="0"/>
                                              <Component id="selectDelimiterLabel" alignment="0" min="-2" pref="154" max="-2" attributes="0"/>
                                          </Group>
                                      </Group>
                                  </Group>
                              </Group>
                          </Group>
                          <EmptySpace max="-2" attributes="0"/>
                      </Group>
                  </Group>
              </Group>
            </DimensionLayout>
            <DimensionLayout dim="1">
              <Group type="103" groupAlignment="0" attributes="0">
                  <Group type="102" alignment="1" attributes="0">
                      <EmptySpace pref="795" max="32767" attributes="0"/>
                      <Component id="defineApplicabilityDomain" min="-2" pref="59" max="-2" attributes="0"/>
                      <EmptySpace min="-2" pref="159" max="-2" attributes="0"/>
                  </Group>
                  <Group type="103" rootIndex="1" groupAlignment="0" attributes="0">
                      <Group type="102" attributes="0">
                          <EmptySpace max="-2" attributes="0"/>
                          <Component id="aboutButton" min="-2" max="-2" attributes="0"/>
                          <EmptySpace max="-2" attributes="0"/>
                          <Component id="textArea1" pref="715" max="32767" attributes="0"/>
                          <EmptySpace min="-2" pref="30" max="-2" attributes="0"/>
                          <Group type="103" groupAlignment="1" attributes="0">
                              <Group type="103" alignment="1" groupAlignment="3" attributes="0">
                                  <Component id="selectFileWithObjects" linkSize="2" alignment="3" max="32767" attributes="0"/>
                                  <Component id="checkValuesButton" linkSize="2" alignment="3" pref="51" max="32767" attributes="0"/>
                              </Group>
                              <Group type="102" alignment="1" attributes="0">
                                  <Component id="selectDelimiterLabel" min="-2" max="-2" attributes="0"/>
                                  <EmptySpace max="-2" attributes="0"/>
                                  <Component id="selectDelimiterComboBox" min="-2" max="-2" attributes="0"/>
                              </Group>
                          </Group>
                          <EmptySpace type="separate" max="-2" attributes="0"/>
                          <Group type="103" groupAlignment="0" attributes="0">
                              <Component id="normalizeCurrentDataButton" linkSize="2" alignment="0" min="-2" max="-2" attributes="0"/>
                              <Group type="103" alignment="0" groupAlignment="3" attributes="0">
                                  <Component id="chooseToTrainCPANNButton" linkSize="2" alignment="3" min="-2" max="-2" attributes="0"/>
                                  <Component id="drawCPANNbutton" linkSize="2" alignment="3" min="-2" max="-2" attributes="0"/>
                                  <Component id="selectFileWithCPANNWeights" linkSize="2" alignment="3" min="-2" pref="51" max="-2" attributes="0"/>
                              </Group>
                          </Group>
                          <EmptySpace type="separate" max="-2" attributes="0"/>
                          <Group type="103" groupAlignment="0" max="-2" attributes="0">
                              <Group type="103" alignment="0" groupAlignment="3" attributes="0">
                                  <Component id="checkboxsaveexistingdatasetdata" alignment="3" min="-2" max="-2" attributes="0"/>
                                  <Component id="checkboxSetAsNormalizationSet" alignment="3" min="-2" max="-2" attributes="0"/>
                              </Group>
                              <Component id="chooseToCrossvalidateTrainedCPANNButton" linkSize="2" pref="59" max="32767" attributes="0"/>
                              <Component id="performTestOnData" min="-2" pref="59" max="-2" attributes="0"/>
                          </Group>
                          <EmptySpace max="-2" attributes="0"/>
                      </Group>
                  </Group>
              </Group>
            </DimensionLayout>
          </Layout>
          <SubComponents>
            <Component class="java.awt.TextArea" name="textArea1">
              <Properties>
                <Property name="cursor" type="java.awt.Cursor" editor="org.netbeans.modules.form.editors2.CursorEditor">
                  <Color id="Text Cursor"/>
                </Property>
              </Properties>
            </Component>
            <Component class="javax.swing.JButton" name="checkValuesButton">
              <Properties>
                <Property name="text" type="java.lang.String" value="Check data values"/>
                <Property name="toolTipText" type="java.lang.String" value="Press to view currently loaded data."/>
              </Properties>
              <Events>
                <EventHandler event="actionPerformed" listener="java.awt.event.ActionListener" parameters="java.awt.event.ActionEvent" handler="checkValuesButtonActionPerformed"/>
              </Events>
            </Component>
            <Component class="javax.swing.JButton" name="performTestOnData">
              <Properties>
                <Property name="text" type="java.lang.String" value="Make predictions for the objects"/>
                <Property name="toolTipText" type="java.lang.String" value="Press to make predictions for currently loaded data."/>
                <Property name="enabled" type="boolean" value="false"/>
              </Properties>
              <Events>
                <EventHandler event="actionPerformed" listener="java.awt.event.ActionListener" parameters="java.awt.event.ActionEvent" handler="performTestOnDataActionPerformed"/>
              </Events>
            </Component>
            <Component class="javax.swing.JButton" name="selectFileWithObjects">
              <Properties>
                <Property name="text" type="java.lang.String" value="Select file with objects"/>
                <Property name="toolTipText" type="java.lang.String" value="Press to load new data."/>
              </Properties>
              <Events>
                <EventHandler event="actionPerformed" listener="java.awt.event.ActionListener" parameters="java.awt.event.ActionEvent" handler="selectFileWithObjectsActionPerformed"/>
              </Events>
            </Component>
            <Component class="javax.swing.JButton" name="selectFileWithCPANNWeights">
              <Properties>
                <Property name="text" type="java.lang.String" value="Select CPANN model"/>
                <Property name="toolTipText" type="java.lang.String" value="Press to load existing model."/>
                <Property name="enabled" type="boolean" value="false"/>
              </Properties>
              <Events>
                <EventHandler event="actionPerformed" listener="java.awt.event.ActionListener" parameters="java.awt.event.ActionEvent" handler="selectFileWithCPANNWeightsActionPerformed"/>
              </Events>
            </Component>
            <Component class="javax.swing.JButton" name="chooseToTrainCPANNButton">
              <Properties>
                <Property name="text" type="java.lang.String" value="Train CPANN"/>
                <Property name="toolTipText" type="java.lang.String" value="Build new model using currently loaded data."/>
                <Property name="enabled" type="boolean" value="false"/>
              </Properties>
              <Events>
                <EventHandler event="actionPerformed" listener="java.awt.event.ActionListener" parameters="java.awt.event.ActionEvent" handler="chooseToTrainCPANNButtonActionPerformed"/>
              </Events>
            </Component>
            <Component class="javax.swing.JButton" name="aboutButton">
              <Properties>
                <Property name="text" type="java.lang.String" value="Help"/>
              </Properties>
              <Events>
                <EventHandler event="actionPerformed" listener="java.awt.event.ActionListener" parameters="java.awt.event.ActionEvent" handler="aboutButtonActionPerformed"/>
              </Events>
            </Component>
            <Component class="javax.swing.JButton" name="chooseToCrossvalidateTrainedCPANNButton">
              <Properties>
                <Property name="text" type="java.lang.String" value="Model validation"/>
                <Property name="toolTipText" type="java.lang.String" value="Uses data currently loaded to perform leave-one out crossvalidation."/>
                <Property name="enabled" type="boolean" value="false"/>
              </Properties>
              <Events>
                <EventHandler event="actionPerformed" listener="java.awt.event.ActionListener" parameters="java.awt.event.ActionEvent" handler="chooseToCrossvalidateTrainedCPANNButtonActionPerformed"/>
              </Events>
            </Component>
            <Component class="javax.swing.JButton" name="drawCPANNbutton">
              <Properties>
                <Property name="text" type="java.lang.String" value="Draw results"/>
                <Property name="toolTipText" type="java.lang.String" value="Press to draw a top-map."/>
                <Property name="enabled" type="boolean" value="false"/>
              </Properties>
              <Events>
                <EventHandler event="actionPerformed" listener="java.awt.event.ActionListener" parameters="java.awt.event.ActionEvent" handler="drawCPANNbuttonActionPerformed"/>
              </Events>
            </Component>
            <Component class="javax.swing.JCheckBox" name="checkboxsaveexistingdatasetdata">
              <Properties>
                <Property name="text" type="java.lang.String" value="Save existing dataset data"/>
                <Property name="toolTipText" type="java.lang.String" value="Saves prediction results to show them on a top-map."/>
                <Property name="enabled" type="boolean" value="false"/>
              </Properties>
              <Events>
                <EventHandler event="actionPerformed" listener="java.awt.event.ActionListener" parameters="java.awt.event.ActionEvent" handler="checkboxsaveexistingdatasetdataActionPerformed"/>
              </Events>
            </Component>
            <Component class="javax.swing.JCheckBox" name="checkboxSetAsNormalizationSet">
              <Properties>
                <Property name="text" type="java.lang.String" value="Use as normalization set"/>
                <Property name="toolTipText" type="java.lang.String" value="Normalization set used only for currently loaded data and for the data loaded afterwards."/>
                <Property name="enabled" type="boolean" value="false"/>
              </Properties>
              <Events>
                <EventHandler event="actionPerformed" listener="java.awt.event.ActionListener" parameters="java.awt.event.ActionEvent" handler="checkboxSetAsNormalizationSetActionPerformed"/>
              </Events>
            </Component>
            <Component class="javax.swing.JButton" name="normalizeCurrentDataButton">
              <Properties>
                <Property name="text" type="java.lang.String" value="Normalize current descriptor data"/>
                <Property name="toolTipText" type="java.lang.String" value="Normalizes only currently loaded data. Does not normalize any other data loaded earlier."/>
                <Property name="enabled" type="boolean" value="false"/>
              </Properties>
              <Events>
                <EventHandler event="actionPerformed" listener="java.awt.event.ActionListener" parameters="java.awt.event.ActionEvent" handler="normalizeCurrentDataButtonActionPerformed"/>
              </Events>
            </Component>
            <Component class="javax.swing.JComboBox" name="selectDelimiterComboBox">
              <Properties>
                <Property name="font" type="java.awt.Font" editor="org.netbeans.beaninfo.editors.FontEditor">
                  <Font name="Tahoma" size="14" style="0"/>
                </Property>
                <Property name="model" type="javax.swing.ComboBoxModel" editor="org.netbeans.modules.form.editors2.ComboBoxModelEditor">
                  <StringArray count="4">
                    <StringItem index="0" value="space &quot; &quot;"/>
                    <StringItem index="1" value="comma &quot;,&quot;"/>
                    <StringItem index="2" value="semicolon &quot;;&quot;"/>
                    <StringItem index="3" value="tab delimited"/>
                  </StringArray>
                </Property>
              </Properties>
              <Events>
                <EventHandler event="actionPerformed" listener="java.awt.event.ActionListener" parameters="java.awt.event.ActionEvent" handler="selectDelimiterComboBoxActionPerformed"/>
              </Events>
            </Component>
            <Component class="javax.swing.JLabel" name="selectDelimiterLabel">
              <Properties>
                <Property name="text" type="java.lang.String" value="&lt;html&gt;   Select delimiter for the file&lt;br&gt;   with object data &lt;/html&gt;"/>
              </Properties>
            </Component>
            <Component class="javax.swing.JButton" name="defineApplicabilityDomain">
              <Properties>
                <Property name="text" type="java.lang.String" value="Define applicability domain"/>
                <Property name="toolTipText" type="java.lang.String" value="Press to define applicability domain"/>
                <Property name="enabled" type="boolean" value="false"/>
                <Property name="preferredSize" type="java.awt.Dimension" editor="org.netbeans.beaninfo.editors.DimensionEditor">
                  <Dimension value="[123, 23]"/>
                </Property>
              </Properties>
              <Events>
                <EventHandler event="actionPerformed" listener="java.awt.event.ActionListener" parameters="java.awt.event.ActionEvent" handler="defineApplicabilityDomainActionPerformed"/>
              </Events>
            </Component>
          </SubComponents>
        </Container>
      </SubComponents>
    </Container>
  </SubComponents>
</Form>
