# Supplementary material for: CPANNatNIC software for counter-propagation neural network to assist in read-across
Source: J Cheminform. 2017 May 22;9:30. doi: 10.1186/s13321-017-0218-y (PMC5440416; doi:10.1186/s13321-017-0218-y)
Supplement: Supplementary file 2 — Additional file 2. File containing CPANNatNIC source files. [file 13321_2017_218_MOESM2_ESM.zip › source/nbproject/genfiles.properties]

build.xml.data.CRC32=e83c612b
build.xml.script.CRC32=ac36c735
build.xml.stylesheet.CRC32=8064a381@1.79.1.48
# This file is used by a NetBeans-based IDE to track changes in generated files such as build-impl.xml.
# Do not edit this file. You may delete it but then the IDE will never regenerate such files for you.
nbproject/build-impl.xml.data.CRC32=e83c612b
nbproject/build-impl.xml.script.CRC32=7c8426d4
nbproject/build-impl.xml.stylesheet.CRC32=05530350@1.79.1.48
