# Supplementary material for: CPANNatNIC software for counter-propagation neural network to assist in read-across
Source: J Cheminform. 2017 May 22;9:30. doi: 10.1186/s13321-017-0218-y (PMC5440416; doi:10.1186/s13321-017-0218-y)
Supplement: Supplementary file 2 — Additional file 2. File containing CPANNatNIC source files. [file 13321_2017_218_MOESM2_ESM.zip › source/nbproject/private/private.properties]

compile.on.save=true
do.depend=false
do.jar=true
javac.debug=true
javadoc.preview=true
user.properties.file=C:\\Users\\viktord\\AppData\\Roaming\\NetBeans\\8.1\\build.properties
