# Supplementary material for: CPANNatNIC software for counter-propagation neural network to assist in read-across
Source: J Cheminform. 2017 May 22;9:30. doi: 10.1186/s13321-017-0218-y (PMC5440416; doi:10.1186/s13321-017-0218-y)
Supplement: Supplementary file 2 — Additional file 2. File containing CPANNatNIC source files. [file 13321_2017_218_MOESM2_ESM.zip › source/nbproject/private/private.xml]

<?xml version="1.0" encoding="UTF-8"?>
<project-private xmlns="http://www.netbeans.org/ns/project-private/1">
    <editor-bookmarks xmlns="http://www.netbeans.org/ns/editor-bookmarks/2" lastBookmarkId="0"/>
    <open-files xmlns="http://www.netbeans.org/ns/projectui-open-files/2">
        <group>
            <file>file:/C:/Users/viktord/Documents/NetBeansProjects/mojiprojekti/CPANNatNIC_version_1_01_with_source_code/src/CPANNatNIC/DrawingFrame.java</file>
            <file>file:/C:/Users/viktord/Documents/NetBeansProjects/mojiprojekti/CPANNatNIC_version_1_01_with_source_code/src/CPANNatNIC/Mainframe.java</file>
            <file>file:/C:/Users/viktord/Documents/NetBeansProjects/mojiprojekti/CPANNatNIC_version_1_01_with_source_code/src/CPANNatNIC/DrawingPanel.java</file>
            <file>file:/C:/Users/viktord/Documents/NetBeansProjects/mojiprojekti/CPANNatNIC_version_1_01_with_source_code/src/CPANNatNIC/README.txt</file>
            <file>file:/C:/Users/viktord/Documents/NetBeansProjects/mojiprojekti/CPANNatNIC_version_1_01_with_source_code/src/CPANNatNIC/DialogTrainNN.java</file>
            <file>file:/C:/Users/viktord/Documents/NetBeansProjects/mojiprojekti/CPANNatNIC_version_1_01_with_source_code/src/CPANNatNIC/LICENSE.txt</file>
            <file>file:/C:/Users/viktord/Documents/NetBeansProjects/mojiprojekti/CPANNatNIC_version_1_01_with_source_code/src/CPANNatNIC/AboutDialog.java</file>
            <file>file:/C:/Users/viktord/Documents/NetBeansProjects/mojiprojekti/CPANNatNIC_version_1_01_with_source_code/src/CPANNatNIC/Dialogselectdescriptors.java</file>
            <file>file:/C:/Users/viktord/Documents/NetBeansProjects/mojiprojekti/CPANNatNIC_version_1_01_with_source_code/src/CPANNatNIC/DisplaySelectedNeuronDialog.java</file>
            <file>file:/C:/Users/viktord/Documents/NetBeansProjects/mojiprojekti/CPANNatNIC_version_1_01_with_source_code/src/CPANNatNIC/MyInputData.java</file>
        </group>
    </open-files>
</project-private>
