# Supplementary material for: CPANNatNIC software for counter-propagation neural network to assist in read-across
Source: J Cheminform. 2017 May 22;9:30. doi: 10.1186/s13321-017-0218-y (PMC5440416; doi:10.1186/s13321-017-0218-y)
Supplement: Supplementary file 2 — Additional file 2. File containing CPANNatNIC source files. [file 13321_2017_218_MOESM2_ESM.zip › source/nbproject/private/profiler/attach.xml]

<?xml version="1.0" encoding="UTF-8" standalone="no"?>
<!DOCTYPE properties SYSTEM "http://java.sun.com/dtd/properties.dtd">
<properties>
<comment/>
<entry key="profiler.attach.remote">false</entry>
<entry key="profiler.attach.server.type">Java application</entry>
<entry key="profiler.attach.host.os">Windows, 64bit JVM</entry>
<entry key="profiler.attach.direct">false</entry>
<entry key="profiler.attach.dynamic.jdk16">true</entry>
<entry key="profiler.attach.target.type">Java application</entry>
<entry key="profiler.attach.host"/>
</properties>
