# Supplementary material for: CPANNatNIC software for counter-propagation neural network to assist in read-across
Source: J Cheminform. 2017 May 22;9:30. doi: 10.1186/s13321-017-0218-y (PMC5440416; doi:10.1186/s13321-017-0218-y)
Supplement: Supplementary file 2 — Additional file 2. File containing CPANNatNIC source files. [file 13321_2017_218_MOESM2_ESM.zip › source/nbproject/private/profiler/configurations.xml]

<?xml version="1.0" encoding="UTF-8" standalone="no"?>
<!DOCTYPE properties SYSTEM "http://java.sun.com/dtd/properties.dtd">
<properties>
<entry key="2_profiler.settings.code.region.cpu.res.buf.size">1000</entry>
<entry key="2_profiler.settings.sort.results.by.thread.cpu.time">false</entry>
<entry key="0_profiler.settings.instrumentation.filter.selectedprofiler.filter.type">profiler.simple.filter</entry>
<entry key="0_profiler.settings.instrument.empty.methods">false</entry>
<entry key="0_profiler.settings.instrumentation.filter.selectedprofiler.simple.filter.name"/>
<entry key="1_profiler.settings.profiling.type">16</entry>
<entry key="0_profiler.settings.cpu.exclude.wait.time">true</entry>
<entry key="0_profiler.settings.override.working.dir"/>
<entry key="2_profiler.settings.cpu.sampling.frequency">10</entry>
<entry key="1_profiler.settings.thread.cpu.timer.on">false</entry>
<entry key="1_profiler.settings.instrumentation.root.methods.size">1</entry>
<entry key="2_profiler.settings.override">false</entry>
<entry key="1_profiler.settings.threads.sampling.enabled">true</entry>
<entry key="profiler.settings.lastselected">2</entry>
<entry key="0_profiler.settings.threads.monitoring.enabled">true</entry>
<entry key="2_profiler.settings.instrument.spawned.threads">false</entry>
<entry key="0_profiler.settings.istrument.getter.setter.methods">false</entry>
<entry key="2_profiler.settings.instrumentation.filter.selectedprofiler.filter.type">profiler.simple.filter</entry>
<entry key="2_profiler.settings.n.profiled.threads.limit">32</entry>
<entry key="1_profiler.settings.sort.results.by.thread.cpu.time">false</entry>
<entry key="2_profiler.settings.instr.scheme">1</entry>
<entry key="1_profiler.settings.instrument.method.invoke">true</entry>
<entry key="1_profiler.settings.instr.scheme">1</entry>
<entry key="2_profiler.settings.sampling.interval">10</entry>
<entry key="0_profiler.settings.instr.scheme">1</entry>
<entry key="1_profiler.settings.run.gc.on.get.results.in.memory.profiling">true</entry>
<entry key="2_profiler.settings.settings.name">Analyze Memory</entry>
<entry key="0_profiler.settings.sort.results.by.thread.cpu.time">false</entry>
<entry key="1_profiler.settings.cpu.sampling.frequency">10</entry>
<entry key="0_profiler.settings.profiling.type">1</entry>
<entry key="1_profiler.settings.cpu.exclude.wait.time">true</entry>
<entry key="2_profiler.settings.obj.alloc.stack.sampling.interval">10</entry>
<entry key="1_profiler.settings.obj.alloc.stack.sampling.depth">0</entry>
<entry key="1_profiler.settings.cpu.quick.filterprofiler.filter.type">profiler.simple.filter</entry>
<entry key="1_profiler.settings.instrumentation.marker.methods.size">0</entry>
<entry key="2_profiler.settings.thread.cpu.timer.on">false</entry>
<entry key="0_profiler.settigns.ispreset">true</entry>
<entry key="0_profiler.settings.instrumentation.filter.selectedprofiler.simple.filter.value"/>
<entry key="0_profiler.settings.cpu.quick.filterprofiler.simple.filter.type">1</entry>
<entry key="2_profiler.settings.override.working.dir"/>
<entry key="0_profiler.settings.threads.sampling.enabled">true</entry>
<entry key="2_profiler.settings.cpu.quick.filterprofiler.simple.filter.value"/>
<entry key="2_profiler.settings.override.jvm.args"/>
<entry key="0_profiler.settings.profile.underlying.framework">false</entry>
<entry key="0_profiler.settings.cpu.sampling.frequency">10</entry>
<entry key="2_profiler.settings.profile.underlying.framework">false</entry>
<entry key="2_profiler.settings.cpu.exclude.wait.time">true</entry>
<entry key="2_profiler.settings.threads.monitoring.enabled">false</entry>
<entry key="1_profiler.settings.instrumentation.filter.selectedFilterSet-type">false</entry>
<entry key="1_profiler.settings.instrument.spawned.threads">false</entry>
<entry key="1_profiler.settings.n.profiled.threads.limit">32</entry>
<entry key="0_profiler.settings.cpu.quick.filterprofiler.simple.filter.name">Quick filter...</entry>
<entry key="2_profiler.settings.instrumentation.root.methods.size">0</entry>
<entry key="2_profiler.settings.instrument.empty.methods">false</entry>
<entry key="2_profiler.settings.instrumentation.filter.selectedprofiler.simple.filter.type">0</entry>
<entry key="1_profiler.settings.instrumentation.filter.selectedFilterSet-name">Exclude Java core classes</entry>
<entry key="1_profiler.settings.sampling.interval">10</entry>
<entry key="2_profiler.settings.cpu.profiling.type">0</entry>
<entry key="0_profiler.settings.run.gc.on.get.results.in.memory.profiling">true</entry>
<entry key="1_profiler.settigns.ispreset">true</entry>
<entry key="2_profiler.settings.instrumentation.filter.selectedprofiler.simple.filter.name"/>
<entry key="0_profiler.settings.instrument.method.invoke">true</entry>
<entry key="0_profiler.settings.obj.alloc.stack.sampling.interval">10</entry>
<entry key="1_profiler.settings.cpu.quick.filterprofiler.simple.filter.value">myTable Mainframe DialogTrainNN Dialogselectdescriptors MyInputData</entry>
<entry key="1_profiler.settings.code.region.cpu.res.buf.size">1000</entry>
<entry key="0_profiler.settings.instrumentation.marker.methods.size">0</entry>
<entry key="1_profiler.settings.instrumentation.filter.selectedprofiler.filter.type">profiler.filter.set</entry>
<entry key="0_profiler.settings.override">false</entry>
<entry key="1_profiler.settings.settings.name">Analyze Performance</entry>
<entry key="2_profiler.settings.instrumentation.filter.selectedprofiler.simple.filter.value"/>
<entry key="1_profiler.settings.cpu.quick.filterprofiler.simple.filter.type">2</entry>
<entry key="1_profiler.settings.cpu.profiling.type">1</entry>
<entry key="1_profiler.settings.istrumentation.root.methods-0">,,</entry>
<entry key="1_profiler.settings.override.jvm.args"/>
<entry key="1_profiler.settings.instrument.empty.methods">false</entry>
<entry key="2_profiler.settings.obj.alloc.stack.sampling.depth">-10</entry>
<entry key="0_profiler.settings.cpu.quick.filterprofiler.filter.type">profiler.simple.filter</entry>
<entry key="1_profiler.settings.cpu.quick.filterprofiler.simple.filter.name">Quick filter...</entry>
<entry key="1_profiler.settings.threads.monitoring.enabled">false</entry>
<entry key="2_profiler.settigns.ispreset">true</entry>
<entry key="0_profiler.settings.instrumentation.root.methods.size">0</entry>
<entry key="2_profiler.settings.threads.sampling.enabled">true</entry>
<entry key="1_profiler.settings.override.working.dir"/>
<entry key="0_profiler.settings.cpu.quick.filterprofiler.simple.filter.value"/>
<entry key="0_profiler.settings.n.profiled.threads.limit">32</entry>
<entry key="0_profiler.settings.cpu.profiling.type">0</entry>
<entry key="0_profiler.settings.instrument.spawned.threads">false</entry>
<entry key="2_profiler.settings.instrumentation.marker.methods.size">0</entry>
<entry key="0_profiler.settings.obj.alloc.stack.sampling.depth">0</entry>
<entry key="0_profiler.settings.profilingpoints.enabled">true</entry>
<entry key="2_profiler.settings.cpu.quick.filterprofiler.filter.type">profiler.simple.filter</entry>
<entry key="2_profiler.settings.cpu.quick.filterprofiler.simple.filter.type">1</entry>
<entry key="1_profiler.settings.obj.alloc.stack.sampling.interval">10</entry>
<entry key="1_profiler.settings.override">false</entry>
<entry key="1_profiler.settings.instrumentation.filter.selectedFilterSet-active_filter-0">Java Core Classes</entry>
<entry key="0_profiler.settings.sampling.interval">10</entry>
<entry key="2_profiler.settings.istrument.getter.setter.methods">false</entry>
<entry key="1_profiler.settings.profile.underlying.framework">false</entry>
<entry key="2_profiler.settings.instrument.method.invoke">true</entry>
<entry key="1_profiler.settings.profilingpoints.enabled">true</entry>
<entry key="1_profiler.settings.istrument.getter.setter.methods">false</entry>
<entry key="0_profiler.settings.instrumentation.filter.selectedprofiler.simple.filter.type">0</entry>
<entry key="2_profiler.settings.cpu.quick.filterprofiler.simple.filter.name">Quick filter...</entry>
<entry key="0_profiler.settings.thread.cpu.timer.on">false</entry>
<entry key="0_profiler.settings.override.jvm.args"/>
<entry key="0_profiler.settings.settings.name">Monitor Application</entry>
<entry key="2_profiler.settings.profiling.type">4</entry>
<entry key="0_profiler.settings.code.region.cpu.res.buf.size">1000</entry>
<entry key="2_profiler.settings.run.gc.on.get.results.in.memory.profiling">true</entry>
<entry key="2_profiler.settings.profilingpoints.enabled">true</entry>
</properties>
