# Supplementary material for: CPANNatNIC software for counter-propagation neural network to assist in read-across
Source: J Cheminform. 2017 May 22;9:30. doi: 10.1186/s13321-017-0218-y (PMC5440416; doi:10.1186/s13321-017-0218-y)
Supplement: Supplementary file 2 — Additional file 2. File containing CPANNatNIC source files. [file 13321_2017_218_MOESM2_ESM.zip › source/src/CPANNatNIC/Dialogselectdescriptors.java]

/**
 * Copyright (C) 2016 National Institute of Chemistry, Hajdrihova 19, 1001 Ljubljana, Slovenia. 
 * @author Viktor Drgan
 */

/*
*This program is free software; you can redistribute it and/or modify
*    it under the terms of the GNU General Public License as published by
*    the Free Software Foundation; either version 2 of the License, or
*    (at your option) any later version.
*
*    This program is distributed in the hope that it will be useful,
*    but WITHOUT ANY WARRANTY; without even the implied warranty of
*    MERCHANTABILITY or FITNESS FOR A PARTICULAR PURPOSE.  See the
*    GNU General Public License for more details.
*
*    You should have received a copy of the GNU General Public License along
*    with this program; if not, write to the Free Software Foundation, Inc.,
*    51 Franklin Street, Fifth Floor, Boston, MA 02110-1301 USA.
*/

package CPANNatNIC;

import javax.swing.*;
//import java.awt.*;
import javax.swing.JList;
//import java.util.ArrayList;
//import javax.swing.text.Position;

public class Dialogselectdescriptors extends javax.swing.JDialog {

    private JList javalist1;
    private JScrollPane scpane1;
    private JList javalist2;
    private JScrollPane scpane2;
    private int[] selecteddescriptorids;
    private MyInputData mytempdata;
    
    
    /**
     * Creates new form Dialogselectdescriptors
     */
    public Dialogselectdescriptors(java.awt.Frame parent, boolean modal,MyInputData myinpdata) {
        super(parent, modal);
        initComponents();
        
        this.setBounds(parent.getBounds().x+parent.getWidth()/8, parent.getBounds().y+parent.getHeight()/8, this.getWidth(), this.getHeight());


        
       // this.jList1.getSelectionModel().setSelectionMode(ListSelectionModel.MULTIPLE_INTERVAL_SELECTION);

  //      ListModel listModel;
  //      listModel=this.jList1.getModel();
  //      System.out.println(listModel.getClass().getMethods().toString());
        
//System.out.println(this.jList1.getCellRenderer());
        
this.setResizable(false);

mytempdata=myinpdata;
selecteddescriptorids= new int[(myinpdata.getNumberOfDescriptorsPlusTargets()-myinpdata.getNumberOfTargets())];
        
        DefaultListModel templist1 = new DefaultListModel();
        for (int i=0;i<((myinpdata.getNumberOfDescriptorsPlusTargets()-myinpdata.getNumberOfTargets()));i++){
           templist1.addElement("des. "+String.valueOf(i+1)+" = "+myinpdata.getAllVariableNames()[i]);
        }


javalist1 = new JList(templist1);
javalist1.setSelectionMode(ListSelectionModel.MULTIPLE_INTERVAL_SELECTION);
javalist1.setLocation(20,50);
javalist1.setSize(300,200);

scpane1 = new JScrollPane(javalist1);
scpane1.setLocation(20, 50);
scpane1.setSize(200, 200);

this.getContentPane().add(scpane1);


        DefaultListModel tempsellist0 = new DefaultListModel();
        for (int i=0;i<javalist1.getModel().getSize();i++){
            if (mytempdata.getDesriptorsIncludedInTesting()[i]==1){
              tempsellist0.addElement(javalist1.getModel().getElementAt(i));
            }
        }
        
javalist2 = new JList(tempsellist0);
javalist2.setSelectionMode(ListSelectionModel.MULTIPLE_INTERVAL_SELECTION);
javalist2.setLocation(330,50);
javalist2.setSize(300,200);

scpane2 = new JScrollPane(javalist2);
scpane2.setLocation(330, 50);
scpane2.setSize(200, 200);

this.getContentPane().add(scpane1);
this.getContentPane().add(scpane2);


//this.getContentPane().add(scpane2);
    }

    /**
     * This method is called from within the constructor to initialize the form.
     * WARNING: Do NOT modify this code. The content of this method is always
     * regenerated by the Form Editor.
     */
    @SuppressWarnings("unchecked")
    // <editor-fold defaultstate="collapsed" desc="Generated Code">//GEN-BEGIN:initComponents
    private void initComponents() {

        jButton1 = new javax.swing.JButton();
        jButton2 = new javax.swing.JButton();
        jLabel1 = new javax.swing.JLabel();
        jLabel2 = new javax.swing.JLabel();
        jToggleButton1 = new javax.swing.JToggleButton();

        setDefaultCloseOperation(javax.swing.WindowConstants.DO_NOTHING_ON_CLOSE);

        jButton1.setText("Add ->");
        jButton1.addActionListener(new java.awt.event.ActionListener() {
            public void actionPerformed(java.awt.event.ActionEvent evt) {
                jButton1ActionPerformed(evt);
            }
        });

        jButton2.setText("<- Remove");
        jButton2.addActionListener(new java.awt.event.ActionListener() {
            public void actionPerformed(java.awt.event.ActionEvent evt) {
                jButton2ActionPerformed(evt);
            }
        });

        jLabel1.setText("Select descriptors:");

        jLabel2.setText("Selected descriptors:");

        jToggleButton1.setText("OK");
        jToggleButton1.addActionListener(new java.awt.event.ActionListener() {
            public void actionPerformed(java.awt.event.ActionEvent evt) {
                jToggleButton1ActionPerformed(evt);
            }
        });

        javax.swing.GroupLayout layout = new javax.swing.GroupLayout(getContentPane());
        getContentPane().setLayout(layout);
        layout.setHorizontalGroup(
            layout.createParallelGroup(javax.swing.GroupLayout.Alignment.LEADING)
            .addGroup(layout.createSequentialGroup()
                .addGap(28, 28, 28)
                .addComponent(jLabel1, javax.swing.GroupLayout.PREFERRED_SIZE, 110, javax.swing.GroupLayout.PREFERRED_SIZE)
                .addPreferredGap(javax.swing.LayoutStyle.ComponentPlacement.RELATED, 166, Short.MAX_VALUE)
                .addComponent(jLabel2)
                .addGap(130, 130, 130))
            .addGroup(layout.createSequentialGroup()
                .addGap(233, 233, 233)
                .addGroup(layout.createParallelGroup(javax.swing.GroupLayout.Alignment.LEADING, false)
                    .addComponent(jToggleButton1, javax.swing.GroupLayout.DEFAULT_SIZE, javax.swing.GroupLayout.DEFAULT_SIZE, Short.MAX_VALUE)
                    .addComponent(jButton1, javax.swing.GroupLayout.DEFAULT_SIZE, 84, Short.MAX_VALUE)
                    .addComponent(jButton2, javax.swing.GroupLayout.DEFAULT_SIZE, javax.swing.GroupLayout.DEFAULT_SIZE, Short.MAX_VALUE))
                .addContainerGap(javax.swing.GroupLayout.DEFAULT_SIZE, Short.MAX_VALUE))
        );

        layout.linkSize(javax.swing.SwingConstants.HORIZONTAL, new java.awt.Component[] {jButton1, jButton2});

        layout.setVerticalGroup(
            layout.createParallelGroup(javax.swing.GroupLayout.Alignment.LEADING)
            .addGroup(layout.createSequentialGroup()
                .addGap(24, 24, 24)
                .addGroup(layout.createParallelGroup(javax.swing.GroupLayout.Alignment.BASELINE)
                    .addComponent(jLabel1)
                    .addComponent(jLabel2, javax.swing.GroupLayout.PREFERRED_SIZE, 41, javax.swing.GroupLayout.PREFERRED_SIZE))
                .addGap(80, 80, 80)
                .addComponent(jButton1)
                .addGap(18, 18, 18)
                .addComponent(jButton2)
                .addPreferredGap(javax.swing.LayoutStyle.ComponentPlacement.RELATED, 65, Short.MAX_VALUE)
                .addComponent(jToggleButton1)
                .addGap(30, 30, 30))
        );

        layout.linkSize(javax.swing.SwingConstants.VERTICAL, new java.awt.Component[] {jButton1, jButton2});

        pack();
    }// </editor-fold>//GEN-END:initComponents

    private void jButton1ActionPerformed(java.awt.event.ActionEvent evt) {//GEN-FIRST:event_jButton1ActionPerformed
        // TODO add your handling code here:
       int[] selected1=javalist1.getSelectedIndices();

       
       if ((selected1).length>0){ 
        for (int i=0;i<javalist1.getModel().getSize();i++){
            for(int j=0;j<selected1.length;j++){
                if (selected1[j]==i){
                 selecteddescriptorids[i]=1;
                }
            }
        }
       }else{
           return;
       }
       
      // this.mytempdata.setDescriptorsIncludedInTesting(selecteddescriptorids);
       

              //  int[] selected1=javalist1.getSelectedIndices();
                int[] tempalreadyselected=this.mytempdata.getDesriptorsIncludedInTesting();

                
        int count=0;
        for (int i=0;i<tempalreadyselected.length;i++){
            if (tempalreadyselected[i]==1){
                count=count+1;
                for (int j=0;j<selected1.length;j++){
                   if((count-1)==selected1[j]){
                        tempalreadyselected[i]=1;
                   }     
                }
            }
            if( selecteddescriptorids[i]==1){
                tempalreadyselected[i]=1;
            }
        }
        selecteddescriptorids=tempalreadyselected;
        
       this.mytempdata.setDescriptorsIncludedInTesting(tempalreadyselected);
       this.selecteddescriptorids=tempalreadyselected;
            
        DefaultListModel tempsellist = new DefaultListModel();
        for (int i=0;i<javalist1.getModel().getSize();i++){
            if (selecteddescriptorids[i]==1){
             tempsellist.addElement(javalist1.getModel().getElementAt(i));
            }
        }

        
       
            
      /* DefaultListModel tempsellist = new DefaultListModel();
        for (int i=0;i<javalist1.getModel().getSize();i++){
            if (mytempdata.getDesriptorsIncludedInTesting()[i]==1){
             tempsellist.addElement(javalist1.getModel().getElementAt(i));
            }
        }*/
        


        scpane2.removeAll();
        getContentPane().remove(scpane2);    
        this.repaint();
        
        JList templst = new JList(tempsellist);
        javalist2=templst;
 
        scpane2 = new JScrollPane(javalist2);
        scpane2.setLocation(330, 50);
        scpane2.setSize(200, 200);
        scpane2.setVisible(true);
        getContentPane().add(scpane2);

        this.mytempdata.setDescriptorsIncludedInTesting(selecteddescriptorids);

 this.repaint();
    }//GEN-LAST:event_jButton1ActionPerformed

    private void jButton2ActionPerformed(java.awt.event.ActionEvent evt) {//GEN-FIRST:event_jButton2ActionPerformed
        // TODO add your handling code here:
                int[] selected1=javalist2.getSelectedIndices();
                int[] tempalreadyselected=this.mytempdata.getDesriptorsIncludedInTesting();

                
        int count=0;
        for (int i=0;i<tempalreadyselected.length;i++){
            if (tempalreadyselected[i]==1){
                count=count+1;
                for (int j=0;j<selected1.length;j++){
                   if((count-1)==selected1[j]){
                        tempalreadyselected[i]=0;
                   }     
                }
            }
        }
       this.mytempdata.setDescriptorsIncludedInTesting(tempalreadyselected);
       this.selecteddescriptorids=tempalreadyselected;
            
        DefaultListModel tempsellist = new DefaultListModel();
        for (int i=0;i<javalist1.getModel().getSize();i++){
            if (selecteddescriptorids[i]==1){
             tempsellist.addElement(javalist1.getModel().getElementAt(i));
            }
        }


        scpane2.removeAll();
        getContentPane().remove(scpane2);    
        this.repaint();
        
        JList templst = new JList(tempsellist);
        javalist2=templst;
 
        scpane2 = new JScrollPane(javalist2);
        scpane2.setLocation(330, 50);
        scpane2.setSize(200, 200);
        scpane2.setVisible(true);
        getContentPane().add(scpane2);

        this.mytempdata.setDescriptorsIncludedInTesting(selecteddescriptorids);

 this.repaint();
    }//GEN-LAST:event_jButton2ActionPerformed

    private void jToggleButton1ActionPerformed(java.awt.event.ActionEvent evt) {//GEN-FIRST:event_jToggleButton1ActionPerformed
        // TODO add your handling code here:
       this.setVisible(false);
       this.dispose();
    }//GEN-LAST:event_jToggleButton1ActionPerformed

    /**
     * @param args the command line arguments
     */
    public static void main(String args[]) {
        /* Set the Nimbus look and feel */
        //<editor-fold defaultstate="collapsed" desc=" Look and feel setting code (optional) ">
        /* If Nimbus (introduced in Java SE 6) is not available, stay with the default look and feel.
         * For details see http://download.oracle.com/javase/tutorial/uiswing/lookandfeel/plaf.html 
         */
        try {
            for (javax.swing.UIManager.LookAndFeelInfo info : javax.swing.UIManager.getInstalledLookAndFeels()) {
                if ("Nimbus".equals(info.getName())) {
                    javax.swing.UIManager.setLookAndFeel(info.getClassName());
                    break;
                }
            }
        } catch (ClassNotFoundException | InstantiationException | IllegalAccessException | javax.swing.UnsupportedLookAndFeelException ex) {
            java.util.logging.Logger.getLogger(Dialogselectdescriptors.class.getName()).log(java.util.logging.Level.SEVERE, null, ex);
        }
        //</editor-fold>

        /* Create and display the dialog */
        java.awt.EventQueue.invokeLater(new Runnable() {
            @Override
            public void run() {
                Dialogselectdescriptors dialog = new Dialogselectdescriptors(new javax.swing.JFrame(), true, new MyInputData());
                dialog.addWindowListener(new java.awt.event.WindowAdapter() {
                    @Override
                    public void windowClosing(java.awt.event.WindowEvent e) {
                        System.exit(0);
                    }
                });
                dialog.setVisible(true);
            }
        });
    }
    // Variables declaration - do not modify//GEN-BEGIN:variables
    private javax.swing.JButton jButton1;
    private javax.swing.JButton jButton2;
    private javax.swing.JLabel jLabel1;
    private javax.swing.JLabel jLabel2;
    private javax.swing.JToggleButton jToggleButton1;
    // End of variables declaration//GEN-END:variables
}
