# Supplementary material for: CPANNatNIC software for counter-propagation neural network to assist in read-across
Source: J Cheminform. 2017 May 22;9:30. doi: 10.1186/s13321-017-0218-y (PMC5440416; doi:10.1186/s13321-017-0218-y)
Supplement: Supplementary file 2 — Additional file 2. File containing CPANNatNIC source files. [file 13321_2017_218_MOESM2_ESM.zip › source/src/CPANNatNIC/DialogTrainNN.java]

/**
 * Copyright (C) 2016 National Institute of Chemistry, Hajdrihova 19, 1001 Ljubljana, Slovenia. 
 * @author Viktor Drgan
 */

/*
*This program is free software; you can redistribute it and/or modify
*    it under the terms of the GNU General Public License as published by
*    the Free Software Foundation; either version 2 of the License, or
*    (at your option) any later version.
*
*    This program is distributed in the hope that it will be useful,
*    but WITHOUT ANY WARRANTY; without even the implied warranty of
*    MERCHANTABILITY or FITNESS FOR A PARTICULAR PURPOSE.  See the
*    GNU General Public License for more details.
*
*    You should have received a copy of the GNU General Public License along
*    with this program; if not, write to the Free Software Foundation, Inc.,
*    51 Franklin Street, Fifth Floor, Boston, MA 02110-1301 USA.
*/

package CPANNatNIC;


import java.io.BufferedWriter;
import java.io.File;
import java.io.FileWriter;
import java.text.DecimalFormat;
import java.text.DecimalFormatSymbols;


/**
 *
 * @author viktord
 */
public class DialogTrainNN extends javax.swing.JDialog{

    MyInputData mytempdata;
   java.awt.TextArea mytemptextareaoutput;

   
  // public class MyTrainingThreadClass extends Thread {
   public class MyTrainingThreadClass implements Runnable {    
    @Override
    public void run() {
        startnettraining();
    }
}


int nx;
int ny;
double rndseed;
int toroidcond;
int neighbourhoodcorrection;
int furthestneuron;
double maxlr;
double minlr;
int typebestmatch;
int nepochs;
int[] critw;
int nobj;
int nkvar;
double[][][] w;
double su;
double suold;
double nit;
double nnit;
double[][] alldesobjx;

boolean networkfinishedtraining;
boolean trainingcancelled;

int nk;
/*
//
int ip;
int jp;
int ji;
int jok;
double fac;
double corr;
//
double pn;
double eta;
int jstart;
int nokol;
int nk;
//
int imax;
int jmax;
double[] desobjx;

int jcent;
int icent;
         
//
*/

int maxmr=75;
double[][] okol=new double[maxmr][4];


    /**
     * Creates new form DialogTrainNN
     */
    public DialogTrainNN(java.awt.Frame parent, boolean modal,MyInputData mytempinputdata,java.awt.TextArea mytemptextarea) {
        super(parent, modal);

        initComponents();
        
        
        
        this.jPanel1.setLayout(null);
        
        this.jPanel1.setPreferredSize(new java.awt.Dimension(750,550));
       
       // this.setBounds(parent.getBounds().x+parent.getWidth()/8, parent.getBounds().y+parent.getHeight()/8, this.getWidth(), this.getHeight());
       this.jScrollPane1.setViewportView(this.jPanel1);
       this.jScrollPane1.setPreferredSize(jPanel1.getPreferredSize());      
        
     

        
               
        mytempdata=mytempinputdata;
        mytemptextareaoutput=mytemptextarea;
         
               if (mytempdata.areTrainingParametersSaved()==true){
                   this.loadparametersbutton.setEnabled(true);
                }else{
                    this.loadparametersbutton.setEnabled(false);
               }

       
        

    }

    /**
     * This method is called from within the constructor to initialize the form.
     * WARNING: Do NOT modify this code. The content of this method is always
     * regenerated by the Form Editor.
     */
    @SuppressWarnings("unchecked")
    // <editor-fold defaultstate="collapsed" desc="Generated Code">//GEN-BEGIN:initComponents
    private void initComponents() {

        jScrollPane1 = new javax.swing.JScrollPane();
        jPanel1 = new javax.swing.JPanel();
        neuronsinxdir = new javax.swing.JFormattedTextField();
        numberofepochs = new javax.swing.JFormattedTextField();
        jLabel5 = new javax.swing.JLabel();
        jLabel8 = new javax.swing.JLabel();
        jLabel2 = new javax.swing.JLabel();
        starttraining = new javax.swing.JButton();
        jLabel3 = new javax.swing.JLabel();
        toroidboundarycondition = new javax.swing.JComboBox();
        jLabel6 = new javax.swing.JLabel();
        maximallearningrate = new javax.swing.JFormattedTextField();
        jLabel4 = new javax.swing.JLabel();
        neighbourhoodtype = new javax.swing.JComboBox();
        neuronsinydirection_jComboBox = new javax.swing.JComboBox();
        furthestneuronforcorrection = new javax.swing.JFormattedTextField();
        bestmatchtype = new javax.swing.JComboBox();
        minimallearningrate = new javax.swing.JFormattedTextField();
        jLabel7 = new javax.swing.JLabel();
        loadparametersbutton = new javax.swing.JButton();
        randseed = new javax.swing.JFormattedTextField();
        neuronsinxdirection_jComboBox = new javax.swing.JComboBox();
        jLabel10 = new javax.swing.JLabel();
        jLabel9 = new javax.swing.JLabel();
        closedialogbutton = new javax.swing.JButton();
        neuronsinydir = new javax.swing.JFormattedTextField();
        jLabel1 = new javax.swing.JLabel();

        setDefaultCloseOperation(javax.swing.WindowConstants.DISPOSE_ON_CLOSE);
        setPreferredSize(new java.awt.Dimension(800, 600));
        addWindowListener(new java.awt.event.WindowAdapter() {
            public void windowClosed(java.awt.event.WindowEvent evt) {
                formWindowClosed(evt);
            }
        });

        jScrollPane1.setBorder(null);
        jScrollPane1.setAutoscrolls(true);

        neuronsinxdir.setFormatterFactory(new javax.swing.text.DefaultFormatterFactory(new javax.swing.text.NumberFormatter(new java.text.DecimalFormat("#0"))));
        neuronsinxdir.setText("5");
        neuronsinxdir.setEnabled(false);

        numberofepochs.setFormatterFactory(new javax.swing.text.DefaultFormatterFactory(new javax.swing.text.NumberFormatter(new java.text.DecimalFormat("#0"))));
        numberofepochs.setText("100");
        numberofepochs.addActionListener(new java.awt.event.ActionListener() {
            public void actionPerformed(java.awt.event.ActionEvent evt) {
                numberofepochsActionPerformed(evt);
            }
        });

        jLabel5.setFont(new java.awt.Font("Tahoma", 0, 14)); // NOI18N
        jLabel5.setText("Number of neurons in x direction");

        jLabel8.setFont(new java.awt.Font("Tahoma", 0, 14)); // NOI18N
        jLabel8.setText("Type of neighbourhood correction");

        jLabel2.setFont(new java.awt.Font("Tahoma", 0, 14)); // NOI18N
        jLabel2.setText("Maximal learning rate");

        starttraining.setFont(new java.awt.Font("Tahoma", 0, 18)); // NOI18N
        starttraining.setText("Train");
        starttraining.addActionListener(new java.awt.event.ActionListener() {
            public void actionPerformed(java.awt.event.ActionEvent evt) {
                starttrainingActionPerformed(evt);
            }
        });

        jLabel3.setFont(new java.awt.Font("Tahoma", 0, 14)); // NOI18N
        jLabel3.setText("Number of epochs");

        toroidboundarycondition.setModel(new javax.swing.DefaultComboBoxModel(new String[] { "Non-toroid NN", "Toroid NN" }));

        jLabel6.setFont(new java.awt.Font("Tahoma", 0, 14)); // NOI18N
        jLabel6.setText("Number of neurons in y direction");

        maximallearningrate.setText("0.5");
        maximallearningrate.addActionListener(new java.awt.event.ActionListener() {
            public void actionPerformed(java.awt.event.ActionEvent evt) {
                maximallearningrateActionPerformed(evt);
            }
        });

        jLabel4.setFont(new java.awt.Font("Tahoma", 0, 14)); // NOI18N
        jLabel4.setText("Random seed");

        neighbourhoodtype.setModel(new javax.swing.DefaultComboBoxModel(new String[] { "Flat", "Triangular", "Chef hat function", "Mexican hat function", " " }));
        neighbourhoodtype.setSelectedIndex(1);

        neuronsinydirection_jComboBox.setModel(new javax.swing.DefaultComboBoxModel(new String[] {"1","2","3","4","5","6","7","8","9","10","11","12","13","14","15","16","17","18","19","20","21","22","23","24","25","26","27","28","29","30"}));
        neuronsinydirection_jComboBox.setSelectedIndex(-1);
        neuronsinydirection_jComboBox.addActionListener(new java.awt.event.ActionListener() {
            public void actionPerformed(java.awt.event.ActionEvent evt) {
                neuronsinydirection_jComboBoxActionPerformed(evt);
            }
        });

        furthestneuronforcorrection.setFormatterFactory(new javax.swing.text.DefaultFormatterFactory(new javax.swing.text.NumberFormatter(new java.text.DecimalFormat("#0"))));
        furthestneuronforcorrection.setText("5");
        furthestneuronforcorrection.addActionListener(new java.awt.event.ActionListener() {
            public void actionPerformed(java.awt.event.ActionEvent evt) {
                furthestneuronforcorrectionActionPerformed(evt);
            }
        });

        bestmatchtype.setModel(new javax.swing.DefaultComboBoxModel(new String[] { "neuron with the largest output", "neuron with the weights most similar to the input", "" }));
        bestmatchtype.setSelectedItem("neuron with the weights most similar to the input");

        minimallearningrate.setText("0.01");
        minimallearningrate.addActionListener(new java.awt.event.ActionListener() {
            public void actionPerformed(java.awt.event.ActionEvent evt) {
                minimallearningrateActionPerformed(evt);
            }
        });

        jLabel7.setFont(new java.awt.Font("Tahoma", 0, 14)); // NOI18N
        jLabel7.setText("Toroid boundary conditions");

        loadparametersbutton.setFont(new java.awt.Font("Tahoma", 0, 18)); // NOI18N
        loadparametersbutton.setText("Load parameters from previous training");
        loadparametersbutton.addActionListener(new java.awt.event.ActionListener() {
            public void actionPerformed(java.awt.event.ActionEvent evt) {
                loadparametersbuttonActionPerformed(evt);
            }
        });

        randseed.setFormatterFactory(new javax.swing.text.DefaultFormatterFactory(new javax.swing.text.NumberFormatter(new java.text.DecimalFormat("#0"))));
        randseed.setText("1234");

        neuronsinxdirection_jComboBox.setModel(new javax.swing.DefaultComboBoxModel(new String[] {"1","2","3","4","5","6","7","8","9","10","11","12","13","14","15","16","17","18","19","20","21","22","23","24","25","26","27","28","29","30"}));
        neuronsinxdirection_jComboBox.setSelectedIndex(-1);
        neuronsinxdirection_jComboBox.addActionListener(new java.awt.event.ActionListener() {
            public void actionPerformed(java.awt.event.ActionEvent evt) {
                neuronsinxdirection_jComboBoxActionPerformed(evt);
            }
        });

        jLabel10.setFont(new java.awt.Font("Tahoma", 0, 14)); // NOI18N
        jLabel10.setText("Type of the best match");

        jLabel9.setFont(new java.awt.Font("Tahoma", 0, 14)); // NOI18N
        jLabel9.setText("Furthest neuron for corrections");

        closedialogbutton.setFont(new java.awt.Font("Tahoma", 0, 18)); // NOI18N
        closedialogbutton.setText("Close");
        closedialogbutton.addActionListener(new java.awt.event.ActionListener() {
            public void actionPerformed(java.awt.event.ActionEvent evt) {
                closedialogbuttonActionPerformed(evt);
            }
        });

        neuronsinydir.setFormatterFactory(new javax.swing.text.DefaultFormatterFactory(new javax.swing.text.NumberFormatter(new java.text.DecimalFormat("#0"))));
        neuronsinydir.setText("5");
        neuronsinydir.setEnabled(false);
        neuronsinydir.addActionListener(new java.awt.event.ActionListener() {
            public void actionPerformed(java.awt.event.ActionEvent evt) {
                neuronsinydirActionPerformed(evt);
            }
        });

        jLabel1.setFont(new java.awt.Font("Tahoma", 0, 14)); // NOI18N
        jLabel1.setText("Minimal learning rate");

        javax.swing.GroupLayout jPanel1Layout = new javax.swing.GroupLayout(jPanel1);
        jPanel1.setLayout(jPanel1Layout);
        jPanel1Layout.setHorizontalGroup(
            jPanel1Layout.createParallelGroup(javax.swing.GroupLayout.Alignment.LEADING)
            .addGroup(jPanel1Layout.createSequentialGroup()
                .addContainerGap()
                .addGroup(jPanel1Layout.createParallelGroup(javax.swing.GroupLayout.Alignment.LEADING)
                    .addGroup(jPanel1Layout.createParallelGroup(javax.swing.GroupLayout.Alignment.TRAILING, false)
                        .addGroup(jPanel1Layout.createSequentialGroup()
                            .addGroup(jPanel1Layout.createParallelGroup(javax.swing.GroupLayout.Alignment.LEADING)
                                .addComponent(jLabel3, javax.swing.GroupLayout.DEFAULT_SIZE, javax.swing.GroupLayout.DEFAULT_SIZE, Short.MAX_VALUE)
                                .addComponent(jLabel9, javax.swing.GroupLayout.DEFAULT_SIZE, javax.swing.GroupLayout.DEFAULT_SIZE, Short.MAX_VALUE)
                                .addComponent(jLabel4, javax.swing.GroupLayout.DEFAULT_SIZE, javax.swing.GroupLayout.DEFAULT_SIZE, Short.MAX_VALUE)
                                .addComponent(jLabel10, javax.swing.GroupLayout.DEFAULT_SIZE, javax.swing.GroupLayout.DEFAULT_SIZE, Short.MAX_VALUE)
                                .addComponent(jLabel1, javax.swing.GroupLayout.DEFAULT_SIZE, javax.swing.GroupLayout.DEFAULT_SIZE, Short.MAX_VALUE)
                                .addComponent(jLabel2, javax.swing.GroupLayout.DEFAULT_SIZE, javax.swing.GroupLayout.DEFAULT_SIZE, Short.MAX_VALUE)
                                .addComponent(jLabel5, javax.swing.GroupLayout.DEFAULT_SIZE, javax.swing.GroupLayout.DEFAULT_SIZE, Short.MAX_VALUE)
                                .addComponent(jLabel6, javax.swing.GroupLayout.DEFAULT_SIZE, javax.swing.GroupLayout.DEFAULT_SIZE, Short.MAX_VALUE)
                                .addComponent(jLabel8, javax.swing.GroupLayout.DEFAULT_SIZE, javax.swing.GroupLayout.DEFAULT_SIZE, Short.MAX_VALUE)
                                .addComponent(jLabel7, javax.swing.GroupLayout.DEFAULT_SIZE, javax.swing.GroupLayout.DEFAULT_SIZE, Short.MAX_VALUE))
                            .addGap(80, 80, 80)
                            .addGroup(jPanel1Layout.createParallelGroup(javax.swing.GroupLayout.Alignment.LEADING)
                                .addComponent(maximallearningrate, javax.swing.GroupLayout.DEFAULT_SIZE, 167, Short.MAX_VALUE)
                                .addComponent(minimallearningrate, javax.swing.GroupLayout.DEFAULT_SIZE, 167, Short.MAX_VALUE)
                                .addComponent(neighbourhoodtype, 0, 201, Short.MAX_VALUE)
                                .addComponent(toroidboundarycondition, 0, 201, Short.MAX_VALUE)
                                .addComponent(numberofepochs, javax.swing.GroupLayout.DEFAULT_SIZE, 201, Short.MAX_VALUE)
                                .addComponent(bestmatchtype, 0, 329, Short.MAX_VALUE)
                                .addComponent(randseed)
                                .addGroup(jPanel1Layout.createSequentialGroup()
                                    .addGroup(jPanel1Layout.createParallelGroup(javax.swing.GroupLayout.Alignment.LEADING, false)
                                        .addComponent(neuronsinydir)
                                        .addComponent(neuronsinxdir, javax.swing.GroupLayout.PREFERRED_SIZE, 40, javax.swing.GroupLayout.PREFERRED_SIZE))
                                    .addGap(18, 18, 18)
                                    .addGroup(jPanel1Layout.createParallelGroup(javax.swing.GroupLayout.Alignment.LEADING, false)
                                        .addComponent(neuronsinxdirection_jComboBox, 0, javax.swing.GroupLayout.DEFAULT_SIZE, Short.MAX_VALUE)
                                        .addComponent(neuronsinydirection_jComboBox, javax.swing.GroupLayout.PREFERRED_SIZE, 50, javax.swing.GroupLayout.PREFERRED_SIZE)))
                                .addComponent(furthestneuronforcorrection, javax.swing.GroupLayout.PREFERRED_SIZE, 40, javax.swing.GroupLayout.PREFERRED_SIZE))
                            .addGap(52, 52, 52))
                        .addGroup(jPanel1Layout.createSequentialGroup()
                            .addComponent(starttraining, javax.swing.GroupLayout.PREFERRED_SIZE, 387, javax.swing.GroupLayout.PREFERRED_SIZE)
                            .addPreferredGap(javax.swing.LayoutStyle.ComponentPlacement.RELATED, javax.swing.GroupLayout.DEFAULT_SIZE, Short.MAX_VALUE)
                            .addComponent(closedialogbutton, javax.swing.GroupLayout.PREFERRED_SIZE, 205, javax.swing.GroupLayout.PREFERRED_SIZE)))
                    .addComponent(loadparametersbutton, javax.swing.GroupLayout.PREFERRED_SIZE, 380, javax.swing.GroupLayout.PREFERRED_SIZE))
                .addContainerGap())
        );

        jPanel1Layout.linkSize(javax.swing.SwingConstants.HORIZONTAL, new java.awt.Component[] {jLabel1, jLabel10, jLabel2, jLabel3, jLabel4, jLabel5, jLabel6, jLabel7, jLabel8, jLabel9});

        jPanel1Layout.linkSize(javax.swing.SwingConstants.HORIZONTAL, new java.awt.Component[] {bestmatchtype, maximallearningrate, minimallearningrate, neighbourhoodtype, numberofepochs, randseed, toroidboundarycondition});

        jPanel1Layout.setVerticalGroup(
            jPanel1Layout.createParallelGroup(javax.swing.GroupLayout.Alignment.LEADING)
            .addGroup(jPanel1Layout.createSequentialGroup()
                .addContainerGap()
                .addComponent(loadparametersbutton, javax.swing.GroupLayout.PREFERRED_SIZE, 26, javax.swing.GroupLayout.PREFERRED_SIZE)
                .addGap(18, 18, 18)
                .addGroup(jPanel1Layout.createParallelGroup(javax.swing.GroupLayout.Alignment.BASELINE)
                    .addComponent(jLabel4)
                    .addComponent(randseed, javax.swing.GroupLayout.PREFERRED_SIZE, javax.swing.GroupLayout.DEFAULT_SIZE, javax.swing.GroupLayout.PREFERRED_SIZE))
                .addGap(18, 18, 18)
                .addGroup(jPanel1Layout.createParallelGroup(javax.swing.GroupLayout.Alignment.BASELINE)
                    .addComponent(jLabel5)
                    .addComponent(neuronsinxdir, javax.swing.GroupLayout.PREFERRED_SIZE, javax.swing.GroupLayout.DEFAULT_SIZE, javax.swing.GroupLayout.PREFERRED_SIZE)
                    .addComponent(neuronsinxdirection_jComboBox, javax.swing.GroupLayout.PREFERRED_SIZE, 22, javax.swing.GroupLayout.PREFERRED_SIZE))
                .addGap(18, 18, 18)
                .addGroup(jPanel1Layout.createParallelGroup(javax.swing.GroupLayout.Alignment.LEADING)
                    .addComponent(jLabel6)
                    .addGroup(jPanel1Layout.createParallelGroup(javax.swing.GroupLayout.Alignment.BASELINE)
                        .addComponent(neuronsinydir, javax.swing.GroupLayout.PREFERRED_SIZE, 22, javax.swing.GroupLayout.PREFERRED_SIZE)
                        .addComponent(neuronsinydirection_jComboBox, javax.swing.GroupLayout.PREFERRED_SIZE, 22, javax.swing.GroupLayout.PREFERRED_SIZE)))
                .addGap(18, 18, 18)
                .addGroup(jPanel1Layout.createParallelGroup(javax.swing.GroupLayout.Alignment.LEADING)
                    .addGroup(javax.swing.GroupLayout.Alignment.TRAILING, jPanel1Layout.createSequentialGroup()
                        .addGroup(jPanel1Layout.createParallelGroup(javax.swing.GroupLayout.Alignment.BASELINE)
                            .addComponent(jLabel7)
                            .addComponent(toroidboundarycondition, javax.swing.GroupLayout.PREFERRED_SIZE, javax.swing.GroupLayout.DEFAULT_SIZE, javax.swing.GroupLayout.PREFERRED_SIZE))
                        .addGap(18, 18, 18)
                        .addGroup(jPanel1Layout.createParallelGroup(javax.swing.GroupLayout.Alignment.BASELINE)
                            .addComponent(jLabel8)
                            .addComponent(neighbourhoodtype, javax.swing.GroupLayout.PREFERRED_SIZE, javax.swing.GroupLayout.DEFAULT_SIZE, javax.swing.GroupLayout.PREFERRED_SIZE))
                        .addGap(18, 18, 18)
                        .addGroup(jPanel1Layout.createParallelGroup(javax.swing.GroupLayout.Alignment.BASELINE)
                            .addComponent(jLabel9)
                            .addComponent(furthestneuronforcorrection, javax.swing.GroupLayout.PREFERRED_SIZE, javax.swing.GroupLayout.DEFAULT_SIZE, javax.swing.GroupLayout.PREFERRED_SIZE))
                        .addGap(18, 18, 18)
                        .addGroup(jPanel1Layout.createParallelGroup(javax.swing.GroupLayout.Alignment.BASELINE)
                            .addComponent(jLabel2)
                            .addComponent(maximallearningrate, javax.swing.GroupLayout.PREFERRED_SIZE, javax.swing.GroupLayout.DEFAULT_SIZE, javax.swing.GroupLayout.PREFERRED_SIZE))
                        .addGap(18, 18, 18)
                        .addComponent(jLabel1))
                    .addComponent(minimallearningrate, javax.swing.GroupLayout.Alignment.TRAILING, javax.swing.GroupLayout.PREFERRED_SIZE, javax.swing.GroupLayout.DEFAULT_SIZE, javax.swing.GroupLayout.PREFERRED_SIZE))
                .addGap(18, 18, 18)
                .addGroup(jPanel1Layout.createParallelGroup(javax.swing.GroupLayout.Alignment.BASELINE)
                    .addComponent(jLabel10)
                    .addComponent(bestmatchtype, javax.swing.GroupLayout.PREFERRED_SIZE, javax.swing.GroupLayout.DEFAULT_SIZE, javax.swing.GroupLayout.PREFERRED_SIZE))
                .addGap(18, 18, 18)
                .addGroup(jPanel1Layout.createParallelGroup(javax.swing.GroupLayout.Alignment.BASELINE)
                    .addComponent(jLabel3)
                    .addComponent(numberofepochs, javax.swing.GroupLayout.PREFERRED_SIZE, javax.swing.GroupLayout.DEFAULT_SIZE, javax.swing.GroupLayout.PREFERRED_SIZE))
                .addGap(18, 18, 18)
                .addGroup(jPanel1Layout.createParallelGroup(javax.swing.GroupLayout.Alignment.BASELINE)
                    .addComponent(closedialogbutton)
                    .addComponent(starttraining))
                .addContainerGap())
        );

        jPanel1Layout.linkSize(javax.swing.SwingConstants.VERTICAL, new java.awt.Component[] {jLabel1, jLabel10, jLabel2, jLabel3, jLabel4, jLabel5, jLabel6, jLabel7, jLabel8, jLabel9});

        jPanel1Layout.linkSize(javax.swing.SwingConstants.VERTICAL, new java.awt.Component[] {bestmatchtype, furthestneuronforcorrection, maximallearningrate, minimallearningrate, neighbourhoodtype, neuronsinxdir, randseed, toroidboundarycondition});

        jPanel1Layout.linkSize(javax.swing.SwingConstants.VERTICAL, new java.awt.Component[] {closedialogbutton, loadparametersbutton, starttraining});

        jScrollPane1.setViewportView(jPanel1);

        javax.swing.GroupLayout layout = new javax.swing.GroupLayout(getContentPane());
        getContentPane().setLayout(layout);
        layout.setHorizontalGroup(
            layout.createParallelGroup(javax.swing.GroupLayout.Alignment.LEADING)
            .addComponent(jScrollPane1, javax.swing.GroupLayout.Alignment.TRAILING, javax.swing.GroupLayout.DEFAULT_SIZE, 716, Short.MAX_VALUE)
        );
        layout.setVerticalGroup(
            layout.createParallelGroup(javax.swing.GroupLayout.Alignment.LEADING)
            .addComponent(jScrollPane1, javax.swing.GroupLayout.Alignment.TRAILING, javax.swing.GroupLayout.DEFAULT_SIZE, 536, Short.MAX_VALUE)
        );

        pack();
    }// </editor-fold>//GEN-END:initComponents

    private void neuronsinydirActionPerformed(java.awt.event.ActionEvent evt) {//GEN-FIRST:event_neuronsinydirActionPerformed
        // TODO add your handling code here:
    }//GEN-LAST:event_neuronsinydirActionPerformed

    private void furthestneuronforcorrectionActionPerformed(java.awt.event.ActionEvent evt) {//GEN-FIRST:event_furthestneuronforcorrectionActionPerformed
        // TODO add your handling code here:
    }//GEN-LAST:event_furthestneuronforcorrectionActionPerformed

    private void maximallearningrateActionPerformed(java.awt.event.ActionEvent evt) {//GEN-FIRST:event_maximallearningrateActionPerformed
        // TODO add your handling code here:
    }//GEN-LAST:event_maximallearningrateActionPerformed

    private void minimallearningrateActionPerformed(java.awt.event.ActionEvent evt) {//GEN-FIRST:event_minimallearningrateActionPerformed
        // TODO add your handling code here:
    }//GEN-LAST:event_minimallearningrateActionPerformed

    private void numberofepochsActionPerformed(java.awt.event.ActionEvent evt) {//GEN-FIRST:event_numberofepochsActionPerformed
        // TODO add your handling code here:
    }//GEN-LAST:event_numberofepochsActionPerformed

    private void startnettraining(){
        
  long time1=System.currentTimeMillis();
        
 System.out.println("Training is in progress...");
String longoutputstring="";


this.mytempdata.saveMypreviousdata(new MyInputData());//overwrite existing saved data when new model is built
this.mytempdata.saveMyDatasetNumberOfMypreviousdata(-1);


nx=Integer.parseInt(this.neuronsinxdir.getText());
ny=Integer.parseInt(this.neuronsinydir.getText());
rndseed=Integer.parseInt(this.randseed.getText());
toroidcond=this.toroidboundarycondition.getSelectedIndex();
neighbourhoodcorrection=this.neighbourhoodtype.getSelectedIndex();
furthestneuron=Integer.parseInt(this.furthestneuronforcorrection.getText());

furthestneuron=furthestneuron+1;//check why!!!

maxlr=Double.parseDouble(this.maximallearningrate.getText());
minlr=Double.parseDouble(this.minimallearningrate.getText());
typebestmatch=1+this.bestmatchtype.getSelectedIndex();
nepochs=Integer.parseInt(this.numberofepochs.getText());

nk=this.mytempdata.getNumberOfDescriptorsPlusTargets();
   
alldesobjx=this.mytempdata.getinputdatavaluestobetested();

mytempdata.setNumberOfNeouronsInXDirection(nx);
mytempdata.setNumberOfNeouronsInYDirection(ny);


System.out.println();        
System.out.print("Number of neurons in x direction: ");
System.out.println(nx);
System.out.print("Number of neurons in y direction: ");
System.out.println(ny);
System.out.print("Random seed: ");
System.out.println(rndseed);
System.out.print("Toroid boundary condition: ");
System.out.println(toroidcond);
System.out.print("Type of neighbourhood correction: ");
System.out.println(neighbourhoodtype.getSelectedItem());
System.out.print("Furthest neuron for corrections: ");
System.out.println(furthestneuron-1);
System.out.print("Maximal correction factor: ");
System.out.println(maxlr);
System.out.print("Minimal correction factor: ");
System.out.println(minlr);
System.out.print("Type of best match: ");
System.out.println(bestmatchtype.getSelectedItem());
System.out.print("Number of epochs: ");
System.out.println(nepochs);
System.out.println();

mytemptextareaoutput.append("\n");
mytemptextareaoutput.append("Number of neurons in x direction: "+String.valueOf(nx)+"\n");
mytemptextareaoutput.append("Number of neurons in y direction: "+String.valueOf(ny)+"\n");
mytemptextareaoutput.append("Random seed: "+String.valueOf(rndseed)+"\n");
mytemptextareaoutput.append("Toroid boundary condition: "+String.valueOf(toroidboundarycondition.getSelectedItem())+"\n");
mytemptextareaoutput.append("Type of neighbourhood correction: "+String.valueOf(neighbourhoodtype.getSelectedItem())+"\n");
mytemptextareaoutput.append("Furthest neuron for corrections: "+String.valueOf(furthestneuron-1)+"\n");
mytemptextareaoutput.append("Maximal learning rate: "+String.valueOf(maxlr)+"\n");
mytemptextareaoutput.append("Minimal learning rate: "+String.valueOf(minlr)+"\n");
mytemptextareaoutput.append("Type of best match: "+String.valueOf(bestmatchtype.getSelectedItem())+"\n");
mytemptextareaoutput.append("Number of epochs: "+String.valueOf(nepochs)+"\n");
mytemptextareaoutput.append("\n");


double[] temptrainingparameterstosave= new double[10];
temptrainingparameterstosave[0]=(double)nx;
temptrainingparameterstosave[1]=(double)ny;       
temptrainingparameterstosave[2]=rndseed;
temptrainingparameterstosave[3]=(double)toroidcond;
temptrainingparameterstosave[4]=(double)neighbourhoodtype.getSelectedIndex();
temptrainingparameterstosave[5]=(double)furthestneuron;
temptrainingparameterstosave[6]=maxlr;        
temptrainingparameterstosave[7]=minlr;
temptrainingparameterstosave[8]=(double)bestmatchtype.getSelectedIndex();
temptrainingparameterstosave[9]=(double)nepochs;
this.mytempdata.saveTrainingParameters(temptrainingparameterstosave);

        //initialize neighbourhood data for corrections
    //flat
for (int i=0;i<(maxmr);i++){
    okol[i][0]=1.0;
}
double[] tempokol;

// triangle
tempokol=new double[]{.00,.02,.03,.04,.06,.07,.08,.10,.11,.12,.14,.15,.16,.18,.19,.20,.22,.23,.24,.26,.27,.28,.30,.31,.32,.34,.35,.36,.38,.39,.40,.42,.43,.44,.46,.47,.48,.50,.51,.52,.54,.55,.56,.58,.59,.60,.62,.63,.64,.66,.67,.68,.70,.71,.72,.74,.75,.76,.78,.79,.80,.82,.83,.84,.86,.87,.88,.90,.91,.92,.94,.95,.96,.98,1.0};
for (int i=0;i<(maxmr);i++){
    okol[i][1]=tempokol[i];
}

// chef hat
for (int i=0;i<36;i++){
    okol[i][2]=-0.3;
}
for (int i=36;i<(maxmr);i++){
    okol[i][2]=1.0;
}

// mexican hat
tempokol=new double[]{.00, -.01, -.02, -.03, -.04, -.05, -.06, -.065,-.07,-.075,-.08,-.085,-.09, -.093,-.096,-.099,-.10, -.10, -.10, -.10,-.099,-.096,-.093,-.09, -.085,-.08, -.075,-.07, -.065,-.06, -.05,-.04, -.03,-.02, -.01,  .0,   .05,  .10,  .15,  .20,  .25,  .30, .35,  .40,  .45,  .50,  .55,  .60,  .63,  .68,  .70,  .72,  .75, .78,  .80,  .82,  .83,  .85,  .87,  .89,  .91,  .92,  .93,  .94, .95,  .96,  .97,  .975, .98,  .985, .99,  .995,1.00, 1.00, 1.00};
for (int i=0;i<(maxmr);i++){
    okol[i][3]=tempokol[i];
}

//


nobj=this.mytempdata.getNumberOfObjects();

for (int iobjlinenumber=0;iobjlinenumber<nobj;iobjlinenumber++){
mytempdata.setObjectDatasetNumber(iobjlinenumber,1);//set this dataset number to 1
}

nkvar=nk-this.mytempdata.getNumberOfTargets();

double[] desobjx= new double[nkvar];
nit=nepochs*nobj;


su=0;
suold=nx*ny*nkvar;


critw = new int [this.mytempdata.getNumberOfDescriptorsPlusTargets()];
critw=mytempdata.checkIsDescriptorOrTarget();

for (int i=0;i<this.mytempdata.getNumberOfDescriptorsPlusTargets();i++){
/*    critw[i]=1;
    if (i>(this.mytempdata.getNumberOfDescriptorsPlusTargets()-this.mytempdata.getNumberOfTargets())-1){
        critw[i]=0;
    }
*/
    System.out.print(critw[i]);
}
System.out.println();

w= new double[this.mytempdata.getNumberOfDescriptorsPlusTargets()][ny][nx];

for (int j=0;j<ny;j++){
  for (int i=0;i<nx;i++){ 
     for (int k=0;k<nk;k++){ 
         w[k][j][i]=randomfunction(rndseed);
     } 
  } 
}


//


/*
System.out.println("\nInitial random weights:");
mytemptextareaoutput.append("\nInitial random weights:\n");

for (int j=0;j<ny;j++){
    for (int i=0;i<nx;i++){

       for (int k=0;k<nk;k++){
       System.out.print(String.valueOf(w[k][j][i])+" ");
       mytemptextareaoutput.append(String.valueOf(w[k][j][i])+" ");
       }
       System.out.println();
       mytemptextareaoutput.append("\n");
    }   
   
}
*/


//

//int[] centrneur = new int[2];
//centrneur[0]=1;
//centrneur[1]=1;
      
int[] centrneur;
centrneur=new int[2];
int imax;
int jmax;

nnit=0;

mytemptextareaoutput.append("\n");

trainingcancelled=false;
networkfinishedtraining=false;
        

 
for (int j=1;j<=nepochs;j++){


     System.out.println("Epoch: "+String.valueOf(j));
     mytemptextareaoutput.append("Epoch: "+String.valueOf(j)+"\n");
    
    for (int nl=0;nl<nobj;nl++){
            if (this.getistrainingcanceled()==true){
                return; //cancels execution
             }
        nnit=nnit+1;
        //desobjx=this.mytempdata.getinputdatavaluestobetested()[nl];
        desobjx=alldesobjx[nl];

     //   System.out.println("Call neuro... neuro()");
      //  centrneur=neuro();

       centrneur=neuro(desobjx);
       // imax=centrneur[0];
       // jmax=centrneur[1];
        
        imax=centrneur[0]+1;//because index starts with 0
        jmax=centrneur[1]+1;//because index starts with 0

     //   System.out.println("Call neighb...neighb()");
       
        neighb(imax,jmax,desobjx);

    }                         
    	    suold = Math.sqrt(su);
	    su = 0.0;
      
    
}


         

if (trainingcancelled==true){

    return;
}

  networkfinishedtraining=true;
//w[k][j][i]


        DecimalFormat decfrmt = new DecimalFormat("0.00000");
        DecimalFormatSymbols dfsymbls=new DecimalFormatSymbols();
        dfsymbls.setDecimalSeparator('.');
        decfrmt.setDecimalFormatSymbols(dfsymbls); 

/*System.out.print("\nModel weights:\n"); 
mytemptextareaoutput.append("\nModel weights:\n"); 
*/

String tempstring1;

double[][] temparrayofnewweights = new double [nx*ny][nk];
int countnxny=0;

BufferedWriter writer = null;
try{
  
    File logFile = new File(this.mytempdata.getMyTemporaryPath().getParent()+File.separator+"modelweights.unw");//corrected in version 1.01

            writer = new BufferedWriter(new FileWriter(logFile));
            writer.write("File contains model weights");
            writer.write("\n");
            writer.write(String.format("%12d",nx).replaceAll(",", "."));
            writer.write(String.format("%12d",ny).replaceAll(",", "."));
            writer.write(String.format("%12d",nk).replaceAll(",", "."));
            writer.write(String.format("%12d",this.typebestmatch).replaceAll(",", "."));
            writer.write(String.format("%12d",this.toroidcond).replaceAll(",", "."));
            if (this.mytempdata.areNormalizationDataSaved()==true){
                writer.write(String.format("%12d",1).replaceAll(",", "."));
            } else{
               writer.write(String.format("%12d",0).replaceAll(",", "."));
            }
            writer.write("\n");
            //add descriptor names
            for (int ti=0;ti<nk;ti++){
            writer.write(this.mytempdata.getAllVariableNames()[ti].replaceAll(" ","_"));
            writer.write(" ");
             }
            writer.write("\n");
            //end adding descriptor names
            
              for (int ti=0;ti<nk;ti++){
              writer.write(String.format("%10.5f",(double)critw[ti]).replaceAll(",", "."));  
            }
            writer.write("\n");
     
            if (this.mytempdata.areNormalizationDataSaved()==true){
            //save normalization factors at the beginning of the data after the descriptor and target line
             double[] normmean=this.mytempdata.getNormalizationMean();
             double[] normstdev=this.mytempdata.getNormalizationStandardDeviation();
             
               for (int j=0;j<nkvar;j++){
                if ((Math.abs(normmean[j])<0.000001)||(Math.abs(normmean[j])>99)){
                     writer.write(String.format("%10.2e",normmean[j]).replaceAll(",", "."));
                 }
                 else{
                     writer.write(String.format("%10.5f",(double)normmean[j]).replaceAll(",", ".")); 
                 }
                }
            writer.write("\n");
    
               for (int j=0;j<nkvar;j++){
                if ((Math.abs(normstdev[j])<0.000001)||(Math.abs(normstdev[j])>99)){
                     writer.write(String.format("%10.2e",normstdev[j]).replaceAll(",", "."));
                 }
                 else{
                     writer.write(String.format("%10.5f",(double)normstdev[j]).replaceAll(",", ".")); 
                 }
                }
            writer.write("\n");
    ///
            }


for (int j=0;j<ny;j++){
    for (int i=0;i<nx;i++){
        tempstring1="";
       for (int k=0;k<nk;k++){
       tempstring1=tempstring1+decfrmt.format(w[k][j][i])+" ";
       
       if ((Math.abs(w[k][j][i])<0.000001)||(Math.abs(w[k][j][i])>99)){
        writer.write(String.format("%10.2e",w[k][j][i]).replaceAll(",", "."));
       }
       else{
        writer.write(String.format("%10.5f",w[k][j][i]).replaceAll(",", "."));
       }

    //   System.out.print(decfrmt.format(w[k][j][i])+" "); 
    //   mytemptextareaoutput.append(decfrmt.format(w[k][j][i])+" ");
       
       temparrayofnewweights[countnxny][k]=w[k][j][i];
       }
       
       for (int ti=0;ti<5;ti++){
         writer.write(String.format("%10.5f",32.0).replaceAll(",", "."));  
       }
              
   //    System.out.println(tempstring1);
        writer.write("\n");
       
 //      mytemptextareaoutput.append(tempstring1+"\n");
       countnxny=countnxny+1;
       
   /*    longoutputstring=longoutputstring+tempstring1+"\n";
       if(longoutputstring.length()>1000000){
           mytemptextareaoutput.append(longoutputstring);
           System.out.print(longoutputstring);
           longoutputstring="";
       }
    */
               
    }   
    
}

mytemptextareaoutput.append(longoutputstring);
System.out.print(longoutputstring);
longoutputstring="";

    System.out.println("Model saved to: "+this.mytempdata.getMyTemporaryPath().getParent()+File.separator+"modelweights.unw");//corrected in version 1.01
    this.mytemptextareaoutput.append("Model saved to: "+this.mytempdata.getMyTemporaryPath().getParent()+File.separator+"modelweights.unw");//corrected in version 1.01
  
}catch(Exception e){
}finally{
            try {
                // Close the writer regardless of what happens...
                writer.close();
            } catch (Exception ex) {
            }
        }


this.mytempdata.setcpannweights(temparrayofnewweights);
this.mytempdata.setNumberOfNeouronsInXDirection(nx);
this.mytempdata.setNumberOfNeouronsInYDirection(ny);

this.loadparametersbutton.setEnabled(true);
int[] temppar=new int[5];
temppar[0]=nx;
temppar[1]=ny;
temppar[2]=nk;
temppar[3]=typebestmatch;
temppar[4]=toroidcond;
this.mytempdata.savecpannparametersinopenedfile(temppar);

this.mytempdata.saveAllModelVariableNames(this.mytempdata.getAllVariableNames());//model variable names are set to input variable names after the training has finished

 long time2=System.currentTimeMillis();
 this.mytemptextareaoutput.append("\n\nTime used for training: "+String.valueOf((time2-time1))+"ms");
 System.out.println("Time used for training: "+(time2-time1)+"ms");
      
this.starttraining.setText("Train");
        
    }
    
    private boolean getistrainingcanceled(){
        return this.trainingcancelled; //used to cancel network training
    }
    
    private void new_starttrainingActionPerformed(java.awt.event.ActionEvent evt) {                                              
        // TODO add your handling code here:
         MyTrainingThreadClass trainingthreadclass=null;
         Thread mythread=null;
    
         if (this.starttraining.getText().equals("Train")){

        trainingthreadclass= new MyTrainingThreadClass();
        mythread= new Thread(trainingthreadclass);

        
        try{
            if (!mythread.isAlive()){
              // mythread= new Thread(trainingthreadclass);
               mythread.start();
                this.starttraining.setText("Cancel");
            }
            
        }catch(java.lang.IllegalThreadStateException exc){
            
        }    
              
              
          }else{
             this.trainingcancelled=true;
          }
           
        
     
        
        
       }
        
    private void starttrainingActionPerformed(java.awt.event.ActionEvent evt) {//GEN-FIRST:event_starttrainingActionPerformed
        // TODO add your handling code here:

        if (this.starttraining.getText().equals("Train")){
            new_starttrainingActionPerformed(evt);
        }else
        {
            this.trainingcancelled=true;
            this.starttraining.setText("Train");
        }
   
        
    }//GEN-LAST:event_starttrainingActionPerformed

    private void closedialogbuttonActionPerformed(java.awt.event.ActionEvent evt) {//GEN-FIRST:event_closedialogbuttonActionPerformed
        // TODO add your handling code here:
        this.dispose();
    }//GEN-LAST:event_closedialogbuttonActionPerformed

    private void loadparametersbuttonActionPerformed(java.awt.event.ActionEvent evt) {//GEN-FIRST:event_loadparametersbuttonActionPerformed
        // TODO add your handling code here:
        double [] temptrainingparameters=this.mytempdata.getTrainingParameters();
 /*
  double[] temptrainingparameterstosave= new double[9];
temptrainingparameterstosave[0]=(double)nx;
temptrainingparameterstosave[1]=(double)ny;       
temptrainingparameterstosave[2]=rndseed;
temptrainingparameterstosave[3]=(double)toroidcond;
temptrainingparameterstosave[4]=(double)neighbourhoodtype.getSelectedIndex();
temptrainingparameterstosave[5]=(double)furthestneuron;
temptrainingparameterstosave[6]=maxlr;        
temptrainingparameterstosave[7]=minlr;
temptrainingparameterstosave[8]=(double)bestmatchtype.getSelectedIndex();
temptrainingparameterstosave[9]=(double)nepochs;
this.mytempdata.saveTrainingParameters(temptrainingparameterstosave);
  */
        neuronsinxdir.setText(String.valueOf((int)temptrainingparameters[0]));
        neuronsinydir.setText(String.valueOf((int)temptrainingparameters[1]));
        randseed.setText(String.valueOf((int)temptrainingparameters[2]));
        toroidboundarycondition.setSelectedIndex((int)(temptrainingparameters[3]));
        neighbourhoodtype.setSelectedIndex((int)(temptrainingparameters[4]));
        furthestneuronforcorrection.setText(String.valueOf((int)(temptrainingparameters[5]-1)));
        maximallearningrate.setText(String.valueOf((temptrainingparameters[6])));
        minimallearningrate.setText(String.valueOf((temptrainingparameters[7])));      
        bestmatchtype.setSelectedIndex((int)(temptrainingparameters[8]));        
        numberofepochs.setText(String.valueOf((int)(temptrainingparameters[9])));

  
    }//GEN-LAST:event_loadparametersbuttonActionPerformed

    private void formWindowClosed(java.awt.event.WindowEvent evt) {//GEN-FIRST:event_formWindowClosed
        // TODO add your handling code here:
        this.trainingcancelled=true;
    }//GEN-LAST:event_formWindowClosed

    private void neuronsinxdirection_jComboBoxActionPerformed(java.awt.event.ActionEvent evt) {//GEN-FIRST:event_neuronsinxdirection_jComboBoxActionPerformed
        // TODO add your handling code here:
            this.neuronsinxdir.setValue(this.neuronsinxdirection_jComboBox.getSelectedIndex()+1);
            
            
    }//GEN-LAST:event_neuronsinxdirection_jComboBoxActionPerformed

    private void neuronsinydirection_jComboBoxActionPerformed(java.awt.event.ActionEvent evt) {//GEN-FIRST:event_neuronsinydirection_jComboBoxActionPerformed
        // TODO add your handling code here:
        this.neuronsinydir.setValue(this.neuronsinydirection_jComboBox.getSelectedIndex()+1);

    }//GEN-LAST:event_neuronsinydirection_jComboBoxActionPerformed

    public int[] neuro(double[] desobjx){
        int[] centralneuron= new int[2];

          int jmax=-1;
          int imax=-1;
        
     //   centralneuron[0]=1;
     //   centralneuron[1]=1;
        
    //    System.out.println("Finds the mest matching neuron... taking into account bestmatchtype...");
    //    System.out.println("To be implemented...");
        
        double sut;
        double sum;
        double sumprodxixj;//for Tanimoto similarity coefficient
        
        double best = 200000000000.;
	double best1=-200000000000.;
        double best3=-200000000000.;
        
        for (int j=0;j<ny;j++){
            for (int i=0;i<nx;i++){
                sut=0;
                sum=0;
                sumprodxixj=0;
                for (int k=0;k<nkvar;k++){
                    if (critw[k]!=0){
                            if(typebestmatch==1){
                                sut=sut+ w[k][j][i] * (critw[k]*desobjx[k]);
                                                                
                            }
                            if(typebestmatch==2){
                                sum=sum+ critw[k] * (w[k][j][i]-desobjx[k])*(w[k][j][i]-desobjx[k]);
                            }                            
   
                    }
                    
                }
                
                sumprodxixj=sumprodxixj/(sum+sumprodxixj);//calculated Tanimoto coefficient using equation for continuous variables
                
               if(typebestmatch==1){
                   if (sut>best1){
                            best1=sut;
                            jmax=j;
                            imax=i;
                   }             
                   
               }
               if(typebestmatch==2){
                  if (sum<best){
                  best=sum;
		  jmax=j;
		  imax=i;
                  }             
               }
               
              
               if(typebestmatch==1){
                   su=su+best1;
               }
               if(typebestmatch==2){
                   su=su+best;
               }
               
            }
        }
        centralneuron[0]=imax;
        centralneuron[1]=jmax;
                
        return centralneuron;
    }
    
    public void neighb(int imax,int jmax, double[] desobjx){

        int jp;
        int ip;
        int ji;
        double fac;
        double corr;
        int jok;
    
	double pn = ((double)(nit-nnit))/((double)(nit-1));
  
         
	double eta= ((double)(maxlr - minlr))*pn + (double)minlr;

        
	int jstart=(int) (((double)furthestneuron)*pn);
        


        
//   System.out.println(furthestneuron);
        
        int nokol=neighbourhoodcorrection;

         int jcent=jmax;
         int icent=imax;
                 
         

          
         for (int jc=-jstart;jc<=jstart;jc++){
             for (int ic=-jstart;ic<=jstart;ic++){
                 
                 
                  
                 if(toroidcond==0){
                     
                  jp = jcent+jc;   
                  ip = icent+ic;


                  if((jp>ny)||(jp<1)){                      
                      continue;
                  }
                  
		  if((ip>nx)||(ip<1)){
                      continue;
                  }
                  
                  
                 }else{
                  
                  
                 //mod(a,p)=a - ((int)(a/p))*p
                  jp = (jcent+jc+ny-1)-((int)((jcent+jc+ny-1)/ny))*ny+1;
                  ip = (icent+ic+nx-1)-((int)((icent+ic+nx-1)/nx))*nx+1;
                  

                          
                 }
                
                 
           //      System.out.print("jp="+String.valueOf(jp));
          //       System.out.println(" ip="+String.valueOf(ip));
          //       if((((jp>ny)||(jp<1))||(((ip>nx)||(ip<1))))==false){
             
                      ji=(int)(Math.max((int)Math.abs(jc),(int)Math.abs(ic)));
                      
                      if (jstart==0){
                          jok=maxmr;

                      }else{
                        //  jok= (int)((double)maxmr - (double)((maxmr-1)*ji)/(double)jstart);
                          jok= maxmr - ((maxmr-1)*ji)/jstart;
                  //        System.out.println(String.valueOf(jok)+"\t"+String.valueOf((int)((double)maxmr - (double)((maxmr-1)*ji)/(double)jstart)));


                      }
                  
                      
                        jok=jok-1;//because index starts with zero
                        jp=jp-1;//because index starts with zero
                        ip=ip-1;//because index starts with zero

                        
                        fac=okol[jok][nokol]*eta;
  

             /*         System.out.println("jok="+String.valueOf(jok));
                      System.out.println("nokol="+String.valueOf(nokol));
                      System.out.println("fac="+String.valueOf(fac));
                       System.out.println("pn="+String.valueOf(pn));
                      System.out.println("eta="+String.valueOf(eta));
                      System.out.println("okol[jok][nokol]="+String.valueOf(okol[jok][nokol]));
                      System.out.println("jp="+String.valueOf(jp));
                      System.out.println("ip="+String.valueOf(ip));  
            */
                      
                      for (int k=0;k<nk;k++){
                          corr=0.0;
                          if(typebestmatch==1) {
                              

                              corr= 1./((double)(nk)) - desobjx[k]*w[k][jp][ip];
                           //   corr= 1./((double)(nk)) - desobjx[k]*w[k][jp-1][ip-1];
                              
                           //   System.out.println("w[k][jp-1][ip-1]="+String.valueOf(w[k][jp-1][ip-1]));
                           //   System.out.println("desobjx[k]="+String.valueOf(desobjx[k]));
                           //   System.out.println("corr="+String.valueOf(corr));
                          }
                          if(typebestmatch==2){
                              

                              corr=desobjx[k]-w[k][jp][ip];
                           //   corr=desobjx[k]-w[k][jp-1][ip-1];
                              
                           //  System.out.println("w[k][jp-1][ip-1]="+String.valueOf(w[k][jp-1][ip-1]));
                          //    System.out.println("desobjx[k]="+String.valueOf(desobjx[k]));
                         //     System.out.println("corr="+String.valueOf(corr));
                          }
                          
                                                    
                          w[k][jp][ip]=w[k][jp][ip]+fac*corr;
                       //   w[k][jp-1][ip-1]=w[k][jp-1][ip-1]+fac*corr;                          
//System.out.println("nnit="+String.valueOf(nnit)+"\tk="+String.valueOf(k)+"\tjp="+String.valueOf(jp)+"\tip="+String.valueOf(ip)+"\tw[k][jp][ip]="+String.valueOf(w[k][jp][ip])+"\tfac="+String.valueOf(fac)+"\tcorr="+String.valueOf(corr)+"\tjstart="+String.valueOf(jstart));
                      }
                      

             //    }
                 
                 
                 
             }
         }
         

    
    }
    
    public double randomfunction(double iseed){
        /*
     RANDOM NUMBER GENERATOR: UNIFORM DISTRIBUTION (0,1)
     ISEED: SEED FOR GENERATOR. ON THE FIRST CALL THIS HAS TO
     HAVE A VALUE IN THE EXCLUSIVE RANGE (1, 2147483647)
     AND WILL BE REPLACED BY A NEW VALUE TO BE USED IN
     FOLLOWING CALL.

     REF: Lewis, P.A.W., Goodman, A.S. & Miller, J.M. (1969)
     "Pseudo-random number generator for the System/360", IBM
     Systems Journal 8, 136.

     This is a "high-quality" machine independent generator.
     INTEGERS are supposed to be 32 bits or more.
     The same algorithm is used as the basic IMSL generator.

      Author: Lennart Nilsson
 */
        
    double rand;
    double divis=2147483647.0;
    double denom=2147483711.0;
    double multip=16807.0;
    double dseed;
    
    if (iseed<=1){iseed=314159;}
    dseed=multip*iseed;
   // dseed=Math.IEEEremainder(dseed, divis);   
    //a - INT(a / p) * p
    dseed=dseed-((int)(dseed/divis))*divis;
            
    if (dseed<0){
       dseed=dseed+divis; 
    }
    rand=dseed/denom;
    iseed=dseed;
    rndseed=iseed;
 
    return rand;
}
    
    /**
     * @param args the command line arguments
     */
    public static void main(String args[]) {
        /* Set the Nimbus look and feel */
        //<editor-fold defaultstate="collapsed" desc=" Look and feel setting code (optional) ">
        /* If Nimbus (introduced in Java SE 6) is not available, stay with the default look and feel.
         * For details see http://download.oracle.com/javase/tutorial/uiswing/lookandfeel/plaf.html 
         */
        try {
            for (javax.swing.UIManager.LookAndFeelInfo info : javax.swing.UIManager.getInstalledLookAndFeels()) {
                if ("Nimbus".equals(info.getName())) {
                    javax.swing.UIManager.setLookAndFeel(info.getClassName());
                    break;
                }
            }
        } catch (ClassNotFoundException | InstantiationException | IllegalAccessException | javax.swing.UnsupportedLookAndFeelException ex) {
            java.util.logging.Logger.getLogger(DialogTrainNN.class.getName()).log(java.util.logging.Level.SEVERE, null, ex);
        }
        //</editor-fold>

        /* Create and display the dialog */
        java.awt.EventQueue.invokeLater(new Runnable() {
            @Override
            public void run() {
                DialogTrainNN dialog = new DialogTrainNN(new javax.swing.JFrame(), true,new MyInputData(),new java.awt.TextArea());
                dialog.addWindowListener(new java.awt.event.WindowAdapter() {
                    @Override
                    public void windowClosing(java.awt.event.WindowEvent e) {
                        System.exit(0);
                    }
                });
                dialog.setVisible(true);
            }
        });
    }
    // Variables declaration - do not modify//GEN-BEGIN:variables
    private javax.swing.JComboBox bestmatchtype;
    private javax.swing.JButton closedialogbutton;
    private javax.swing.JFormattedTextField furthestneuronforcorrection;
    private javax.swing.JLabel jLabel1;
    private javax.swing.JLabel jLabel10;
    private javax.swing.JLabel jLabel2;
    private javax.swing.JLabel jLabel3;
    private javax.swing.JLabel jLabel4;
    private javax.swing.JLabel jLabel5;
    private javax.swing.JLabel jLabel6;
    private javax.swing.JLabel jLabel7;
    private javax.swing.JLabel jLabel8;
    private javax.swing.JLabel jLabel9;
    private javax.swing.JPanel jPanel1;
    private javax.swing.JScrollPane jScrollPane1;
    private javax.swing.JButton loadparametersbutton;
    private javax.swing.JFormattedTextField maximallearningrate;
    private javax.swing.JFormattedTextField minimallearningrate;
    private javax.swing.JComboBox neighbourhoodtype;
    private javax.swing.JFormattedTextField neuronsinxdir;
    private javax.swing.JComboBox neuronsinxdirection_jComboBox;
    private javax.swing.JFormattedTextField neuronsinydir;
    private javax.swing.JComboBox neuronsinydirection_jComboBox;
    private javax.swing.JFormattedTextField numberofepochs;
    private javax.swing.JFormattedTextField randseed;
    private javax.swing.JButton starttraining;
    private javax.swing.JComboBox toroidboundarycondition;
    // End of variables declaration//GEN-END:variables
}
