# Supplementary material for: CPANNatNIC software for counter-propagation neural network to assist in read-across
Source: J Cheminform. 2017 May 22;9:30. doi: 10.1186/s13321-017-0218-y (PMC5440416; doi:10.1186/s13321-017-0218-y)
Supplement: Supplementary file 2 — Additional file 2. File containing CPANNatNIC source files. [file 13321_2017_218_MOESM2_ESM.zip › source/src/CPANNatNIC/DisplaySelectedNeuronDialog.java]

/**
 * Copyright (C) 2016 National Institute of Chemistry, Hajdrihova 19, 1001 Ljubljana, Slovenia. 
 * @author Viktor Drgan
 */

/*
*This program is free software; you can redistribute it and/or modify
*    it under the terms of the GNU General Public License as published by
*    the Free Software Foundation; either version 2 of the License, or
*    (at your option) any later version.
*
*    This program is distributed in the hope that it will be useful,
*    but WITHOUT ANY WARRANTY; without even the implied warranty of
*    MERCHANTABILITY or FITNESS FOR A PARTICULAR PURPOSE.  See the
*    GNU General Public License for more details.
*
*    You should have received a copy of the GNU General Public License along
*    with this program; if not, write to the Free Software Foundation, Inc.,
*    51 Franklin Street, Fifth Floor, Boston, MA 02110-1301 USA.
*/

package CPANNatNIC;


import java.awt.Color;
import java.awt.Font;
import java.awt.Graphics2D;
import java.awt.Image;
import java.awt.Rectangle;
import java.awt.event.MouseEvent;
import java.awt.event.MouseListener;
import java.awt.image.BufferedImage;
import java.io.IOException;
import java.util.ArrayList;
import java.util.List;
import java.util.logging.Level;
import java.util.logging.Logger;
import javax.swing.ImageIcon;
import org.openscience.cdk.interfaces.IAtomContainer;
import org.openscience.cdk.layout.StructureDiagramGenerator;
import org.openscience.cdk.renderer.AtomContainerRenderer;
import org.openscience.cdk.renderer.RendererModel;
import org.openscience.cdk.renderer.font.AWTFontManager;
import org.openscience.cdk.renderer.generators.BasicAtomGenerator;
import org.openscience.cdk.renderer.generators.BasicBondGenerator;
import org.openscience.cdk.renderer.generators.BasicSceneGenerator;
import org.openscience.cdk.renderer.generators.ExtendedAtomGenerator;
import org.openscience.cdk.renderer.generators.RingGenerator;
import org.openscience.cdk.renderer.visitor.AWTDrawVisitor;
import org.openscience.cdk.silent.SilentChemObjectBuilder;
import org.openscience.cdk.smiles.SmilesParser;

  import java.util.concurrent.TimeUnit;
import org.openscience.cdk.exception.CDKException;
import org.openscience.cdk.exception.InvalidSmilesException;


import java.util.concurrent.*;


/*
 * To change this template, choose Tools | Templates
 * and open the template in the editor.
 */

/**
 *
 * @author viktord
 */
public class DisplaySelectedNeuronDialog extends javax.swing.JDialog {

    /**
     * Creates new form DisplaySelectedNeuronDialog
     */
    private String[] smilesofmoleculeontheneuron;
    private int[] IDsofmoleculesontheneuron;
    private int[] datasetsourceofmoleculeontheneuron;
    private int[] inlinenumbersoftheobjectsontheselectedneuron;
    private boolean booleanshowstructuresontheneuron;
    private int xoffset;
    private int yoffset;
    private MyInputData expinputdata;
    private int xpos;
    private int ypos;
    private javax.swing.JComboBox topmapfontsizecombobox;
    private javax.swing.JComboBox topmapfontcolorcombobox;
    private javax.swing.JComboBox comboboxforthegraph;
    private Color[] myfontcolors;
    
    private DrawingFrame drawingframesource;
    private int[] inlinenumbersofselectedobjects;
    private MyInputData mycompileddatasetindrawingpanel;

    
    
     ArrayList<IAtomContainer> myarrayofmolecules;
     private boolean newredrawwaiting;
     
     private Thread threadforresizingcomponent;
     
     private javax.swing.JDialog mydialogtodisplayselectedobject;
     
     
    
    public class PrepareMyMoleculeThreadClass implements Callable {
        
       String inputparameter_kthsmile;
       int inputparameter_smileposition_k;
        
       public PrepareMyMoleculeThreadClass(String kthsmile,int k){
        inputparameter_kthsmile=kthsmile;
        inputparameter_smileposition_k=k;
    }
            
       @Override
    public IAtomContainer call(){
        
      
      return getmymolecule(inputparameter_kthsmile,inputparameter_smileposition_k);
    }
    
    
    

}
    
    public class OnResizeThreadClass implements Runnable {
        
        
       public OnResizeThreadClass(){
  
    }
            
       @Override
    public void run(){
           try {
               Thread.sleep(200);
           } catch (InterruptedException ex) {
               Logger.getLogger(DisplaySelectedNeuronDialog.class.getName()).log(Level.SEVERE, null, ex);
           }
        drawNeuronOnResize();
    }
    
    
    

}
            
    public DisplaySelectedNeuronDialog(java.awt.Frame parent, boolean modal) {
        super(parent, modal);
        initComponents();
        
        this.setBounds(parent.getBounds().x+parent.getWidth()/8, parent.getBounds().y+parent.getHeight()/8, this.getWidth(), this.getHeight());

        

            myfontcolors=new Color[9];//create an array of font colors
            myfontcolors[0]=Color.RED;
            myfontcolors[1]=Color.GREEN;
            myfontcolors[2]=Color.YELLOW;
            myfontcolors[3]=Color.BLUE;
            myfontcolors[4]=Color.BLACK;
            myfontcolors[5]=Color.CYAN;
            myfontcolors[6]=Color.MAGENTA;
            myfontcolors[7]=Color.ORANGE;
            myfontcolors[8]=Color.PINK;
            
            //myarrayofmolecules = new ArrayList();
            myarrayofmolecules = new ArrayList();
            
            mydialogtodisplayselectedobject= new DisplaySelectedObjectDialog(this,false);
         
           
            
    }

    public javax.swing.JLabel getJLabelfordrawing(){
        return this.jLabelRepresentingTheSelectedNeuron;
    }
    
    
    
    
    /**
     * This method is called from within the constructor to initialize the form.
     * WARNING: Do NOT modify this code. The content of this method is always
     * regenerated by the Form Editor.
     */
    @SuppressWarnings("unchecked")
    // <editor-fold defaultstate="collapsed" desc="Generated Code">//GEN-BEGIN:initComponents
    private void initComponents() {

        jLabelRepresentingTheSelectedNeuron = new javax.swing.JLabel();

        setDefaultCloseOperation(javax.swing.WindowConstants.DISPOSE_ON_CLOSE);
        setPreferredSize(new java.awt.Dimension(900, 600));
        addComponentListener(new java.awt.event.ComponentAdapter() {
            public void componentResized(java.awt.event.ComponentEvent evt) {
                formComponentResized(evt);
            }
        });

        javax.swing.GroupLayout layout = new javax.swing.GroupLayout(getContentPane());
        getContentPane().setLayout(layout);
        layout.setHorizontalGroup(
            layout.createParallelGroup(javax.swing.GroupLayout.Alignment.LEADING)
            .addComponent(jLabelRepresentingTheSelectedNeuron, javax.swing.GroupLayout.DEFAULT_SIZE, 1037, Short.MAX_VALUE)
        );
        layout.setVerticalGroup(
            layout.createParallelGroup(javax.swing.GroupLayout.Alignment.LEADING)
            .addComponent(jLabelRepresentingTheSelectedNeuron, javax.swing.GroupLayout.DEFAULT_SIZE, 598, Short.MAX_VALUE)
        );

        pack();
    }// </editor-fold>//GEN-END:initComponents
    public void setInilineNumbersOfObjectsSelected(int [] tempinlinenumbersofselectedobjects){
        inlinenumbersofselectedobjects=tempinlinenumbersofselectedobjects;
    }
    public void setMyCompiledDatsetInDrawingPanel(MyInputData tempmycompileddatasetindrawingpanel){
        mycompileddatasetindrawingpanel=tempmycompileddatasetindrawingpanel;
    }
    
    public void setMyDrawingFrameSourceToDisplaySelectedNeuron(DrawingFrame tempdrawingframe){
        this.drawingframesource=tempdrawingframe;
    }
            
    public void saveInlineNumbersOfTheObjectsonTheSelectedNeuron(int[] tempinlinenumbersoftheobjectsontheselectedneuron){
        this.inlinenumbersoftheobjectsontheselectedneuron=tempinlinenumbersoftheobjectsontheselectedneuron;
    }
    
    public int[] getInlineNumbersOfTheObjectsonTheSelectedNeuron(){
        return this.inlinenumbersoftheobjectsontheselectedneuron;
    }
        
    public void saveObjectsDatasetSource(int[] tempobjectsdatasetsource){
        this.datasetsourceofmoleculeontheneuron=tempobjectsdatasetsource;
    }
            
    public void saveComboBoxforthegraph(javax.swing.JComboBox tempcomboboxforthegraph){
        comboboxforthegraph=tempcomboboxforthegraph;
    }
        
    public void saveTopMapFontColorComboBox(javax.swing.JComboBox tcbfontcolor){
        topmapfontcolorcombobox=tcbfontcolor;
    }
    
    public void saveTopmapFontSizeComboBox(javax.swing.JComboBox tjcombobox){
        topmapfontsizecombobox=tjcombobox;
    }
    
    public void saveSmilesOfTheMoleculesOnTheNeuron(String[] tsmiles){
        smilesofmoleculeontheneuron=tsmiles;
        
    }
    public void saveIDsOfTheMoleculesOnTheNeuron(int[] tIDs){
        IDsofmoleculesontheneuron=tIDs;
    }
        
    public void savebooleanshowstructures(boolean bshowstructures){
        booleanshowstructuresontheneuron=bshowstructures;
    }
    
    public void saveXpos(int xp){
        xpos=xp;
    }
          
    public void saveYpos(int yp){
        ypos=yp;
    }
          
    
   public void saveXoffset(int xoffs){
        xoffset=xoffs;
    }
          
    public void saveYoffset(int yoffs){
        yoffset=yoffs;
    }
    
    public void savetempmyinputdata(MyInputData tinputdata){
        expinputdata=tinputdata;
    }
               
        public String[] getSmilesOfTheMoleculesOnTheNeuron(){
        return smilesofmoleculeontheneuron;
        
    }
        public int[] getIDsOfTheMoleculesOnTheNeuron(){
        return IDsofmoleculesontheneuron;
    }    
   
    public boolean getBooleanShowStructures(){
        return booleanshowstructuresontheneuron;
    }    

       public int getXoffset(){
        return xoffset;
    }
          
    public int getYoffset(){
        return yoffset;
    }
    
    public MyInputData getTempmyinputdata(MyInputData tinputdata){
        return expinputdata;
    }
           
    public int getXpos(){
        return xpos;
    }
          
    public int getYpos(){
        return ypos;
    }
    
        public int getObjectSequenceNumberfromIDs(int objectsID){
        int objectsequencenumberint=-1;
        for (int i=0;i<expinputdata.getNumberOfObjects();i++){
            if (objectsID==expinputdata.getObjectsIDs(i)){
               objectsequencenumberint=i;
               break;
            }
        }
        return objectsequencenumberint;
    }
        
    
    public IAtomContainer getmymolecule(String ithmoleculestring,int k){
        
       SmilesParser smilesParser = new SmilesParser(SilentChemObjectBuilder.getInstance());
       IAtomContainer molecule = null;
       
       String[] tempsmilesofmoleculesontheneuron =this.getSmilesOfTheMoleculesOnTheNeuron();
       
       String kthsmilestring=ithmoleculestring;
       
   
        try {
            molecule = smilesParser.parseSmiles(kthsmilestring);
        } catch (InvalidSmilesException ex) {
            Logger.getLogger(DisplaySelectedNeuronDialog.class.getName()).log(Level.SEVERE, null, ex);
        }
         
       StructureDiagramGenerator structdiaggen = new StructureDiagramGenerator();
        structdiaggen.setMolecule(molecule);
        try {
            structdiaggen.generateCoordinates();
        } catch (CDKException ex) {
            Logger.getLogger(DisplaySelectedNeuronDialog.class.getName()).log(Level.SEVERE, null, ex);
        }
        molecule=structdiaggen.getMolecule();
           
        
      return molecule;
    }
    
public boolean isnewredrawwaiting(){
    return this.newredrawwaiting;
}      

public void drawNeuronOnResize(){
        try {
            // System.out.println("Resize...");
             Thread.sleep(500);
        } catch (InterruptedException ex) {
            Logger.getLogger(DisplaySelectedNeuronDialog.class.getName()).log(Level.SEVERE, null, ex);
        }
        
          this.newredrawwaiting=true;
        
        this.jLabelRepresentingTheSelectedNeuron.setSize(this.getPreferredSize());
        //start of drawing - the selected neuron
        
        String[] smilesasstrings=this.getSmilesOfTheMoleculesOnTheNeuron();
        int[] IDnumbers=this.getIDsOfTheMoleculesOnTheNeuron();
        boolean booleanshowstructures=this.getBooleanShowStructures();
        
        javax.swing.JLabel neuronobjectlabel=this.jLabelRepresentingTheSelectedNeuron;
        
        int numberofmolecules =smilesasstrings.length;
        int imgwidth=this.rootPane.getSize().width;
        int imgheight=this.rootPane.getSize().height;
        
        neuronobjectlabel.setSize(imgwidth, imgheight);
        
       if (numberofmolecules==0){
           
        ImageIcon icon = new ImageIcon();
        Image image= new BufferedImage(imgwidth,imgheight,BufferedImage.TYPE_INT_RGB);
        Graphics2D g2 = (Graphics2D)image.getGraphics();
        Rectangle[] drawarea= new Rectangle[numberofmolecules];
        
        g2.fillRect(0,0,imgwidth,imgheight);
        g2.dispose();
        return;
       }   
       
     
               
        SmilesParser smilesParser = new SmilesParser(SilentChemObjectBuilder.getInstance());
        //IMolecule molecule;
         IAtomContainer molecule;//new CDK version
         

         myarrayofmolecules.clear();
 

         newredrawwaiting=false;
  //       System.out.println("Preparing molecules...");

         
        
         ///use thread to get array of molecules //ADD TO DRAWMYMOLECULESFUNCTION
         
         ExecutorService executor = Executors.newFixedThreadPool(64);//use a maximum of 64 threads for preparation of molecules
         CompletionService<IAtomContainer> completionService =new ExecutorCompletionService(executor);
         List<Future<IAtomContainer>> futures = new ArrayList<>();  
            for (int k = 0; k < numberofmolecules; k++) {                
                 futures.add(completionService.submit(new PrepareMyMoleculeThreadClass(smilesasstrings[k],k)));                 
            }
           
           // System.out.println("Active threads:"+ Thread.activeCount());
         

            for (int k=0;k<numberofmolecules;k++){
               // System.out.println("mol k="+futures.get(k).toString());
                  Future<IAtomContainer> resultFuture =futures.get(k);
            try {
               this.myarrayofmolecules.add(resultFuture.get());
                //System.out.println("myarrayofmolecules[k]="+this.myarrayofmolecules.get(k));
                                  }
            catch(InterruptedException | ExecutionException e) {
                   //   System.out.println("storing molecules...error:"+e.toString());
                      this.myarrayofmolecules.add(null);
                  }
                }  
        executor.shutdown();

  ///stop using threads           
 
      //  System.out.println("Preparing molecules... done");

        if (this.isnewredrawwaiting()==true){
             return;
         }
           
        List generators = new ArrayList();
             generators.add(new BasicSceneGenerator());
             generators.add(new RingGenerator());
           //  generators.add(new BasicBondGenerator());
             generators.add(new ExtendedAtomGenerator());  
             generators.add(new BasicAtomGenerator());
        
        AtomContainerRenderer renderer = new AtomContainerRenderer(generators, new AWTFontManager());

        RendererModel model = renderer.getRenderer2DModel(); 

           model.set(BasicAtomGenerator.CompactAtom.class, false);
           model.set(BasicAtomGenerator.AtomRadius.class, 6.0);
           model.set(BasicAtomGenerator.CompactShape.class, BasicAtomGenerator.Shape.SQUARE);
           model.set(BasicAtomGenerator.KekuleStructure.class, false);
           model.set(BasicBondGenerator.BondWidth.class, 1.0);
           model.set(BasicAtomGenerator.ShowExplicitHydrogens.class,true);
        //


        
        int numberofcolumns=1+(int)Math.sqrt(numberofmolecules);
        int numberofrows=1+numberofmolecules/numberofcolumns;
        
        if ((numberofcolumns*(numberofrows-1))==numberofmolecules){
            numberofrows=numberofrows-1;
        }
        if (((int)Math.sqrt(numberofmolecules)*(int)Math.sqrt(numberofmolecules))==numberofmolecules){
            numberofcolumns=(int)Math.sqrt(numberofmolecules);
            numberofrows=(int)Math.sqrt(numberofmolecules);
        }
        
        if (numberofmolecules==1){
            numberofrows=1;
            numberofcolumns=1;
        }
     
        int dx=imgwidth/numberofcolumns;
        int dy=imgheight/numberofrows;
             
        ImageIcon icon = new ImageIcon();
        Image image= new BufferedImage(imgwidth,imgheight,BufferedImage.TYPE_INT_RGB);
        Graphics2D g2 = (Graphics2D)image.getGraphics();
        Rectangle[] drawarea= new Rectangle[numberofmolecules];
        
        g2.fillRect(0,0,imgwidth,imgheight);
        Font font=g2.getFont();
        
        font=font.deriveFont(Float.parseFloat(this.topmapfontsizecombobox.getSelectedItem().toString()));

        
        int locx=0;
        int locy=0;        
        int[] alocx=new int[numberofmolecules];
        int[] alocy=new int[numberofmolecules];
        
        int count=0;
        for (int rows=0;rows<numberofrows;rows++){
            int y=rows*dy;
            for(int cols=0;cols<numberofcolumns;cols++){
                int x=cols*dx;
                if (count<numberofmolecules){
                alocx[count]=x;
                alocy[count]=y;
                }
                count=count+1;
            }
        }
      
        int lastx=0;
        int lasty=0;
 
      for (int k=0;k<numberofmolecules;k++){           
           //for (int i=0;i<numberofmolecules;i++){
           //     for (int j=0;j<numberofmolecules;j++){

          {
              {
                    if (k<numberofmolecules){
                       // if(smilesasstrings[k]!=null){
                        try{

                    /*        molecule = smilesParser.parseSmiles(smilesasstrings[k]);
                            StructureDiagramGenerator structdiaggen = new StructureDiagramGenerator();
                            structdiaggen.setMolecule(molecule);
                            structdiaggen.generateCoordinates();
                            molecule=structdiaggen.getMolecule();
                      */      
                            molecule=this.myarrayofmolecules.get(k);
                         
                            locx=alocx[k];//for 1st molecule
                            locy=alocy[k];
                                                        
                            lastx=locx;
                            lasty=locy;
                                                                
                            drawarea[k]=new Rectangle((int)(0.90*dx),(int)(0.90*dy));
                            drawarea[k].setBounds((int)(locx+0.05*dx),(int)(locy+0.05*dy),(int)(0.90*dx),(int)(0.90*dy));
                            //drawarea.setLocation(0,0);
                            if(booleanshowstructures==false){ //write only numbers
                                locx=alocx[k];//for 1st molecule
                                locy=alocy[k];
                                lastx=locx;
                                lasty=locy;
                                g2.setColor(Color.WHITE);
                                g2.fillRect(locx,locy, dx, dy);

                                //g2.setColor(Color.RED);
                                //takes color from the array-checks selection in combobox
                                g2.setColor(this.myfontcolors[this.topmapfontcolorcombobox.getSelectedIndex()]);
                                
                                if (this.drawingframesource.isRadioButtonForDatasetColorsSelected()){
                                    g2.setColor(this.mycompileddatasetindrawingpanel.getDatasetColorsForObjects()[inlinenumbersofselectedobjects[k]]);//instead of k should be sequence number in the compiled dataset
                                }
                                if (this.drawingframesource.isRadioButtonForClassColorsSelected()){
                                    g2.setColor(this.mycompileddatasetindrawingpanel.getDatasetColorsForObjects()[inlinenumbersofselectedobjects[k]]);//instead of k should be sequence number in the compiled dataset
                                    g2.setColor(this.mycompileddatasetindrawingpanel.getClassColorsForObjects(this.mycompileddatasetindrawingpanel.getObjectsASCII(inlinenumbersofselectedobjects[k])));         
                           
                                }                                
                                
                                g2.setFont(font);
                                if (this.comboboxforthegraph.getSelectedIndex()==this.expinputdata.getNumberOfDescriptorsPlusTargets()){
                                  //  String objectsgroup=String.valueOf((char)(this.expinputdata.getObjectsASCII(this.getObjectSequenceNumberfromIDs(IDnumbers[k]))));
                                    String objectsgroup=String.valueOf((char)(this.expinputdata.getObjectsASCII(this.inlinenumbersoftheobjectsontheselectedneuron[k])));
                                    
                                    
                                    
                                            
                                            g2.drawString(objectsgroup, locx+dx/2,locy+dy/2);
                                }else{
                                    g2.drawString(String.valueOf(IDnumbers[k]), locx+dx/2,locy+dy/2);                                
                                }
                                
                                
                                if (this.inlinenumbersofselectedobjects[k]==this.mycompileddatasetindrawingpanel.getInlineNumberToHiglightWhenShowingSelectedNeuron()){//higlight molecule if find button was used
                      
                                System.out.println("0 k="+String.valueOf(k)+" ID= "+String.valueOf(this.mycompileddatasetindrawingpanel.getObjectsIDs(this.inlinenumbersofselectedobjects[k])));
                                g2.setColor(Color.RED);
                                g2.drawRect(locx+1,locy+1,dx-2, dy-2);//moved inside for 1 point so that the rectangle is not overwritten
                                }
                                          
                                g2.setColor(Color.WHITE);
                                
                                
                                
                                                            
                                continue;
                            }else{

                            renderer.setup(molecule,drawarea[k]);


                            g2.setColor(Color.white);
                            g2.fillRect(locx,locy, dx, dy);
                            
                            
                            
                            //g2.setColor(Color.red);
                            //takes color from the array-checks selection in combobox
                            g2.setColor(this.myfontcolors[this.topmapfontcolorcombobox.getSelectedIndex()]);
                             if (this.drawingframesource.isRadioButtonForDatasetColorsSelected()){
                                    g2.setColor(this.mycompileddatasetindrawingpanel.getDatasetColorsForObjects()[inlinenumbersofselectedobjects[k]]);//instead of k should be sequence number in the compiled dataset
                                }
                             if (this.drawingframesource.isRadioButtonForClassColorsSelected()){
                                    g2.setColor(this.mycompileddatasetindrawingpanel.getDatasetColorsForObjects()[inlinenumbersofselectedobjects[k]]);//instead of k should be sequence number in the compiled dataset
                                    g2.setColor(this.mycompileddatasetindrawingpanel.getClassColorsForObjects(this.mycompileddatasetindrawingpanel.getObjectsASCII(inlinenumbersofselectedobjects[k])));                                    
                             } 
                                
                            renderer.paint(molecule, new AWTDrawVisitor(g2),drawarea[k],true);    
                            
                            }                            
                            
                        }catch(Exception ex){
                    //    System.out.println("Error occured. Only ID will be written. Provided smile was: "+smilesasstrings[k]);
                            locx=alocx[k];//for 1st molecule
                            locy=alocy[k];
                            lastx=locx;
                            lasty=locy;
                            g2.setColor(Color.WHITE);
                            g2.fillRect(locx,locy, dx, dy);
                            
                            //g2.setColor(Color.RED);
                            //takes color from the array-checks selection in combobox
                            g2.setColor(this.myfontcolors[this.topmapfontcolorcombobox.getSelectedIndex()]);                            
                             if (this.drawingframesource.isRadioButtonForDatasetColorsSelected()){
                                    g2.setColor(this.mycompileddatasetindrawingpanel.getDatasetColorsForObjects()[inlinenumbersofselectedobjects[k]]);//instead of k should be sequence number in the compiled dataset
                              }
                             if (this.drawingframesource.isRadioButtonForClassColorsSelected()){
                                    g2.setColor(this.mycompileddatasetindrawingpanel.getDatasetColorsForObjects()[inlinenumbersofselectedobjects[k]]);//instead of k should be sequence number in the compiled dataset
                                    g2.setColor(this.mycompileddatasetindrawingpanel.getClassColorsForObjects(this.mycompileddatasetindrawingpanel.getObjectsASCII(inlinenumbersofselectedobjects[k])));         
                              } 
                             
                            g2.setFont(font);
                            //g2.drawString(String.valueOf(IDnumbers[k]), locx+dx/2,locy+dy/2);//replace
                            if (this.comboboxforthegraph.getSelectedIndex()==this.expinputdata.getNumberOfDescriptorsPlusTargets()){
                                    //String objectsgroup=String.valueOf((char)(this.expinputdata.getObjectsASCII(this.getObjectSequenceNumberfromIDs(IDnumbers[k]))));
                                    String objectsgroup=String.valueOf((char)(this.expinputdata.getObjectsASCII(this.inlinenumbersoftheobjectsontheselectedneuron[k])));
                                  
                                    g2.drawString(objectsgroup, locx+dx/2,locy+dy/2);
                                }
                            else{
                                    g2.drawString(String.valueOf(IDnumbers[k]), locx+dx/2,locy+dy/2);                                
                                }                            
                            g2.setColor(Color.WHITE);
                        }
                    }
                }
           }
          
          if (this.inlinenumbersofselectedobjects[k]==this.mycompileddatasetindrawingpanel.getInlineNumberToHiglightWhenShowingSelectedNeuron()){//higlight molecule if find button was used
           System.out.println("1 k="+String.valueOf(k)+" ID= "+String.valueOf(this.mycompileddatasetindrawingpanel.getObjectsIDs(k)));
           g2.setColor(Color.RED);
           g2.drawRect(locx+1,locy+1,dx-2, dy-2);//moved inside for 1 point so that the rectangle is not overwritten
           }

       }

       icon.setImage(image);
       g2.dispose();
     
    
    //end of drawing - the selected neuron
       this.jLabelRepresentingTheSelectedNeuron.setIcon(icon);

        
        
        
        invalidate();
        repaint();
        

        neuronobjectlabel.addMouseListener(new MouseListener() {

                        @Override
                        public void mouseClicked(MouseEvent e) {
                        //    throw new UnsupportedOperationException("Not supported yet."); //To change body of generated methods, choose Tools | Templates.
                                                                   
                        }

                        
                        @Override
                        public void mousePressed(MouseEvent e) {
                        //    throw new UnsupportedOperationException("Not supported yet."); //To change body of generated methods, choose Tools | Templates.
                              displayNeuronCoordinatesAtSelectedPosition(e.getComponent().getLocation().x,e.getComponent().getLocation().y,e);
                        }

                        @Override
                        public void mouseReleased(MouseEvent e) {
                        //    throw new UnsupportedOperationException("Not supported yet."); //To change body of generated methods, choose Tools | Templates.
                              highlightSelectedMolecule(e.getComponent().getLocation().x,e.getComponent().getLocation().y,e);
                        }

                        @Override
                        public void mouseEntered(MouseEvent e) {
                         //   throw new UnsupportedOperationException("Not supported yet."); //To change body of generated methods, choose Tools | Templates.
                           }

                        @Override
                        public void mouseExited(MouseEvent e) {
                        //    throw new UnsupportedOperationException("Not supported yet."); //To change body of generated methods, choose Tools | Templates.
                        }
                    });
 
   
    
}

    private void formComponentResized(java.awt.event.ComponentEvent evt) {//GEN-FIRST:event_formComponentResized

  
        try{
        if (this.threadforresizingcomponent.isAlive()){
            return;
        }}catch (java.lang.NullPointerException ex){
               this.threadforresizingcomponent = new Thread(new OnResizeThreadClass());
               this.threadforresizingcomponent.start();
        }
        
        if (!this.threadforresizingcomponent.isAlive()){
                this.threadforresizingcomponent = new Thread(new OnResizeThreadClass());
               this.threadforresizingcomponent.start();
        }

   
        
    
    }//GEN-LAST:event_formComponentResized


    
    public void highlightSelectedMolecule(int xpos,int ypos, MouseEvent e){

   if (e.getClickCount()>2){
        } else {
            int xoffset=this.getXoffset();
            int yoffset=this.getYoffset();
            int neuronwidth=this.getRootPane().getSize().width;
            int neuronheight=this.getRootPane().getSize().height;
            //int ny=1; //because we are showing only one neuron        
                    


            
           // int idx=(xpos-xoffset)/(neuronwidth);
           // int idy=-1-(ypos-yoffset-neuronheight*ny)/(neuronheight);
            
            int idx=this.getXpos()-1;
            int idy=this.getYpos()-1;
                    
            System.out.print("neuron: [");
            System.out.print(idx+1); 
            System.out.print(", ");
            System.out.print(idy+1);
            System.out.println("]");
            
            
                int[] objectsatcurrentneuron=this.getIDsOfTheMoleculesOnTheNeuron();
                int[] IDnumbers=objectsatcurrentneuron;
                int numberofmolecules=IDnumbers.length;
                
                String[] smilesasstrings=this.getSmilesOfTheMoleculesOnTheNeuron();
                //find objectinline numbers
                int[] inlinenumbers=new int[numberofmolecules];
                for (int j=0;j<numberofmolecules;j++){
                    for(int i=0;i<expinputdata.getNumberOfObjects();i++){
                        if (this.expinputdata.getObjectsIDs(i)==IDnumbers[j]){
                         inlinenumbers[j]=i;
                        }
                    }
                }
                //
                       
            int selectedmoleculeontheneuron=0;
               

                      
           if (numberofmolecules>0){      
                int numberofcolumns=1+(int)Math.sqrt(numberofmolecules);
                int numberofrows=1+numberofmolecules/numberofcolumns;
                
                if ((numberofcolumns*(numberofrows-1))==numberofmolecules){
                    numberofrows=numberofrows-1;
                }
                if (((int)Math.sqrt(numberofmolecules)*(int)Math.sqrt(numberofmolecules))==numberofmolecules){
                    numberofcolumns=(int)Math.sqrt(numberofmolecules);
                    numberofrows=(int)Math.sqrt(numberofmolecules);
                }
                if (numberofmolecules==1){
                    numberofrows=1;
                    numberofcolumns=1;
                }
             
                int dx=neuronwidth/numberofcolumns;
                int dy=neuronheight/numberofrows;
              //  System.out.println(dx);
              //  System.out.println(dy);
                
                selectedmoleculeontheneuron=((e.getY()/dy)*numberofcolumns+(e.getX()/dx)+1);
                
                java.awt.Graphics g=this.jLabelRepresentingTheSelectedNeuron.getGraphics();
                
                java.awt.Color color = new Color(0, 0, 255);
                                
                g.setColor(color);
               
                g.drawRect((e.getX()/dx)*dx,(e.getY()/dy)*dy, dx, dy);//temporarily draws a rectangle around the selected molecule

                
           }
        }
    }
    
    
    public void displayNeuronCoordinatesAtSelectedPosition(int xpos,int ypos, MouseEvent e){
    repaint();
    int xoffset=this.getXoffset();
    int yoffset=this.getYoffset();
    int neuronwidth=this.getRootPane().getSize().width;
    int neuronheight=this.getRootPane().getSize().height;
    //int ny=1; //because we are showing only one neuron        
            

        
    
   // int idx=(xpos-xoffset)/(neuronwidth);
   // int idy=-1-(ypos-yoffset-neuronheight*ny)/(neuronheight);
    
    int idx=this.getXpos()-1;
    int idy=this.getYpos()-1;
            
    System.out.print("neuron: [");
    System.out.print(idx+1); 
    System.out.print(", ");
    System.out.print(idy+1);
    System.out.println("]");
    
    
        int[] objectsatcurrentneuron=this.getIDsOfTheMoleculesOnTheNeuron();
        int[] IDnumbers=objectsatcurrentneuron;
        int numberofmolecules=IDnumbers.length;
        
        String[] smilesasstrings=this.getSmilesOfTheMoleculesOnTheNeuron();
        
       /* //find objectinline numbers -replaced below
        int[] inlinenumbers=new int[numberofmolecules];
        for (int j=0;j<numberofmolecules;j++){
            stopandfindanotherobjectwhichmayhavethesameid:
            for(int i=0;i<expinputdata.getNumberOfObjects();i++){
                if (this.expinputdata.getObjectsIDs(i)==IDnumbers[j]){
                 inlinenumbers[j]=i;
                 break stopandfindanotherobjectwhichmayhavethesameid;
                }
            }
        }
        //
        */
        int[] inlinenumbers=this.inlinenumbersoftheobjectsontheselectedneuron;
        

               
    int selectedmoleculeontheneuron=0;
       

              
   if (numberofmolecules>0){      
        int numberofcolumns=1+(int)Math.sqrt(numberofmolecules);
        int numberofrows=1+numberofmolecules/numberofcolumns;
        
        if ((numberofcolumns*(numberofrows-1))==numberofmolecules){
            numberofrows=numberofrows-1;
        }
        if (((int)Math.sqrt(numberofmolecules)*(int)Math.sqrt(numberofmolecules))==numberofmolecules){
            numberofcolumns=(int)Math.sqrt(numberofmolecules);
            numberofrows=(int)Math.sqrt(numberofmolecules);
        }
        if (numberofmolecules==1){
            numberofrows=1;
            numberofcolumns=1;
        }
     
        int dx=neuronwidth/numberofcolumns;
        int dy=neuronheight/numberofrows;
      //  System.out.println(dx);
      //  System.out.println(dy);
        
        selectedmoleculeontheneuron=((e.getY()/dy)*numberofcolumns+(e.getX()/dx)+1);

       
   }
   
   double[][] datavaluestotest=this.expinputdata.getinputdatavaluestobetested();
   
    String tempstr="neuron ["+String.valueOf(idx+1)+", "+String.valueOf(idy+1)+"]";
    
    String tooltiptempstr="<html>";
    
    if (numberofmolecules>0){
        if ((selectedmoleculeontheneuron-1)<numberofmolecules){
        tempstr=tempstr+" molecule ID="+String.valueOf(IDnumbers[selectedmoleculeontheneuron-1]);
        tempstr=tempstr+" Euclidean distance="+String.valueOf(expinputdata.getEuclideandistance(inlinenumbers[selectedmoleculeontheneuron-1]));
        tempstr=tempstr+" in applicabiliy domain: ";
        
        if (!expinputdata.getIfObjectIsInApplicabilityDomain(inlinenumbers[selectedmoleculeontheneuron-1]).equals("undefined")){
            if(expinputdata.getIfObjectIsInApplicabilityDomain(inlinenumbers[selectedmoleculeontheneuron-1]).equals("yes")){
                tempstr=tempstr+"yes";
            }else if(expinputdata.getIfObjectIsInApplicabilityDomain(inlinenumbers[selectedmoleculeontheneuron-1]).equals("no")){
                tempstr=tempstr+"no";
            }else{
                tempstr=tempstr+"undefined";
            }
        }
        
        tooltiptempstr=tooltiptempstr+"<b>"+"molecule ID="+"</b>"+String.valueOf(IDnumbers[selectedmoleculeontheneuron-1]);        
        tooltiptempstr=tooltiptempstr+"<br>";
        tooltiptempstr=tooltiptempstr+"<br>";        
        tooltiptempstr=tooltiptempstr+"<b>"+"SMILES: "+"</b>"+this.getSmilesOfTheMoleculesOnTheNeuron()[selectedmoleculeontheneuron-1];
        tooltiptempstr=tooltiptempstr+"<br>";
        tooltiptempstr=tooltiptempstr+"<b>"+"dataset "+"</b>"+String.valueOf(1+this.datasetsourceofmoleculeontheneuron[selectedmoleculeontheneuron-1]);
        tooltiptempstr=tooltiptempstr+"<br>";
        tooltiptempstr=tooltiptempstr+"<b>"+"class="+"</b>"+(char)(expinputdata.getObjectsASCII(inlinenumbers[selectedmoleculeontheneuron-1]));
        tooltiptempstr=tooltiptempstr+"<br>";
        tooltiptempstr=tooltiptempstr+"<br>";
        tooltiptempstr=tooltiptempstr+"<b>"+"neuron"+"</b>" +" ["+String.valueOf(idx+1)+", "+String.valueOf(idy+1)+"]";      
        tooltiptempstr=tooltiptempstr+"<br>";
        tooltiptempstr=tooltiptempstr+"<b>"+"Euclidean distance="+"</b>"+String.valueOf(expinputdata.getEuclideandistance(inlinenumbers[selectedmoleculeontheneuron-1]));
        tooltiptempstr=tooltiptempstr+"<br>";
        
        if (!expinputdata.getIfObjectIsInApplicabilityDomain(inlinenumbers[selectedmoleculeontheneuron-1]).equals("undefined")){
            tooltiptempstr=tooltiptempstr+"<b>"+" in applicabiliy domain: "+"</b>";
            if(expinputdata.getIfObjectIsInApplicabilityDomain(inlinenumbers[selectedmoleculeontheneuron-1]).equals("yes")){
                tooltiptempstr=tooltiptempstr+"yes";
            }else if(expinputdata.getIfObjectIsInApplicabilityDomain(inlinenumbers[selectedmoleculeontheneuron-1]).equals("no")){
                tooltiptempstr=tooltiptempstr+"no";
            }else{
                tooltiptempstr=tooltiptempstr+"undefined";
            }
        }
         
        tooltiptempstr=tooltiptempstr+"<br>";
        
            for(int k=0;k<this.expinputdata.getNumberOfTargets();k++){
                
             //   System.out.println(this.expinputdata.getNumberOfDescriptorsPlusTargets()-this.expinputdata.getNumberOfTargets()+1);
                
                String tempstr2="<b>"+" pred."+String.valueOf(k+1)+"</b>"+"="+String.valueOf(this.expinputdata.getPrediction(inlinenumbers[selectedmoleculeontheneuron-1],k));                  
              //  tempstr=tempstr+" pred."+String.valueOf(k+1)+"="+String.valueOf(this.expinputdata.getPrediction(inlinenumbers[selectedmoleculeontheneuron-1],k));                
                tempstr=tempstr+tempstr2;
                tooltiptempstr=tooltiptempstr+tempstr2;
                
                int targetcolumn=this.expinputdata.getNumberOfDescriptorsPlusTargets()-this.expinputdata.getNumberOfTargets()+k;
                
                
              //  System.out.println("exp. target column="+String.valueOf(datavaluestotest[inlinenumbers[selectedmoleculeontheneuron-1]][targetcolumn]));
               
              tempstr2="<b>"+" exp."+String.valueOf(k+1)+"</b>"+"="+String.valueOf(datavaluestotest[inlinenumbers[selectedmoleculeontheneuron-1]][targetcolumn]);
                      
                
//  tempstr=tempstr+" exp."+String.valueOf(k+1)+"="+String.valueOf(datavaluestotest[inlinenumbers[selectedmoleculeontheneuron-1]][targetcolumn]);
                tempstr=tempstr+tempstr2;
              
        tooltiptempstr=tooltiptempstr+tempstr2;
        tooltiptempstr=tooltiptempstr+"<br>";
              
            }
        }
    }
    
    
    tooltiptempstr=tooltiptempstr+"<html>";
            
    this.setTitle(tempstr);
    this.jLabelRepresentingTheSelectedNeuron.setToolTipText(tooltiptempstr);
    
    javax.swing.JEditorPane TempJEditorPane=new javax.swing.JEditorPane();
    javax.swing.JDialog TempDialog = new javax.swing.JDialog();
  

    javax.swing.ToolTipManager.sharedInstance().setInitialDelay(100); //tooltip to appears after specified time in ms
    javax.swing.ToolTipManager.sharedInstance().setDismissDelay(60000); //tooltip is shown for the specified time in ms
    
 
    System.out.println(tempstr);
    
    if (e.getButton()==3){
      //  if (this.getSmilesOfTheMoleculesOnTheNeuron()[selectedmoleculeontheneuron-1]!=null){
         try {
             Thread.sleep(200);
             
            //  }
         } catch (InterruptedException ex) {
             Logger.getLogger(DisplaySelectedNeuronDialog.class.getName()).log(Level.SEVERE, null, ex);
         }
                 
            
       DisplaySelectedObjectDialog mydisplayobjectdialog = new DisplaySelectedObjectDialog(this,false,e.getLocationOnScreen());
       mydisplayobjectdialog.saveSmilesOfTheMoleculesOnTheNeuron(this.getSmilesOfTheMoleculesOnTheNeuron()[selectedmoleculeontheneuron-1]);
       mydisplayobjectdialog.saveObjectInformationText(tooltiptempstr);
       mydisplayobjectdialog.drawObject();
       mydisplayobjectdialog.displayObjectInformationText();

       mydisplayobjectdialog.setVisible(true);

    }
       

}       
    
    
    
    
    
    /**
     * @param args the command line arguments
     */
    public static void main(String args[]) {
        /* Set the Nimbus look and feel */
        //<editor-fold defaultstate="collapsed" desc=" Look and feel setting code (optional) ">
        /* If Nimbus (introduced in Java SE 6) is not available, stay with the default look and feel.
         * For details see http://download.oracle.com/javase/tutorial/uiswing/lookandfeel/plaf.html 
         */
        try {
            for (javax.swing.UIManager.LookAndFeelInfo info : javax.swing.UIManager.getInstalledLookAndFeels()) {
                if ("Nimbus".equals(info.getName())) {
                    javax.swing.UIManager.setLookAndFeel(info.getClassName());
                    break;
                }
            }
        } catch (ClassNotFoundException ex) {
            java.util.logging.Logger.getLogger(DisplaySelectedNeuronDialog.class.getName()).log(java.util.logging.Level.SEVERE, null, ex);
        } catch (InstantiationException ex) {
            java.util.logging.Logger.getLogger(DisplaySelectedNeuronDialog.class.getName()).log(java.util.logging.Level.SEVERE, null, ex);
        } catch (IllegalAccessException ex) {
            java.util.logging.Logger.getLogger(DisplaySelectedNeuronDialog.class.getName()).log(java.util.logging.Level.SEVERE, null, ex);
        } catch (javax.swing.UnsupportedLookAndFeelException ex) {
            java.util.logging.Logger.getLogger(DisplaySelectedNeuronDialog.class.getName()).log(java.util.logging.Level.SEVERE, null, ex);
        }
        //</editor-fold>

        /* Create and display the dialog */
        java.awt.EventQueue.invokeLater(new Runnable() {
            @Override
            public void run() {
                DisplaySelectedNeuronDialog dialog = new DisplaySelectedNeuronDialog(new javax.swing.JFrame(), true);
                dialog.addWindowListener(new java.awt.event.WindowAdapter() {
                    @Override
                    public void windowClosing(java.awt.event.WindowEvent e) {
                        System.exit(0);
                    }
                });
                dialog.setVisible(true);
            }
        });
    }
    // Variables declaration - do not modify//GEN-BEGIN:variables
    private javax.swing.JLabel jLabelRepresentingTheSelectedNeuron;
    // End of variables declaration//GEN-END:variables
}
