# Supplementary material for: CPANNatNIC software for counter-propagation neural network to assist in read-across
Source: J Cheminform. 2017 May 22;9:30. doi: 10.1186/s13321-017-0218-y (PMC5440416; doi:10.1186/s13321-017-0218-y)
Supplement: Supplementary file 2 — Additional file 2. File containing CPANNatNIC source files. [file 13321_2017_218_MOESM2_ESM.zip › source/src/CPANNatNIC/DisplaySelectedObjectDialog.java]

/**
 * Copyright (C) 2016 National Institute of Chemistry, Hajdrihova 19, 1001 Ljubljana, Slovenia. 
 * @author Viktor Drgan
 */

/*
*This program is free software; you can redistribute it and/or modify
*    it under the terms of the GNU General Public License as published by
*    the Free Software Foundation; either version 2 of the License, or
*    (at your option) any later version.
*
*    This program is distributed in the hope that it will be useful,
*    but WITHOUT ANY WARRANTY; without even the implied warranty of
*    MERCHANTABILITY or FITNESS FOR A PARTICULAR PURPOSE.  See the
*    GNU General Public License for more details.
*
*    You should have received a copy of the GNU General Public License along
*    with this program; if not, write to the Free Software Foundation, Inc.,
*    51 Franklin Street, Fifth Floor, Boston, MA 02110-1301 USA.
*/

package CPANNatNIC;

import java.awt.Color;
import java.awt.Dimension;
import java.awt.Font;
import java.awt.Graphics2D;
import java.awt.Image;
import java.awt.Rectangle;
import java.awt.image.BufferedImage;
import java.io.File;
import java.io.IOException;
import java.util.ArrayList;
import java.util.List;
import java.util.logging.Level;
import java.util.logging.Logger;
import javax.swing.ImageIcon;
import org.openscience.cdk.exception.CDKException;
import org.openscience.cdk.exception.InvalidSmilesException;
import org.openscience.cdk.interfaces.IAtomContainer;
import org.openscience.cdk.layout.StructureDiagramGenerator;
import org.openscience.cdk.renderer.AtomContainerRenderer;
import org.openscience.cdk.renderer.RendererModel;
import org.openscience.cdk.renderer.font.AWTFontManager;
import org.openscience.cdk.renderer.generators.BasicAtomGenerator;
import org.openscience.cdk.renderer.generators.BasicBondGenerator;
import org.openscience.cdk.renderer.generators.BasicSceneGenerator;
import org.openscience.cdk.renderer.generators.ExtendedAtomGenerator;
import org.openscience.cdk.renderer.generators.RingGenerator;
import org.openscience.cdk.renderer.visitor.AWTDrawVisitor;
import org.openscience.cdk.silent.SilentChemObjectBuilder;
import org.openscience.cdk.smiles.SmilesParser;

/**
 *
 * @author viktord
 */
public class DisplaySelectedObjectDialog extends javax.swing.JDialog {

    /**
     * Creates new form DisplaySelectedObjectDialog
     */
    
    
    private String smilesofthemolecule;
    private int[] IDsofmoleculesontheneuron;
  
  
     private IAtomContainer molecule;
     
     private String objectinformationtext;
     
     private OnResizeThreadClass threadforresizing;
     private Thread threadtoberunforresizng;
     
     private boolean displayonlytext;
     
     
     public class OnResizeThreadClass implements Runnable {
       public OnResizeThreadClass(){
           
       }
            
       @Override
    public void run(){
           try {
               
               Thread.sleep(5);
               drawObject();
               displayObjectInformationText();
 

           } catch (InterruptedException ex) {
         //      Logger.getLogger(DisplaySelectedNeuronDialog.class.getName()).log(Level.SEVERE, null, ex);
           }

    }
    

}
     


    
    public DisplaySelectedObjectDialog(javax.swing.JDialog parent, boolean modal) {
        
        super(parent, modal);

        
        this.setSize(parent.getWidth()/2, parent.getHeight()/2);
        this.setPreferredSize(new Dimension(parent.getWidth()/2,parent.getHeight()/2));
        this.setBounds(parent.getX(),parent.getY(),parent.getWidth()/2,parent.getHeight()/2);
        

        
        initComponents();
        
 
        
        this.jPanel1.setLayout(null);
        this.jPanel1.setPreferredSize(this.getContentPane().getSize());
        

        this.jLabel1.setSize(this.jPanel1.getWidth(), this.jPanel1.getHeight()*15/20);
        this.jLabel1.setBounds(0, 0, this.jPanel1.getWidth(), this.jPanel1.getHeight()*15/20);
        
        this.jPanel1.add(this.jLabel1);
        
        this.jScrollPane2.setBounds(0,0,95/100*this.jPanel1.getWidth(), (this.jPanel1.getHeight()-this.jLabel1.getHeight())*95/100);
        this.jEditorPane1.setBounds(this.jScrollPane2.getBounds());

                
        
        this.jPanel1.add(this.jScrollPane2);
        
        displayonlytext=false;
        
        this.calculatesizesofcomponents();

        this.pack();
        this.revalidate();
        
   
 

    }
    
    public DisplaySelectedObjectDialog(javax.swing.JDialog parent, boolean modal,java.awt.Point mousepositiononscreen) {
        
        super(parent, modal);

        
        this.setSize(parent.getWidth()/2, parent.getHeight()/2);
        this.setPreferredSize(new Dimension(parent.getWidth()/2,parent.getHeight()/2));
        this.setBounds(parent.getX(),parent.getY(),parent.getWidth()/2,parent.getHeight()/2);
        
        try{
        this.setLocation(mousepositiononscreen);
        }catch(Exception ex){
            System.out.println(ex);
            Logger.getLogger(this.getClass().getName()).log(Level.SEVERE, null, ex);
        }
       
        
        
        initComponents();
        
 
        
        this.jPanel1.setLayout(null);
        this.jPanel1.setPreferredSize(this.getContentPane().getSize());
        

        this.jLabel1.setSize(this.jPanel1.getWidth(), this.jPanel1.getHeight()*15/20);
        this.jLabel1.setBounds(0, 0, this.jPanel1.getWidth(), this.jPanel1.getHeight()*15/20);
        
        this.jPanel1.add(this.jLabel1);
        
        this.jScrollPane2.setBounds(0,0,95/100*this.jPanel1.getWidth(), (this.jPanel1.getHeight()-this.jLabel1.getHeight())*95/100);
        this.jEditorPane1.setBounds(this.jScrollPane2.getBounds());

                
        
        this.jPanel1.add(this.jScrollPane2);
        
        displayonlytext=false;
        
        this.calculatesizesofcomponents();

        this.pack();
        this.revalidate();
        
   
 

    }
    
    
private void calculatesizesofcomponents(){
 
    
        if (this.displayonlytext==true){
        this.jPanel1.setBounds(this.getContentPane().getBounds());
            
        this.jLabel1.setSize(this.jPanel1.getWidth(), this.jPanel1.getHeight());
        this.jLabel1.setBounds(0, 0, this.jPanel1.getWidth(), this.jPanel1.getHeight());
        this.jLabel1.setVisible(false);
        
        this.jScrollPane2.setPreferredSize(new Dimension(this.jPanel1.getWidth(), this.jPanel1.getHeight()));
        this.jEditorPane1.setPreferredSize(new Dimension(this.jPanel1.getWidth(), this.jPanel1.getHeight()));
        
        this.jScrollPane2.setSize(this.jPanel1.getWidth(), this.jPanel1.getHeight());        
        this.jScrollPane2.setBounds(0,0,this.jPanel1.getWidth(), this.jPanel1.getHeight());
        this.jEditorPane1.setBounds(this.jScrollPane2.getBounds());
        this.setVisible(true);
        

        }else{
            
        this.jPanel1.setBounds(this.getContentPane().getBounds());
        
        
        this.jLabel1.setSize(this.jPanel1.getWidth(), this.jPanel1.getHeight()*15/20);
        this.jLabel1.setBounds(0,0, this.jPanel1.getWidth(), this.jPanel1.getHeight()*15/20);
        
        this.jScrollPane2.setPreferredSize(new Dimension(this.jPanel1.getWidth(), this.jPanel1.getHeight()*5/20));
        this.jEditorPane1.setPreferredSize(new Dimension(this.jPanel1.getWidth(), this.jPanel1.getHeight()*5/20));
        
        this.jScrollPane2.setSize(this.jPanel1.getWidth(),this.jPanel1.getHeight()-this.jLabel1.getHeight());
        this.jScrollPane2.setBounds(0,this.jLabel1.getHeight(),this.jPanel1.getWidth(), this.jPanel1.getHeight()*5/20);
 
        this.jEditorPane1.setBounds(this.jScrollPane2.getBounds());
        
        

   
        
        
                this.jLabel1.setSize(this.jPanel1.getWidth(), this.jPanel1.getHeight()*15/20);
        this.jLabel1.setBounds(0, 0, this.jPanel1.getWidth(), this.jPanel1.getHeight()*15/20);
        
        this.jPanel1.add(this.jLabel1);
        
    
         }

        
            this.validate();    
}
     

    public void displayObjectInformationText(){
           this.jEditorPane1.setText(this.objectinformationtext);
           this.jEditorPane1.setVisible(true);
           this.jEditorPane1.setEnabled(true);
           this.jScrollPane2.setVisible(true);
           this.jScrollPane2.setEnabled(true);
               }
    
    public void saveObjectInformationText(String objectinfotext){
        objectinformationtext=objectinfotext;
    }
    
    public void saveSmilesOfTheMoleculesOnTheNeuron(String tsmiles){
        smilesofthemolecule=tsmiles;
        
    }
    public void saveIDsOfTheMoleculesOnTheNeuron(int[] tIDs){
        IDsofmoleculesontheneuron=tIDs;
    }
    
                   
    public String getSmilesOfTheMoleculeOnTheNeuron(){
      return smilesofthemolecule;
        
    }
        public int[] getIDsOfTheMoleculesOnTheNeuron(){
        return IDsofmoleculesontheneuron;
    }   
        
            
    public IAtomContainer getmymolecule(String ithmoleculestring){
        
       SmilesParser smilesParser = new SmilesParser(SilentChemObjectBuilder.getInstance());
       molecule = null;
       
       String kthsmilestring=ithmoleculestring;
   
       this.displayonlytext=false;
        try {
            molecule = smilesParser.parseSmiles(kthsmilestring);
        } catch (InvalidSmilesException ex) {
                        
         //   Logger.getLogger(DisplaySelectedNeuronDialog.class.getName()).log(Level.SEVERE, null, ex);
           // this.dispose();
        }catch(java.lang.NullPointerException ex){
                        
            //    this.dispose();
         }
         
       StructureDiagramGenerator structdiaggen = new StructureDiagramGenerator();
        
        try {
            structdiaggen.setMolecule(molecule);
            structdiaggen.generateCoordinates();
            molecule=structdiaggen.getMolecule();
            
                    
        } catch (CDKException ex) {
          //  Logger.getLogger(DisplaySelectedNeuronDialog.class.getName()).log(Level.SEVERE, null, ex);
          //  this.dispose();
            this.displayonlytext=true;
               System.out.println(ex.toString()+" a structue cannot be shown");
          }catch(java.lang.NullPointerException ex){
           //     this.dispose();
            this.displayonlytext=true;
            System.out.println(ex.toString()+" a structue cannot be shown");
         }
        

           
        
      return molecule;
    }
    
    public void drawObject(){
         this.calculatesizesofcomponents();
               
        molecule=getmymolecule(this.getSmilesOfTheMoleculeOnTheNeuron());
                
         List generators = new ArrayList();
             generators.add(new BasicSceneGenerator());
             generators.add(new RingGenerator());
           //  generators.add(new BasicBondGenerator());
             generators.add(new ExtendedAtomGenerator());  
             generators.add(new BasicAtomGenerator());
        
        AtomContainerRenderer renderer = new AtomContainerRenderer(generators, new AWTFontManager());

        RendererModel model = renderer.getRenderer2DModel(); 

           model.set(BasicAtomGenerator.CompactAtom.class, false);
           model.set(BasicAtomGenerator.AtomRadius.class, 6.0);
           model.set(BasicAtomGenerator.CompactShape.class, BasicAtomGenerator.Shape.SQUARE);
           model.set(BasicAtomGenerator.KekuleStructure.class, false);
           model.set(BasicBondGenerator.BondWidth.class, 1.0);
           model.set(BasicAtomGenerator.ShowExplicitHydrogens.class,true);
        //
        ImageIcon icon = new ImageIcon();
        int imgwidth=(this.jLabel1.getWidth());
        int imgheight=(this.jLabel1.getHeight());
        
        Image image= new BufferedImage(imgwidth,imgheight,BufferedImage.TYPE_INT_RGB);
        Graphics2D g2 = (Graphics2D)image.getGraphics();
        Rectangle drawarea= new Rectangle();
        drawarea.setBounds(0,0,imgwidth, imgheight);
        
        g2.setColor(Color.WHITE);
        g2.fillRect(0,0,imgwidth,imgheight);
        Font font=g2.getFont();        
        try {
        renderer.setup(molecule,drawarea);

        renderer.paint(molecule, new AWTDrawVisitor(g2),drawarea,true);    

       icon.setImage(image);
        }catch(java.lang.NullPointerException ex){
            g2.dispose();
           // this. dispose();
        }
        
       g2.dispose();

       this.jLabel1.setIcon(icon);
   
       
        this.revalidate();
        this.repaint();
        
            
    }
        


    /**
     * This method is called from within the constructor to initialize the form.
     * WARNING: Do NOT modify this code. The content of this method is always
     * regenerated by the Form Editor.
     */
    @SuppressWarnings("unchecked")
    // <editor-fold defaultstate="collapsed" desc="Generated Code">//GEN-BEGIN:initComponents
    private void initComponents() {
        java.awt.GridBagConstraints gridBagConstraints;

        jPanel1 = new javax.swing.JPanel();
        jLabel1 = new javax.swing.JLabel();
        jScrollPane2 = new javax.swing.JScrollPane();
        jEditorPane1 = new javax.swing.JEditorPane();

        setDefaultCloseOperation(javax.swing.WindowConstants.DISPOSE_ON_CLOSE);
        setIconImage(null);
        addComponentListener(new java.awt.event.ComponentAdapter() {
            public void componentResized(java.awt.event.ComponentEvent evt) {
                formComponentResized(evt);
            }
        });

        jPanel1.setLayout(new java.awt.GridBagLayout());

        jLabel1.setBackground(new java.awt.Color(255, 255, 255));
        gridBagConstraints = new java.awt.GridBagConstraints();
        gridBagConstraints.gridx = 0;
        gridBagConstraints.gridy = 0;
        gridBagConstraints.gridheight = 2;
        gridBagConstraints.ipadx = 733;
        gridBagConstraints.ipady = 215;
        gridBagConstraints.anchor = java.awt.GridBagConstraints.NORTHWEST;
        gridBagConstraints.insets = new java.awt.Insets(1, 1, 0, 1);
        jPanel1.add(jLabel1, gridBagConstraints);

        jScrollPane2.setVerticalScrollBarPolicy(javax.swing.ScrollPaneConstants.VERTICAL_SCROLLBAR_ALWAYS);

        jEditorPane1.setBorder(null);
        jEditorPane1.setContentType("text/html"); // NOI18N
        jEditorPane1.setMinimumSize(new java.awt.Dimension(2, 100));
        jScrollPane2.setViewportView(jEditorPane1);

        gridBagConstraints = new java.awt.GridBagConstraints();
        gridBagConstraints.gridx = 0;
        gridBagConstraints.gridy = 1;
        gridBagConstraints.fill = java.awt.GridBagConstraints.BOTH;
        gridBagConstraints.ipadx = 343;
        gridBagConstraints.ipady = 527;
        gridBagConstraints.anchor = java.awt.GridBagConstraints.NORTHWEST;
        gridBagConstraints.weightx = 1.0;
        gridBagConstraints.weighty = 1.0;
        gridBagConstraints.insets = new java.awt.Insets(0, 367, 0, 1);
        jPanel1.add(jScrollPane2, gridBagConstraints);

        javax.swing.GroupLayout layout = new javax.swing.GroupLayout(getContentPane());
        getContentPane().setLayout(layout);
        layout.setHorizontalGroup(
            layout.createParallelGroup(javax.swing.GroupLayout.Alignment.LEADING)
            .addComponent(jPanel1, javax.swing.GroupLayout.DEFAULT_SIZE, javax.swing.GroupLayout.DEFAULT_SIZE, Short.MAX_VALUE)
        );
        layout.setVerticalGroup(
            layout.createParallelGroup(javax.swing.GroupLayout.Alignment.LEADING)
            .addComponent(jPanel1, javax.swing.GroupLayout.DEFAULT_SIZE, 551, Short.MAX_VALUE)
        );

        pack();
    }// </editor-fold>//GEN-END:initComponents

    private void formComponentResized(java.awt.event.ComponentEvent evt) {//GEN-FIRST:event_formComponentResized
        // TODO add your handling code here:
        
        
        

        
   /*     this.jLabel1.setSize(this.jPanel1.getWidth(), this.jPanel1.getHeight()*7/8);
        this.jLabel1.setBounds(0, 0, this.jPanel1.getWidth(), this.jPanel1.getHeight()*15/20);

        
        this.jScrollPane2.setBounds(0,this.jPanel1.getHeight()*15/20,this.jPanel1.getWidth(), this.jPanel1.getHeight()*5/20);
        this.jEditorPane1.setBounds(this.jScrollPane2.getBounds());

        this.calculatesizesofcomponents();
   */
        
        try{
        if (this.threadtoberunforresizng.isAlive()){
            return;
        }}catch (java.lang.NullPointerException ex){
               this.threadtoberunforresizng = new Thread(new OnResizeThreadClass());
               this.threadtoberunforresizng.start();
        }
        
        if (!this.threadtoberunforresizng.isAlive()){
                this.threadtoberunforresizng = new Thread(new OnResizeThreadClass());
               this.threadtoberunforresizng.start();
        }
        
        

    }//GEN-LAST:event_formComponentResized

    /**
     * @param args the command line arguments
     */
    public static void main(String args[]) {
        /* Set the Nimbus look and feel */
        //<editor-fold defaultstate="collapsed" desc=" Look and feel setting code (optional) ">
        /* If Nimbus (introduced in Java SE 6) is not available, stay with the default look and feel.
         * For details see http://download.oracle.com/javase/tutorial/uiswing/lookandfeel/plaf.html 
         */
        try {
            for (javax.swing.UIManager.LookAndFeelInfo info : javax.swing.UIManager.getInstalledLookAndFeels()) {
                if ("Nimbus".equals(info.getName())) {
                    javax.swing.UIManager.setLookAndFeel(info.getClassName());
                    break;
                }
            }
        } catch (ClassNotFoundException ex) {
            java.util.logging.Logger.getLogger(DisplaySelectedObjectDialog.class.getName()).log(java.util.logging.Level.SEVERE, null, ex);
        } catch (InstantiationException ex) {
            java.util.logging.Logger.getLogger(DisplaySelectedObjectDialog.class.getName()).log(java.util.logging.Level.SEVERE, null, ex);
        } catch (IllegalAccessException ex) {
            java.util.logging.Logger.getLogger(DisplaySelectedObjectDialog.class.getName()).log(java.util.logging.Level.SEVERE, null, ex);
        } catch (javax.swing.UnsupportedLookAndFeelException ex) {
            java.util.logging.Logger.getLogger(DisplaySelectedObjectDialog.class.getName()).log(java.util.logging.Level.SEVERE, null, ex);
        }
        //</editor-fold>

        /* Create and display the dialog */
        java.awt.EventQueue.invokeLater(new Runnable() {
            public void run() {
                DisplaySelectedObjectDialog dialog = new DisplaySelectedObjectDialog(new javax.swing.JDialog(), true);
                dialog.addWindowListener(new java.awt.event.WindowAdapter() {
                    @Override
                    public void windowClosing(java.awt.event.WindowEvent e) {
                        System.exit(0);
                    }
                });
                dialog.setVisible(false);
            }
        });
    }
    // Variables declaration - do not modify//GEN-BEGIN:variables
    private javax.swing.JEditorPane jEditorPane1;
    private javax.swing.JLabel jLabel1;
    private javax.swing.JPanel jPanel1;
    private javax.swing.JScrollPane jScrollPane2;
    // End of variables declaration//GEN-END:variables


 
    
}
