# Supplementary material for: CPANNatNIC software for counter-propagation neural network to assist in read-across
Source: J Cheminform. 2017 May 22;9:30. doi: 10.1186/s13321-017-0218-y (PMC5440416; doi:10.1186/s13321-017-0218-y)
Supplement: Supplementary file 2 — Additional file 2. File containing CPANNatNIC source files. [file 13321_2017_218_MOESM2_ESM.zip › source/src/CPANNatNIC/DrawingFrame.java]

/**
 * Copyright (C) 2016 National Institute of Chemistry, Hajdrihova 19, 1001 Ljubljana, Slovenia. 
 * @author Viktor Drgan
 */

/*
*This program is free software; you can redistribute it and/or modify
*    it under the terms of the GNU General Public License as published by
*    the Free Software Foundation; either version 2 of the License, or
*    (at your option) any later version.
*
*    This program is distributed in the hope that it will be useful,
*    but WITHOUT ANY WARRANTY; without even the implied warranty of
*    MERCHANTABILITY or FITNESS FOR A PARTICULAR PURPOSE.  See the
*    GNU General Public License for more details.
*
*    You should have received a copy of the GNU General Public License along
*    with this program; if not, write to the Free Software Foundation, Inc.,
*    51 Franklin Street, Fifth Floor, Boston, MA 02110-1301 USA.
*/

package CPANNatNIC;


import java.awt.AWTException;
import java.awt.Color;
import java.awt.Component;
import java.awt.Container;
import java.awt.Dialog;
import java.awt.Dimension;
import java.awt.event.ActionEvent;
import java.awt.event.ActionListener;
import java.awt.event.ContainerEvent;
import java.awt.event.FocusEvent;
import java.awt.event.InputMethodEvent;
import java.awt.event.ItemEvent;
import java.awt.event.ItemListener;
import java.awt.event.MouseEvent;
import java.beans.PropertyChangeListener;
import java.io.IOException;
import java.util.logging.Level;
import java.util.logging.Logger;
import javax.swing.ButtonGroup;
import javax.swing.JList;
import javax.swing.JPanel;
import javax.swing.ListCellRenderer;
import javax.swing.event.ChangeEvent;
import javax.swing.event.ChangeListener;
import javax.swing.event.ListSelectionEvent;
import org.openscience.cdk.exception.CDKException;
import org.openscience.cdk.exception.InvalidSmilesException;


/**
 *
 * @author viktord
 */
public class DrawingFrame extends javax.swing.JFrame {
//   private JPanel mydrawingpanel;
    private DrawingPanel mydrawingpanel;
    private MyInputData mydataclass;
    private Mainframe myoriginalmainframe;
    private javax.swing.JComboBox findobjectcombobox;
    private javax.swing.JTextArea positionoftheobjecttextarea;
    private javax.swing.JList jlistofdatasets;
    private javax.swing.JScrollPane scpanefordatasetlist;
    private javax.swing.JComboBox jcboxcolors;
    private javax.swing.JRadioButton radiobuttonusedatasetcolor;
    private javax.swing.JRadioButton radiobuttonuseclasscolor;
    
    private javax.swing.JComboBox jcbselectlevel;
    
    private MyInputData mycompileddataset;
    private int[] datestsourceofmycompileddatasetobject;
    private MyInputData[] mycompileddatasets;
    
    private int neuronpositionsx[][];
    private int neuronpositionsy[][];

    private int selectedindexinfindobjectcombobox;
    /**
     * Creates new form DrawingFrame
     */
    
    public void saveNeuronpositions(int[][] px, int[][] py){
        neuronpositionsx=px;
        neuronpositionsy=py;
    }
    
    public JPanel getmyOptionsPanel(){
        return this.myOptionsPanel;
    }
      
    public DrawingFrame(Mainframe mymainframe) {
        initComponents();
        
       this.setBounds(mymainframe.getBounds().x+mymainframe.getWidth()/8, mymainframe.getBounds().y+mymainframe.getHeight()/8, this.getWidth(), this.getHeight());

  
        
        Mainframe mf=mymainframe;
        myoriginalmainframe=mymainframe;
        
        mydataclass=mf.mydataclass;//mytempdataclass;        
        
      /*  jPanel3.setBounds(10,10, 450, 500);
        jPanel3.setSize(450,500);
      */  
        jPanel4.setSize(500, 500);
        jPanel4.setBounds(500, 10, 800, 500);
        
        
        //add combo-box to select the level that is to be shown on DrawingPanel
            Object[] items = new Object[mydataclass.getNumberOfDescriptorsPlusTargets()+1+1];
            int ndes=mydataclass.getNumberOfDescriptorsPlusTargets()-mydataclass.getNumberOfTargets();

            for(int i=0;i<mydataclass.getNumberOfDescriptorsPlusTargets();i++){
                
                if (i<ndes){
                    items[i]="des."+String.valueOf(i+1)+" = "+mydataclass.getAllModelVariableNames()[i];
                }else{
                  items[i]="tar."+String.valueOf(1+i-(mydataclass.getNumberOfDescriptorsPlusTargets()-mydataclass.getNumberOfTargets()))+" = "+mydataclass.getAllModelVariableNames()[i];                  
                }
            }

            items[items.length-2]="top-map (classes)";
            items[items.length-1]="top-map (IDs)";
            

            

            javax.swing.JTextArea jTextAreaforcombobox = new javax.swing.JTextArea();
                jTextAreaforcombobox.setText("Select content for\nthe map");
                jTextAreaforcombobox.setLocation(10,10);
                jTextAreaforcombobox.setSize(150,40);
                jTextAreaforcombobox.setBackground(Color.ORANGE);
                jTextAreaforcombobox.setEditable(false);
            this.myOptionsPanel.add(jTextAreaforcombobox);

                jcbselectlevel = new javax.swing.JComboBox<>(items);
                jcbselectlevel.setVisible(true);
                jcbselectlevel.setLocation(10,50);
                jcbselectlevel.setSize(150,25);
                jcbselectlevel.setSelectedIndex(items.length-1);//top-map
            this.myOptionsPanel.add(jcbselectlevel);
            
            jcbselectlevel.addFocusListener(new java.awt.event.FocusListener() {
            @Override
            public void focusGained(FocusEvent e) {
               // throw new UnsupportedOperationException("Not supported yet."); //To change body of generated methods, choose Tools | Templates.
               System.out.println("Updating list..");
                     Object[] items = new Object[mydataclass.getNumberOfDescriptorsPlusTargets()+1+1];
                     int ndes=mydataclass.getNumberOfDescriptorsPlusTargets()-mydataclass.getNumberOfTargets();

                     for(int i=0;i<mydataclass.getNumberOfDescriptorsPlusTargets();i++){

                         if (i<ndes){
                             items[i]="des."+String.valueOf(i+1)+" = "+mydataclass.getAllModelVariableNames()[i];
                         }else{
                           items[i]="tar."+String.valueOf(1+i-(mydataclass.getNumberOfDescriptorsPlusTargets()-mydataclass.getNumberOfTargets()))+" = "+mydataclass.getAllModelVariableNames()[i];                  
                         }
                     }

                     items[items.length-2]="top-map (classes)";
                     items[items.length-1]="top-map (IDs)";
                     
                     jcbselectlevel.removeAllItems();
                     for (int ithitem=0;ithitem<items.length;ithitem++){
                        jcbselectlevel.addItem(items[ithitem]);                   
                     }  
            }
            

            @Override
            public void focusLost(FocusEvent e) {
                //throw new UnsupportedOperationException("Not supported yet."); //To change body of generated methods, choose Tools | Templates.
            }
        } );
            
            //combo-box added to jPanel3
            
            //add combobox to adjust font size on the top-map
            javax.swing.JTextArea jTextAreafortopmaptextsize = new javax.swing.JTextArea();
                jTextAreafortopmaptextsize.setText("Select font size");
                jTextAreafortopmaptextsize.setLocation(10,100);
                jTextAreafortopmaptextsize.setSize(150,25);
                jTextAreafortopmaptextsize.setBackground(Color.ORANGE);
                jTextAreafortopmaptextsize.setEditable(false);
            this.myOptionsPanel.add(jTextAreafortopmaptextsize);
            
            
          //  java.util.List stringList = new java.util.ArrayList();
            Object[] stringList= new Object[1000];
                for(int ifs=1;ifs<=1000;ifs++){
                   // stringList.add(ifs);
                    stringList[ifs-1]=ifs;
                }
            
            javax.swing.JComboBox topmapfontsizecombobox = new javax.swing.JComboBox<>(stringList);
                topmapfontsizecombobox.setVisible(true);
                topmapfontsizecombobox.setLocation(10,125);
                topmapfontsizecombobox.setSize(150,25);
                topmapfontsizecombobox.setSelectedIndex(13);//top-map
            this.myOptionsPanel.add(topmapfontsizecombobox);

        
            
            //add topmap font color chooser
            javax.swing.JTextArea jTextAreafortopmaptextcolor = new javax.swing.JTextArea();
                jTextAreafortopmaptextcolor.setText("Select font color");
                jTextAreafortopmaptextcolor.setLocation(10,165);
                jTextAreafortopmaptextcolor.setSize(150,25);
                jTextAreafortopmaptextcolor.setBackground(Color.ORANGE);
                jTextAreafortopmaptextcolor.setEditable(false);
            this.myOptionsPanel.add(jTextAreafortopmaptextcolor);
            
            Object[] coloritems = new Object[9];//use the corresponding arrays in "DrawingPanel" and "DisplaySelectedNeuronDialog"
            coloritems[0]="RED";
            coloritems[1]="GREEN";
            coloritems[2]="YELLOW";
            coloritems[3]="BLUE";
            coloritems[4]="BLACK";
            coloritems[5]="CYAN";
            coloritems[6]="MAGENTA";
            coloritems[7]="ORANGE";
            coloritems[8]="PINK";
                              
                    
            jcboxcolors = new javax.swing.JComboBox<>(coloritems);
                jcboxcolors.setVisible(true);
                jcboxcolors.setLocation(10,190);
                jcboxcolors.setSize(150,25);
                jcboxcolors.setSelectedIndex(0);//top-map
            this.myOptionsPanel.add(jcboxcolors);
            //added list of colors
            
            
            //add jpnael with scale size and font parameters
            javax.swing.JPanel jpscale = new javax.swing.JPanel();
                jpscale.setLocation(5,250);
                jpscale.setSize(150,160);
                
                
                

            javax.swing.JLabel jldespanel = new javax.swing.JLabel();
                 jldespanel.setForeground(Color.BLUE);
                 jldespanel.setText("Color scale parameters");
             jpscale.add(jldespanel);     
                
            javax.swing.JTextArea jTextAreaforscalesize = new javax.swing.JTextArea();
                jTextAreaforscalesize.setText("Select scale size");
                jTextAreaforscalesize.setLocation(5,10);
                jTextAreaforscalesize.setSize(100,25);
                jTextAreaforscalesize.setBackground(Color.ORANGE);
                jTextAreaforscalesize.setEditable(false);
            jpscale.add(jTextAreaforscalesize);
            
                Object[] stringList_scalesize= new Object[2000/50-1];
                int scalecount=0;
                for(int ifs=100;ifs<=2000;ifs=ifs+50){
                   // stringList.add(ifs);
                    stringList_scalesize[scalecount]=ifs;
                    scalecount=scalecount+1;
                }
            javax.swing.JComboBox scalesizecombobox = new javax.swing.JComboBox<>(stringList_scalesize);
                scalesizecombobox.setVisible(true);
                scalesizecombobox.setLocation(10,40);
                scalesizecombobox.setSize(100,25);
                scalesizecombobox.setSelectedIndex(3);//top-map
            jpscale.add(scalesizecombobox);
            
          javax.swing.JTextArea jTextAreaforscalefontsize = new javax.swing.JTextArea();
                jTextAreaforscalefontsize.setText("Select scale font size");
                jTextAreaforscalefontsize.setLocation(10,80);
                jTextAreaforscalefontsize.setSize(100,25);
                jTextAreaforscalefontsize.setBackground(Color.ORANGE);
                jTextAreaforscalefontsize.setEditable(false);
            jpscale.add(jTextAreaforscalefontsize);
            
            javax.swing.JComboBox colorscalefontsizecombobox = new javax.swing.JComboBox<>(stringList);
                colorscalefontsizecombobox.setVisible(true);
                colorscalefontsizecombobox.setLocation(10,60);
                colorscalefontsizecombobox.setSize(100,25);
                colorscalefontsizecombobox.setSelectedIndex(13);//top-map
            jpscale.add(colorscalefontsizecombobox);
            
            this.myOptionsPanel.add(jpscale);
            
          //find object from the combobox on the top-map 
            javax.swing.JPanel findobjectpanel = new javax.swing.JPanel();
                findobjectpanel.setLocation(5,420);
                findobjectpanel.setSize(150,170);
                
            javax.swing.JLabel findobjectlabel = new javax.swing.JLabel();
                 findobjectlabel.setForeground(Color.BLUE);
                 findobjectlabel.setText("  Select object ID  ");
                 findobjectlabel.setSize(130,25);
                 findobjectlabel.setLocation(10,10);
             findobjectpanel.add(findobjectlabel); 
             
               Object[] objectidslist= new Object[this.mydataclass.getNumberOfObjects()];
                for(int ifs=0;ifs<this.mydataclass.getNumberOfObjects();ifs++){
                   // stringList.add(ifs);
                    objectidslist[ifs]=String.valueOf(mydataclass.getObjectsIDs(ifs));
                }  
                
          findobjectcombobox = new javax.swing.JComboBox<>(objectidslist);               
                findobjectcombobox.setLocation(10,100);
                findobjectcombobox.setSize(150,25);
                findobjectcombobox.setSelectedIndex(0);
                findobjectcombobox.setVisible(true);
                
                findobjectcombobox.addFocusListener(new java.awt.event.FocusListener() {

            @Override
            public void focusGained(FocusEvent e) {
               // throw new UnsupportedOperationException("Not supported yet."); //To change body of generated methods, choose Tools | Templates.
                //System.out.println("Focus gained...");
                try{
                compilemydatasetsfromwithinmydrawingframe();
                }catch(Exception exc){
                    System.out.println("Error occured while compiling data.\n"+exc.toString());
                }
            }

            @Override
            public void focusLost(FocusEvent e) {
                //throw new UnsupportedOperationException("Not supported yet."); //To change body of generated methods, choose Tools | Templates.
               //System.out.println("Focus lost...");
               saveselectedfindobjectcomboboxindex();
            }
        });
                
                
            findobjectpanel.add(findobjectcombobox);
            
            javax.swing.JButton findobjectbutton=new javax.swing.JButton();
                findobjectbutton.setText("Find selected object");
                        findobjectbutton.addActionListener(new java.awt.event.ActionListener() {
                        public void actionPerformed(java.awt.event.ActionEvent evt) {                             
                                findobjectbuttonpressed(evt);
                        }});
                        
                        findobjectbutton.addFocusListener(new java.awt.event.FocusListener() {

                            @Override
                            public void focusGained(FocusEvent e) {
                                //throw new UnsupportedOperationException("Not supported yet."); //To change body of generated methods, choose Tools | Templates.
                                 findobjectbuttonfocusgainedcompiledataset();
                            }

                            @Override
                            public void focusLost(FocusEvent e) {
                                //throw new UnsupportedOperationException("Not supported yet."); //To change body of generated methods, choose Tools | Templates.
                            }
                        });
                                
            findobjectpanel.add(findobjectbutton);
            
           positionoftheobjecttextarea = new javax.swing.JTextArea();
                positionoftheobjecttextarea.setText("Position of the object\nwill be shown here.");
                positionoftheobjecttextarea.setLocation(10,130);
                positionoftheobjecttextarea.setSize(100,50);
                positionoftheobjecttextarea.setEditable(false);
            findobjectpanel.add(positionoftheobjecttextarea);
            
            
            this.myOptionsPanel.add(findobjectpanel);
            //
            
            
            jlistofdatasets = new javax.swing.JList<>();
            
           try{ 
         // compilemydatasetsfromwithinmydrawingframe();//should not be used here - corrected with the line below
          this.mycompileddataset=this.compilemydtatasetsfromsaveddata();
          
                javax.swing.JPanel panelforselectionofdatasets = new javax.swing.JPanel();
             panelforselectionofdatasets.setLocation(5, 720);
             panelforselectionofdatasets.setSize(150, 100);
             panelforselectionofdatasets.setVisible(true);
             
             javax.swing.DefaultListModel listitems = new javax.swing.DefaultListModel();
             int[] tempselectedindices=new int[this.mycompileddatasets.length];
             for(int i=0;i<(this.mycompileddatasets.length);i++){  
                listitems.add(i,"dataset "+String.valueOf(1+i)+": "+this.mycompileddatasets[i].getMyDatasetFilename());
                tempselectedindices[i]=i;
                     }
             
            jlistofdatasets = new javax.swing.JList<>(listitems);
            jlistofdatasets.setSelectionMode(javax.swing.ListSelectionModel.MULTIPLE_INTERVAL_SELECTION);
            scpanefordatasetlist = new javax.swing.JScrollPane(jlistofdatasets,javax.swing.JScrollPane.VERTICAL_SCROLLBAR_AS_NEEDED, javax.swing.JScrollPane.HORIZONTAL_SCROLLBAR_AS_NEEDED);
            scpanefordatasetlist.setLocation(5,680);
            scpanefordatasetlist.setSize(150, 150);
            jlistofdatasets.setSelectedIndices(tempselectedindices);
            
            jlistofdatasets.getSelectionModel().addListSelectionListener(new javax.swing.event.ListSelectionListener() {

              @Override
              public void valueChanged(ListSelectionEvent e) {
                  //throw new UnsupportedOperationException("Not supported yet."); //To change body of generated methods, choose Tools | Templates.
                  //System.out.println("jlistofdatasets - valueChanged");
                  setselecteddatasetitemsinthelist();

              }
          });
            jlistofdatasets.addFocusListener(new java.awt.event.FocusListener() {

                    @Override
                    public void focusGained(FocusEvent e) {
                        //throw new UnsupportedOperationException("Not supported yet."); //To change body of generated methods, choose Tools | Templates.
                        updatedatasetlist();
                    }

                    @Override
                    public void focusLost(FocusEvent e) {
                        //throw new UnsupportedOperationException("Not supported yet."); //To change body of generated methods, choose Tools | Templates.
                    }
                });
            jlistofdatasets.setToolTipText("Use 'Ctrl' to select multiple datasets. Click on the list to update content.");
            
                        
            
            javax.swing.JTextArea jTextAreafordatasetlist = new javax.swing.JTextArea();
                jTextAreafordatasetlist.setText("Select datasets to be\nused for the graph");
                jTextAreafordatasetlist.setLocation(5,625);
                jTextAreafordatasetlist.setSize(150,50);
                jTextAreafordatasetlist.setBackground(Color.ORANGE);
                jTextAreafordatasetlist.setEditable(false);
            this.myOptionsPanel.add(jTextAreafordatasetlist);
            
          this.myOptionsPanel.add(scpanefordatasetlist);
                
          javax.swing.JRadioButton radiobuttonusedefaultcolor = new javax.swing.JRadioButton();
            radiobuttonusedefaultcolor.setText("Use default color");
            radiobuttonusedefaultcolor.setLocation(5,830);
            radiobuttonusedefaultcolor.setSize(150,25);
            radiobuttonusedefaultcolor.setVisible(true);            
          this.myOptionsPanel.add(radiobuttonusedefaultcolor);
           
          radiobuttonusedatasetcolor = new javax.swing.JRadioButton();
            radiobuttonusedatasetcolor.setText("Use dataset color");
            radiobuttonusedatasetcolor.setLocation(5,860);
            radiobuttonusedatasetcolor.setSize(150,25);
            radiobuttonusedatasetcolor.setVisible(true);
            radiobuttonusedatasetcolor.setToolTipText("Click on the button to change colors.");
            radiobuttonusedatasetcolor.addActionListener(new javax.swing.Action() {

              @Override
              public Object getValue(String key) {
                  throw new UnsupportedOperationException("Not supported yet."); //To change body of generated methods, choose Tools | Templates.
              }

              @Override
              public void putValue(String key, Object value) {
                  throw new UnsupportedOperationException("Not supported yet."); //To change body of generated methods, choose Tools | Templates.
              }

              @Override
              public void setEnabled(boolean b) {
                  throw new UnsupportedOperationException("Not supported yet."); //To change body of generated methods, choose Tools | Templates.
              }

              @Override
              public boolean isEnabled() {
                  throw new UnsupportedOperationException("Not supported yet."); //To change body of generated methods, choose Tools | Templates.
              }

              @Override
              public void addPropertyChangeListener(PropertyChangeListener listener) {
                  throw new UnsupportedOperationException("Not supported yet."); //To change body of generated methods, choose Tools | Templates.
              }

              @Override
              public void removePropertyChangeListener(PropertyChangeListener listener) {
                  throw new UnsupportedOperationException("Not supported yet."); //To change body of generated methods, choose Tools | Templates.
              }

              @Override
              public void actionPerformed(ActionEvent e) {
                  //throw new UnsupportedOperationException("Not supported yet."); //To change body of generated methods, choose Tools | Templates.
                  System.out.println("Set dataset colors...");
                  setdatasetcolors();
              }
          });
            
          
            
          this.myOptionsPanel.add(radiobuttonusedatasetcolor);
          
          radiobuttonuseclasscolor = new javax.swing.JRadioButton();
            radiobuttonuseclasscolor.setText("Use class color");
            radiobuttonuseclasscolor.setLocation(5,890);
            radiobuttonuseclasscolor.setSize(150,25);
            radiobuttonuseclasscolor.setVisible(true);
            radiobuttonuseclasscolor.setToolTipText("Click on the button to change colors.");
            radiobuttonuseclasscolor.addActionListener(new javax.swing.Action() {

              @Override
              public Object getValue(String key) {
                  throw new UnsupportedOperationException("Not supported yet."); //To change body of generated methods, choose Tools | Templates.
              }

              @Override
              public void putValue(String key, Object value) {
                  throw new UnsupportedOperationException("Not supported yet."); //To change body of generated methods, choose Tools | Templates.
              }

              @Override
              public void setEnabled(boolean b) {
                  throw new UnsupportedOperationException("Not supported yet."); //To change body of generated methods, choose Tools | Templates.
              }

              @Override
              public boolean isEnabled() {
                  throw new UnsupportedOperationException("Not supported yet."); //To change body of generated methods, choose Tools | Templates.
              }

              @Override
              public void addPropertyChangeListener(PropertyChangeListener listener) {
                  throw new UnsupportedOperationException("Not supported yet."); //To change body of generated methods, choose Tools | Templates.
              }

              @Override
              public void removePropertyChangeListener(PropertyChangeListener listener) {
                  throw new UnsupportedOperationException("Not supported yet."); //To change body of generated methods, choose Tools | Templates.
              }

              @Override
              public void actionPerformed(ActionEvent e) {
                //  throw new UnsupportedOperationException("Not supported yet."); //To change body of generated methods, choose Tools | Templates.
                  System.out.println("Set class colors...");
                  setclasscolors();
              }
          });
            
            
                    
                
          
          this.myOptionsPanel.add(radiobuttonuseclasscolor);
          
          javax.swing.ButtonGroup colorbuttonsgroup = new javax.swing.ButtonGroup();
            colorbuttonsgroup.add(radiobuttonusedefaultcolor);
            colorbuttonsgroup.add(radiobuttonusedatasetcolor);
            colorbuttonsgroup.add(radiobuttonuseclasscolor);
            

          this.myOptionsPanel.setPreferredSize(new Dimension(150,1000));
          
           }catch(Exception exdl){
               System.out.println("Could not create dataset list!");
               System.out.println(exdl.toString());
           }
            
        getContentPane().setLayout(null);
         
        invalidate();
        repaint();
        
        try{

                    
                //mydrawingpanel = new DrawingPanel(mydataclass);replaced with the 3 lines below
            compilemydatasetsfromwithinmydrawingframe();//added
            mydrawingpanel = new DrawingPanel(this.mycompileddataset);//changed
                
               /* mydataclass=mydrawingpanel.compilemydtatasets();//added
                mydrawingpanel = new DrawingPanel(mydataclass);//added
      
                findobjectcombobox.removeAllItems();
                Object[] objectidslist2= new Object[this.mydataclass.getNumberOfObjects()];
                for(int ifs=0;ifs<this.mydataclass.getNumberOfObjects();ifs++){
                   // stringList.add(ifs);
                    objectidslist2[ifs]=String.valueOf(mydataclass.getObjectsIDs(ifs));
                    findobjectcombobox.addItem(objectidslist2[ifs]);
                }  
                */
    

                mydrawingpanel.setBackground(Color.ORANGE);
           ///     mydrawingpanel.setSize(500, 500);//corrected in version 1.01
           ///     mydrawingpanel.setBounds(jPanel4.getBounds());//corrected in version 1.01

                mydrawingpanel.setmyclassdatasource(mymainframe);
                mydrawingpanel.setDrawingFrameSource(this);
                

                mydrawingpanel.setComboBoxForLevelSelection(jcbselectlevel);
                mydrawingpanel.setTopmapFontSizeComboBox(topmapfontsizecombobox);
                mydrawingpanel.setComboBoxForFontColor(jcboxcolors);
                mydrawingpanel.setComboBoxForScaleSize(scalesizecombobox);
                mydrawingpanel.setColorScaleFontSizeComboBox(colorscalefontsizecombobox);
                mydrawingpanel.setLocation(50,50);
                
                this.jPanel4.setLayout(new java.awt.BorderLayout());//Layout corrected in version 1.01
                this.jPanel4.add(mydrawingpanel);
                
                
                this.myOptionsPanel.addFocusListener(new java.awt.event.FocusListener() {

                @Override
                public void focusGained(FocusEvent e) {
                   // throw new UnsupportedOperationException("Not supported yet."); //To change body of generated methods, choose Tools | Templates.
                    updatedatasetlist();
                    invalidate();
                    repaint();
                }

                @Override
                public void focusLost(FocusEvent e) {
                   // throw new UnsupportedOperationException("Not supported yet."); //To change body of generated methods, choose Tools | Templates.
                }
            });
                
                invalidate();
                repaint();
        }catch(Exception ex){

           System.out.println("Error occoured. Could not create new Drawing Panel.");
           System.out.println(ex.toString());
           mymainframe.appendTextToMyTextArea("\nError occoured. Could not create new Drawing Panel.\n");
        }
  

                
    }
    
    
    /**
     * This method is called from within the constructor to initialize the form.
     * WARNING: Do NOT modify this code. The content of this method is always
     * regenerated by the Form Editor.
     */
    @SuppressWarnings("unchecked")
    // <editor-fold defaultstate="collapsed" desc="Generated Code">//GEN-BEGIN:initComponents
    private void initComponents() {

        jScrollPane1 = new javax.swing.JScrollPane();
        jPanel4 = new javax.swing.JPanel();
        jScrollPane2 = new javax.swing.JScrollPane();
        myOptionsPanel = new javax.swing.JPanel();

        setDefaultCloseOperation(javax.swing.WindowConstants.DISPOSE_ON_CLOSE);
        setBackground(new java.awt.Color(204, 204, 204));
        setForeground(new java.awt.Color(153, 153, 153));
        addComponentListener(new java.awt.event.ComponentAdapter() {
            public void componentResized(java.awt.event.ComponentEvent evt) {
                formComponentResized(evt);
            }
        });

        jPanel4.setBackground(new java.awt.Color(0, 204, 51));
        jPanel4.setBorder(javax.swing.BorderFactory.createMatteBorder(10, 10, 10, 10, new java.awt.Color(0, 102, 51)));

        javax.swing.GroupLayout jPanel4Layout = new javax.swing.GroupLayout(jPanel4);
        jPanel4.setLayout(jPanel4Layout);
        jPanel4Layout.setHorizontalGroup(
            jPanel4Layout.createParallelGroup(javax.swing.GroupLayout.Alignment.LEADING)
            .addGap(0, 994, Short.MAX_VALUE)
        );
        jPanel4Layout.setVerticalGroup(
            jPanel4Layout.createParallelGroup(javax.swing.GroupLayout.Alignment.LEADING)
            .addGap(0, 582, Short.MAX_VALUE)
        );

        jScrollPane1.setViewportView(jPanel4);

        myOptionsPanel.setBackground(new java.awt.Color(0, 153, 204));
        myOptionsPanel.setPreferredSize(new java.awt.Dimension(300, 500));

        javax.swing.GroupLayout myOptionsPanelLayout = new javax.swing.GroupLayout(myOptionsPanel);
        myOptionsPanel.setLayout(myOptionsPanelLayout);
        myOptionsPanelLayout.setHorizontalGroup(
            myOptionsPanelLayout.createParallelGroup(javax.swing.GroupLayout.Alignment.LEADING)
            .addGap(0, 300, Short.MAX_VALUE)
        );
        myOptionsPanelLayout.setVerticalGroup(
            myOptionsPanelLayout.createParallelGroup(javax.swing.GroupLayout.Alignment.LEADING)
            .addGap(0, 0, Short.MAX_VALUE)
        );

        jScrollPane2.setViewportView(myOptionsPanel);

        javax.swing.GroupLayout layout = new javax.swing.GroupLayout(getContentPane());
        getContentPane().setLayout(layout);
        layout.setHorizontalGroup(
            layout.createParallelGroup(javax.swing.GroupLayout.Alignment.LEADING)
            .addGroup(layout.createSequentialGroup()
                .addContainerGap()
                .addComponent(jScrollPane2, javax.swing.GroupLayout.PREFERRED_SIZE, 161, javax.swing.GroupLayout.PREFERRED_SIZE)
                .addPreferredGap(javax.swing.LayoutStyle.ComponentPlacement.UNRELATED)
                .addComponent(jScrollPane1, javax.swing.GroupLayout.PREFERRED_SIZE, 1014, javax.swing.GroupLayout.PREFERRED_SIZE))
        );
        layout.setVerticalGroup(
            layout.createParallelGroup(javax.swing.GroupLayout.Alignment.LEADING)
            .addGroup(layout.createSequentialGroup()
                .addContainerGap()
                .addGroup(layout.createParallelGroup(javax.swing.GroupLayout.Alignment.LEADING)
                    .addComponent(jScrollPane2)
                    .addComponent(jScrollPane1))
                .addContainerGap())
        );

        pack();
    }// </editor-fold>//GEN-END:initComponents
 
   public boolean isRadioButtonForDatasetColorsSelected(){
       return this.radiobuttonusedatasetcolor.isSelected();
   }
    
      public boolean isRadioButtonForClassColorsSelected(){
       return this.radiobuttonuseclasscolor.isSelected();
   }
      
   public void setclasscolors(){
               
        class defineclasscolors {
          private javax.swing.JPanel datasetpanel;
          private  javax.swing.JDialog setclasscolorsdialog;
          private javax.swing.JPanel colorchooserpanel;
          private javax.swing.JColorChooser classcolorchooser;
          private javax.swing.JList mytempclasslist;
          private javax.swing.JScrollPane scpaneforlist;
          private javax.swing.JButton setclasscolorbutton;          
          private MyInputData[] tempmycomposeddatasets;

      //    private MyInputData tempofmycompileddataset;
          private DrawingFrame tempdrawingframe;
          private int[] selecteddatasets;
          
          private java.util.ArrayList listofclasses;
          
         //definedatsetcolors(DrawingFrame tdialog,MyInputData[] tcomposeddata, int[] tempselecteddatasets, MyInputData tempforcompileddataset){ //constructor
         defineclasscolors(DrawingFrame tdialog,MyInputData[] tcomposeddata, int[] tempselecteddatasets){ //constructor

        
             
          tempdrawingframe=tdialog;
          tempmycomposeddatasets=tcomposeddata;
          selecteddatasets=tempselecteddatasets;       
    //      tempofmycompileddataset=tempforcompileddataset;
                  
        //setclasscolorsdialog = new javax.swing.JDialog(tdialog);
            setclasscolorsdialog = new javax.swing.JDialog(tdialog);
            setclasscolorsdialog.setSize(900,900);
            setclasscolorsdialog.setVisible(true);
            setclasscolorsdialog.setModalExclusionType(Dialog.ModalExclusionType.NO_EXCLUDE);
            
            
            javax.swing.JPanel defineclasscolorsPanel = new javax.swing.JPanel();
            defineclasscolorsPanel.setLayout(null);            
            defineclasscolorsPanel.setPreferredSize(new java.awt.Dimension(800,800));
            defineclasscolorsPanel.setVisible(true);

            javax.swing.JScrollPane defineclasscolorsdialogScrollPane = new javax.swing.JScrollPane(defineclasscolorsPanel);
            defineclasscolorsdialogScrollPane.setVisible(true);
            setclasscolorsdialog.add(defineclasscolorsdialogScrollPane);

       

       datasetpanel = new  javax.swing.JPanel();
            datasetpanel.setLocation(50, 500);
            datasetpanel.setSize(700,300);
            datasetpanel.setBackground(Color.WHITE);
      //      setclasscolorsdialog.add(datasetpanel);

        colorchooserpanel = new  javax.swing.JPanel();
            colorchooserpanel.setSize(800,500);
            colorchooserpanel.setLocation(0,0);
            defineclasscolorsPanel.add(colorchooserpanel);
       
                    
       classcolorchooser= new javax.swing.JColorChooser();
            colorchooserpanel.add(classcolorchooser);
        
    /*    Object[] templistofdatasets=new Object[selecteddatasets.length];
        int count=0;
        for(int i:selecteddatasets){
            templistofdatasets[count]="dataset "+String.valueOf(1+i)+": "+tcomposeddata[i].getMyDatasetFilename();
            count=count+1;
        }
      */  
                  //first find all possible classes in the selected datasets;
          
       listofclasses= new java.util.ArrayList();

          for(int i: selecteddatasets){
              for(int j=0;j<this.tempmycomposeddatasets[i].getNumberOfObjects();j++){   
                int tempascii=this.tempmycomposeddatasets[i].getObjectsASCII(j);
                if (!listofclasses.contains(tempascii)){ //get classes from the selected datasets
                    listofclasses.add(tempascii);
                }

              }
          }
          
       java.awt.Color[] mytopmapfontcolors=new java.awt.Color[9];//create an array of font colors
            mytopmapfontcolors[0]=Color.RED;
            mytopmapfontcolors[1]=Color.GREEN;
            mytopmapfontcolors[2]=Color.YELLOW;
            mytopmapfontcolors[3]=Color.BLUE;
            mytopmapfontcolors[4]=Color.BLACK;
            mytopmapfontcolors[5]=Color.CYAN;
            mytopmapfontcolors[6]=Color.MAGENTA;
            mytopmapfontcolors[7]=Color.ORANGE;
            mytopmapfontcolors[8]=Color.PINK;
            
          
          //for(int i: selecteddatasets){//to set initial default colors
          for(int i=0;i<this.tempmycomposeddatasets.length;i++){//to set initial default colors    
              try{
                  if(this.tempmycomposeddatasets[i].getClassColorsInHashMap().isEmpty()){
                    this.tempmycomposeddatasets[i].setClassColorsForObjects((int)this.listofclasses.get(this.mytempclasslist.getSelectedIndex()), mytopmapfontcolors[tdialog.jcboxcolors.getSelectedIndex()]);
                  }
              }catch(Exception exc){
                 java.util.HashMap temphash=new java.util.HashMap<>();
                 for(int j=0;j<listofclasses.size();j++){
                    temphash.put((int)this.listofclasses.get(j), mytopmapfontcolors[tdialog.jcboxcolors.getSelectedIndex()]);
                 }
                 this.tempmycomposeddatasets[i].setClassColorsHashMap(temphash);
              }
          }
          
          
      /*    for(int i=0;i<listofclasses.size();i++){
              System.out.print(listofclasses.get(i)+" ");
          }
         System.out.println();*/
          
        Object[] templistofclasses=new Object[listofclasses.size()];
        for(int i=0;i<listofclasses.size();i++){
            templistofclasses[i]="Class "+String.valueOf(1+i)+": "+String.valueOf((char)((int)listofclasses.get(i)));
        }
                
        mytempclasslist = new javax.swing.JList<>(templistofclasses);       
            mytempclasslist.setSize(100,100);
            mytempclasslist.setLocation(0,700);  
            mytempclasslist.setListData(templistofclasses);
       mytempclasslist.setSelectionMode(javax.swing.ListSelectionModel.SINGLE_SELECTION); 
       this.datasetpanel.add(mytempclasslist);

       scpaneforlist = new javax.swing.JScrollPane(mytempclasslist);
       scpaneforlist.setSize(800,100);
       scpaneforlist.setLocation(100, 700);
       
       
       setclasscolorbutton=new javax.swing.JButton();
            setclasscolorbutton.setText("Set color for the selected class");
            setclasscolorbutton.setSize(400, 30);
            setclasscolorbutton.setLocation(200, 720);
      defineclasscolorsPanel.add(setclasscolorbutton);
  
      this.datasetpanel.add(scpaneforlist);
        javax.swing.JScrollPane dpscpane=new javax.swing.JScrollPane(datasetpanel);
        dpscpane.setSize(700,200);
        dpscpane.setLocation(50,500);
        
      defineclasscolorsPanel.add(dpscpane);       
    
                          
        invalidate();
        repaint();
            }
            
            public void setcolortoselectedclass(){
                if (this.mytempclasslist.getSelectedIndex()==-1){
                    System.out.println("No dataset selected!");
                    return;
                }
                
                java.awt.Color selectedcolor=this.classcolorchooser.getColor();
                   
                    
                   /* for(int i: this.selecteddatasets){//save color
                        this.tempmycomposeddatasets[i].setClassColorsForObjects((int)this.listofclasses.get(this.mytempclasslist.getSelectedIndex()), selectedcolor);
                    }
                    */
                    
                    for(int i=0;i<this.tempmycomposeddatasets.length;i++){//save color to all sets //copy hash to all datasets
                       // this.tempmycomposeddatasets[i].setClassColorsHashMap(this.tempmycomposeddatasets[this.selecteddatasets[0]].getClassColorsInHashMap());
                        this.tempmycomposeddatasets[i].setClassColorsForObjects((int)this.listofclasses.get(this.mytempclasslist.getSelectedIndex()), selectedcolor);
                    }
                    
            }    
            
            public void getcurrentclasscolor(){
               java.awt.Color tempcolor=(java.awt.Color)this.tempmycomposeddatasets[0].getClassColorsForObjects((int)this.listofclasses.get(this.mytempclasslist.getSelectedIndex()));
               if (tempcolor==null){
                   //System.out.println("-----Not implemented yet------------ color is null");
                          java.awt.Color[] mytopmapfontcolors=new java.awt.Color[9];//create an array of font colors
                            mytopmapfontcolors[0]=Color.RED;
                            mytopmapfontcolors[1]=Color.GREEN;
                            mytopmapfontcolors[2]=Color.YELLOW;
                            mytopmapfontcolors[3]=Color.BLUE;
                            mytopmapfontcolors[4]=Color.BLACK;
                            mytopmapfontcolors[5]=Color.CYAN;
                            mytopmapfontcolors[6]=Color.MAGENTA;
                            mytopmapfontcolors[7]=Color.ORANGE;
                            mytopmapfontcolors[8]=Color.PINK;
            
                   for(int i=0;i<this.tempmycomposeddatasets.length;i++){                  
                        this.tempmycomposeddatasets[i].setClassColorsForObjects((int)this.listofclasses.get(this.mytempclasslist.getSelectedIndex()), mytopmapfontcolors[this.tempdrawingframe.jcboxcolors.getSelectedIndex()]);
                   }
                   tempcolor=mytopmapfontcolors[this.tempdrawingframe.jcboxcolors.getSelectedIndex()];
               }
               this.classcolorchooser.setColor(tempcolor);
               //System.out.println("-----Not implemented yet------------"+tempcolor.toString());
               System.out.println("Class "+(char)(int)this.listofclasses.get(this.mytempclasslist.getSelectedIndex())+" color: "+tempcolor.toString());
           }   
        
        }
        
        
        
        
          int[] tempselectedindices=this.jlistofdatasets.getSelectedIndices();
          this.updatedatasetlist();
          this.jlistofdatasets.setSelectedIndices(tempselectedindices);
                    
           final defineclasscolors tempclassdefclasscolors = new defineclasscolors(this,this.mycompileddatasets,this.jlistofdatasets.getSelectedIndices());

                   
           Object[] mytopmapfontcolors = new Object[9];//use the corresponding arrays in "DrawingPanel" and "DisplaySelectedNeuronDialog"
            mytopmapfontcolors=new Color[9];//create an array of font colors
            mytopmapfontcolors[0]=Color.RED;
            mytopmapfontcolors[1]=Color.GREEN;
            mytopmapfontcolors[2]=Color.YELLOW;
            mytopmapfontcolors[3]=Color.BLUE;
            mytopmapfontcolors[4]=Color.BLACK;
            mytopmapfontcolors[5]=Color.CYAN;
            mytopmapfontcolors[6]=Color.MAGENTA;
            mytopmapfontcolors[7]=Color.ORANGE;
            mytopmapfontcolors[8]=Color.PINK;
            
           
           tempclassdefclasscolors.mytempclasslist.addListSelectionListener(new javax.swing.event.ListSelectionListener() {

            @Override
            public void valueChanged(ListSelectionEvent e) {
                //throw new UnsupportedOperationException("Not supported yet."); //To change body of generated methods, choose Tools | Templates.
                tempclassdefclasscolors.getcurrentclasscolor();
            }
        });
         
           tempclassdefclasscolors.setclasscolorbutton.addActionListener(new ActionListener(){
                  @Override      
               public void actionPerformed(ActionEvent e)
             {
                 //Execute when button is pressed                 
                 tempclassdefclasscolors.setcolortoselectedclass();
             }
           });
           
                 
       this.compilemydtatasetsusingdatasetlist();
       this.mydrawingpanel.saveMycompiledatasettoDrawingPanel(mycompileddataset);
    };
   
    public void setdatasetcolors(){
        
          
        class definedatsetcolors {
          private javax.swing.JPanel datasetpanel;
          private  javax.swing.JDialog setdatasetcolorsdialog;
          private javax.swing.JPanel colorchooserpanel;
          private javax.swing.JColorChooser datasetcolorchooser;
          private javax.swing.JList mytempdatasetlist;
          private javax.swing.JScrollPane scpaneforlist;
          private javax.swing.JButton setdatasetcolorbutton;          
          private MyInputData[] tempmycomposeddatasets;
      //    private MyInputData tempofmycompileddataset;
      //    private DrawingFrame tempdrawingframe;
          private int[] selecteddatasets;
          
          
         //definedatsetcolors(DrawingFrame tdialog,MyInputData[] tcomposeddata, int[] tempselecteddatasets, MyInputData tempforcompileddataset){ //constructor
         definedatsetcolors(DrawingFrame tdialog,MyInputData[] tcomposeddata, int[] tempselecteddatasets){ //constructor
    //      tempdrawingframe=tdialog;
          tempmycomposeddatasets=tcomposeddata;
          selecteddatasets=tempselecteddatasets;       
    //      tempofmycompileddataset=tempforcompileddataset;
        
            setdatasetcolorsdialog = new javax.swing.JDialog(tdialog);        
            setdatasetcolorsdialog.setSize(900,900);
            setdatasetcolorsdialog.setVisible(true);
            setdatasetcolorsdialog.setModalExclusionType(Dialog.ModalExclusionType.NO_EXCLUDE);
            
       javax.swing.JPanel setdatasetcolorsdialogPanel = new javax.swing.JPanel();
       setdatasetcolorsdialogPanel.setLayout(null);
       setdatasetcolorsdialogPanel.setPreferredSize(new java.awt.Dimension(800,800));
       setdatasetcolorsdialogPanel.setVisible(true);
       

       
       javax.swing.JScrollPane setdatasetcolorsdialogScrollPane = new javax.swing.JScrollPane(setdatasetcolorsdialogPanel);
       setdatasetcolorsdialogScrollPane.setVisible(true);
       setdatasetcolorsdialog.add(setdatasetcolorsdialogScrollPane);
       
       
       
       
     
       
       
            
       datasetpanel = new  javax.swing.JPanel();
            datasetpanel.setLocation(50, 500);
            datasetpanel.setSize(700,300);
            datasetpanel.setBackground(Color.WHITE);
      //      setclasscolorsdialog.add(datasetpanel);

        colorchooserpanel = new  javax.swing.JPanel();
            colorchooserpanel.setSize(800,500);
            colorchooserpanel.setLocation(0,0);
            setdatasetcolorsdialogPanel.add(colorchooserpanel);
         
       datasetcolorchooser= new javax.swing.JColorChooser();
            colorchooserpanel.add(datasetcolorchooser);
        
        Object[] templistofdatasets=new Object[selecteddatasets.length];
        int count=0;
        for(int i:selecteddatasets){

              templistofdatasets[count]="dataset "+String.valueOf(1+i)+": "+tcomposeddata[i].getMyDatasetFilename();
        
            count=count+1;
        }
                
                
        mytempdatasetlist = new javax.swing.JList<>(templistofdatasets);       
            mytempdatasetlist.setSize(100,100);
            mytempdatasetlist.setLocation(0,700);  
            mytempdatasetlist.setListData(templistofdatasets);
       mytempdatasetlist.setSelectionMode(javax.swing.ListSelectionModel.SINGLE_SELECTION); 
       this.datasetpanel.add(mytempdatasetlist);
       
 
       scpaneforlist = new javax.swing.JScrollPane(mytempdatasetlist);
       scpaneforlist.setSize(800,100);
       scpaneforlist.setLocation(100, 700);
       
       
       setdatasetcolorbutton=new javax.swing.JButton();
            setdatasetcolorbutton.setText("Set color for the selected dataset");
            setdatasetcolorbutton.setSize(400, 30);
            setdatasetcolorbutton.setLocation(200, 720);
      setdatasetcolorsdialogPanel.add(setdatasetcolorbutton);
  
      this.datasetpanel.add(scpaneforlist);
        javax.swing.JScrollPane dpscpane=new javax.swing.JScrollPane(datasetpanel);
        dpscpane.setSize(700,200);
        dpscpane.setLocation(50,500);
        
      setdatasetcolorsdialogPanel.add(dpscpane);
        
        invalidate();
        repaint();
            }
            
            public void setcolortoselecteddataset(){
                if (this.mytempdatasetlist.getSelectedIndex()==-1){
                    System.out.println("No dataset selected!");
                    return;
                }
                
                    java.awt.Color selectedcolor=this.datasetcolorchooser.getColor();
                      
                   // this.tempmycomposeddatasets[this.mytempclasslist.getSelectedIndex()].setDatasetColor(selectedcolor);
                   this.tempmycomposeddatasets[this.selecteddatasets[this.mytempdatasetlist.getSelectedIndex()]].setDatasetColor(selectedcolor);

                    //int tnobj=this.tempmycomposeddatasets[this.mytempclasslist.getSelectedIndex()].getNumberOfObjects();
                    int tnobj=this.tempmycomposeddatasets[this.selecteddatasets[this.mytempdatasetlist.getSelectedIndex()]].getNumberOfObjects();
                    
                    java.awt.Color[] tempdatasetcolors=new java.awt.Color[tnobj];
                        for (int i=0;i<tnobj;i++){
                            tempdatasetcolors[i]=selectedcolor;
                        }

                   // this.tempmycomposeddatasets[this.mytempclasslist.getSelectedIndex()].setDatasetColorsForObjects(tempdatasetcolors);
                     this.tempmycomposeddatasets[this.selecteddatasets[this.mytempdatasetlist.getSelectedIndex()]].setDatasetColorsForObjects(tempdatasetcolors);
                 //    System.out.println("Dataset="+String.valueOf( this.tempmycomposeddatasets[this.selecteddatasets[this.mytempclasslist.getSelectedIndex()]].getMyDatasetFilename()));
                 //    System.out.println("Selected color="+String.valueOf(selectedcolor));
                 //   System.out.println("-----------------");
            }    
            
            public void getcurrentdatasetcolor(){
               //this.classcolorchooser.setColor(this.tempmycomposeddatasets[this.mytempclasslist.getSelectedIndex()].getDatasetColor());
               this.datasetcolorchooser.setColor(this.tempmycomposeddatasets[this.selecteddatasets[this.mytempdatasetlist.getSelectedIndex()]].getDatasetColor());
               
               
              // System.out.println("-----------------");
           }   
        
        }
        
        
        
        
          int[] tempselectedindices=this.jlistofdatasets.getSelectedIndices();
          this.updatedatasetlist();
          this.jlistofdatasets.setSelectedIndices(tempselectedindices);
        
           final definedatsetcolors tempclassdefdatasetcolors = new definedatsetcolors(this,this.mycompileddatasets,this.jlistofdatasets.getSelectedIndices());
            
           Object[] mytopmapfontcolors = new Object[9];//use the corresponding arrays in "DrawingPanel" and "DisplaySelectedNeuronDialog"
            mytopmapfontcolors=new Color[9];//create an array of font colors
            mytopmapfontcolors[0]=Color.RED;
            mytopmapfontcolors[1]=Color.GREEN;
            mytopmapfontcolors[2]=Color.YELLOW;
            mytopmapfontcolors[3]=Color.BLUE;
            mytopmapfontcolors[4]=Color.BLACK;
            mytopmapfontcolors[5]=Color.CYAN;
            mytopmapfontcolors[6]=Color.MAGENTA;
            mytopmapfontcolors[7]=Color.ORANGE;
            mytopmapfontcolors[8]=Color.PINK;
            
           for (int i=0;i<this.mycompileddatasets.length;i++){
            if (this.mycompileddatasets[i].getDatasetColor()==null){
              this.mycompileddatasets[i].setDatasetColor((java.awt.Color)mytopmapfontcolors[this.jcboxcolors.getSelectedIndex()]);
            }
           }
           
           tempclassdefdatasetcolors.mytempdatasetlist.addListSelectionListener(new javax.swing.event.ListSelectionListener() {

            @Override
            public void valueChanged(ListSelectionEvent e) {
                //throw new UnsupportedOperationException("Not supported yet."); //To change body of generated methods, choose Tools | Templates.
                tempclassdefdatasetcolors.getcurrentdatasetcolor();
               
            }
        });
         
           tempclassdefdatasetcolors.setdatasetcolorbutton.addActionListener(new ActionListener(){
               @Override
               public void actionPerformed(ActionEvent e)
             {
                 //Execute when button is pressed                 
                 tempclassdefdatasetcolors.setcolortoselecteddataset();
             }
           });
           
           

     //  this.compilemydtatasetsusingdatasetlist();
 

       
       
    };
    

    public MyInputData[] getMyCompileddatasets(){
        return this.mycompileddatasets;
    }
            
    public void updatedatasetlist(){
                
        /// get mycompileddatasets first and then build the list - has to be done independently since other functions depend on the list
        
        
        int numberofalldatasets=0;
        try{
            numberofalldatasets=1+this.mydataclass.getMypreviousdata().getMyDatasetNumberOfMypreviousdata();
        }catch(Exception e){
            numberofalldatasets=1;
        }
       
        mycompileddatasets=new MyInputData[numberofalldatasets];
        
        System.out.println("The number of all datasets: " +String.valueOf(numberofalldatasets));
        
        mycompileddatasets[numberofalldatasets-1]=this.mydataclass;
        
        for(int i=numberofalldatasets-1;i>0;i--){
            mycompileddatasets[i-1]=mycompileddatasets[i].getMypreviousdata();
        }
        
        ///
        

             int[] tempselectedindices=new int[this.mycompileddatasets.length];
             Object[] list=new Object[this.mycompileddatasets.length];
             
             
             for(int i=0;i<(this.mycompileddatasets.length);i++){  
               // listitems.add(i,"dataset "+String.valueOf(1+i)+": "+this.mycompileddatasets[i].getMyDatasetFilename());
               // list.addElement("dataset "+String.valueOf(1+i)+": "+this.mycompileddatasets[i].getMyDatasetFilename());
                tempselectedindices[i]=i;
                list[i]="dataset "+String.valueOf(1+i)+": "+this.mycompileddatasets[i].getMyDatasetFilename();
                     }
            
  
        this.jlistofdatasets.setListData(list);
        
        try{
            this.jlistofdatasets.setSelectedIndices(tempselectedindices);
        }catch(Exception exc){
            this.jlistofdatasets.setSelectedIndex(0);
            tempselectedindices=new int[1];
            tempselectedindices[0]=0;
        }
        
        invalidate();
        repaint();        
        
    }
    
    public void setselecteddatasetitemsinthelist(){
        System.out.print("Selected datasets from the list: ");
        for(int i=0;i< this.jlistofdatasets.getSelectedIndices().length;i++){
             System.out.print(String.valueOf(1+this.jlistofdatasets.getSelectedIndices()[i])+" ");
        }
        System.out.println();   
        
    }
    
    public javax.swing.JList getListOfDatasets(){
        return this.jlistofdatasets;
    }
    
    
    public void saveselectedfindobjectcomboboxindex(){
        this.selectedindexinfindobjectcombobox=this.findobjectcombobox.getSelectedIndex();
    }
    
    public void findobjectbuttonfocusgainedcompiledataset(){
        if(!this.jlistofdatasets.isDisplayable()){
            this.mycompileddataset=this.compilemydtatasetsfromsaveddata();
        }else{
            this.mycompileddataset=this.compilemydtatasetsusingdatasetlist();
        }
    }
    
    public int[] getDatestsourceofmycompileddatasetobject(){
        return this.datestsourceofmycompileddatasetobject;
    }

       public MyInputData compilemydtatasetsfromsaveddata(){
        
        int numberofalldatasets;
        try{
            numberofalldatasets=1+this.mydataclass.getMypreviousdata().getMyDatasetNumberOfMypreviousdata();           
        }catch(Exception e){
            numberofalldatasets=1;
        }

        
        //MyInputData[] mycompileddatasets=new MyInputData[numberofalldatasets];
       mycompileddatasets=new MyInputData[numberofalldatasets];
        
        System.out.println("The number of all datasets: " +String.valueOf(numberofalldatasets));
        
        mycompileddatasets[numberofalldatasets-1]=this.mydataclass;
        
        for(int i=numberofalldatasets-1;i>0;i--){
            mycompileddatasets[i-1]=mycompileddatasets[i].getMypreviousdata();
        }
        
        int[] selecteddatasets=new int[numberofalldatasets];//for test pusposes - later can be upgraded so that datasets are selected from a menu in DrawingFrame
        
        
        
        if (this.jlistofdatasets.isDisplayable()){
            System.out.println("Dataset list is visible...");   
            selecteddatasets=this.jlistofdatasets.getSelectedIndices();
            MyInputData[] tempmycompileddatasets=new MyInputData[numberofalldatasets];
                    int counter=0;
                    for(int i:selecteddatasets){
                        tempmycompileddatasets[counter]=mycompileddatasets[i];
                        counter=counter+1;
                    }
              mycompileddatasets=tempmycompileddatasets;      
        }else{
            System.out.println("Dataset list is NOT visible...");
        }

        
    /*    
        for (int i=0;i<numberofalldatasets;i++){
             if (!this.jlistofdatasets.isDisplayable()){
                 selecteddatasets[i]=i;//for test pusposes - later can be upgraded so that datasets are selected from a menu in DrawingFrame
             }
           
  //above line not needed when selection from the list is used
            
            
            System.out.println(mycompileddatasets[i].getMyDatasetFilename());
            System.out.print("Object in the file (IDs): ");
            for(int j=0;j<mycompileddatasets[i].getNumberOfObjects();j++){
                System.out.print(mycompileddatasets[i].getObjectsIDs(j));
                System.out.print(" ");
            }
             System.out.println();
             System.out.println();
        }
       */ 

        
        int totalnumberofobjectsintheselecteddatasets=0;
        for (int i: selecteddatasets){//perform only for the selected datasets - to be implemented
            totalnumberofobjectsintheselecteddatasets=totalnumberofobjectsintheselecteddatasets+mycompileddatasets[i].getNumberOfObjects();
        }

        int compilednumberofobjects=totalnumberofobjectsintheselecteddatasets;
        double[][] compiledmydatatobetested=new double[totalnumberofobjectsintheselecteddatasets][mycompileddatasets[numberofalldatasets-1].getNumberOfDescriptorsPlusTargets()];
        double[][] compiledtargetpredictions= new double[totalnumberofobjectsintheselecteddatasets][mycompileddatasets[numberofalldatasets-1].getNumberOfTargets()];                               
        double[] compiledeuclideandistance=new double[totalnumberofobjectsintheselecteddatasets];
        String[] compiledisinapplicabilitydomain=new String[totalnumberofobjectsintheselecteddatasets];        
        int[] compiledobjectID=new int[totalnumberofobjectsintheselecteddatasets];
        int[] compiledneuronXposition=new int[totalnumberofobjectsintheselecteddatasets];
        int[] compiledneuronYposition=new int[totalnumberofobjectsintheselecteddatasets];
        int[] compiledobjectsASCIIcode=new int[totalnumberofobjectsintheselecteddatasets];
        
        int[] compileddatasetnumbers=new int[totalnumberofobjectsintheselecteddatasets];
        
        java.awt.Color[] compileddatasetcolors= new java.awt.Color[totalnumberofobjectsintheselecteddatasets];
        java.util.HashMap compiledclasscolorsinhashmap=new java.util.HashMap();
        datestsourceofmycompileddatasetobject=new int[totalnumberofobjectsintheselecteddatasets];

        int sumj=0;   
        for (int i: selecteddatasets){//perform only for the selected datasets - to be implemented
            double[][] tmpdataset=mycompileddatasets[i].getinputdatavaluestobetested();           
                    
            for (int j=0;j<mycompileddatasets[i].getNumberOfObjects();j++){
                for(int k=0;k<mycompileddatasets[i].getNumberOfDescriptorsPlusTargets();k++){
                    compiledmydatatobetested[sumj][k]=tmpdataset[j][k];
                }
                for(int t=0;t<mycompileddatasets[i].getNumberOfTargets();t++){
                        compiledtargetpredictions[sumj][t]=mycompileddatasets[i].getPrediction(j, t);
                }
                compiledeuclideandistance[sumj]=mycompileddatasets[i].getEuclideandistance(j);
                compiledisinapplicabilitydomain[sumj]=mycompileddatasets[i].getIfObjectIsInApplicabilityDomain(j);                
                compiledobjectID[sumj]=mycompileddatasets[i].getObjectsIDs(j);
                compiledneuronXposition[sumj]=mycompileddatasets[i].getExictedNeuronPositionX(j);
                compiledneuronYposition[sumj]=mycompileddatasets[i].getExictedNeuronPositionY(j);
                compiledobjectsASCIIcode[sumj]=mycompileddatasets[i].getObjectsASCII(j);
                datestsourceofmycompileddatasetobject[sumj]=i;//save the number of the dataset for the object
                compileddatasetcolors[sumj]=mycompileddatasets[i].getDatasetColor();//save the color of objects based on the datasets
                
                compileddatasetnumbers[sumj]=mycompileddatasets[i].getObjectDatasetNumber(j);
                
                sumj=sumj+1;
            } 
        }
        compiledclasscolorsinhashmap=this.mycompileddatasets[selecteddatasets[0]].getClassColorsInHashMap();

        
       //create new compiled dataset
         MyInputData compiledselecteddatasetsdata=new MyInputData();
         compiledselecteddatasetsdata.saveNumberOfObjects(compilednumberofobjects);
         compiledselecteddatasetsdata.saveNumberOfDescriptorsPlusTargets(mycompileddatasets[numberofalldatasets-1].getNumberOfDescriptorsPlusTargets());
         compiledselecteddatasetsdata.saveNumberOfTargets(mycompileddatasets[numberofalldatasets-1].getNumberOfTargets());

         compiledselecteddatasetsdata.setinputdatavaluestobetested(compiledmydatatobetested);
         compiledselecteddatasetsdata.setClassColorsHashMap(compiledclasscolorsinhashmap);
         
            for (int i=0;i<compilednumberofobjects;i++){
                
                
                   for(int t=0;t<mycompileddatasets[numberofalldatasets-1].getNumberOfTargets();t++){     
                     
                             compiledselecteddatasetsdata.savePrediction(i, t, compiledtargetpredictions[i][t]);
                    }
                     
    
                   
             compiledselecteddatasetsdata.saveEuclideandistance(i, compiledeuclideandistance[i]);
             compiledselecteddatasetsdata.setIfObjectIsInApplicabilityDomain(i, compiledisinapplicabilitydomain[i]);
             compiledselecteddatasetsdata.setObjectsIDs(i, compiledobjectID[i]);
             compiledselecteddatasetsdata.saveExictedNeuronPositionX(i,compiledneuronXposition[i]);
             compiledselecteddatasetsdata.saveExictedNeuronPositionY(i,compiledneuronYposition[i]);
             compiledselecteddatasetsdata.setObjectsASCII(i, compiledobjectsASCIIcode[i]);
             
             compiledselecteddatasetsdata.setObjectDatasetNumber(i, compileddatasetnumbers[i]);
             
             compiledselecteddatasetsdata.setcpannweights(mycompileddatasets[numberofalldatasets-1].getcpannweights());
             compiledselecteddatasetsdata.setDescriptorOrTarget(mycompileddatasets[numberofalldatasets-1].checkIsDescriptorOrTarget());
             compiledselecteddatasetsdata.setNumberOfNeouronsInXDirection(mycompileddatasets[numberofalldatasets-1].getNumberOfNeouronsInXDirection());
             compiledselecteddatasetsdata.setNumberOfNeouronsInYDirection(mycompileddatasets[numberofalldatasets-1].getNumberOfNeouronsInYDirection());
             
             for (int j=0;j<mycompileddatasets[numberofalldatasets-1].getNumberOfDescriptorsPlusTargets();j++){
                compiledselecteddatasetsdata.saveSelectedDescriptorTarget(j,mycompileddatasets[numberofalldatasets-1].isDescriptorTargetSelected(j));
             }
             
             compiledselecteddatasetsdata.setTextDelimiterUsed(mycompileddatasets[numberofalldatasets-1].getTextDelimiterUsed());
             compiledselecteddatasetsdata.setDescriptorsIncludedInTesting(mycompileddatasets[numberofalldatasets-1].getDesriptorsIncludedInTesting());
             compiledselecteddatasetsdata.saveTrainingParameters(mycompileddatasets[numberofalldatasets-1].getTrainingParameters());
             compiledselecteddatasetsdata.savecpannparametersinopenedfile(mycompileddatasets[numberofalldatasets-1].getparametersfromopenedcpannweightsfile());
             compiledselecteddatasetsdata.saveMyDatasetFilename("");
         
             compiledselecteddatasetsdata.setDatasetColorsForObjects(compileddatasetcolors);
             
             
            }
            
       
       //  
        return compiledselecteddatasetsdata;
        
       
    }   
     
       
       public MyInputData compilemydtatasetsusingdatasetlist(){
   
            System.out.println("Dataset list is visible...");   
            int[] selecteddatasets=this.jlistofdatasets.getSelectedIndices();
            
            MyInputData[] tempmycompileddatasets=new MyInputData[selecteddatasets.length];
            int numberofalldatasets=tempmycompileddatasets.length;
            java.awt.Color[] datasetcolorstobeused= new java.awt.Color[numberofalldatasets];
            
                    int counter=0;
                    for(int i:selecteddatasets){
                        tempmycompileddatasets[counter]=mycompileddatasets[i];
                        datasetcolorstobeused[counter]=mycompileddatasets[i].getDatasetColor();
                        counter=counter+1;
                    }
  

        
        int totalnumberofobjectsintheselecteddatasets=0;
        for (int i=0;i<tempmycompileddatasets.length;i++){//perform only for the selected datasets - to be implemented
            totalnumberofobjectsintheselecteddatasets=totalnumberofobjectsintheselecteddatasets+tempmycompileddatasets[i].getNumberOfObjects();
        }

        int compilednumberofobjects=totalnumberofobjectsintheselecteddatasets;
        double[][] compiledmydatatobetested=new double[totalnumberofobjectsintheselecteddatasets][tempmycompileddatasets[numberofalldatasets-1].getNumberOfDescriptorsPlusTargets()];
        double[][] compiledtargetpredictions= new double[totalnumberofobjectsintheselecteddatasets][tempmycompileddatasets[numberofalldatasets-1].getNumberOfTargets()];                               
        double[] compiledeuclideandistance=new double[totalnumberofobjectsintheselecteddatasets];
        String[] compiledisinapplicabilitydomain=new String[totalnumberofobjectsintheselecteddatasets];
        int[] compiledobjectID=new int[totalnumberofobjectsintheselecteddatasets];
        int[] compiledneuronXposition=new int[totalnumberofobjectsintheselecteddatasets];
        int[] compiledneuronYposition=new int[totalnumberofobjectsintheselecteddatasets];
        int[] compiledobjectsASCIIcode=new int[totalnumberofobjectsintheselecteddatasets];
        java.awt.Color[] compileddatasetcolors=new java.awt.Color[totalnumberofobjectsintheselecteddatasets];
        java.util.HashMap compiledclasscolorsinhashmap=new java.util.HashMap();
               
        int[] compileddatasetnumbers=new int[totalnumberofobjectsintheselecteddatasets];
        
        datestsourceofmycompileddatasetobject=new int[totalnumberofobjectsintheselecteddatasets];

        int sumj=0;   
        for (int i=0;i<numberofalldatasets;i++){//perform only for the selected datasets - to be implemented
            
            double[][] tmpdataset=tempmycompileddatasets[i].getinputdatavaluestobetested();
            
            
            for (int j=0;j<tempmycompileddatasets[i].getNumberOfObjects();j++){
                for(int k=0;k<tempmycompileddatasets[i].getNumberOfDescriptorsPlusTargets();k++){
                    compiledmydatatobetested[sumj][k]=tmpdataset[j][k];
                }
                for(int t=0;t<tempmycompileddatasets[i].getNumberOfTargets();t++){
                        compiledtargetpredictions[sumj][t]=tempmycompileddatasets[i].getPrediction(j, t);
                }
                compiledeuclideandistance[sumj]=tempmycompileddatasets[i].getEuclideandistance(j);
                compiledisinapplicabilitydomain[sumj]=tempmycompileddatasets[i].getIfObjectIsInApplicabilityDomain(j);                       
                compiledobjectID[sumj]=tempmycompileddatasets[i].getObjectsIDs(j);
                compiledneuronXposition[sumj]=tempmycompileddatasets[i].getExictedNeuronPositionX(j);
                compiledneuronYposition[sumj]=tempmycompileddatasets[i].getExictedNeuronPositionY(j);
                compiledobjectsASCIIcode[sumj]=tempmycompileddatasets[i].getObjectsASCII(j);
                datestsourceofmycompileddatasetobject[sumj]=selecteddatasets[i];//save the number of the dataset for the object
                compileddatasetcolors[sumj]=datasetcolorstobeused[i];//save the color of objects based on the datasets
                
                compileddatasetnumbers[sumj]=tempmycompileddatasets[i].getObjectDatasetNumber(j);
                
                sumj=sumj+1;
            } 
        }
        compiledclasscolorsinhashmap=this.mycompileddatasets[selecteddatasets[0]].getClassColorsInHashMap();

        
       //create new compiled dataset
         MyInputData compiledselecteddatasetsdata=new MyInputData();
         compiledselecteddatasetsdata.saveNumberOfObjects(compilednumberofobjects);
         compiledselecteddatasetsdata.saveNumberOfDescriptorsPlusTargets(tempmycompileddatasets[numberofalldatasets-1].getNumberOfDescriptorsPlusTargets());
         compiledselecteddatasetsdata.saveNumberOfTargets(tempmycompileddatasets[numberofalldatasets-1].getNumberOfTargets());

         compiledselecteddatasetsdata.setinputdatavaluestobetested(compiledmydatatobetested);
         compiledselecteddatasetsdata.setClassColorsHashMap(compiledclasscolorsinhashmap);
         
            for (int i=0;i<compilednumberofobjects;i++){
                
                
                   for(int t=0;t<tempmycompileddatasets[numberofalldatasets-1].getNumberOfTargets();t++){     
                     
                             compiledselecteddatasetsdata.savePrediction(i, t, compiledtargetpredictions[i][t]);
                    }
                     
    
                   
             compiledselecteddatasetsdata.saveEuclideandistance(i, compiledeuclideandistance[i]);
             compiledselecteddatasetsdata.setIfObjectIsInApplicabilityDomain(i,compiledisinapplicabilitydomain[i]);
             compiledselecteddatasetsdata.setObjectsIDs(i, compiledobjectID[i]);
             compiledselecteddatasetsdata.saveExictedNeuronPositionX(i,compiledneuronXposition[i]);
             compiledselecteddatasetsdata.saveExictedNeuronPositionY(i,compiledneuronYposition[i]);
             compiledselecteddatasetsdata.setObjectsASCII(i, compiledobjectsASCIIcode[i]);
             
             compiledselecteddatasetsdata.setObjectDatasetNumber(i, compileddatasetnumbers[i]);
             
             compiledselecteddatasetsdata.setcpannweights(tempmycompileddatasets[numberofalldatasets-1].getcpannweights());
             compiledselecteddatasetsdata.setDescriptorOrTarget(tempmycompileddatasets[numberofalldatasets-1].checkIsDescriptorOrTarget());
             compiledselecteddatasetsdata.setNumberOfNeouronsInXDirection(tempmycompileddatasets[numberofalldatasets-1].getNumberOfNeouronsInXDirection());
             compiledselecteddatasetsdata.setNumberOfNeouronsInYDirection(tempmycompileddatasets[numberofalldatasets-1].getNumberOfNeouronsInYDirection());
             
             for (int j=0;j<tempmycompileddatasets[numberofalldatasets-1].getNumberOfDescriptorsPlusTargets();j++){
                compiledselecteddatasetsdata.saveSelectedDescriptorTarget(j,tempmycompileddatasets[numberofalldatasets-1].isDescriptorTargetSelected(j));
             }
             
             compiledselecteddatasetsdata.setTextDelimiterUsed(tempmycompileddatasets[numberofalldatasets-1].getTextDelimiterUsed());
             compiledselecteddatasetsdata.setDescriptorsIncludedInTesting(tempmycompileddatasets[numberofalldatasets-1].getDesriptorsIncludedInTesting());
             compiledselecteddatasetsdata.saveTrainingParameters(tempmycompileddatasets[numberofalldatasets-1].getTrainingParameters());
             compiledselecteddatasetsdata.savecpannparametersinopenedfile(tempmycompileddatasets[numberofalldatasets-1].getparametersfromopenedcpannweightsfile());
             compiledselecteddatasetsdata.saveMyDatasetFilename("");
             compiledselecteddatasetsdata.setDatasetColorsForObjects(compileddatasetcolors);
             
            }
            
            //edit combobox
                    this.findobjectcombobox.removeAllItems();        
        
               int count=0;
               Object[] objectscompiledlist;
          
   
                 objectscompiledlist= new Object[compiledselecteddatasetsdata.getNumberOfObjects()];
                for (int i=0;i<tempmycompileddatasets.length;i++){
                    for(int ifs=0;ifs<tempmycompileddatasets[i].getNumberOfObjects();ifs++){
                        objectscompiledlist[count]=String.valueOf(tempmycompileddatasets[i].getObjectsIDs(ifs))+" (in dataset "+String.valueOf(selecteddatasets[i]+1)+")";
                        findobjectcombobox.addItem(objectscompiledlist[count]);
                            count=count+1;
                    }
                }
                              
        try{
            findobjectcombobox.setSelectedIndex(this.selectedindexinfindobjectcombobox);
        }catch(Exception exc){
            findobjectcombobox.setSelectedIndex(0);
        }
            //
       
       //  
        this.mycompileddataset=compiledselecteddatasetsdata;
        return compiledselecteddatasetsdata;
        
       
    }   
     
       
    public void compilemydatasetsfromwithinmydrawingframe(){
    /*    DrawingPanel tempdp = new DrawingPanel(this.mydataclass);
        MyInputData mytempcompileddata=tempdp.compilemydtatasets();
     */   
        
        if (!this.jlistofdatasets.isDisplayable()){
        MyInputData mytempcompileddata=this.compilemydtatasetsfromsaveddata();
        
        
        this.findobjectcombobox.removeAllItems();        
        
               int count=0;
               Object[] objectscompiledlist;
          
   
                 objectscompiledlist= new Object[mytempcompileddata.getNumberOfObjects()];
                for (int i=0;i<this.mycompileddatasets.length;i++){
                    for(int ifs=0;ifs<this.mycompileddatasets[i].getNumberOfObjects();ifs++){
                        objectscompiledlist[count]=String.valueOf(this.mycompileddatasets[i].getObjectsIDs(ifs))+" (in dataset "+String.valueOf(i+1)+")";
                        findobjectcombobox.addItem(objectscompiledlist[count]);
                            count=count+1;
                    }
                }
              
                
        this.mycompileddataset=mytempcompileddata;
        
        findobjectcombobox.setSelectedIndex(selectedindexinfindobjectcombobox);
        }else{
             MyInputData mytempcompileddata=this.compilemydtatasetsusingdatasetlist();
        }
        
        
    }
    
    public MyInputData getMycompileddatasetfromDrawingFrame(){
        return this.mycompileddataset;    
    }
    
    private void findobjectbuttonpressed(java.awt.event.ActionEvent evt){
        System.out.println("Find object button pressed...");
        
    //    this.mydrawingpanel.simulatedrawtopmapbuttonActionPerformed();
        
            int findobjectwithsequencenum=findobjectcombobox.getSelectedIndex();
            
             this.mycompileddataset.setInlineNumberToHiglightWhenShowingSelectedNeuron(findobjectwithsequencenum);
             
            /*int posx=this.mydataclass.getExictedNeuronPositionX(findobjectwithsequencenum);
            int posy=this.mydataclass.getExictedNeuronPositionY(findobjectwithsequencenum);
            */
            
            int posx=this.mycompileddataset.getExictedNeuronPositionX(findobjectwithsequencenum);
            int posy=this.mycompileddataset.getExictedNeuronPositionY(findobjectwithsequencenum);
            
 
            
            System.out.println("posx="+String.valueOf(posx));
            System.out.println("posy="+String.valueOf(posy));
            
            String strpositionoftheobject="Selected object is on\nneuron "+"["+String.valueOf(posx)+","+String.valueOf(posy)+"].";
            
            positionoftheobjecttextarea.setText(strpositionoftheobject);
            System.out.println(strpositionoftheobject+".");
            //this.mydrawingpanel.getDrawingPanel().compilemydtatasets();
       //     this.compilemydatasetsfromwithinmydrawingframe();
            
            
            //DrawingPanel tempdp=new DrawingPanel(mydataclass);
            DrawingPanel tempdp=new DrawingPanel(this.mycompileddataset);
            
            tempdp=this.mydrawingpanel.getDrawingPanel();
            tempdp.saveMycompiledatasettoDrawingPanel(mycompileddataset);
            tempdp.updateobjectsmilesarraysize();
            
            tempdp.calculateneuronpositions(this.mydrawingpanel.getmypanefordrawing());
            
            
            this.neuronpositionsx=tempdp.getneuronpositionsX();
            this.neuronpositionsy=tempdp.getneuronpositionsY();
            tempdp.calculateneuronpositions(tempdp.getDrawingPanel().getmypanefordrawing());


            tempdp.displayselectedneuron(neuronpositionsx[posx-1][posy-1], neuronpositionsy[posx-1][posy-1], null);

            
            this.mydrawingpanel.getmypanefordrawing().scrollRectToVisible(new java.awt.Rectangle(neuronpositionsx[posx-1][posy-1], neuronpositionsy[posx-1][posy-1],this.mydrawingpanel.getNeuronWidth() ,this.mydrawingpanel.getNeuronHeight()));
          
            this.mydrawingpanel.simulatedrawtopmapbuttonActionPerformed();
  
         
           
    }
    

    
    private void formComponentResized(java.awt.event.ComponentEvent evt) {//GEN-FIRST:event_formComponentResized
        // TODO add your handling code here:
        
        //Layout corrected in version 1.01
        try{
            
            
        Dimension rpdim=this.rootPane.getSize();
                
        Dimension spdim=new Dimension((int)(((double)rpdim.width)-200),(int)(((double)rpdim.height)-20));//corrected in version 1.01
        this.jScrollPane1.setSize(spdim);
        
        this.jScrollPane2.setSize(180, rpdim.height-20);
        
        this.validate();
       
    
   /*     this.jPanel4.setSize(jScrollPane1.getSize().width-250,jScrollPane1.getSize().height);
        this.jPanel4.setBounds(250, 50, jScrollPane1.getSize().width-200, jScrollPane1.getSize().height-50);
        this.jScrollPane2.setSize(200, rpdim.height-100);
     */   
     //   this.myOptionsPanel.setSize(180,(int)(((double)rpdim.height)-50));

            
        
       // this.mydrawingpanel.setBounds(50, 50, (int)((double)(jPanel4.getSize().width)*0.9),(int)((double)(jPanel4.getSize().height)*0.9));
       // this.mydrawingpanel.setSize((int)((double)(jPanel4.getSize().width)*0.9),(int)((double)(jPanel4.getSize().height)*0.9));

     
        }catch(Exception ex){
            System.out.println(ex.toString());
        }
        
        
    }//GEN-LAST:event_formComponentResized

    /**
     * @param args the command line arguments
     */
    public static void main(String args[]) {
        /* Set the Nimbus look and feel */
        //<editor-fold defaultstate="collapsed" desc=" Look and feel setting code (optional) ">
        /* If Nimbus (introduced in Java SE 6) is not available, stay with the default look and feel.
         * For details see http://download.oracle.com/javase/tutorial/uiswing/lookandfeel/plaf.html 
         */
        try {
            for (javax.swing.UIManager.LookAndFeelInfo info : javax.swing.UIManager.getInstalledLookAndFeels()) {
                if ("Nimbus".equals(info.getName())) {
                    javax.swing.UIManager.setLookAndFeel(info.getClassName());
                    break;
                }
            }
        } catch (ClassNotFoundException ex) {
            java.util.logging.Logger.getLogger(DrawingFrame.class.getName()).log(java.util.logging.Level.SEVERE, null, ex);
        } catch (InstantiationException ex) {
            java.util.logging.Logger.getLogger(DrawingFrame.class.getName()).log(java.util.logging.Level.SEVERE, null, ex);
        } catch (IllegalAccessException ex) {
            java.util.logging.Logger.getLogger(DrawingFrame.class.getName()).log(java.util.logging.Level.SEVERE, null, ex);
        } catch (javax.swing.UnsupportedLookAndFeelException ex) {
            java.util.logging.Logger.getLogger(DrawingFrame.class.getName()).log(java.util.logging.Level.SEVERE, null, ex);
        }
        //</editor-fold>

        /* Create and display the form */
        java.awt.EventQueue.invokeLater(new Runnable() {
            @Override
            public void run() {
                new DrawingFrame(new Mainframe()).setVisible(true);
            }
        });
    }
    // Variables declaration - do not modify//GEN-BEGIN:variables
    private javax.swing.JPanel jPanel4;
    private javax.swing.JScrollPane jScrollPane1;
    private javax.swing.JScrollPane jScrollPane2;
    private javax.swing.JPanel myOptionsPanel;
    // End of variables declaration//GEN-END:variables
}
