# Supplementary material for: CPANNatNIC software for counter-propagation neural network to assist in read-across
Source: J Cheminform. 2017 May 22;9:30. doi: 10.1186/s13321-017-0218-y (PMC5440416; doi:10.1186/s13321-017-0218-y)
Supplement: Supplementary file 2 — Additional file 2. File containing CPANNatNIC source files. [file 13321_2017_218_MOESM2_ESM.zip › source/src/CPANNatNIC/DrawingPanel.java]

/**
 * Copyright (C) 2016 National Institute of Chemistry, Hajdrihova 19, 1001 Ljubljana, Slovenia. 
 * @author Viktor Drgan
 */

/*
*This program is free software; you can redistribute it and/or modify
*    it under the terms of the GNU General Public License as published by
*    the Free Software Foundation; either version 2 of the License, or
*    (at your option) any later version.
*
*    This program is distributed in the hope that it will be useful,
*    but WITHOUT ANY WARRANTY; without even the implied warranty of
*    MERCHANTABILITY or FITNESS FOR A PARTICULAR PURPOSE.  See the
*    GNU General Public License for more details.
*
*    You should have received a copy of the GNU General Public License along
*    with this program; if not, write to the Free Software Foundation, Inc.,
*    51 Franklin Street, Fifth Floor, Boston, MA 02110-1301 USA.
*/


package CPANNatNIC;


import com.hp.hpl.jena.util.FileUtils;
import java.awt.AWTException;
import java.awt.Adjustable;
import java.awt.Color;
import java.awt.Dimension;
import java.awt.Event;
import java.awt.Font;
import java.awt.Graphics;
import java.awt.Graphics2D;
import java.awt.Image;
import java.awt.Rectangle;
import java.awt.event.ActionEvent;
import java.awt.event.AdjustmentEvent;
import java.awt.event.AdjustmentListener;
import java.awt.event.MouseEvent;
import java.awt.event.MouseListener;
import java.awt.image.BufferedImage;
import java.io.BufferedReader;
import java.io.BufferedWriter;
import java.io.File;
import java.io.FileReader;
import java.io.FileWriter;
import java.io.IOException;
import java.util.ArrayList;
import java.util.Arrays;
import java.util.Collections;
import java.util.List;
import java.util.Locale;
import java.util.logging.Level;
import java.util.logging.Logger;
import javax.imageio.ImageIO;
import javax.swing.BorderFactory;
import javax.swing.Icon;
import javax.swing.ImageIcon;
import javax.swing.JFrame;
import javax.swing.JOptionPane;
import javax.swing.JPanel;
import javax.swing.SwingUtilities;
import javax.swing.border.Border;
import javax.swing.SwingConstants;

import org.openscience.cdk.exception.CDKException;
import org.openscience.cdk.exception.InvalidSmilesException;
import org.openscience.cdk.interfaces.IAtomContainer;
import org.openscience.cdk.layout.StructureDiagramGenerator;
import org.openscience.cdk.renderer.AtomContainerRenderer;
import org.openscience.cdk.renderer.RendererModel;
import org.openscience.cdk.renderer.font.AWTFontManager;
import org.openscience.cdk.renderer.generators.BasicAtomGenerator;
import org.openscience.cdk.renderer.generators.BasicBondGenerator;
import org.openscience.cdk.renderer.generators.BasicSceneGenerator;
import org.openscience.cdk.renderer.generators.ExtendedAtomGenerator;
import org.openscience.cdk.renderer.generators.RingGenerator;
import org.openscience.cdk.renderer.visitor.AWTDrawVisitor;
import org.openscience.cdk.silent.SilentChemObjectBuilder;
import org.openscience.cdk.smiles.SmilesParser;

import java.util.concurrent.*;
import javax.swing.WindowConstants;

/** Chemistry Development Kit (CDK) is used to draw molecules in 2D from smiles format.
 * CDK is available at http://sourceforge.net/projects/cdk/.
 * 
 */

/**
 *
 * @author viktord
 */
public class DrawingPanel extends javax.swing.JPanel {
    private int nx;
    private int ny;
    private int numberofdescriptorsplustargets;
    private int numberoftargets;
    private double[][] cpannweights;
    private int[][] neuronpositionsX;//X coordinates of neurons
    private int[][] neuronpositionsY;//Y coordinates of neurons
    private int neuronwidth;
    private int neuronheight;
    private javax.swing.JLabel neuronobject[][];
    private int xoffset;
    private int yoffset;
    
    private int colorbarwidth;
    private int colorbarheight;
    private boolean colorbarisshown;
    
    private Mainframe mystartingframe;
    private String[] objectsmiles;
    private String[] tempsmiles;
    private MyInputData tempmyinputdata;

    int oldhorizontalbarvalue;
    int oldverticalbarvalue;
    boolean myadjustemntlisteneradded;
    boolean booleanshowstructures;
    boolean showdistancesbetweenneurons=false;
    boolean returntanimotsimlarity=false;
    
    Color backgroundcolor=Color.WHITE;
    BufferedImage buffimg;
    
    //private javax.swing.JFrame mydrawingframesource;
    private DrawingFrame mydrawingframesource;
    private javax.swing.JComboBox comboboxforthegraph;
    private javax.swing.JLabel[] jlcolorbar;
    private javax.swing.JComboBox topmapfontsize_combobox;
    private javax.swing.JComboBox comboboxforfontcolor;
    private Color[] mytopmapfontcolors;
    private Color[] mydatasetobjectcolors;
    
    private javax.swing.JComboBox comboboxforscalesize;
    private javax.swing.JComboBox colorscalefontsize_combobox;

    private MyInputData mycompileddatasetindrawingpanel;

    
    
    private Thread threadfordrawingneurons;
    
    private Thread savetofilethread;
    
    private List<IAtomContainer> myarraywithmolecules;
    
    private boolean issavingstopped;

   
    public javax.swing.JLabel[][] getNeuronObjects(){
        return neuronobject;
    }
    
    public class PrepareMoleculesThreadClass implements Callable {
        
       String inputparameter;
       int inputparamaeter2;
        
       public PrepareMoleculesThreadClass(String kthsmile,int k){
        inputparameter=kthsmile;
        inputparamaeter2=k;
    }
            
       @Override
    public IAtomContainer call(){
        
      
      return getpreparedmymolecule(inputparameter,inputparamaeter2);
    }
    
    
    

}
    
    
    public class DrawNeuronsThreadClass implements Runnable{
        
        javax.swing.JPanel usethispanelfordrawing;
        
        public DrawNeuronsThreadClass(javax.swing.JPanel usedmypanelfordrawing){
            this.usethispanelfordrawing=usedmypanelfordrawing;
        }
        
        @Override
        public void run(){
            try {            

                drawneuronsthreadfunction(this.usethispanelfordrawing);
            } catch (IOException ex) {
                Logger.getLogger(DrawingPanel.class.getName()).log(Level.SEVERE, null, ex);
            } catch (AWTException ex) {
                Logger.getLogger(DrawingPanel.class.getName()).log(Level.SEVERE, null, ex);
            } catch (CloneNotSupportedException ex) {
                Logger.getLogger(DrawingPanel.class.getName()).log(Level.SEVERE, null, ex);
            } catch (InvalidSmilesException ex) {
                Logger.getLogger(DrawingPanel.class.getName()).log(Level.SEVERE, null, ex);
            } catch (CDKException ex) {
                Logger.getLogger(DrawingPanel.class.getName()).log(Level.SEVERE, null, ex);
            }
            
        }
          
      }
    
    public class SaveToFileThreadClass implements Runnable{  
      
        
    public SaveToFileThreadClass(){//constructor            
        }
        
        @Override
        public void run(){
            try{

          neuronsize.setEnabled(false);
         

          mydrawingframesource.getmyOptionsPanel().setEnabled(false);
          for (int i=0;i<mydrawingframesource.getmyOptionsPanel().getComponentCount();i++){
              mydrawingframesource.getmyOptionsPanel().getComponent(i).setEnabled(false);//disable components that may affect saving
          }
          
               saveToFileFunction();
                    
            }catch(java.lang.OutOfMemoryError | java.lang.Exception ex){
               System.out.println(ex.toString());
               System.out.println("Could not finish saving..");
               saveToFileButton.setText("Save to file");
               
          
            }
           
            
            saveToFileButton.setVisible(true);
            neuronsize.setEnabled(true);
            mydrawingframesource.getmyOptionsPanel().setEnabled(true);
                      for (int i=0;i<mydrawingframesource.getmyOptionsPanel().getComponentCount();i++){
              mydrawingframesource.getmyOptionsPanel().getComponent(i).setEnabled(true);
          }
            
      }
    }
    
    /**
     * Creates new form DrawingPanel
     */
    public DrawingPanel(MyInputData mydatacls){
        initComponents();     
        
        oldhorizontalbarvalue=0;
        oldverticalbarvalue=0;
        myadjustemntlisteneradded=false;
        
        tempmyinputdata=mydatacls;
        
        xoffset=50;
        yoffset=50;   
        neuronwidth=100;
        neuronheight=100;
        
        colorbarwidth=100;
        colorbarheight=2*neuronheight;
        
        nx=tempmyinputdata.getNumberOfNeouronsInXDirection();//temporary - later data from myinputdata class
        ny=tempmyinputdata.getNumberOfNeouronsInYDirection();//temporary - later data from myinputdata class
        
        neuronpositionsX=new int[nx][ny];
        neuronpositionsY=new int[nx][ny];
        neuronobject=new javax.swing.JLabel[nx][ny];
        tempsmiles = new String[tempmyinputdata.getNumberOfObjects()];
        cpannweights=tempmyinputdata.getcpannweights();
        numberoftargets=tempmyinputdata.getNumberOfTargets();
        numberofdescriptorsplustargets=tempmyinputdata.getNumberOfDescriptorsPlusTargets();
        objectsmiles=new String[tempmyinputdata.getNumberOfObjects()];
        mydatasetobjectcolors=tempmyinputdata.getDatasetColorsForObjects();
        
            mytopmapfontcolors=new Color[9];//create an array of font colors
            mytopmapfontcolors[0]=Color.RED;
            mytopmapfontcolors[1]=Color.GREEN;
            mytopmapfontcolors[2]=Color.YELLOW;
            mytopmapfontcolors[3]=Color.BLUE;
            mytopmapfontcolors[4]=Color.BLACK;
            mytopmapfontcolors[5]=Color.CYAN;
            mytopmapfontcolors[6]=Color.MAGENTA;
            mytopmapfontcolors[7]=Color.ORANGE;
            mytopmapfontcolors[8]=Color.PINK;
            

        myarraywithmolecules = new ArrayList();
        this.checkboxsavetopmaptofile.setVisible(false);//not using it anymore
        this.issavingstopped=false;
        
    }


    /**
     * This method is called from within the constructor to initialize the form.
     * WARNING: Do NOT modify this code. The content of this method is always
     * regenerated by the Form Editor.
     */
    @SuppressWarnings("unchecked")
    // <editor-fold defaultstate="collapsed" desc="Generated Code">//GEN-BEGIN:initComponents
    private void initComponents() {

        drawtopmapbutton = new javax.swing.JButton();
        drawingscrollpane = new javax.swing.JScrollPane();
        mypanefordrawing = new javax.swing.JPanel();
        checkboxtoshowneuronimage = new javax.swing.JCheckBox();
        checkboxsavetopmaptofile = new javax.swing.JCheckBox();
        jLabel1 = new javax.swing.JLabel();
        neuronsize = new javax.swing.JSlider();
        labelfordisplayinginformation = new javax.swing.JLabel();
        saveToFileButton = new javax.swing.JButton();

        drawtopmapbutton.setText("Draw");
        drawtopmapbutton.setToolTipText("Should be pressed to update graph.");
        drawtopmapbutton.addActionListener(new java.awt.event.ActionListener() {
            public void actionPerformed(java.awt.event.ActionEvent evt) {
                drawtopmapbuttonActionPerformed(evt);
            }
        });

        javax.swing.GroupLayout mypanefordrawingLayout = new javax.swing.GroupLayout(mypanefordrawing);
        mypanefordrawing.setLayout(mypanefordrawingLayout);
        mypanefordrawingLayout.setHorizontalGroup(
            mypanefordrawingLayout.createParallelGroup(javax.swing.GroupLayout.Alignment.LEADING)
            .addGap(0, 1401, Short.MAX_VALUE)
        );
        mypanefordrawingLayout.setVerticalGroup(
            mypanefordrawingLayout.createParallelGroup(javax.swing.GroupLayout.Alignment.LEADING)
            .addGap(0, 514, Short.MAX_VALUE)
        );

        drawingscrollpane.setViewportView(mypanefordrawing);

        checkboxtoshowneuronimage.setText("Show structures");
        checkboxtoshowneuronimage.setToolTipText("Uses a file with structure ID and SMILES format notation of the structure. When additional datasets are added to the graph, the file should be reloaded to obtain SMILES for additional structures.");
        checkboxtoshowneuronimage.addMouseListener(new java.awt.event.MouseAdapter() {
            public void mouseClicked(java.awt.event.MouseEvent evt) {
                checkboxtoshowneuronimageMouseClicked(evt);
            }
        });
        checkboxtoshowneuronimage.addActionListener(new java.awt.event.ActionListener() {
            public void actionPerformed(java.awt.event.ActionEvent evt) {
                checkboxtoshowneuronimageActionPerformed(evt);
            }
        });

        checkboxsavetopmaptofile.setText("Save to file");
        checkboxsavetopmaptofile.setToolTipText("Saves graph to a PNG image file.");
        checkboxsavetopmaptofile.setEnabled(false);
        checkboxsavetopmaptofile.addActionListener(new java.awt.event.ActionListener() {
            public void actionPerformed(java.awt.event.ActionEvent evt) {
                checkboxsavetopmaptofileActionPerformed(evt);
            }
        });

        jLabel1.setText("Adjust neuron size");

        neuronsize.setMajorTickSpacing(100);
        neuronsize.setMaximum(1500);
        neuronsize.setMinimum(10);
        neuronsize.setMinorTickSpacing(10);
        neuronsize.setPaintTicks(true);
        neuronsize.setSnapToTicks(true);
        neuronsize.setCursor(new java.awt.Cursor(java.awt.Cursor.DEFAULT_CURSOR));
        neuronsize.addChangeListener(new javax.swing.event.ChangeListener() {
            public void stateChanged(javax.swing.event.ChangeEvent evt) {
                neuronsizeStateChanged(evt);
            }
        });
        neuronsize.addMouseListener(new java.awt.event.MouseAdapter() {
            public void mouseReleased(java.awt.event.MouseEvent evt) {
                neuronsizeMouseReleased(evt);
            }
        });

        labelfordisplayinginformation.setBackground(new java.awt.Color(204, 204, 204));

        saveToFileButton.setText("Save to file");
        saveToFileButton.addActionListener(new java.awt.event.ActionListener() {
            public void actionPerformed(java.awt.event.ActionEvent evt) {
                saveToFileButtonActionPerformed(evt);
            }
        });

        javax.swing.GroupLayout layout = new javax.swing.GroupLayout(this);
        this.setLayout(layout);
        layout.setHorizontalGroup(
            layout.createParallelGroup(javax.swing.GroupLayout.Alignment.LEADING)
            .addGroup(layout.createSequentialGroup()
                .addContainerGap()
                .addGroup(layout.createParallelGroup(javax.swing.GroupLayout.Alignment.LEADING)
                    .addGroup(layout.createSequentialGroup()
                        .addComponent(drawingscrollpane, javax.swing.GroupLayout.PREFERRED_SIZE, 0, Short.MAX_VALUE)
                        .addContainerGap())
                    .addGroup(layout.createSequentialGroup()
                        .addGroup(layout.createParallelGroup(javax.swing.GroupLayout.Alignment.LEADING)
                            .addGroup(layout.createSequentialGroup()
                                .addComponent(drawtopmapbutton, javax.swing.GroupLayout.PREFERRED_SIZE, 186, javax.swing.GroupLayout.PREFERRED_SIZE)
                                .addGap(18, 18, 18)
                                .addComponent(checkboxtoshowneuronimage, javax.swing.GroupLayout.PREFERRED_SIZE, 121, javax.swing.GroupLayout.PREFERRED_SIZE)
                                .addPreferredGap(javax.swing.LayoutStyle.ComponentPlacement.RELATED)
                                .addComponent(checkboxsavetopmaptofile)
                                .addPreferredGap(javax.swing.LayoutStyle.ComponentPlacement.UNRELATED)
                                .addComponent(saveToFileButton, javax.swing.GroupLayout.PREFERRED_SIZE, 115, javax.swing.GroupLayout.PREFERRED_SIZE)
                                .addGap(18, 18, 18)
                                .addComponent(jLabel1)
                                .addPreferredGap(javax.swing.LayoutStyle.ComponentPlacement.RELATED)
                                .addComponent(neuronsize, javax.swing.GroupLayout.PREFERRED_SIZE, 294, javax.swing.GroupLayout.PREFERRED_SIZE))
                            .addComponent(labelfordisplayinginformation, javax.swing.GroupLayout.DEFAULT_SIZE, javax.swing.GroupLayout.DEFAULT_SIZE, Short.MAX_VALUE))
                        .addGap(20, 20, 20))))
        );
        layout.setVerticalGroup(
            layout.createParallelGroup(javax.swing.GroupLayout.Alignment.LEADING)
            .addGroup(javax.swing.GroupLayout.Alignment.TRAILING, layout.createSequentialGroup()
                .addContainerGap()
                .addComponent(drawingscrollpane, javax.swing.GroupLayout.DEFAULT_SIZE, 450, Short.MAX_VALUE)
                .addPreferredGap(javax.swing.LayoutStyle.ComponentPlacement.RELATED)
                .addComponent(labelfordisplayinginformation, javax.swing.GroupLayout.PREFERRED_SIZE, 14, javax.swing.GroupLayout.PREFERRED_SIZE)
                .addGroup(layout.createParallelGroup(javax.swing.GroupLayout.Alignment.LEADING)
                    .addGroup(layout.createSequentialGroup()
                        .addGap(18, 18, 18)
                        .addGroup(layout.createParallelGroup(javax.swing.GroupLayout.Alignment.BASELINE)
                            .addComponent(drawtopmapbutton)
                            .addComponent(checkboxtoshowneuronimage)
                            .addComponent(saveToFileButton)
                            .addComponent(checkboxsavetopmaptofile)
                            .addComponent(jLabel1, javax.swing.GroupLayout.DEFAULT_SIZE, javax.swing.GroupLayout.DEFAULT_SIZE, Short.MAX_VALUE)))
                    .addGroup(layout.createSequentialGroup()
                        .addPreferredGap(javax.swing.LayoutStyle.ComponentPlacement.RELATED)
                        .addComponent(neuronsize, javax.swing.GroupLayout.PREFERRED_SIZE, javax.swing.GroupLayout.DEFAULT_SIZE, javax.swing.GroupLayout.PREFERRED_SIZE)))
                .addGap(10, 10, 10))
        );
    }// </editor-fold>//GEN-END:initComponents


public void setMydatasetObjectcolors(java.awt.Color[] tempdatasetobjectcolors){
            mydatasetobjectcolors=tempdatasetobjectcolors;
        }

public DrawingPanel getDrawingPanel(){
    return this;
}

public JPanel getmypanefordrawing(){
    return this.mypanefordrawing;
}

public int[][] getneuronpositionsX(){
    return neuronpositionsX;
}
public int[][] getneuronpositionsY(){
    return neuronpositionsY;
}

public int getNeuronWidth(){
    return this.neuronwidth;
}
public int getNeuronHeight(){
    return this.neuronheight;
}
    
public void setColorScaleFontSizeComboBox(javax.swing.JComboBox tempcolorscalefontsize_combobox){
    this.colorscalefontsize_combobox=tempcolorscalefontsize_combobox;
}    
    
public void setComboBoxForScaleSize(javax.swing.JComboBox tcomboboxscalesize){
    this.comboboxforscalesize=tcomboboxscalesize;
}
public void setComboBoxForFontColor(javax.swing.JComboBox tcomboboxfontcolor){
    this.comboboxforfontcolor=tcomboboxfontcolor;
}

public void setTopmapFontSizeComboBox(javax.swing.JComboBox tempjcbox){
    topmapfontsize_combobox=tempjcbox;
}    
    
public void setComboBoxForLevelSelection(javax.swing.JComboBox tcombobox){
    comboboxforthegraph=tcombobox;
}

/*public void setDrawingFrameSource(javax.swing.JFrame jdrawframesource){
    this.mydrawingframesource=jdrawframesource;
}

public javax.swing.JFrame getDrawingFrameSource(){
    return mydrawingframesource;
}*/
public void setDrawingFrameSource(DrawingFrame jdrawframesource){
    this.mydrawingframesource=jdrawframesource;
}

public DrawingFrame getDrawingFrameSource(){
    return mydrawingframesource;
}


public void savesmileofanobject(int originalobjectline,String asmile){
    objectsmiles[originalobjectline]=asmile;
}

public String getsmileofanobject(int originalobjectline){
    return objectsmiles[originalobjectline];
}
    
public void setmyclassdatasource(Mainframe mymainframe){
    mystartingframe=mymainframe;
}
         
public class MyScrollbarlistener implements AdjustmentListener{
 
    DrawingPanel mydrawingpanelscb;
        MyScrollbarlistener(DrawingPanel tempmydrawingpanelscb){
            mydrawingpanelscb=tempmydrawingpanelscb;
        }

        public DrawingPanel getMydrawingpanelscb() {
                                  
            return mydrawingpanelscb;
        }
        @Override
        public void adjustmentValueChanged(AdjustmentEvent e) {
            Adjustable source=e.getAdjustable();
         /*   if (e.getValueIsAdjusting()){
                return;
            }
          */
            
            int barorientation=source.getOrientation();
            
            if (barorientation==Adjustable.HORIZONTAL){
             /*   System.out.println("horizontal scroolbar");
                if (oldhorizontalbarvalue!=source.getValue()){
                    System.out.println("Horizontal scrollbar value changed...");
                }
                */
                oldhorizontalbarvalue=source.getValue();
            }
            
            if (barorientation==Adjustable.VERTICAL){
               /* System.out.println("vertical scroolbar");
                if (oldverticalbarvalue!=source.getValue()){
                    System.out.println("Vertical scrollbar value changed...");
                }
                */
                oldverticalbarvalue=source.getValue();
            }
                

            
            //        try {
                      //  mydrawingpanelscb.drawneurons(mypanefordrawing);        
                        this.mydrawingpanelscb.displayneuroncoordinates(oldhorizontalbarvalue+xoffset, oldverticalbarvalue-yoffset, null);//display which neuron is visible while using scrollbars
              
               /*         
                    } catch (IOException ex) {
                        Logger.getLogger(DrawingPanel.class.getName()).log(Level.SEVERE, null, ex);
                    } catch (AWTException ex) {
                        Logger.getLogger(DrawingPanel.class.getName()).log(Level.SEVERE, null, ex);
                    } catch (CloneNotSupportedException ex) {
                        Logger.getLogger(DrawingPanel.class.getName()).log(Level.SEVERE, null, ex);
                    } catch (InvalidSmilesException ex) {
                        Logger.getLogger(DrawingPanel.class.getName()).log(Level.SEVERE, null, ex);
                    } catch (CDKException ex) {
                        Logger.getLogger(DrawingPanel.class.getName()).log(Level.SEVERE, null, ex);
                    }
                 */   
            
        }
        
 
}

public void simulatedrawtopmapbuttonActionPerformed(){
    drawtopmapbuttonActionPerformed(null);
}


    private void drawtopmapbuttonActionPerformed(java.awt.event.ActionEvent evt) {//GEN-FIRST:event_drawtopmapbuttonActionPerformed
        // TODO add your handling code here:
             this.showdistancesbetweenneurons=false;
             
        //mycompileddatasetindrawingpanel=compilemydtatasets();
        this.mydrawingframesource.compilemydatasetsfromwithinmydrawingframe();        
        
        mycompileddatasetindrawingpanel=this.mydrawingframesource.getMycompileddatasetfromDrawingFrame();
        this.updateobjectsmilesarraysize();//update arraysize of objectsmiles
        
        neuronwidth=this.neuronsize.getValue();
        neuronheight=neuronwidth;
        
      /*  nx=this.mystartingframe.mydataclass.getNumberOfNeouronsInXDirection();//temporary - later data from myinputdata class
        ny=this.mystartingframe.mydataclass.getNumberOfNeouronsInYDirection();//temporary - later data from myinputdata class
      */
        
        nx=this.mycompileddatasetindrawingpanel.getNumberOfNeouronsInXDirection();//temporary - later data from myinputdata class
        ny=this.mycompileddatasetindrawingpanel.getNumberOfNeouronsInYDirection();//temporary - later data from myinputdata class
        
        

        neuronpositionsX=new int[nx][ny];
        neuronpositionsY=new int[nx][ny];
        neuronobject=new javax.swing.JLabel[nx][ny];
        
        
        calculateneuronpositions(this.mypanefordrawing);//get coordinates of neuron positions
        
        try {
            
                drawneurons(this.mypanefordrawing);
     
 
            if (myadjustemntlisteneradded==false){
                MyScrollbarlistener myscrollbaradjustmentlistener = new MyScrollbarlistener(this);
                this.drawingscrollpane.getHorizontalScrollBar().addAdjustmentListener(myscrollbaradjustmentlistener);
                this.drawingscrollpane.getVerticalScrollBar().addAdjustmentListener(myscrollbaradjustmentlistener);
                myadjustemntlisteneradded=true;
                
                this.drawingscrollpane.getHorizontalScrollBar().addMouseListener(new java.awt.event.MouseAdapter(){
            @Override public void mouseReleased(java.awt.event.MouseEvent evt) {
                try {   
                    if (showdistancesbetweenneurons==false){                 
                         drawneurons(mypanefordrawing);
                    }else{
                          displayDistancesToSelectedNeuron(neuronwidth,neuronheight,mypanefordrawing);
                    }

            } catch (IOException ex) {
                Logger.getLogger(DrawingPanel.class.getName()).log(Level.SEVERE, null, ex);
            } catch (AWTException ex) {
                Logger.getLogger(DrawingPanel.class.getName()).log(Level.SEVERE, null, ex);
            } catch (CloneNotSupportedException ex) {
                Logger.getLogger(DrawingPanel.class.getName()).log(Level.SEVERE, null, ex);
            } catch (InvalidSmilesException ex) {
                Logger.getLogger(DrawingPanel.class.getName()).log(Level.SEVERE, null, ex);
            } catch (CDKException ex) {
                Logger.getLogger(DrawingPanel.class.getName()).log(Level.SEVERE, null, ex);
            }

            }
            });
                 
                
                
                
            this.drawingscrollpane.getVerticalScrollBar().addMouseListener(new java.awt.event.MouseAdapter(){
            @Override public void mouseReleased(java.awt.event.MouseEvent evt) {
                             try {            
                    if (showdistancesbetweenneurons==false){                 
                         drawneurons(mypanefordrawing);
                    }else{
                          displayDistancesToSelectedNeuron(neuronwidth,neuronheight,mypanefordrawing);
                    
                    }

            } catch (IOException ex) {
                Logger.getLogger(DrawingPanel.class.getName()).log(Level.SEVERE, null, ex);
            } catch (AWTException ex) {
                Logger.getLogger(DrawingPanel.class.getName()).log(Level.SEVERE, null, ex);
            } catch (CloneNotSupportedException ex) {
                Logger.getLogger(DrawingPanel.class.getName()).log(Level.SEVERE, null, ex);
            } catch (InvalidSmilesException ex) {
                Logger.getLogger(DrawingPanel.class.getName()).log(Level.SEVERE, null, ex);
            } catch (CDKException ex) {
                Logger.getLogger(DrawingPanel.class.getName()).log(Level.SEVERE, null, ex);
            }

            }
            });
                 
                
                
            }
            
          //  this.checkboxsavetopmaptofile.setSelected(false);
            
        } catch (IOException ex) {
            Logger.getLogger(DrawingPanel.class.getName()).log(Level.SEVERE, null, ex);
        } catch (AWTException ex) {
            Logger.getLogger(DrawingPanel.class.getName()).log(Level.SEVERE, null, ex);
        } catch (CloneNotSupportedException ex) {
            Logger.getLogger(DrawingPanel.class.getName()).log(Level.SEVERE, null, ex);
        } catch (InvalidSmilesException ex) {
            Logger.getLogger(DrawingPanel.class.getName()).log(Level.SEVERE, null, ex);
        } catch (CDKException ex) {
            Logger.getLogger(DrawingPanel.class.getName()).log(Level.SEVERE, null, ex);
        }

    }//GEN-LAST:event_drawtopmapbuttonActionPerformed

    private void checkboxtoshowneuronimageMouseClicked(java.awt.event.MouseEvent evt) {//GEN-FIRST:event_checkboxtoshowneuronimageMouseClicked
        // TODO add your handling code here:
        this.mycompileddatasetindrawingpanel=this.mydrawingframesource.compilemydtatasetsusingdatasetlist();//added
        
        if (checkboxtoshowneuronimage.isSelected()){
        javax.swing.JFileChooser jFileChooser1 = new javax.swing.JFileChooser();

        //jFileChooser1.setCurrentDirectory(null);
        File currdir = new java.io.File( "." );
        jFileChooser1.setCurrentDirectory(currdir);
        if (this.mystartingframe.directorychoosen==true){
            jFileChooser1.setCurrentDirectory(this.mystartingframe.mydataclass.getMyTemporaryPath());
        }
            
        javax.swing.filechooser.FileNameExtensionFilter filter;
        filter = new javax.swing.filechooser.FileNameExtensionFilter("Select text file with IDs and smiles","txt");
  
        jFileChooser1.setFileFilter(filter);
        
        int selectionperformed = jFileChooser1.showOpenDialog(this);
        java.io.File fileh = null;
        
        if (selectionperformed==0)
        {         
            fileh = jFileChooser1.getSelectedFile();
        }
        else
        {
            checkboxtoshowneuronimage.setSelected(false);
            this.booleanshowstructures=false;
            

            
            System.out.println("No file selected!");
            mystartingframe.appendTextToMyTextArea("No file selected! To show structures select file with IDs and smiles.\n");
        }
        
                if (selectionperformed==0)
                {
                    String fileName = jFileChooser1.getSelectedFile().toString();
                    String extension = fileName.substring(fileName.lastIndexOf(".") + 1, fileName.length());
                    extension=extension.toLowerCase();

                    //System.out.println(extension);
                    if (extension.equals("txt"))
                    {
                       System.out.println("Read smiles..");
                        ///
                                           try {
            // FileReader reads text files in the default encoding.
            FileReader fileReader =  new FileReader(fileName);

            // Always wrap FileReader in BufferedReader.
            BufferedReader bufferedReader =  new BufferedReader(fileReader);
            String line="";
            
            //objectsmiles=new String[this.mystartingframe.mydataclass.getNumberOfObjects()];
            
            System.out.println("Number of objects for smiles="+String.valueOf(this.mycompileddatasetindrawingpanel.getNumberOfObjects()));
            objectsmiles=new String[this.mycompileddatasetindrawingpanel.getNumberOfObjects()];
            
             
            while((line = bufferedReader.readLine()) != null) {
               // System.out.println(line);
                String[] tempstring=line.split(" ",-1);
               // for (int i=0;i<this.mystartingframe.mydataclass.getNumberOfObjects();i++){
                for (int i=0;i<this.mycompileddatasetindrawingpanel.getNumberOfObjects();i++){    
                  //int tempidobjects=this.mystartingframe.mydataclass.getObjectsIDs(i);
                  int tempidobjects=this.mycompileddatasetindrawingpanel.getObjectsIDs(i);
                  int tempidreadfromfile=Integer.parseInt(tempstring[0]);
                    if (tempidobjects==tempidreadfromfile){
                        System.out.println("Assign structure (in smiles format) " + tempstring[1] +" to object "+i+" with ID "+tempidobjects+".");
                        this.mystartingframe.appendTextToMyTextArea("Assign structure (in smiles format) " + tempstring[1] +" to object "+(i+1)+" with ID "+tempidobjects+".\n");//(i+1) -> i=0 indicates 1st object
                        savesmileofanobject(i,tempstring[1]);
                    }
                }
            }
                
            }catch(    IOException | NumberFormatException ex){
                System.out.println("Could not read file...");
                checkboxtoshowneuronimage.setSelected(false);
                this.booleanshowstructures=false;
            }
                       ///
                      
                     }
                    
                }
                this.mystartingframe.appendTextToMyTextArea("\n");
                //for (int i=0;i<this.mystartingframe.mydataclass.getNumberOfObjects();i++){
                for (int i=0;i<this.mycompileddatasetindrawingpanel.getNumberOfObjects();i++){    
                    //System.out.println("smile: " +this.getsmileofanobject(i)+ ", object ID="+this.mystartingframe.mydataclass.getObjectsIDs(i));
                //    System.out.println("smile: " +this.getsmileofanobject(i)+ ", object ID="+this.mycompileddatasetindrawingpanel.getObjectsIDs(i));
                    
                   // this.mystartingframe.appendTextToMyTextArea("smile: " +this.getsmileofanobject(i)+ ", object ID="+this.mystartingframe.mydataclass.getObjectsIDs(i)+".\n");
                  //  this.mystartingframe.appendTextToMyTextArea("smile: " +this.getsmileofanobject(i)+ ", object ID="+this.mycompileddatasetindrawingpanel.getObjectsIDs(i)+".\n");
               
                }
                this.mystartingframe.appendTextToMyTextArea("\n");
                
            calculateneuronpositions(this.mypanefordrawing);

                        
         /*       
            try {            
                drawneurons(this.mypanefordrawing);
                revalidate();
                

                
            } catch (IOException ex) {
                Logger.getLogger(DrawingPanel.class.getName()).log(Level.SEVERE, null, ex);
            } catch (AWTException ex) {
                Logger.getLogger(DrawingPanel.class.getName()).log(Level.SEVERE, null, ex);
            } catch (CloneNotSupportedException ex) {
                Logger.getLogger(DrawingPanel.class.getName()).log(Level.SEVERE, null, ex);
            } catch (InvalidSmilesException ex) {
                Logger.getLogger(DrawingPanel.class.getName()).log(Level.SEVERE, null, ex);
            } catch (CDKException ex) {
                Logger.getLogger(DrawingPanel.class.getName()).log(Level.SEVERE, null, ex);
            }
            */
            booleanshowstructures=true;
            checkboxtoshowneuronimage.setSelected(true);
        }else{
            booleanshowstructures=false;
            checkboxtoshowneuronimage.setSelected(false);
            objectsmiles=new String[this.mycompileddatasetindrawingpanel.getNumberOfObjects()];//empty
            System.out.println("smiles cleared...");
        }
        
            this.simulatedrawtopmapbuttonActionPerformed();//refresh graph
  
    }//GEN-LAST:event_checkboxtoshowneuronimageMouseClicked

    private void neuronsizeStateChanged(javax.swing.event.ChangeEvent evt) {//GEN-FIRST:event_neuronsizeStateChanged
        // TODO add your handling code here:
        javax.swing.JSlider slider=(javax.swing.JSlider) evt.getSource();
        this.neuronheight=slider.getValue();
        this.neuronwidth=slider.getValue();
        
  
        java.awt.Point selectedneuron=null;
        
        try{
        selectedneuron=this.mycompileddatasetindrawingpanel.getCurrentlySelectedNeuronPosition();
        }catch(java.lang.NullPointerException ex){
            System.out.println("Select neuron...");
        }
        
        this.mycompileddatasetindrawingpanel=this.mydrawingframesource.compilemydtatasetsusingdatasetlist();        
        if (selectedneuron!=null){
            this.mycompileddatasetindrawingpanel.saveCurrentlySelectedNeuronPosition(selectedneuron.x, selectedneuron.y);
        }
          
        
        calculateneuronpositions(this.mypanefordrawing);

        System.out.println("Changing neuron size..."+slider.getValue());
 /*           try {            
                drawneurons(this.mypanefordrawing);

            } catch (IOException ex) {
                Logger.getLogger(DrawingPanel.class.getName()).log(Level.SEVERE, null, ex);
            } catch (AWTException ex) {
                Logger.getLogger(DrawingPanel.class.getName()).log(Level.SEVERE, null, ex);
            } catch (CloneNotSupportedException ex) {
                Logger.getLogger(DrawingPanel.class.getName()).log(Level.SEVERE, null, ex);
            } catch (InvalidSmilesException ex) {
                Logger.getLogger(DrawingPanel.class.getName()).log(Level.SEVERE, null, ex);
            } catch (CDKException ex) {
                Logger.getLogger(DrawingPanel.class.getName()).log(Level.SEVERE, null, ex);
            }

*/
            
    }//GEN-LAST:event_neuronsizeStateChanged
    
                                  
 
    private void checkboxtoshowneuronimageActionPerformed(java.awt.event.ActionEvent evt) {//GEN-FIRST:event_checkboxtoshowneuronimageActionPerformed
        // TODO add your handling code here:
        checkboxtoshowneuronimageMouseClicked(null);
        
    }//GEN-LAST:event_checkboxtoshowneuronimageActionPerformed

    private void neuronsizeMouseReleased(java.awt.event.MouseEvent evt) {//GEN-FIRST:event_neuronsizeMouseReleased
        // TODO add your handling code here:
        try{
        this.savetofilethread.interrupt();
        }catch(java.lang.NullPointerException ex){
            try {
                //do nothing
                Thread.sleep(50);
            } catch (InterruptedException ex1) {
                Logger.getLogger(DrawingPanel.class.getName()).log(Level.SEVERE, null, ex1);
            }
        }
        
               javax.swing.JSlider slider=(javax.swing.JSlider) evt.getSource();
        this.neuronheight=slider.getValue();
        this.neuronwidth=slider.getValue();
        
  
        java.awt.Point selectedneuron=null;
        try{
         selectedneuron=this.mycompileddatasetindrawingpanel.getCurrentlySelectedNeuronPosition();
        }catch(java.lang.NullPointerException ex){
            System.out.println("Select neuron...");
        }                
        
        this.mycompileddatasetindrawingpanel=this.mydrawingframesource.compilemydtatasetsusingdatasetlist();
        if (selectedneuron!=null){
            this.mycompileddatasetindrawingpanel.saveCurrentlySelectedNeuronPosition(selectedneuron.x, selectedneuron.y);
        }
        
        calculateneuronpositions(this.mypanefordrawing);

            Thread th = null;
            
            try {      
                if (showdistancesbetweenneurons==false){
                    drawneurons(this.mypanefordrawing);
                }else{
                    if (th!=null){
                        if (th.isAlive()){
                            th.interrupt();
                            return;
                        }
                    }
                    
                    th=new Thread(new Runnable(){

                        @Override
                        public void run() {
                         displayDistancesToSelectedNeuron(neuronwidth,neuronheight,mypanefordrawing);
                        }
                        
                    });
                    th.start();
             
                    
                }

            } catch (IOException ex) {
                Logger.getLogger(DrawingPanel.class.getName()).log(Level.SEVERE, null, ex);
            } catch (AWTException ex) {
                Logger.getLogger(DrawingPanel.class.getName()).log(Level.SEVERE, null, ex);
            } catch (CloneNotSupportedException ex) {
                Logger.getLogger(DrawingPanel.class.getName()).log(Level.SEVERE, null, ex);
            } catch (InvalidSmilesException ex) {
                Logger.getLogger(DrawingPanel.class.getName()).log(Level.SEVERE, null, ex);
            } catch (CDKException ex) {
                Logger.getLogger(DrawingPanel.class.getName()).log(Level.SEVERE, null, ex);
            } catch (java.lang.OutOfMemoryError ex){
                Logger.getLogger(DrawingPanel.class.getName()).log(Level.SEVERE, null, ex);
            }
            
            
    }//GEN-LAST:event_neuronsizeMouseReleased

    private void checkboxsavetopmaptofileActionPerformed(java.awt.event.ActionEvent evt) {//GEN-FIRST:event_checkboxsavetopmaptofileActionPerformed
        // TODO add your handling code here:
    }//GEN-LAST:event_checkboxsavetopmaptofileActionPerformed

    private void saveToFileFunction(){
        
        this.saveToFileButton.setText("Cancel");
             
                 //MyInputData mytempinputdata=this.mystartingframe.mydataclass;
                JPanel mypanelfordrawing=this.mypanefordrawing;

  //synchronized(this)
  {
          
     javax.swing.JLabel tempneuronobject[][]= new javax.swing.JLabel[nx][ny];
     javax.swing.JPanel temppanel= new javax.swing.JPanel();
        //calculate the width needed for the text on color scale
                               java.text.DecimalFormat decformat = new java.text.DecimalFormat("0.0000");
                                    java.text.DecimalFormatSymbols decfsym=new java.text.DecimalFormatSymbols();
                                    decfsym.setDecimalSeparator('.');
                                    decformat.setDecimalFormatSymbols(decfsym);                           
                                    java.awt.Font scalefont=new javax.swing.JLabel().getFont();//default Jlabel font
                                    scalefont=scalefont.deriveFont(Float.parseFloat(this.colorscalefontsize_combobox.getSelectedItem().toString()));                                              
                            //calculate width of the text
                            java.awt.font.FontRenderContext frc = new java.awt.font.FontRenderContext(new java.awt.geom.AffineTransform(),true,true);
                            int textwidth = (int)(scalefont.getStringBounds("+0.00000", frc).getWidth());//additional digit for extra space
        //
     Dimension prefsize = new Dimension();
     //prefsize.setSize((nx)*neuronwidth+xoffset, (ny)*neuronheight+yoffset);
     
    // if (this.comboboxforthegraph.getSelectedIndex()>=this.tempmyinputdata.getNumberOfDescriptorsPlusTargets()){
     if (this.comboboxforthegraph.getSelectedIndex()>=this.mycompileddatasetindrawingpanel.getNumberOfDescriptorsPlusTargets()){ 
        prefsize.setSize((nx)*neuronwidth+2*xoffset,(ny)*neuronheight+2*yoffset);
     }else{
        prefsize.setSize((nx)*neuronwidth+2*xoffset+5+colorbarwidth+5+textwidth, (ny)*neuronheight+2*yoffset);
     }
     
     mypanelfordrawing.setBackground(backgroundcolor);
     mypanelfordrawing.setPreferredSize(prefsize);
     
    
     temppanel.setBackground(backgroundcolor);
     temppanel.setPreferredSize(prefsize);
   
     
     revalidate();
     repaint();
     


     Border labelborder = BorderFactory.createLineBorder(Color.BLUE, 2);
            for (int i=0;i<nx;i++){
                for (int j=0;j<ny;j++){ 
                    if (this.issavingstopped==true){
                        System.out.println("Saving cancelled");
                        this.saveToFileButton.setText("Save to file");
                        this.issavingstopped=false;
                        return;
                    }
                         
                    //check which neurons are visible
             /*       if (!this.checkboxsavetopmaptofile.isSelected()){ //draws all neurons when saving - needs to be improved: separate function + support for large image files
                             Rectangle vivewrectangle=this.drawingscrollpane.getViewport().getViewRect();                                 
                             //Rectangle checkrectangle=new Rectangle(vivewrectangle.x-vivewrectangle.width,vivewrectangle.y-vivewrectangle.height,4*vivewrectangle.width,4*vivewrectangle.height);
                             Rectangle checkrectangle=new Rectangle(vivewrectangle.x-2*vivewrectangle.width,vivewrectangle.y-2*vivewrectangle.height,6*vivewrectangle.width,6*vivewrectangle.height);
 
                             
                             java.awt.Point templocation =new java.awt.Point(neuronpositionsX[i][j],neuronpositionsY[i][j]);
                             
                        
                        if (checkrectangle.contains(templocation)==false){
                            continue;
                        }
                    }*/
                    
                    // 
                    
                    


                    
                    //int[] tempobjectsIDnumbers=getObjectsAtNeuron(i+1,j+1,mytempinputdata); //shuld have +1 ;excited neurons are saved from pos=1. 
                    int[] tempobjectsIDnumbers=getObjectsAtNeuron(i+1,j+1,this.mycompileddatasetindrawingpanel); //shuld have +1 ;excited neurons are saved from pos=1. 
                    
                    ///
                        int countsmiles=0;
                        String[] smilesasstrings=new String[tempobjectsIDnumbers.length];
                        int[] inlinenumbersofselectedobjects=new int[tempobjectsIDnumbers.length];
                        
                   

                         for(int io=0;io<this.mycompileddatasetindrawingpanel.getNumberOfObjects();io++){   
                            findnewobjectifidnumberareequallabel:
                            for (int jo=0;jo<tempobjectsIDnumbers.length;jo++){
                                //if(this.tempmyinputdata.getObjectsIDs(i)==IDnumbers[j]){
                                if(this.mycompileddatasetindrawingpanel.getObjectsIDs(io)==tempobjectsIDnumbers[jo]){    
                                    smilesasstrings[countsmiles]=getsmileofanobject(io); 
                                    inlinenumbersofselectedobjects[countsmiles]=io;
                                   // System.out.println(String.valueOf(this.mycompileddatasetindrawingpanel.getObjectsIDs(io))+"  smiles: "+smilesasstrings[countsmiles]+"  inlinenumber="+String.valueOf(inlinenumbersofselectedobjects[countsmiles]));
                                    countsmiles=countsmiles+1;                                    
                                    break findnewobjectifidnumberareequallabel;//must be here in case the same ID is present more than once;should not be;same ID, same structure!
                                }

                            }
                        }
                    ///
                    
                    
                    String tstr="";
            /*        String[] smilesasstrings = new String[tempobjectsIDnumbers.length];
                    
                  for (int iobj=0;iobj<tempobjectsIDnumbers.length;iobj++){
                    //for (int ioo=0;ioo<this.mystartingframe.mydataclass.getNumberOfObjects();ioo++){
                    for (int ioo=0;ioo<this.mycompileddatasetindrawingpanel.getNumberOfObjects();ioo++){    
                        //if (this.mystartingframe.mydataclass.getObjectsIDs(ioo)==tempobjectsIDnumbers[iobj]){
                        if (this.mycompileddatasetindrawingpanel.getObjectsIDs(ioo)==tempobjectsIDnumbers[iobj]){
                            smilesasstrings[iobj]=this.tempsmiles[ioo];//do not take the whole tempsmiles
                       // System.out.println("Smile: "+smilesasstrings[iobj]);
                        }
                    }
                  }
                   */
                                            
                    for (int iobj=0;iobj<tempobjectsIDnumbers.length;iobj++){
                        tstr=tstr+String.valueOf(tempobjectsIDnumbers[iobj])+" ";

                    }
                    
                     neuronobject[i][j]=new javax.swing.JLabel();
                     neuronobject[i][j].setBorder(labelborder);
                //     neuronobject[i][j].setText(tstr);
                     neuronobject[i][j].setForeground(Color.red);
                     neuronobject[i][j].setSize(neuronwidth, neuronheight);
                     neuronobject[i][j].setBounds(neuronpositionsX[i][j], neuronpositionsY[i][j], neuronwidth, neuronheight);
                     neuronobject[i][j].setLocation(neuronpositionsX[i][j], neuronpositionsY[i][j]);
                     neuronobject[i][j].setHorizontalAlignment(SwingConstants.CENTER);
                     
                     neuronobject[i][j].addMouseListener(new MouseListener() {

                        @Override
                        public void mouseClicked(MouseEvent e) {
                        //    throw new UnsupportedOperationException("Not supported yet."); //To change body of generated methods, choose Tools | Templates.
                            if (e.getClickCount()==2){
                                
                                displayselectedneuron(e.getComponent().getLocation().x,e.getComponent().getLocation().y,e);
                            }
                                                                
                        }

                        
                        @Override
                        public void mousePressed(MouseEvent e) {
                        //    throw new UnsupportedOperationException("Not supported yet."); //To change body of generated methods, choose Tools | Templates.
                            displayneuroncoordinatesatposition(e.getComponent().getLocation().x,e.getComponent().getLocation().y,e);
                        }

                        @Override
                        public void mouseReleased(MouseEvent e) {
                        //    throw new UnsupportedOperationException("Not supported yet."); //To change body of generated methods, choose Tools | Templates.
                        }

                        @Override
                        public void mouseEntered(MouseEvent e) {
                         //   throw new UnsupportedOperationException("Not supported yet."); //To change body of generated methods, choose Tools | Templates.
                            displayneuroncoordinates(e.getComponent().getLocation().x,e.getComponent().getLocation().y,e);
                        }

                        @Override
                        public void mouseExited(MouseEvent e) {
                        //    throw new UnsupportedOperationException("Not supported yet."); //To change body of generated methods, choose Tools | Templates.
                        }
                    });
              
                                  
                             
                  
                         
                        tempneuronobject[i][j]=new javax.swing.JLabel();
                        tempneuronobject[i][j].setBorder(labelborder);
                        tempneuronobject[i][j].setBackground(Color.white);
               //         tempneuronobject[i][j].setText(tstr);
                        tempneuronobject[i][j].setForeground(Color.red);
                        tempneuronobject[i][j].setSize(neuronwidth, neuronheight);
                        tempneuronobject[i][j].setBounds(neuronpositionsX[i][j], neuronpositionsY[i][j], neuronwidth, neuronheight);
                        tempneuronobject[i][j].setLocation(neuronpositionsX[i][j], neuronpositionsY[i][j]);
                        neuronobject[i][j].setHorizontalAlignment(SwingConstants.CENTER);
                    
                     //
                     
   
                     ImageIcon icon=null;
                     //ImageIcon icon =mydrawmoleculesfunction(neuronobject[i][j],smilesasstrings,tempobjectsIDnumbers,i,j);
                     
                     //determines what to show on the graph
                     int selectedlevel=comboboxforthegraph.getSelectedIndex();// reads selection from combobox
                     //if (selectedlevel<this.tempmyinputdata.getNumberOfDescriptorsPlusTargets()){
                     if (selectedlevel<this.mycompileddatasetindrawingpanel.getNumberOfDescriptorsPlusTargets()){    
                            icon=this.mydrawlevelsfunction(neuronobject[i][j],selectedlevel, i, j);
                            neuronobject[i][j].setToolTipText(String.valueOf(this.mycompileddatasetindrawingpanel.getcpannweights()[j*nx+i][selectedlevel]));
                    

                     }else{
                            //if (selectedlevel==this.tempmyinputdata.getNumberOfDescriptorsPlusTargets()){
                            if (selectedlevel==this.mycompileddatasetindrawingpanel.getNumberOfDescriptorsPlusTargets()){    
                                try {  
                                    icon=this.mydrawgroupsfunction(neuronobject[i][j],smilesasstrings,tempobjectsIDnumbers,i,j,inlinenumbersofselectedobjects);
                                } catch (InvalidSmilesException ex) {
                                    Logger.getLogger(DrawingPanel.class.getName()).log(Level.SEVERE, null, ex);
                                } catch (CDKException ex) {
                                    Logger.getLogger(DrawingPanel.class.getName()).log(Level.SEVERE, null, ex);
                                }
                            }else{
                                try {
                                    icon =mydrawmoleculesfunction(neuronobject[i][j],smilesasstrings,tempobjectsIDnumbers,i,j,inlinenumbersofselectedobjects);
                                } catch (InvalidSmilesException ex) {
                                    Logger.getLogger(DrawingPanel.class.getName()).log(Level.SEVERE, null, ex);
                                } catch (CDKException ex) {
                                    Logger.getLogger(DrawingPanel.class.getName()).log(Level.SEVERE, null, ex);
                                }
                            }
                      }
                    
                      
                    
                        tempneuronobject[i][j]=new javax.swing.JLabel();
                        tempneuronobject[i][j].setBorder(labelborder);
                        tempneuronobject[i][j].setBackground(Color.white);
                     //   tempneuronobject[i][j].setText("["+String.valueOf(i+1)+","+String.valueOf(j+1)+"]");
                        tempneuronobject[i][j].setForeground(Color.red);
                        tempneuronobject[i][j].setSize(neuronwidth, neuronheight);
                        tempneuronobject[i][j].setBounds(neuronpositionsX[i][j], neuronpositionsY[i][j], neuronwidth, neuronheight);
                        tempneuronobject[i][j].setLocation(neuronpositionsX[i][j], neuronpositionsY[i][j]);
                        tempneuronobject[i][j].setIcon((Icon) icon);
                        neuronobject[i][j].setHorizontalAlignment(SwingConstants.CENTER);
                      
                        
                      if (neuronobject[i][j]==null){
                                             neuronobject[i][j]=new javax.swing.JLabel();
                     neuronobject[i][j].setBorder(labelborder);
                //     neuronobject[i][j].setText(tstr);
                     neuronobject[i][j].setForeground(Color.red);
                     neuronobject[i][j].setSize(neuronwidth, neuronheight);
                     neuronobject[i][j].setBounds(neuronpositionsX[i][j], neuronpositionsY[i][j], neuronwidth, neuronheight);
                     neuronobject[i][j].setLocation(neuronpositionsX[i][j], neuronpositionsY[i][j]);
                     neuronobject[i][j].setHorizontalAlignment(SwingConstants.CENTER);
                     
                     neuronobject[i][j].addMouseListener(new MouseListener() {

                        @Override
                        public void mouseClicked(MouseEvent e) {
                        //    throw new UnsupportedOperationException("Not supported yet."); //To change body of generated methods, choose Tools | Templates.
                            if (e.getClickCount()==2){
                                displayselectedneuron(e.getComponent().getLocation().x,e.getComponent().getLocation().y,e);
                            }
                                                                
                        }

                        
                        @Override
                        public void mousePressed(MouseEvent e) {
                        //    throw new UnsupportedOperationException("Not supported yet."); //To change body of generated methods, choose Tools | Templates.
                            displayneuroncoordinatesatposition(e.getComponent().getLocation().x,e.getComponent().getLocation().y,e);
                        }

                        @Override
                        public void mouseReleased(MouseEvent e) {
                        //    throw new UnsupportedOperationException("Not supported yet."); //To change body of generated methods, choose Tools | Templates.
                        }

                        @Override
                        public void mouseEntered(MouseEvent e) {
                         //   throw new UnsupportedOperationException("Not supported yet."); //To change body of generated methods, choose Tools | Templates.
                            displayneuroncoordinates(e.getComponent().getLocation().x,e.getComponent().getLocation().y,e);
                        }

                        @Override
                        public void mouseExited(MouseEvent e) {
                        //    throw new UnsupportedOperationException("Not supported yet."); //To change body of generated methods, choose Tools | Templates.
                        }
                    });
                      }
                              
                        neuronobject[i][j].setIcon((Icon) icon);
    
                  //   }//end of if statement
                     //
                     
                     
                     
                     

                     mypanelfordrawing.add(neuronobject[i][j]);
                     
                     
                     
                        temppanel.add(tempneuronobject[i][j]);
                    
                     
                        invalidate();
                        repaint();                                              
                }
            }


         
                //if(comboboxforthegraph.getSelectedIndex()<this.tempmyinputdata.getNumberOfDescriptorsPlusTargets()){
                if(comboboxforthegraph.getSelectedIndex()<this.mycompileddatasetindrawingpanel.getNumberOfDescriptorsPlusTargets()){
                    for(int tl=0;tl<this.jlcolorbar.length;tl++){
                       javax.swing.JLabel tempjlcolorbar=new javax.swing.JLabel();
                       tempjlcolorbar.setText(jlcolorbar[tl].getText());
                       tempjlcolorbar.setSize(jlcolorbar[tl].getSize());
                       tempjlcolorbar.setFont(jlcolorbar[tl].getFont());
                       tempjlcolorbar.setLocation(jlcolorbar[tl].getLocation());
                       tempjlcolorbar.setIcon(jlcolorbar[tl].getIcon());
                       temppanel.add(tempjlcolorbar);
              }
           }
           invalidate();
           repaint();
           
            try {
                savetopmapimage(prefsize,temppanel);
            } catch (IOException ex) {
                Logger.getLogger(DrawingPanel.class.getName()).log(Level.SEVERE, null, ex);
                this.saveToFileButton.setText("Save to file");
            }

             
        
         
  
        invalidate();
        repaint();
      }
  
       this.saveToFileButton.setText("Save to file");
       
       
    }
    
    private void saveToFileButtonActionPerformed(java.awt.event.ActionEvent evt) {//GEN-FIRST:event_saveToFileButtonActionPerformed
        // TODO add your handling code here:
        //this.mydrawingframesource.setVisible(false);
        this.saveToFileButton.setVisible(true);

        try{
         if ((this.savetofilethread.isAlive())){
                 if (this.saveToFileButton.getText().equals("Cancel")){
             this.issavingstopped=true;                 
                         return;
                 }
 
         }
        }catch(java.lang.NullPointerException ex){
               SaveToFileThreadClass savefilethreadclass = new SaveToFileThreadClass();
               savetofilethread = new Thread(savefilethreadclass);
               savetofilethread.start();
               
              
        }
           
        if (!this.savetofilethread.isAlive()){
               SaveToFileThreadClass savefilethreadclass = new SaveToFileThreadClass();
               savetofilethread = new Thread(savefilethreadclass);
               savetofilethread.start();

        }
              

    }//GEN-LAST:event_saveToFileButtonActionPerformed
 
    public void saveMycompiledatasettoDrawingPanel(MyInputData tempdatasettobesavedtoDrawingPanel){
        this.mycompileddatasetindrawingpanel=tempdatasettobesavedtoDrawingPanel;
    }
    
     public MyInputData compilemydtatasets(){
        
        int numberofalldatasets;
        try{
            numberofalldatasets=1+this.tempmyinputdata.getMypreviousdata().getMyDatasetNumberOfMypreviousdata();
        }catch(Exception e){
            numberofalldatasets=1;
        }

        
        MyInputData[] mycompileddatasets=new MyInputData[numberofalldatasets];
        
        System.out.println("The number of all datasets: " +String.valueOf(numberofalldatasets));
        
        mycompileddatasets[numberofalldatasets-1]=this.tempmyinputdata;
        
        for(int i=numberofalldatasets-1;i>0;i--){
            mycompileddatasets[i-1]=mycompileddatasets[i].getMypreviousdata();
        }
        
        
        
        int[] selecteddatasets=new int[numberofalldatasets];//for test pusposes
         
         
         System.out.println("number of selected datasets="+String.valueOf(selecteddatasets.length));
                
        for (int i=0;i<numberofalldatasets;i++){//for testpurposes 
            selecteddatasets[i]=i;//for testpurposes

            System.out.println(mycompileddatasets[i].getMyDatasetFilename());
            System.out.print("Object in the file (IDs): ");
            for(int j=0;j<mycompileddatasets[i].getNumberOfObjects();j++){
                System.out.print(mycompileddatasets[i].getObjectsIDs(j));
                System.out.print(" ");
            }
             System.out.println();
             System.out.println();
        }
        
        
        int totalnumberofobjectsintheselecteddatasets=0;
        for (int i: selecteddatasets){//perform only for the selected datasets - to be implemented
            totalnumberofobjectsintheselecteddatasets=totalnumberofobjectsintheselecteddatasets+mycompileddatasets[i].getNumberOfObjects();
        }

        int compilednumberofobjects=totalnumberofobjectsintheselecteddatasets;
        double[][] compiledmydatatobetested=new double[totalnumberofobjectsintheselecteddatasets][mycompileddatasets[numberofalldatasets-1].getNumberOfDescriptorsPlusTargets()];
        double[][] compiledtargetpredictions= new double[totalnumberofobjectsintheselecteddatasets][mycompileddatasets[numberofalldatasets-1].getNumberOfTargets()];                               
        double[] compiledeuclideandistance=new double[totalnumberofobjectsintheselecteddatasets];      
        String[] compiledisinapplicabilitydomain=new String[totalnumberofobjectsintheselecteddatasets];  
        int[] compiledobjectID=new int[totalnumberofobjectsintheselecteddatasets];
        int[] compiledneuronXposition=new int[totalnumberofobjectsintheselecteddatasets];
        int[] compiledneuronYposition=new int[totalnumberofobjectsintheselecteddatasets];
        int[] compiledobjectsASCIIcode=new int[totalnumberofobjectsintheselecteddatasets];
        int[] compiledobjectdatsetnumber= new int[totalnumberofobjectsintheselecteddatasets];

         
        int sumj=0;   
        for (int i: selecteddatasets){//perform only for the selected datasets - to be implemented
            double[][] tmpdataset=mycompileddatasets[i].getinputdatavaluestobetested();
            
            
            for (int j=0;j<mycompileddatasets[i].getNumberOfObjects();j++){
                for(int k=0;k<mycompileddatasets[i].getNumberOfDescriptorsPlusTargets();k++){
                    compiledmydatatobetested[sumj][k]=tmpdataset[j][k];
                }
                for(int t=0;t<mycompileddatasets[i].getNumberOfTargets();t++){
                        compiledtargetpredictions[sumj][t]=mycompileddatasets[i].getPrediction(j, t);
                }
                compiledeuclideandistance[sumj]=mycompileddatasets[i].getEuclideandistance(j);               
                compiledisinapplicabilitydomain[sumj]=mycompileddatasets[i].getIfObjectIsInApplicabilityDomain(j);                    
                compiledobjectID[sumj]=mycompileddatasets[i].getObjectsIDs(j);
                compiledneuronXposition[sumj]=mycompileddatasets[i].getExictedNeuronPositionX(j);
                compiledneuronYposition[sumj]=mycompileddatasets[i].getExictedNeuronPositionY(j);
                compiledobjectsASCIIcode[sumj]=mycompileddatasets[i].getObjectsASCII(j);                
                
                compiledobjectdatsetnumber[sumj]=i;
                
                sumj=sumj+1;
            } 
        }
        
       
        
       //create new compiled dataset
         MyInputData compiledselecteddatasetsdata=new MyInputData();
         compiledselecteddatasetsdata.saveNumberOfObjects(compilednumberofobjects);
         compiledselecteddatasetsdata.saveNumberOfDescriptorsPlusTargets(mycompileddatasets[numberofalldatasets-1].getNumberOfDescriptorsPlusTargets());
         compiledselecteddatasetsdata.saveNumberOfTargets(mycompileddatasets[numberofalldatasets-1].getNumberOfTargets());

         compiledselecteddatasetsdata.setinputdatavaluestobetested(compiledmydatatobetested);
         
            for (int i=0;i<compilednumberofobjects;i++){
                
           
                   for(int t=0;t<mycompileddatasets[numberofalldatasets-1].getNumberOfTargets();t++){     
                     
                             compiledselecteddatasetsdata.savePrediction(i, t, compiledtargetpredictions[i][t]);
                    }
                     
             compiledselecteddatasetsdata.saveEuclideandistance(i, compiledeuclideandistance[i]);            
             compiledselecteddatasetsdata.setIfObjectIsInApplicabilityDomain(i,compiledisinapplicabilitydomain[i]);         
             compiledselecteddatasetsdata.setObjectsIDs(i, compiledobjectID[i]);
             compiledselecteddatasetsdata.saveExictedNeuronPositionX(i,compiledneuronXposition[i]);
             compiledselecteddatasetsdata.saveExictedNeuronPositionY(i,compiledneuronYposition[i]);
             compiledselecteddatasetsdata.setObjectsASCII(i, compiledobjectsASCIIcode[i]);             
             compiledselecteddatasetsdata.setcpannweights(mycompileddatasets[numberofalldatasets-1].getcpannweights());
             compiledselecteddatasetsdata.setDescriptorOrTarget(mycompileddatasets[numberofalldatasets-1].checkIsDescriptorOrTarget());
             compiledselecteddatasetsdata.setNumberOfNeouronsInXDirection(mycompileddatasets[numberofalldatasets-1].getNumberOfNeouronsInXDirection());
             compiledselecteddatasetsdata.setNumberOfNeouronsInYDirection(mycompileddatasets[numberofalldatasets-1].getNumberOfNeouronsInYDirection());
             
             compiledselecteddatasetsdata.setObjectDatasetNumber(i, compiledobjectdatsetnumber[i]);
   
             
            
             
             
             
                     
             for (int j=0;j<mycompileddatasets[numberofalldatasets-1].getNumberOfDescriptorsPlusTargets();j++){
                compiledselecteddatasetsdata.saveSelectedDescriptorTarget(j,mycompileddatasets[numberofalldatasets-1].isDescriptorTargetSelected(j));
             }
             
             compiledselecteddatasetsdata.setTextDelimiterUsed(mycompileddatasets[numberofalldatasets-1].getTextDelimiterUsed());
             compiledselecteddatasetsdata.setDescriptorsIncludedInTesting(mycompileddatasets[numberofalldatasets-1].getDesriptorsIncludedInTesting());
             compiledselecteddatasetsdata.saveTrainingParameters(mycompileddatasets[numberofalldatasets-1].getTrainingParameters());
             compiledselecteddatasetsdata.savecpannparametersinopenedfile(mycompileddatasets[numberofalldatasets-1].getparametersfromopenedcpannweightsfile());
             compiledselecteddatasetsdata.saveMyDatasetFilename("");
         
             
            }
            
       
       //   
            
            //before returning change objectsmiles array size
            
            
        return compiledselecteddatasetsdata;
        
       
    }   
    
    public void updateobjectsmilesarraysize(){
        
    String[] newobjectsmilesarray=new String[this.mycompileddatasetindrawingpanel.getNumberOfObjects()];

    try{
        for(int i=0;i<this.objectsmiles.length;i++){
                try{
                        newobjectsmilesarray[i]=this.getsmileofanobject(i);
                   }catch(Exception e){
                       System.out.print(i);
                       
                   }
        }
    }catch(Exception ee){
        System.out.println(ee.toString());
    }
       
         
        this.objectsmiles=new String[this.mycompileddatasetindrawingpanel.getNumberOfObjects()];
        this.objectsmiles=newobjectsmilesarray;

    }
    
    public void saveSelectedNeuronCoordinates(MouseEvent e){
        
        int idx=(e.getComponent().getX()-this.xoffset)/(this.neuronwidth);
        int idy=-1-(e.getComponent().getY()-this.yoffset-this.neuronheight*ny)/(this.neuronheight);

        this.mycompileddatasetindrawingpanel.saveCurrentlySelectedNeuronPosition(idx+1, idy+1);
        System.out.println("currently selected neuron: " + this.mycompileddatasetindrawingpanel.getCurrentlySelectedNeuronPosition().toString().replaceAll("java.awt.Point", ""));
    }
    
   public void drawneuronsthreadfunction(final javax.swing.JPanel mypanelfordrawing) throws IOException, AWTException, CloneNotSupportedException, InvalidSmilesException, CDKException{
               this.showdistancesbetweenneurons=false;
               
               //MyInputData mytempinputdata=this.mystartingframe.mydataclass;
               MyInputData mytempinputdata=this.mycompileddatasetindrawingpanel;
   
               //this.displayEuclideanDistancesToSelectedNeuron(neuronwidth, neuronheight, mypanelfordrawing);

     //   MyInputData mytempinputdata=this.compilemydtatasets();//replaced above line
     //   tempmyinputdata=mytempinputdata;//added
        
 //      int numberofobjects=mytempinputdata.getNumberOfObjects();
       
       
//       double[][] mytempcpannweights=mytempinputdata.getcpannweights();
               
      mypanelfordrawing.removeAll();
      
      
 
      synchronized(this){
          
     javax.swing.JLabel tempneuronobject[][]= new javax.swing.JLabel[nx][ny];
     javax.swing.JPanel temppanel= new javax.swing.JPanel();
        //calculate the width needed for the text on color scale
                               java.text.DecimalFormat decformat = new java.text.DecimalFormat("0.0000");
                                    java.text.DecimalFormatSymbols decfsym=new java.text.DecimalFormatSymbols();
                                    decfsym.setDecimalSeparator('.');
                                    decformat.setDecimalFormatSymbols(decfsym);                           
                                    java.awt.Font scalefont=new javax.swing.JLabel().getFont();//default Jlabel font
                                    scalefont=scalefont.deriveFont(Float.parseFloat(this.colorscalefontsize_combobox.getSelectedItem().toString()));                                              
                            //calculate width of the text
                            java.awt.font.FontRenderContext frc = new java.awt.font.FontRenderContext(new java.awt.geom.AffineTransform(),true,true);
                            int textwidth = (int)(scalefont.getStringBounds("+0.00000", frc).getWidth());//additional digit for extra space
        //
     Dimension prefsize = new Dimension();
     //prefsize.setSize((nx)*neuronwidth+xoffset, (ny)*neuronheight+yoffset);
     
    // if (this.comboboxforthegraph.getSelectedIndex()>=this.tempmyinputdata.getNumberOfDescriptorsPlusTargets()){
     if (this.comboboxforthegraph.getSelectedIndex()>=this.mycompileddatasetindrawingpanel.getNumberOfDescriptorsPlusTargets()){ 
        prefsize.setSize((nx)*neuronwidth+2*xoffset,(ny)*neuronheight+2*yoffset);
     }else{
        prefsize.setSize((nx)*neuronwidth+2*xoffset+5+colorbarwidth+5+textwidth, (ny)*neuronheight+2*yoffset);
     }
     
     mypanelfordrawing.setBackground(backgroundcolor);
     mypanelfordrawing.setPreferredSize(prefsize);
     
     if (this.checkboxsavetopmaptofile.isSelected()){
     temppanel.setBackground(backgroundcolor);
     temppanel.setPreferredSize(prefsize);
     }
     
     revalidate();
     repaint();
     
     
     colorbarisshown=false;
        


     Border labelborder = BorderFactory.createLineBorder(Color.BLUE, 2);
            for (int i=0;i<nx;i++){
                for (int j=0;j<ny;j++){           

                          //check which neurons are visible
                    if (!this.checkboxsavetopmaptofile.isSelected()){ //draws all neurons when saving - needs to be improved: separate function + support for large image files
                             Rectangle vivewrectangle=this.drawingscrollpane.getViewport().getViewRect();                                 
                             //Rectangle checkrectangle=new Rectangle(vivewrectangle.x-vivewrectangle.width,vivewrectangle.y-vivewrectangle.height,4*vivewrectangle.width,4*vivewrectangle.height);
                             Rectangle checkrectangle=new Rectangle(vivewrectangle.x-2*vivewrectangle.width,vivewrectangle.y-2*vivewrectangle.height,6*vivewrectangle.width,6*vivewrectangle.height);
 
                             
                             java.awt.Point templocation =new java.awt.Point(neuronpositionsX[i][j],neuronpositionsY[i][j]);
                             
                        
                        if (checkrectangle.contains(templocation)==false){
                            continue;
                        }
                    }
                    
                    // 
                    
                    


                    
                    //int[] tempobjectsIDnumbers=getObjectsAtNeuron(i+1,j+1,mytempinputdata); //shuld have +1 ;excited neurons are saved from pos=1. 
                    int[] tempobjectsIDnumbers=getObjectsAtNeuron(i+1,j+1,this.mycompileddatasetindrawingpanel); //shuld have +1 ;excited neurons are saved from pos=1. 
                    
                    ///
                        int countsmiles=0;
                        String[] smilesasstrings=new String[tempobjectsIDnumbers.length];
                        int[] inlinenumbersofselectedobjects=new int[tempobjectsIDnumbers.length];
         
      
                   
                         for(int io=0;io<this.mycompileddatasetindrawingpanel.getNumberOfObjects();io++){   
                            findnewobjectifidnumberareequallabel:
                            for (int jo=0;jo<tempobjectsIDnumbers.length;jo++){
                 
                                //if(this.tempmyinputdata.getObjectsIDs(i)==IDnumbers[j]){
                                if(this.mycompileddatasetindrawingpanel.getObjectsIDs(io)==tempobjectsIDnumbers[jo]){    
                                    smilesasstrings[countsmiles]=getsmileofanobject(io); 
                                    inlinenumbersofselectedobjects[countsmiles]=io;
                                   // System.out.println(String.valueOf(this.mycompileddatasetindrawingpanel.getObjectsIDs(io))+"  smiles: "+smilesasstrings[countsmiles]+"  inlinenumber="+String.valueOf(inlinenumbersofselectedobjects[countsmiles]));
                                    countsmiles=countsmiles+1;                                    
                                    break findnewobjectifidnumberareequallabel;//must be here in case the same ID is present more than once;should not be;same ID, same structure!
                                }

                            }
                        }

                    ///
                    
                    
                    String tstr="";
            /*        String[] smilesasstrings = new String[tempobjectsIDnumbers.length];
                    
                  for (int iobj=0;iobj<tempobjectsIDnumbers.length;iobj++){
                    //for (int ioo=0;ioo<this.mystartingframe.mydataclass.getNumberOfObjects();ioo++){
                    for (int ioo=0;ioo<this.mycompileddatasetindrawingpanel.getNumberOfObjects();ioo++){    
                        //if (this.mystartingframe.mydataclass.getObjectsIDs(ioo)==tempobjectsIDnumbers[iobj]){
                        if (this.mycompileddatasetindrawingpanel.getObjectsIDs(ioo)==tempobjectsIDnumbers[iobj]){
                            smilesasstrings[iobj]=this.tempsmiles[ioo];//do not take the whole tempsmiles
                       // System.out.println("Smile: "+smilesasstrings[iobj]);
                        }
                    }
                  }
                   */
                                            
                    for (int iobj=0;iobj<tempobjectsIDnumbers.length;iobj++){
                        tstr=tstr+String.valueOf(tempobjectsIDnumbers[iobj])+" ";

                    }
                    
                     neuronobject[i][j]=new javax.swing.JLabel(){

                        @Override
                        public String getToolTipText(MouseEvent event) {
                            String tooltip=this.getToolTipText();
                            try{
                            String htmltext = "<html><center><p><font color=red>" + tooltip + "</font></p></html>";
                            return htmltext;
                            }catch(Exception ex){
                                return tooltip;
                            }
 
                        }
                        @Override
                            public java.awt.Point getToolTipLocation(MouseEvent e) {
                                return new java.awt.Point(e.getX()+20,e.getY()+20);
                            }
                     };
                     
                     neuronobject[i][j].setBorder(labelborder);
                //     neuronobject[i][j].setText(tstr);
                     neuronobject[i][j].setForeground(Color.red);
                     neuronobject[i][j].setSize(neuronwidth, neuronheight);
                     neuronobject[i][j].setBounds(neuronpositionsX[i][j], neuronpositionsY[i][j], neuronwidth, neuronheight);
                     neuronobject[i][j].setLocation(neuronpositionsX[i][j], neuronpositionsY[i][j]);
                     neuronobject[i][j].setHorizontalAlignment(SwingConstants.CENTER);
                     
                     neuronobject[i][j].addMouseListener(new MouseListener() {

                        @Override
                        public void mouseClicked(MouseEvent e) {
                        //    throw new UnsupportedOperationException("Not supported yet."); //To change body of generated methods, choose Tools | Templates.
                            if (e.getClickCount()==2){
                                displayselectedneuron(e.getComponent().getLocation().x,e.getComponent().getLocation().y,e);
                            }
                            if (e.getClickCount()==1){
                               saveSelectedNeuronCoordinates(e);
                               if (e.getButton()==3){
                                    showpopUpMenuOnNeuron(e,mypanelfordrawing);
                                   
                               }
                            }
                                                                
                        }

                        
                        @Override
                        public void mousePressed(MouseEvent e) {
                        //    throw new UnsupportedOperationException("Not supported yet."); //To change body of generated methods, choose Tools | Templates.
                            displayneuroncoordinatesatposition(e.getComponent().getLocation().x,e.getComponent().getLocation().y,e);
           
                        }

                        @Override
                        public void mouseReleased(MouseEvent e) {
                        //    throw new UnsupportedOperationException("Not supported yet."); //To change body of generated methods, choose Tools | Templates.
                             
                            
                            
            
                        }

                        @Override
                        public void mouseEntered(MouseEvent e) {
                         //   throw new UnsupportedOperationException("Not supported yet."); //To change body of generated methods, choose Tools | Templates.
                            displayneuroncoordinates(e.getComponent().getLocation().x,e.getComponent().getLocation().y,e);
                        }

                        @Override
                        public void mouseExited(MouseEvent e) {
                        //    throw new UnsupportedOperationException("Not supported yet."); //To change body of generated methods, choose Tools | Templates.
                        }
                    });
              
                                  
                             
                     if (this.checkboxsavetopmaptofile.isSelected()){
                         
                        tempneuronobject[i][j]=new javax.swing.JLabel();
                        tempneuronobject[i][j].setBorder(labelborder);
               //         tempneuronobject[i][j].setText(tstr);
                        tempneuronobject[i][j].setForeground(Color.red);
                        tempneuronobject[i][j].setSize(neuronwidth, neuronheight);
                        tempneuronobject[i][j].setBounds(neuronpositionsX[i][j], neuronpositionsY[i][j], neuronwidth, neuronheight);
                        tempneuronobject[i][j].setLocation(neuronpositionsX[i][j], neuronpositionsY[i][j]);
                        neuronobject[i][j].setHorizontalAlignment(SwingConstants.CENTER);
                      }
          
                     ImageIcon icon;
                     //ImageIcon icon =mydrawmoleculesfunction(neuronobject[i][j],smilesasstrings,tempobjectsIDnumbers,i,j);
                     
                     //determines what to show on the graph
                     int selectedlevel=comboboxforthegraph.getSelectedIndex();// reads selection from combobox
                     //if (selectedlevel<this.tempmyinputdata.getNumberOfDescriptorsPlusTargets()){
                     if (selectedlevel<this.mycompileddatasetindrawingpanel.getNumberOfDescriptorsPlusTargets()){    
                            icon=this.mydrawlevelsfunction(neuronobject[i][j],selectedlevel, i, j);
                            neuronobject[i][j].setToolTipText(String.valueOf(this.mycompileddatasetindrawingpanel.getcpannweights()[j*nx+i][selectedlevel]));
                    

                     }else{
                            //if (selectedlevel==this.tempmyinputdata.getNumberOfDescriptorsPlusTargets()){
                            if (selectedlevel==this.mycompileddatasetindrawingpanel.getNumberOfDescriptorsPlusTargets()){    
                                 icon=this.mydrawgroupsfunction(neuronobject[i][j],smilesasstrings,tempobjectsIDnumbers,i,j,inlinenumbersofselectedobjects);  
                            }else{
                                 icon =mydrawmoleculesfunction(neuronobject[i][j],smilesasstrings,tempobjectsIDnumbers,i,j,inlinenumbersofselectedobjects);
                   
                            }
                      }
                    
                     
    
                      
                       if (this.checkboxsavetopmaptofile.isSelected()){
                        tempneuronobject[i][j]=new javax.swing.JLabel();
                        tempneuronobject[i][j].setBorder(labelborder);
                     //   tempneuronobject[i][j].setText("["+String.valueOf(i+1)+","+String.valueOf(j+1)+"]");
                        tempneuronobject[i][j].setForeground(Color.red);
                        tempneuronobject[i][j].setSize(neuronwidth, neuronheight);
                        tempneuronobject[i][j].setBounds(neuronpositionsX[i][j], neuronpositionsY[i][j], neuronwidth, neuronheight);
                        tempneuronobject[i][j].setLocation(neuronpositionsX[i][j], neuronpositionsY[i][j]);
                        tempneuronobject[i][j].setIcon((Icon) icon);
                        neuronobject[i][j].setHorizontalAlignment(SwingConstants.CENTER);
                        }
                        
                      if (neuronobject[i][j]==null){
                                             neuronobject[i][j]=new javax.swing.JLabel();
                     neuronobject[i][j].setBorder(labelborder);
                //     neuronobject[i][j].setText(tstr);
                     neuronobject[i][j].setForeground(Color.red);
                     neuronobject[i][j].setSize(neuronwidth, neuronheight);
                     neuronobject[i][j].setBounds(neuronpositionsX[i][j], neuronpositionsY[i][j], neuronwidth, neuronheight);
                     neuronobject[i][j].setLocation(neuronpositionsX[i][j], neuronpositionsY[i][j]);
                     neuronobject[i][j].setHorizontalAlignment(SwingConstants.CENTER);
                     
                     neuronobject[i][j].addMouseListener(new MouseListener() {

                        @Override
                        public void mouseClicked(MouseEvent e) {
                        //    throw new UnsupportedOperationException("Not supported yet."); //To change body of generated methods, choose Tools | Templates.
                            if (e.getClickCount()==2){
                                displayselectedneuron(e.getComponent().getLocation().x,e.getComponent().getLocation().y,e);
                            }
                            if (e.getClickCount()==1){
                               saveSelectedNeuronCoordinates(e);
                               if (e.getButton()==3){
                                showpopUpMenuOnNeuron(e,mypanelfordrawing);

                               }
                            }
                                                                
                        }

                        
                        @Override
                        public void mousePressed(MouseEvent e) {
                        //    throw new UnsupportedOperationException("Not supported yet."); //To change body of generated methods, choose Tools | Templates.
                            displayneuroncoordinatesatposition(e.getComponent().getLocation().x,e.getComponent().getLocation().y,e);
                        }

                        @Override
                        public void mouseReleased(MouseEvent e) {
                        //    throw new UnsupportedOperationException("Not supported yet."); //To change body of generated methods, choose Tools | Templates.
                        }

                        @Override
                        public void mouseEntered(MouseEvent e) {
                         //   throw new UnsupportedOperationException("Not supported yet."); //To change body of generated methods, choose Tools | Templates.
                            displayneuroncoordinates(e.getComponent().getLocation().x,e.getComponent().getLocation().y,e);
                        }

                        @Override
                        public void mouseExited(MouseEvent e) {
                        //    throw new UnsupportedOperationException("Not supported yet."); //To change body of generated methods, choose Tools | Templates.
                        }
                    });
                      }
                              
                        neuronobject[i][j].setIcon((Icon) icon);
    
                  //   }//end of if statement
                     //
                     
                     
                     
                     

                     mypanelfordrawing.add(neuronobject[i][j]);
                     
                     
                     if (this.checkboxsavetopmaptofile.isSelected()){ 
                        temppanel.add(tempneuronobject[i][j]);
                     }
                     
                        invalidate();
                        repaint();                                              
                }
            }
            
            

           
                            

         if (this.checkboxsavetopmaptofile.isSelected()){
                //if(comboboxforthegraph.getSelectedIndex()<this.tempmyinputdata.getNumberOfDescriptorsPlusTargets()){
                if(comboboxforthegraph.getSelectedIndex()<this.mycompileddatasetindrawingpanel.getNumberOfDescriptorsPlusTargets()){
                    for(int tl=0;tl<this.jlcolorbar.length;tl++){
                       javax.swing.JLabel tempjlcolorbar=new javax.swing.JLabel();
                       tempjlcolorbar.setText(jlcolorbar[tl].getText());
                       tempjlcolorbar.setSize(jlcolorbar[tl].getSize());
                       tempjlcolorbar.setFont(jlcolorbar[tl].getFont());
                       tempjlcolorbar.setLocation(jlcolorbar[tl].getLocation());
                       tempjlcolorbar.setIcon(jlcolorbar[tl].getIcon());
                       temppanel.add(tempjlcolorbar);
              }
           }
           invalidate();
           repaint();
         try {                        
             savetopmapimage(prefsize,temppanel);
         } finally{
             this.saveToFileButton.setText("Save to file");
             System.out.println("Saving cancelled...");
         }
             
         }
         
  
        invalidate();
        repaint();
        
  
      }
      
      
    }
   public void showpopUpMenuOnNeuron(MouseEvent e,javax.swing.JPanel usedpanelfordrawing ){
                                    javax.swing.JPopupMenu popupMenu = new javax.swing.JPopupMenu("Select...");
                                    
                                    
                                    final java.awt.Component componentsourceoftheevent=e.getComponent();
                                    
                                   
                                    PopupMenuAction pupmenua=new PopupMenuAction(usedpanelfordrawing,componentsourceoftheevent,1);
                                    javax.swing.JMenuItem EDtocentralneuron = new javax.swing.JMenuItem("Show map of Euclidean distances to the selected neuron");
                                    EDtocentralneuron.addActionListener(pupmenua);
                                    popupMenu.add(EDtocentralneuron);                                    
                                    
                                 
                                    
                                    PopupMenuAction pupmenub=new PopupMenuAction(usedpanelfordrawing,componentsourceoftheevent,2);
                                    javax.swing.JMenuItem tanimototocentralneuron = new javax.swing.JMenuItem("Show map of Tanimoto similarity coefficients to the selected neuron");
                                    tanimototocentralneuron.addActionListener(pupmenub);
                                    popupMenu.add(tanimototocentralneuron);
                        
                                    
                                    
                                    javax.swing.JMenuItem neuronshowitem = new javax.swing.JMenuItem("Display selected neuron");
                                    neuronshowitem.addMouseListener(new MouseListener(){

                                        @Override
                                        public void mouseClicked(MouseEvent e) {
                                           displayselectedneuron(componentsourceoftheevent.getLocation().x,componentsourceoftheevent.getLocation().y,e);
                                        }

                                        @Override
                                        public void mousePressed(MouseEvent e) {
                                            displayselectedneuron(componentsourceoftheevent.getLocation().x,componentsourceoftheevent.getLocation().y,e);
                                        }

                                        @Override
                                        public void mouseReleased(MouseEvent e) {
                                           // throw new UnsupportedOperationException("Not supported yet."); //To change body of generated methods, choose Tools | Templates.
                                        }

                                        @Override
                                        public void mouseEntered(MouseEvent e) {
                                          //  throw new UnsupportedOperationException("Not supported yet."); //To change body of generated methods, choose Tools | Templates.
                                       }

                                        @Override
                                        public void mouseExited(MouseEvent e) {
                                           // throw new UnsupportedOperationException("Not supported yet."); //To change body of generated methods, choose Tools | Templates.
                                        }
                                    });
                                    popupMenu.add(neuronshowitem);
                                    
                                    
                                  
                                    javax.swing.JMenuItem neuronsmapsave = new javax.swing.JMenuItem("Save map of distances/similarities between neurons");
                                     neuronsmapsave.addMouseListener(new MouseListener(){

                                        @Override
                                        public void mouseClicked(MouseEvent e) {
                                            
                                              callsaveEDmapfunction(componentsourceoftheevent.getParent().getSize(),mypanefordrawing);
                                              
                                                if (returntanimotsimlarity==false){
                                                    pupmenua.actionPerformed(new ActionEvent(popupMenu,ActionEvent.ACTION_PERFORMED,"Show map of Euclidean distances to the selected neuron"));
                                                }else{
                                                    pupmenub.actionPerformed(new ActionEvent(popupMenu,ActionEvent.ACTION_PERFORMED,"Show map of Tanimoto similarity coefficients to the selected neuron"));
                                                }
                                            
                                     }

                                        @Override
                                        public void mousePressed(MouseEvent e) {
                                            
                                             callsaveEDmapfunction(componentsourceoftheevent.getParent().getSize(),mypanefordrawing);
                                                if (returntanimotsimlarity==false){
                                                    pupmenua.actionPerformed(new ActionEvent(popupMenu,ActionEvent.ACTION_PERFORMED,"Show map of Euclidean distances to the selected neuron"));
                                                }else{
                                                    pupmenub.actionPerformed(new ActionEvent(popupMenu,ActionEvent.ACTION_PERFORMED,"Show map of Tanimoto similarity coefficients to the selected neuron"));
                                                }
                                                }

                                        @Override
                                        public void mouseReleased(MouseEvent e) {
                                           // throw new UnsupportedOperationException("Not supported yet."); //To change body of generated methods, choose Tools | Templates.
                                        }

                                        @Override
                                        public void mouseEntered(MouseEvent e) {
                                          //  throw new UnsupportedOperationException("Not supported yet."); //To change body of generated methods, choose Tools | Templates.
                                        }

                                        @Override
                                        public void mouseExited(MouseEvent e) {
                                           // throw new UnsupportedOperationException("Not supported yet."); //To change body of generated methods, choose Tools | Templates.
                                        }
                                    });

                                     popupMenu.add(neuronsmapsave);
                                     
                                     
                                     javax.swing.JMenuItem drawgraphcontentitem = new javax.swing.JMenuItem("Show content for the map selected in combo box");
                                     drawgraphcontentitem.addMouseListener(new MouseListener(){

                                        @Override
                                        public void mouseClicked(MouseEvent e) {
                                            simulatedrawtopmapbuttonActionPerformed();
                                            
                                        }

                                        @Override
                                        public void mousePressed(MouseEvent e) {
                                            simulatedrawtopmapbuttonActionPerformed();
                                        }

                                        @Override
                                        public void mouseReleased(MouseEvent e) {
                                           // throw new UnsupportedOperationException("Not supported yet."); //To change body of generated methods, choose Tools | Templates.
                                        }

                                        @Override
                                        public void mouseEntered(MouseEvent e) {
                                           // throw new UnsupportedOperationException("Not supported yet."); //To change body of generated methods, choose Tools | Templates.
                                        }

                                        @Override
                                        public void mouseExited(MouseEvent e) {
                                           // throw new UnsupportedOperationException("Not supported yet."); //To change body of generated methods, choose Tools | Templates.
                                        }
                                     });
                                     popupMenu.add(drawgraphcontentitem);
                                     
                                     
                                    
                                    popupMenu.setLocation(componentsourceoftheevent.getLocation());
                                    
                                 
                                    //popupMenu.show(e.getComponent(), e.getComponent().getWidth()/2, e.getComponent().getHeight()/2);
                                   
                                    popupMenu.show(this, this.getMousePosition().x, this.getMousePosition().y);
   
   }
   
  
   public void callsaveEDmapfunction(final Dimension dim,final JPanel paneltodraw){
      
       class runsaveEDmap implements Runnable{

            @Override
            public void run() {
                
             try {
                 saveDistanceSimilarityMapImage(dim,paneltodraw);
             } catch (IOException ex) {
                 Logger.getLogger(DrawingPanel.class.getName()).log(Level.SEVERE, null, ex);
             }  catch (InterruptedException ex) {
                    Logger.getLogger(DrawingPanel.class.getName()).log(Level.SEVERE, null, ex);
                }
            }
           
       }
       
       Thread th = new Thread(new runsaveEDmap());
       
       th.start();
       
       
 
   }
   
   public class PopupMenuAction implements java.awt.event.ActionListener{
       private javax.swing.JPanel usethispanelfordrawing;
       private java.awt.Component componentselectedforevent;
       private int selecteddistancetype;
       
       public PopupMenuAction(javax.swing.JPanel tempusethipanelfordrawing,java.awt.Component sourcecomponentoftheevent,int distancetype){
           usethispanelfordrawing=tempusethipanelfordrawing;
           componentselectedforevent=sourcecomponentoftheevent;
           selecteddistancetype=distancetype;

       }
        @Override
        public void actionPerformed(ActionEvent e) {
            System.out.println(e.toString());
            
            switch(selecteddistancetype){
               case 1: returntanimotsimlarity=false;
               break;
               case 2: returntanimotsimlarity=true;
               break;    
           }
            displayDistancesToSelectedNeuron(neuronwidth,neuronheight,usethispanelfordrawing);
            

                                        
       }
        

                   
  
       
       
   };
   
    public void displayDistancesToSelectedNeuron(int intneuronwidth,int intneuronheight,final javax.swing.JPanel mypanelfordrawing){
        
           this.showdistancesbetweenneurons=true;
           
        java.awt.Point selectedneuronposition=this.mycompileddatasetindrawingpanel.getCurrentlySelectedNeuronPosition();
        if (selectedneuronposition==null){
            this.mycompileddatasetindrawingpanel.saveCurrentlySelectedNeuronPosition(1, 1);
            selectedneuronposition=selectedneuronposition=this.mycompileddatasetindrawingpanel.getCurrentlySelectedNeuronPosition();
        }
        double[] distances=calculateDistancesBetweenNeurons(selectedneuronposition.x,selectedneuronposition.y);
        
                MyInputData mytempinputdata=this.mycompileddatasetindrawingpanel;
       
       
     //   MyInputData mytempinputdata=this.compilemydtatasets();//replaced above line
     //   tempmyinputdata=mytempinputdata;//added
        
 //      int numberofobjects=mytempinputdata.getNumberOfObjects();
       
       
//       double[][] mytempcpannweights=mytempinputdata.getcpannweights();
      
                

        mypanelfordrawing.removeAll();

      
      synchronized(this){
          
     javax.swing.JLabel tempneuronobject[][]= new javax.swing.JLabel[nx][ny];
     javax.swing.JPanel temppanel= new javax.swing.JPanel();
        //calculate the width needed for the text on color scale
                               java.text.DecimalFormat decformat = new java.text.DecimalFormat("0.0000");
                                    java.text.DecimalFormatSymbols decfsym=new java.text.DecimalFormatSymbols();
                                    decfsym.setDecimalSeparator('.');
                                    decformat.setDecimalFormatSymbols(decfsym);                           
                                    java.awt.Font scalefont=new javax.swing.JLabel().getFont();//default Jlabel font
                                    scalefont=scalefont.deriveFont(Float.parseFloat(this.colorscalefontsize_combobox.getSelectedItem().toString()));                                              
                            //calculate width of the text
                            java.awt.font.FontRenderContext frc = new java.awt.font.FontRenderContext(new java.awt.geom.AffineTransform(),true,true);
                            int textwidth = (int)(scalefont.getStringBounds("+0.00000", frc).getWidth());//additional digit for extra space
        //
     Dimension prefsize = new Dimension();
     //prefsize.setSize((nx)*neuronwidth+xoffset, (ny)*neuronheight+yoffset);
     
    // if (this.comboboxforthegraph.getSelectedIndex()>=this.tempmyinputdata.getNumberOfDescriptorsPlusTargets()){
  
     /*   if (this.comboboxforthegraph.getSelectedIndex()>=this.mycompileddatasetindrawingpanel.getNumberOfDescriptorsPlusTargets()){ 
        prefsize.setSize((nx)*neuronwidth+2*xoffset,(ny)*neuronheight+2*yoffset);
     }else{
        prefsize.setSize((nx)*neuronwidth+2*xoffset+5+colorbarwidth+5+textwidth, (ny)*neuronheight+2*yoffset);
     }
     */
     
     prefsize.setSize((nx)*neuronwidth+2*xoffset+5+colorbarwidth+5+textwidth, (ny)*neuronheight+2*yoffset);
     
     mypanelfordrawing.setBackground(backgroundcolor);
     mypanelfordrawing.setPreferredSize(prefsize);
     

     
     if (this.checkboxsavetopmaptofile.isSelected()){
     temppanel.setBackground(backgroundcolor);
     temppanel.setPreferredSize(prefsize);
     }
     
     revalidate();
     repaint();
     
     colorbarisshown=false;

     Border labelborder = BorderFactory.createLineBorder(Color.BLUE, 2);
            for (int i=0;i<nx;i++){
                for (int j=0;j<ny;j++){                                
                         
                    //check which neurons are visible
                    if (!this.checkboxsavetopmaptofile.isSelected()){ //draws all neurons when saving - needs to be improved: separate function + support for large image files
                             Rectangle vivewrectangle=this.drawingscrollpane.getViewport().getViewRect();                                 
                             //Rectangle checkrectangle=new Rectangle(vivewrectangle.x-vivewrectangle.width,vivewrectangle.y-vivewrectangle.height,4*vivewrectangle.width,4*vivewrectangle.height);
                             Rectangle checkrectangle=new Rectangle(vivewrectangle.x-2*vivewrectangle.width,vivewrectangle.y-2*vivewrectangle.height,6*vivewrectangle.width,6*vivewrectangle.height);
 
                             
                             java.awt.Point templocation =new java.awt.Point(neuronpositionsX[i][j],neuronpositionsY[i][j]);
                             
                        
                        if (checkrectangle.contains(templocation)==false){
                            continue;
                        }
                    }
                    
                    //
                    
                    


                    
                    //int[] tempobjectsIDnumbers=getObjectsAtNeuron(i+1,j+1,mytempinputdata); //shuld have +1 ;excited neurons are saved from pos=1. 
                    int[] tempobjectsIDnumbers=getObjectsAtNeuron(i+1,j+1,this.mycompileddatasetindrawingpanel); //shuld have +1 ;excited neurons are saved from pos=1. 
                    
                    ///
                        int countsmiles=0;
                        String[] smilesasstrings=new String[tempobjectsIDnumbers.length];
                        int[] inlinenumbersofselectedobjects=new int[tempobjectsIDnumbers.length];
                        
                   

                         for(int io=0;io<this.mycompileddatasetindrawingpanel.getNumberOfObjects();io++){   
                            findnewobjectifidnumberareequallabel:
                            for (int jo=0;jo<tempobjectsIDnumbers.length;jo++){
                                //if(this.tempmyinputdata.getObjectsIDs(i)==IDnumbers[j]){
                                if(this.mycompileddatasetindrawingpanel.getObjectsIDs(io)==tempobjectsIDnumbers[jo]){    
                                    smilesasstrings[countsmiles]=getsmileofanobject(io); 
                                    inlinenumbersofselectedobjects[countsmiles]=io;
                                   // System.out.println(String.valueOf(this.mycompileddatasetindrawingpanel.getObjectsIDs(io))+"  smiles: "+smilesasstrings[countsmiles]+"  inlinenumber="+String.valueOf(inlinenumbersofselectedobjects[countsmiles]));
                                    countsmiles=countsmiles+1;                                    
                                    break findnewobjectifidnumberareequallabel;//must be here in case the same ID is present more than once;should not be;same ID, same structure!
                                }

                            }
                        }
                    ///
                    
                    
                    String tstr="";
            /*        String[] smilesasstrings = new String[tempobjectsIDnumbers.length];
                    
                  for (int iobj=0;iobj<tempobjectsIDnumbers.length;iobj++){
                    //for (int ioo=0;ioo<this.mystartingframe.mydataclass.getNumberOfObjects();ioo++){
                    for (int ioo=0;ioo<this.mycompileddatasetindrawingpanel.getNumberOfObjects();ioo++){    
                        //if (this.mystartingframe.mydataclass.getObjectsIDs(ioo)==tempobjectsIDnumbers[iobj]){
                        if (this.mycompileddatasetindrawingpanel.getObjectsIDs(ioo)==tempobjectsIDnumbers[iobj]){
                            smilesasstrings[iobj]=this.tempsmiles[ioo];//do not take the whole tempsmiles
                       // System.out.println("Smile: "+smilesasstrings[iobj]);
                        }
                    }
                  }
                   */
                                            
                    for (int iobj=0;iobj<tempobjectsIDnumbers.length;iobj++){
                        tstr=tstr+String.valueOf(tempobjectsIDnumbers[iobj])+" ";

                    }
                    
                      neuronobject[i][j]=new javax.swing.JLabel(){

                        @Override
                        public String getToolTipText(MouseEvent event) {
                            String tooltip=this.getToolTipText();
                            try{
                            String htmltext = "<html><center><p><font color=red>" + tooltip + "</font></p></html>";
                            return htmltext;
                            }catch(Exception ex){
                                return tooltip;
                            }
 
                        }
                        @Override
                            public java.awt.Point getToolTipLocation(MouseEvent e) {
                                return new java.awt.Point(e.getX()+20,e.getY()+20);
                            }
                     };
                                          
                     neuronobject[i][j].setBorder(labelborder);
                //     neuronobject[i][j].setText(tstr);
                     neuronobject[i][j].setForeground(Color.red);
                     neuronobject[i][j].setSize(neuronwidth, neuronheight);
                     neuronobject[i][j].setBounds(neuronpositionsX[i][j], neuronpositionsY[i][j], neuronwidth, neuronheight);
                     neuronobject[i][j].setLocation(neuronpositionsX[i][j], neuronpositionsY[i][j]);
                     neuronobject[i][j].setHorizontalAlignment(SwingConstants.CENTER);
                     
                     neuronobject[i][j].addMouseListener(new MouseListener() {

                        @Override
                        public void mouseClicked(MouseEvent e) {
                        //    throw new UnsupportedOperationException("Not supported yet."); //To change body of generated methods, choose Tools | Templates.
                            if (e.getClickCount()==2){
                                displayselectedneuron(e.getComponent().getLocation().x,e.getComponent().getLocation().y,e);
                            }
                            if (e.getClickCount()==1){
                               saveSelectedNeuronCoordinates(e);
                               if (e.getButton()==3){
                                    showpopUpMenuOnNeuron(e,mypanelfordrawing);

                               }
                            }
                                                                
                        }

                        
                        @Override
                        public void mousePressed(MouseEvent e) {
                        //    throw new UnsupportedOperationException("Not supported yet."); //To change body of generated methods, choose Tools | Templates.
                            displayneuroncoordinatesatposition(e.getComponent().getLocation().x,e.getComponent().getLocation().y,e);
                        }

                        @Override
                        public void mouseReleased(MouseEvent e) {
                        //    throw new UnsupportedOperationException("Not supported yet."); //To change body of generated methods, choose Tools | Templates.
                        }

                        @Override
                        public void mouseEntered(MouseEvent e) {
                         //   throw new UnsupportedOperationException("Not supported yet."); //To change body of generated methods, choose Tools | Templates.
                            displayneuroncoordinates(e.getComponent().getLocation().x,e.getComponent().getLocation().y,e);
                        }

                        @Override
                        public void mouseExited(MouseEvent e) {
                        //    throw new UnsupportedOperationException("Not supported yet."); //To change body of generated methods, choose Tools | Templates.
                        }
                    });
              
                                  
                             
                     if (this.checkboxsavetopmaptofile.isSelected()){
                         
                        
                        tempneuronobject[i][j]=new javax.swing.JLabel(){

                        @Override
                        public String getToolTipText(MouseEvent event) {
                            String tooltip=this.getToolTipText();
                            try{
                            String htmltext = "<html><center><p><font color=red>" + tooltip + "</font></p></html>";
                            return htmltext;
                            }catch(Exception ex){
                                return tooltip;
                            }
 
                        }
                        @Override
                            public java.awt.Point getToolTipLocation(MouseEvent e) {
                                return new java.awt.Point(e.getX()+20,e.getY()+20);
                            }
                     };
                        tempneuronobject[i][j].setBorder(labelborder);
               //         tempneuronobject[i][j].setText(tstr);
                        tempneuronobject[i][j].setForeground(Color.red);
                        tempneuronobject[i][j].setSize(neuronwidth, neuronheight);
                        tempneuronobject[i][j].setBounds(neuronpositionsX[i][j], neuronpositionsY[i][j], neuronwidth, neuronheight);
                        tempneuronobject[i][j].setLocation(neuronpositionsX[i][j], neuronpositionsY[i][j]);
                        neuronobject[i][j].setHorizontalAlignment(SwingConstants.CENTER);
                      }
          
  
                     ImageIcon icon;
                     //ImageIcon icon =mydrawmoleculesfunction(neuronobject[i][j],smilesasstrings,tempobjectsIDnumbers,i,j);
                     
                        icon=getImageIconforDistances(distances,i,j,neuronobject[i][j]);
                        neuronobject[i][j].setToolTipText(String.valueOf(distances[j*nx+i]));
                        
                       if (this.checkboxsavetopmaptofile.isSelected()){
                        tempneuronobject[i][j]=new javax.swing.JLabel(){

                        @Override
                        public String getToolTipText(MouseEvent event) {
                            String tooltip=this.getToolTipText();
                            try{
                            String htmltext = "<html><center><p><font color=red>" + tooltip + "</font></p></html>";
                            return htmltext;
                            }catch(Exception ex){
                                return tooltip;
                            }
 
                        }
                        @Override
                            public java.awt.Point getToolTipLocation(MouseEvent e) {
                                return new java.awt.Point(e.getX()+20,e.getY()+20);
                            }
                     };
                        tempneuronobject[i][j].setBorder(labelborder);
                     //   tempneuronobject[i][j].setText("["+String.valueOf(i+1)+","+String.valueOf(j+1)+"]");
                        tempneuronobject[i][j].setForeground(Color.red);
                        tempneuronobject[i][j].setSize(neuronwidth, neuronheight);
                        tempneuronobject[i][j].setBounds(neuronpositionsX[i][j], neuronpositionsY[i][j], neuronwidth, neuronheight);
                        tempneuronobject[i][j].setLocation(neuronpositionsX[i][j], neuronpositionsY[i][j]);
                        tempneuronobject[i][j].setIcon((Icon) icon);
                        tempneuronobject[i][j].setHorizontalAlignment(SwingConstants.CENTER);
                        }
                        
                      if (neuronobject[i][j]==null){
                        neuronobject[i][j]=new javax.swing.JLabel(){

                        @Override
                        public String getToolTipText(MouseEvent event) {
                            String tooltip=this.getToolTipText();
                            try{
                            String htmltext = "<html><center><p><font color=red>" + tooltip + "</font></p></html>";
                            return htmltext;
                            }catch(Exception ex){
                                return tooltip;
                            }
 
                        }
                        @Override
                            public java.awt.Point getToolTipLocation(MouseEvent e) {
                                return new java.awt.Point(e.getX()+20,e.getY()+20);
                            }
                     };
                     neuronobject[i][j].setBorder(labelborder);
                //     neuronobject[i][j].setText(tstr);
                     neuronobject[i][j].setForeground(Color.red);
                     neuronobject[i][j].setSize(neuronwidth, neuronheight);
                     neuronobject[i][j].setBounds(neuronpositionsX[i][j], neuronpositionsY[i][j], neuronwidth, neuronheight);
                     neuronobject[i][j].setLocation(neuronpositionsX[i][j], neuronpositionsY[i][j]);
                     neuronobject[i][j].setHorizontalAlignment(SwingConstants.CENTER);
                     
                     neuronobject[i][j].addMouseListener(new MouseListener() {

                        @Override
                        public void mouseClicked(MouseEvent e) {
                        //    throw new UnsupportedOperationException("Not supported yet."); //To change body of generated methods, choose Tools | Templates.
                            if (e.getClickCount()==2){
                                displayselectedneuron(e.getComponent().getLocation().x,e.getComponent().getLocation().y,e);
                            }
                            if (e.getClickCount()==1){
                               saveSelectedNeuronCoordinates(e);
                               if (e.getButton()==3){
                                    showpopUpMenuOnNeuron(e,mypanelfordrawing);

                               }
                            }
                                                                
                        }

                        
                        @Override
                        public void mousePressed(MouseEvent e) {
                        //    throw new UnsupportedOperationException("Not supported yet."); //To change body of generated methods, choose Tools | Templates.
                            displayneuroncoordinatesatposition(e.getComponent().getLocation().x,e.getComponent().getLocation().y,e);
                        }

                        @Override
                        public void mouseReleased(MouseEvent e) {
                        //    throw new UnsupportedOperationException("Not supported yet."); //To change body of generated methods, choose Tools | Templates.
                        }

                        @Override
                        public void mouseEntered(MouseEvent e) {
                         //   throw new UnsupportedOperationException("Not supported yet."); //To change body of generated methods, choose Tools | Templates.
                            displayneuroncoordinates(e.getComponent().getLocation().x,e.getComponent().getLocation().y,e);
                        }

                        @Override
                        public void mouseExited(MouseEvent e) {
                        //    throw new UnsupportedOperationException("Not supported yet."); //To change body of generated methods, choose Tools | Templates.
                        }
                    });
                      }
                              
                        neuronobject[i][j].setIcon((Icon) icon);
    
                  //   }//end of if statement
                     //
                     
                     
                     
                     

                     mypanelfordrawing.add(neuronobject[i][j]);

                     
                     if (this.checkboxsavetopmaptofile.isSelected()){ 
                        temppanel.add(tempneuronobject[i][j]);
                     }
                     
                        invalidate();
                        repaint();                                              
                }
            }

            


         if (this.checkboxsavetopmaptofile.isSelected()){
                //if(comboboxforthegraph.getSelectedIndex()<this.tempmyinputdata.getNumberOfDescriptorsPlusTargets()){
                if(comboboxforthegraph.getSelectedIndex()==comboboxforthegraph.getItemCount()-1){
                    for(int tl=0;tl<this.jlcolorbar.length;tl++){
                       javax.swing.JLabel tempjlcolorbar=new javax.swing.JLabel();
                       tempjlcolorbar.setText(jlcolorbar[tl].getText());
                       tempjlcolorbar.setSize(jlcolorbar[tl].getSize());
                       tempjlcolorbar.setFont(jlcolorbar[tl].getFont());
                       tempjlcolorbar.setLocation(jlcolorbar[tl].getLocation());
                       tempjlcolorbar.setIcon(jlcolorbar[tl].getIcon());
                       temppanel.add(tempjlcolorbar);
              }
           }
           invalidate();
           repaint();
         try {                        
                    try {
                        savetopmapimage(prefsize,temppanel);
                    } catch (IOException ex) {
                        Logger.getLogger(DrawingPanel.class.getName()).log(Level.SEVERE, null, ex);
                    }
         } finally{
             this.saveToFileButton.setText("Save to file");
             System.out.println("Saving cancelled...");
         }
             
         }
         
  
        invalidate();
        repaint();
      }
      
    }
    
    private double[] calculateDistancesBetweenNeurons(int x,int y){
        int neuronsequencenumber=x+(y-1)*(this.nx);
        System.out.println("neuron sequence number="+neuronsequencenumber);
         double[] returneddistances;
         
        double[] euclideandistancesofaneurontotheselectedneuron=new double[(this.nx)*(this.ny)];
        double[] tanimotosimilarityofaneurontotheselectedneuron=new double[(this.nx)*(this.ny)];
   
        double[] selectedneurondescriptorweights=new double[this.mycompileddatasetindrawingpanel.getNumberOfDescriptorsPlusTargets()-this.mycompileddatasetindrawingpanel.getNumberOfTargets()];
            for (int i=0;i<selectedneurondescriptorweights.length;i++){  
        selectedneurondescriptorweights[i] =this.mycompileddatasetindrawingpanel.getcpannweights()[neuronsequencenumber-1][i];
            }
           
            for (int j=0;j<((this.nx)*(this.ny));j++){ 
            double sum=0;
            double sumproductxiyi=0;
            
                for (int i=0;i<selectedneurondescriptorweights.length;i++){ 
                    sum=sum+Math.pow(this.mycompileddatasetindrawingpanel.getcpannweights()[j][i]-selectedneurondescriptorweights[i],2);
                    sumproductxiyi=sumproductxiyi+(this.mycompileddatasetindrawingpanel.getcpannweights()[j][i]*selectedneurondescriptorweights[i]);
                }
                euclideandistancesofaneurontotheselectedneuron[j]=Math.pow(sum,0.5);
                tanimotosimilarityofaneurontotheselectedneuron[j]=(sumproductxiyi/(sum+sumproductxiyi));
            }
            
        if (returntanimotsimlarity==true){
            returneddistances=tanimotosimilarityofaneurontotheselectedneuron;
        }else{
        returneddistances=euclideandistancesofaneurontotheselectedneuron;
    }
        return returneddistances;
    }
       
    private ImageIcon getImageIconforDistances(double[] distances,int i,int j,javax.swing.JLabel neuronobjectlabel){

        //color scale obtained from Matlab - 64 different colors
        double[] rvalues={0, 0, 0, 0, 0, 0, 0, 0, 0, 0, 0, 0, 0, 0, 0, 0, 0, 0, 0, 0, 0, 0, 0, 0, 15.9375, 31.875, 47.8125, 63.75, 79.6875, 95.625, 111.5625, 127.5, 143.4375, 159.375, 175.3125, 191.25, 207.1875, 223.125, 239.0625, 255, 255, 255, 255, 255, 255, 255, 255, 255, 255, 255, 255, 255, 255, 255, 255, 255, 239.0625, 223.125, 207.1875, 191.25, 175.3125, 159.375, 143.4375, 127.5};
        double[] gvalues={0, 0, 0, 0, 0, 0, 0, 0, 15.9375000000000, 31.8750000000000, 47.8125000000000, 63.7500000000000, 79.6875000000000, 95.6250000000000, 111.562500000000, 127.500000000000, 143.437500000000, 159.375000000000, 175.312500000000, 191.250000000000, 207.187500000000, 223.125000000000, 239.062500000000, 255, 255, 255, 255, 255, 255, 255, 255, 255, 255, 255, 255, 255, 255, 255, 255, 255, 239.062500000000, 223.125000000000, 207.187500000000, 191.250000000000, 175.312500000000, 159.375000000000, 143.437500000000, 127.500000000000, 111.562500000000, 95.6250000000000, 79.6875000000000, 63.7500000000000, 47.8125000000000, 31.8750000000000, 15.9375000000000, 0, 0, 0, 0, 0, 0, 0, 0, 0};
        double[] bvalues={143.437500000000, 159.375000000000, 175.312500000000, 191.250000000000, 207.187500000000, 223.125000000000, 239.062500000000, 255, 255, 255, 255, 255, 255, 255, 255, 255, 255, 255, 255, 255, 255, 255, 255, 255, 239.062500000000, 223.125000000000, 207.187500000000, 191.250000000000, 175.312500000000, 159.375000000000, 143.437500000000, 127.500000000000, 111.562500000000, 95.6250000000000, 79.6875000000000, 63.7500000000000, 47.8125000000000, 31.8750000000000, 15.9375000000000, 0, 0, 0, 0, 0, 0, 0, 0, 0, 0, 0, 0, 0, 0, 0, 0, 0, 0, 0, 0, 0, 0, 0, 0, 0};
        


        
        
        double maxval=-1e100;
        double minval=1e100;
        
        double[][] tempcpannweights=this.mycompileddatasetindrawingpanel.getcpannweights();
        int tempnx=this.mycompileddatasetindrawingpanel.getNumberOfNeouronsInXDirection();
        int tempny=this.mycompileddatasetindrawingpanel.getNumberOfNeouronsInYDirection();
        
        //for(int t=0;t<nx*ny;t++){
        for(int t=0;t<tempnx*tempny;t++){
           //maxval=Math.max(cpannweights[t][ilevel],maxval);
           //minval=Math.min(cpannweights[t][ilevel],minval);
           maxval=Math.max(distances[t],maxval);
           minval=Math.min(distances[t],minval);
        }
        
        
        Rectangle rectangletotestforcolorbar= new Rectangle(xoffset+nx*neuronwidth+xoffset+colorbarwidth+5,yoffset,colorbarwidth,colorbarheight);

        boolean colorbarshouldbeshown=rectangletotestforcolorbar.intersects(this.drawingscrollpane.getViewport().getViewRect());
    
        
       // if((i==0)&(j==0)){ //draw colorbar - scale
        if(colorbarshouldbeshown&&(!colorbarisshown)){
            
            
            colorbarheight=Integer.parseInt(comboboxforscalesize.getSelectedItem().toString());
            int onelabelheight=colorbarheight/(rvalues.length);
            
            jlcolorbar = new javax.swing.JLabel[rvalues.length+2];//+2 for minval and maxvallabels
            int textwidth;
            int textheigth;
            
               java.text.DecimalFormat decformat = new java.text.DecimalFormat("0.0000");
               java.text.DecimalFormatSymbols decfsym=new java.text.DecimalFormatSymbols();
               decfsym.setDecimalSeparator('.');
               decformat.setDecimalFormatSymbols(decfsym); 
                       // javax.swing.JLabel jlminvalue = new javax.swing.JLabel();
               jlcolorbar[jlcolorbar.length-2]= new javax.swing.JLabel();
               Font scalefont=jlcolorbar[jlcolorbar.length-2].getFont();
               scalefont=scalefont.deriveFont(Float.parseFloat(this.colorscalefontsize_combobox.getSelectedItem().toString()));
               jlcolorbar[jlcolorbar.length-2].setFont(scalefont);
                           
               //calculate width of the text
               java.awt.font.FontRenderContext frc = new java.awt.font.FontRenderContext(new java.awt.geom.AffineTransform(),true,true);
               textwidth = (int)(scalefont.getStringBounds("+0.00000", frc).getWidth());
               textheigth = (int)(scalefont.getStringBounds("+0.00000", frc).getHeight());
                            
            
            for (int nc=0;nc<rvalues.length;nc++){
                    ImageIcon iconcb = new ImageIcon();
                    Image image= new BufferedImage(colorbarwidth,onelabelheight,BufferedImage.TYPE_INT_RGB);
                    Graphics2D g2 = (Graphics2D)image.getGraphics();
                    Color mycolor = new Color((int)(rvalues[nc]), (int)gvalues[nc], (int)bvalues[nc]);

                        
                        g2.setColor(mycolor);        
                        g2.fillRect(0,0,this.colorbarwidth,onelabelheight);        
                        iconcb.setImage(image);
                        g2.dispose();
                        

                        jlcolorbar[nc]=new javax.swing.JLabel();
                        
                        if (nc==0){
                          jlcolorbar[jlcolorbar.length-2]= new javax.swing.JLabel();

                           // javax.swing.JLabel jlminvalue = new javax.swing.JLabel();
                            //    scalefont=jlcolorbar[jlcolorbar.length-2].getFont();
                            //    scalefont=scalefont.deriveFont(Float.parseFloat(this.colorscalefontsize_combobox.getSelectedItem().toString()));
                            jlcolorbar[jlcolorbar.length-2].setFont(scalefont);

                            
                            jlcolorbar[jlcolorbar.length-2].setText(String.valueOf(decformat.format(minval)));                            
                            //jlcolorbar[jlcolorbar.length-2].setLocation(xoffset+nx*neuronwidth+xoffset+colorbarwidth+5, textheigth/2-(Integer.parseInt(this.colorscalefontsize_combobox.getSelectedItem().toString()))/2+yoffset+(this.colorbarheight)-nc*(this.colorbarheight)/(rvalues.length));
                            jlcolorbar[jlcolorbar.length-2].setLocation(xoffset+tempnx*neuronwidth+xoffset+colorbarwidth+5, textheigth/2-(Integer.parseInt(this.colorscalefontsize_combobox.getSelectedItem().toString()))/2+yoffset+(this.colorbarheight)-nc*(this.colorbarheight)/(rvalues.length));
                            
                            jlcolorbar[jlcolorbar.length-2].setSize(textwidth,Integer.parseInt(this.colorscalefontsize_combobox.getSelectedItem().toString()));
                            jlcolorbar[jlcolorbar.length-2].setVisible(true);

                            this.mypanefordrawing.add(jlcolorbar[jlcolorbar.length-2]);
                            
                            
                        }
                        if (nc==rvalues.length-1){ 
                            jlcolorbar[jlcolorbar.length-1]= new javax.swing.JLabel();       


                          //  javax.swing.JLabel jlmaxvalue = new javax.swing.JLabel();
                             //   scalefont=jlcolorbar[jlcolorbar.length-1].getFont();
                             //   scalefont=scalefont.deriveFont(Float.parseFloat(this.colorscalefontsize_combobox.getSelectedItem().toString()));
                            jlcolorbar[jlcolorbar.length-1].setFont(scalefont);                          
                            
                            jlcolorbar[jlcolorbar.length-1].setText(String.valueOf(decformat.format(maxval))); 
                            //jlcolorbar[jlcolorbar.length-1].setLocation(xoffset+nx*neuronwidth+xoffset+colorbarwidth+5, textheigth/2-(Integer.parseInt(this.colorscalefontsize_combobox.getSelectedItem().toString()))/2+yoffset+(this.colorbarheight)-nc*(this.colorbarheight)/(rvalues.length));
                            jlcolorbar[jlcolorbar.length-1].setLocation(xoffset+tempnx*neuronwidth+xoffset+colorbarwidth+5, textheigth/2-(Integer.parseInt(this.colorscalefontsize_combobox.getSelectedItem().toString()))/2+yoffset+(this.colorbarheight)-nc*(this.colorbarheight)/(rvalues.length));
                            
                            jlcolorbar[jlcolorbar.length-1].setSize(textwidth,Integer.parseInt(this.colorscalefontsize_combobox.getSelectedItem().toString()));
                            jlcolorbar[jlcolorbar.length-1].setVisible(true);

                            
                            this.mypanefordrawing.add(jlcolorbar[jlcolorbar.length-1]);

                        }
                        
                       
                        
                        jlcolorbar[nc].setSize(colorbarwidth, onelabelheight);
                        jlcolorbar[nc].setIcon(iconcb);
                        //jlcolorbar[nc].setLocation(xoffset+nx*neuronwidth+xoffset, textheigth/2+yoffset+(this.colorbarheight)-nc*(this.colorbarheight)/(rvalues.length));
                        jlcolorbar[nc].setLocation(xoffset+tempnx*neuronwidth+xoffset, textheigth/2+yoffset+(this.colorbarheight)-nc*(this.colorbarheight)/(rvalues.length));
                        
                        jlcolorbar[nc].setVisible(true);
                        this.mypanefordrawing.add(jlcolorbar[nc]);

                        
                }

            invalidate();
            repaint();
            
             colorbarisshown=true;
            }
        
        
        int imgwidth=neuronobjectlabel.getWidth();
        int imgheight=neuronobjectlabel.getHeight();
        

                
     //   System.out.println(imgwidth);
     //   System.out.println(imgheight);
           
        ImageIcon icon = new ImageIcon();
        Image image= new BufferedImage(imgwidth,imgheight,BufferedImage.TYPE_INT_RGB);
        Graphics2D g2 = (Graphics2D)image.getGraphics();


        
       
         
       // double normalizedvalue=(this.cpannweights[nx*(j)+i][ilevel]-minval)/(maxval-minval);
        double normalizedvalue=(distances[tempnx*(j)+i]-minval)/(maxval-minval);
        
        int ci=(int)((normalizedvalue*63));

      /*  System.out.println(this.cpannweights[ny*(j)][i]);
        System.out.println(maxval);
        System.out.println(minval);
        System.out.println(normalizedvalue);
         System.out.println(ci);
        System.out.println("---------------");
*/

        
        
        Color mycolor = new Color((int)(rvalues[ci]), (int)gvalues[ci], (int)bvalues[ci]);

                    
        g2.setColor(mycolor);
        
        g2.fillRect(0,0,imgwidth,imgheight);
        
        icon.setImage(image);
        
            g2.dispose();
           return icon;
    }
    
    
    public IAtomContainer getpreparedmymolecule(String ithmoleculestring,int k){
        
       SmilesParser smilesParser = new SmilesParser(SilentChemObjectBuilder.getInstance());
       IAtomContainer molecule = null;
       
       
       String kthsmilestring=ithmoleculestring;
   
        try {
            molecule = smilesParser.parseSmiles(kthsmilestring);
        } catch (InvalidSmilesException ex) {
            Logger.getLogger(DisplaySelectedNeuronDialog.class.getName()).log(Level.SEVERE, null, ex);
        }
         
       StructureDiagramGenerator structdiaggen = new StructureDiagramGenerator();
        structdiaggen.setMolecule(molecule);
        try {
            structdiaggen.generateCoordinates();
        } catch (CDKException ex) {
            Logger.getLogger(DisplaySelectedNeuronDialog.class.getName()).log(Level.SEVERE, null, ex);
        }
        molecule=structdiaggen.getMolecule();
           
        
      return molecule;
    }
    
    public void drawneurons(javax.swing.JPanel mypanelfordrawing) throws IOException, AWTException, CloneNotSupportedException, InvalidSmilesException, CDKException{

        
      try {  
            if (this.threadfordrawingneurons.isAlive()){       
                return;
            } 
      }catch (java.lang.NullPointerException ex){   
          /*     this.compilemydtatasets();
               this.calculateneuronpositions(mypanelfordrawing);
           */    
               DrawNeuronsThreadClass drawneuronsthread = new DrawNeuronsThreadClass(mypanelfordrawing);
               this.threadfordrawingneurons = new Thread(drawneuronsthread);
               this.threadfordrawingneurons.start(); 
      }
            
      if (!this.threadfordrawingneurons.isAlive()){
             /*  this.compilemydtatasets();
               this.calculateneuronpositions(mypanelfordrawing);
               */
               DrawNeuronsThreadClass drawneuronsthread = new DrawNeuronsThreadClass(mypanelfordrawing);
               this.threadfordrawingneurons = new Thread(drawneuronsthread);
               this.threadfordrawingneurons.start();
            } 

    }
    
public void displayneuroncoordinatesatposition(int xpos,int ypos, MouseEvent e){

this.mydrawingframesource.compilemydatasetsfromwithinmydrawingframe();
mycompileddatasetindrawingpanel=mydrawingframesource.getMycompileddatasetfromDrawingFrame();


System.out.println("number of objects in compileddataset="+mycompileddatasetindrawingpanel.getNumberOfObjects());
this.updateobjectsmilesarraysize();
   
    
    int idx=(xpos-this.xoffset)/(this.neuronwidth);
    int idy=-1-(ypos-this.yoffset-this.neuronheight*ny)/(this.neuronheight);
    System.out.print("neuron: [");
    System.out.print(idx+1); 
    System.out.print(", ");
    System.out.print(idy+1);
    System.out.println("]");
    
    
                            
        //int[] objectsatcurrentneuron=this.getObjectsAtNeuron(idx+1, idy+1,this.tempmyinputdata);
        int[] objectsatcurrentneuron=this.getObjectsAtNeuron(idx+1, idy+1,this.mycompileddatasetindrawingpanel);
        
        int[] IDnumbers=objectsatcurrentneuron;
        int numberofmolecules=IDnumbers.length;
        
                
        ///
        int[] inlinenumbersofselectedobjects=new int[numberofmolecules];
        String[] smilesasstrings=new String[numberofmolecules];
        int countsmiles=0;

                         for(int io=0;io<this.mycompileddatasetindrawingpanel.getNumberOfObjects();io++){   
                            findnewobjectifidnumberareequallabel:
                            for (int jo=0;jo<numberofmolecules;jo++){
                                //if(this.tempmyinputdata.getObjectsIDs(i)==IDnumbers[j]){
                                if(this.mycompileddatasetindrawingpanel.getObjectsIDs(io)==IDnumbers[jo]){    
                                    smilesasstrings[countsmiles]=getsmileofanobject(io); 
                                    inlinenumbersofselectedobjects[countsmiles]=io;
                                   // System.out.println(String.valueOf(this.mycompileddatasetindrawingpanel.getObjectsIDs(io))+"  smiles: "+smilesasstrings[countsmiles]+"  inlinenumber="+String.valueOf(inlinenumbersofselectedobjects[countsmiles]));
                                    countsmiles=countsmiles+1;                                    
                                    break findnewobjectifidnumberareequallabel;//must be here in case the same ID is present more than once;should not be;same ID, same structure!
                                }

                            }
                        }
        ///
        
    //    String[] smilesasstrings=new String[numberofmolecules];
        
        System.out.println("number of molecules="+String.valueOf(numberofmolecules));
        
         countsmiles=0;
        
         //for (int i=0;i<this.tempmyinputdata.getNumberOfObjects();i++){

         
/*         for (int i=0;i<this.mycompileddatasetindrawingpanel.getNumberOfObjects();i++){  
             findnewobjectifidnumberareequal:
             for (int j=0;j<IDnumbers.length;j++){

                             
                 //if(this.tempmyinputdata.getObjectsIDs(i)==IDnumbers[j]){
                 if(this.mycompileddatasetindrawingpanel.getObjectsIDs(i)==IDnumbers[j]){ 

                         smilesasstrings[countsmiles]=getsmileofanobject(i);
                         countsmiles=countsmiles+1;
                         break findnewobjectifidnumberareequal;//must be here in case the same ID is present more than once;should not be;same ID, same structure!

                 }

             }
         }
*/
         
    int selectedmoleculeontheneuron=0;
         
   if (numberofmolecules>0){      
        int numberofcolumns=1+(int)Math.sqrt(numberofmolecules);
        int numberofrows=1+numberofmolecules/numberofcolumns;
        
        if ((numberofcolumns*(numberofrows-1))==numberofmolecules){
            numberofrows=numberofrows-1;
        }
        if (((int)Math.sqrt(numberofmolecules)*(int)Math.sqrt(numberofmolecules))==numberofmolecules){
            numberofcolumns=(int)Math.sqrt(numberofmolecules);
            numberofrows=(int)Math.sqrt(numberofmolecules);
        }
        
        if (numberofmolecules==1){
            numberofrows=1;
            numberofcolumns=1;
        }
     
        int dx=this.neuronwidth/numberofcolumns;
        int dy=this.neuronheight/numberofrows;
        
        selectedmoleculeontheneuron=((e.getY()/dy)*numberofcolumns+(e.getX()/dx)+1);
   }
   
    String tempstr="neuron: ["+String.valueOf(idx+1)+", "+String.valueOf(idy+1)+"]";
    if (numberofmolecules>0){
        if (selectedmoleculeontheneuron-1<numberofmolecules){
        tempstr=tempstr+"   molecule ID="+String.valueOf(IDnumbers[selectedmoleculeontheneuron-1]);
        
        System.out.println("inlinenumber="+inlinenumbersofselectedobjects[selectedmoleculeontheneuron-1]);
              
        tempstr=tempstr+" "+(this.mydrawingframesource.getListOfDatasets().getModel().getElementAt(-1+this.mycompileddatasetindrawingpanel.getObjectDatasetNumber(inlinenumbersofselectedobjects[selectedmoleculeontheneuron-1]))).toString();
 
        /*try{
        tempstr=tempstr+" "+(this.mydrawingframesource.getListOfDatasets().getModel().getElementAt(-1+this.mycompileddatasetindrawingpanel.getObjectDatasetNumber(inlinenumbersofselectedobjects[selectedmoleculeontheneuron-1]))).toString();
        }catch(Exception ex){
            System.out.println(ex.toString());
            
            System.out.println("list size="+this.mydrawingframesource.getListOfDatasets().getModel().getSize());
            for (int ilitem=0;ilitem<this.mydrawingframesource.getListOfDatasets().getModel().getSize();ilitem++){
                System.out.println(this.mydrawingframesource.getListOfDatasets().getModel().getElementAt(ilitem));
            }

        }*/
   
        
        }
        
    } 
 
    this.labelfordisplayinginformation.setText(tempstr);
    
}       
    
    
public void displayneuroncoordinates(int xpos,int ypos, MouseEvent e){
    
    int idx=(xpos-this.xoffset)/(this.neuronwidth);
    int idy=-1-(ypos-this.yoffset-this.neuronheight*ny)/(this.neuronheight);
    System.out.print("neuron: [");
    System.out.print(idx+1); 
    System.out.print(", ");
    System.out.print(idy+1);
    System.out.println("]");
    
    
        //int[] objectsatcurrentneuron=this.getObjectsAtNeuron(idx+1, idy+1,this.tempmyinputdata);
        int[] objectsatcurrentneuron=this.getObjectsAtNeuron(idx+1, idy+1,this.mycompileddatasetindrawingpanel);
        int[] IDnumbers=objectsatcurrentneuron;
        int numberofmolecules=IDnumbers.length;
        
 
           
   
    String tempstr="neuron: ["+String.valueOf(idx+1)+", "+String.valueOf(idy+1)+"]";
    
    this.labelfordisplayinginformation.setText(tempstr);
    
}   

public void displayselectedneuronfromneuronXiandYiposition(int x,int y){
    int xpos=this.xoffset+x*this.neuronwidth;
    int ypos=this.yoffset+y*this.neuronheight;
    displayselectedneuron(xpos,ypos,null);
}

public void displayselectedneuron(int xpos,int ypos, MouseEvent e){
    
    System.out.println("displayselectedneuron");
    int idx=(xpos-this.xoffset)/(this.neuronwidth);
    int idy=-1-(ypos-this.yoffset-this.neuronheight*ny)/(this.neuronheight);
    System.out.print("selected neuron: [");
    System.out.print(idx+1); 
    System.out.print(", ");
    System.out.print(idy+1);
    System.out.println("]");
    
    this.mycompileddatasetindrawingpanel.saveCurrentlySelectedNeuronPosition(idx+1, idy+1);

    
    //System.out.println(e.getSource().toString());
   
    //int[] objectsatcurrentneuron=this.getObjectsAtNeuron(idx+1, idy+1,this.tempmyinputdata);
    int[] objectsatcurrentneuron=this.getObjectsAtNeuron(idx+1, idy+1,this.mycompileddatasetindrawingpanel);
    int[] IDnumbers=objectsatcurrentneuron;
        
        String[] smilesasstrings=new String[IDnumbers.length];
        int[] selectedneuronobjectsdatasetsource=new int[IDnumbers.length];
        int[] inlinenumbersofselectedobjects=new int[IDnumbers.length];
                
    int[] objectsdatasetsource=this.mydrawingframesource.getDatestsourceofmycompileddatasetobject();
  
       int countsmiles=0;
      
    //for (int i=0;i<this.tempmyinputdata.getNumberOfObjects();i++){
    for (int i=0;i<this.mycompileddatasetindrawingpanel.getNumberOfObjects();i++){   
        findnewobjectifidnumberareequallabel:
        for (int j=0;j<IDnumbers.length;j++){

            
            //if(this.tempmyinputdata.getObjectsIDs(i)==IDnumbers[j]){
            if(this.mycompileddatasetindrawingpanel.getObjectsIDs(i)==IDnumbers[j]){    
                smilesasstrings[countsmiles]=getsmileofanobject(i);
                selectedneuronobjectsdatasetsource[countsmiles]=objectsdatasetsource[i];  
                inlinenumbersofselectedobjects[countsmiles]=i;
                System.out.println("ID="+String.valueOf(this.mycompileddatasetindrawingpanel.getObjectsIDs(i))+"  dataset "+String.valueOf(1+selectedneuronobjectsdatasetsource[countsmiles])+"  smiles: "+smilesasstrings[countsmiles]+"  inlinenumber="+String.valueOf(inlinenumbersofselectedobjects[countsmiles]));
                countsmiles=countsmiles+1;
                break findnewobjectifidnumberareequallabel;//must be here in case the same ID is present more than once;should not be;same ID, same structure!
            }
            
        }
    }

    
    
    DisplaySelectedNeuronDialog dialogdisplayselectedneuron= new DisplaySelectedNeuronDialog(this.getDrawingFrameSource(),false);
    dialogdisplayselectedneuron.saveTopmapFontSizeComboBox(topmapfontsize_combobox);
    dialogdisplayselectedneuron.saveTopMapFontColorComboBox(comboboxforfontcolor);
    dialogdisplayselectedneuron.saveComboBoxforthegraph(comboboxforthegraph);
    dialogdisplayselectedneuron.setMyDrawingFrameSourceToDisplaySelectedNeuron(this.mydrawingframesource);
    dialogdisplayselectedneuron.setInilineNumbersOfObjectsSelected(inlinenumbersofselectedobjects);
    dialogdisplayselectedneuron.setMyCompiledDatsetInDrawingPanel(this.mycompileddatasetindrawingpanel);
    
    javax.swing.JLabel neuronobjectlabel=dialogdisplayselectedneuron.getJLabelfordrawing();
    
            
    dialogdisplayselectedneuron.setVisible(true);
    

    dialogdisplayselectedneuron.saveIDsOfTheMoleculesOnTheNeuron(IDnumbers);
    dialogdisplayselectedneuron.saveObjectsDatasetSource(selectedneuronobjectsdatasetsource);
    dialogdisplayselectedneuron.saveInlineNumbersOfTheObjectsonTheSelectedNeuron(inlinenumbersofselectedobjects);
    
    dialogdisplayselectedneuron.saveSmilesOfTheMoleculesOnTheNeuron(smilesasstrings);
    dialogdisplayselectedneuron.savebooleanshowstructures(booleanshowstructures);
    //dialogdisplayselectedneuron.savetempmyinputdata(this.tempmyinputdata);
    dialogdisplayselectedneuron.savetempmyinputdata(this.mycompileddatasetindrawingpanel);
    
    dialogdisplayselectedneuron.saveXpos(idx+1);
    dialogdisplayselectedneuron.saveYpos(idy+1);


    
    
    
    
    //start of drawing - the selected neuron
        int numberofmolecules =smilesasstrings.length;
        int imgwidth=neuronobjectlabel.getWidth();
        int imgheight=neuronobjectlabel.getHeight();
        
       if (numberofmolecules==0){
           
        ImageIcon icon = new ImageIcon();
        Image image= new BufferedImage(imgwidth,imgheight,BufferedImage.TYPE_INT_RGB);
        Graphics2D g2 = (Graphics2D)image.getGraphics();
        Rectangle[] drawarea= new Rectangle[numberofmolecules];
        
        g2.fillRect(0,0,imgwidth,imgheight);
        g2.dispose();
        return;
       }   
       
      SmilesParser smilesParser = new SmilesParser(SilentChemObjectBuilder.getInstance());
       


        
     //   IMolecule molecule;
     IAtomContainer molecule;//new CDK version
            
    ArrayList generators = new ArrayList();
             generators.add(new BasicSceneGenerator());
             generators.add(new RingGenerator());
             //generators.add(new BasicBondGenerator());             
             generators.add(new ExtendedAtomGenerator());  
             generators.add(new BasicAtomGenerator());
        
        AtomContainerRenderer renderer = new AtomContainerRenderer(generators, new AWTFontManager());
                RendererModel model = renderer.getRenderer2DModel(); 
        
           model.set(BasicAtomGenerator.CompactAtom.class, false);
           model.set(BasicAtomGenerator.AtomRadius.class, 6.0);
           model.set(BasicAtomGenerator.CompactShape.class, BasicAtomGenerator.Shape.SQUARE);
           model.set(BasicAtomGenerator.KekuleStructure.class, false);
           model.set(BasicBondGenerator.BondWidth.class, 1.0);
           model.set(BasicAtomGenerator.ShowExplicitHydrogens.class,true);
           model.set(ExtendedAtomGenerator.ShowImplicitHydrogens.class,true);
           
        
        int numberofcolumns=1+(int)Math.sqrt(numberofmolecules);
        int numberofrows=1+numberofmolecules/numberofcolumns;
        
        if ((numberofcolumns*(numberofrows-1))==numberofmolecules){
            numberofrows=numberofrows-1;
        }
        
        if (((int)Math.sqrt(numberofmolecules)*(int)Math.sqrt(numberofmolecules))==numberofmolecules){
            numberofcolumns=(int)Math.sqrt(numberofmolecules);
            numberofrows=(int)Math.sqrt(numberofmolecules);
        }
        
        if (numberofmolecules==1){
            numberofrows=1;
            numberofcolumns=1;
        }
        

     
        int dx=imgwidth/numberofcolumns;
        int dy=imgheight/numberofrows;
             
        ImageIcon icon = new ImageIcon();
        Image image= new BufferedImage(imgwidth,imgheight,BufferedImage.TYPE_INT_RGB);
        Graphics2D g2 = (Graphics2D)image.getGraphics();
        Rectangle[] drawarea= new Rectangle[numberofmolecules];
        
        g2.fillRect(0,0,imgwidth,imgheight);
        Font font=g2.getFont();

        font=font.deriveFont(Float.parseFloat(this.topmapfontsize_combobox.getSelectedItem().toString()));
        
        int locx=0;
        int locy=0;        
        int[] alocx=new int[numberofmolecules];
        int[] alocy=new int[numberofmolecules];
        
        int count=0;
        for (int rows=0;rows<numberofrows;rows++){
            int y=rows*dy;
            for(int cols=0;cols<numberofcolumns;cols++){
                int x=cols*dx;
                if (count<numberofmolecules){
                alocx[count]=x;
                alocy[count]=y;
                }
                count=count+1;
            }
        }
      
        int lastx=0;
        int lasty=0;
 
      for (int k=0;k<numberofmolecules;k++){           
           //for (int i=0;i<numberofmolecules;i++){
           //     for (int j=0;j<numberofmolecules;j++){

          {
              {
                    if (k<numberofmolecules){
                       // if(smilesasstrings[k]!=null){
                        try{
                            molecule = smilesParser.parseSmiles(smilesasstrings[k]);
                            StructureDiagramGenerator structdiaggen = new StructureDiagramGenerator();
                            structdiaggen.setMolecule(molecule);
                            structdiaggen.generateCoordinates();
                            molecule=structdiaggen.getMolecule();

                            locx=alocx[k];//for 1st molecule
                            locy=alocy[k];
                                                        
                            lastx=locx;
                            lasty=locy;
                                                                
                            drawarea[k]=new Rectangle((int)(0.90*dx),(int)(0.90*dy));
                            drawarea[k].setBounds((int)(locx+0.05*dx),(int)(locy+0.05*dy),(int)(0.90*dx),(int)(0.90*dy));
                            //drawarea.setLocation(0,0);
                            if(this.booleanshowstructures==false){ //write only numbers
                                locx=alocx[k];//for 1st molecule
                                locy=alocy[k];
                                lastx=locx;
                                lasty=locy;
                                g2.setColor(Color.WHITE);
                                g2.fillRect(locx,locy, dx, dy); 
                                
                               // g2.setColor(Color.RED);   
                               //takes color from the array-checks selection in combobox
                                g2.setColor(this.mytopmapfontcolors[this.comboboxforfontcolor.getSelectedIndex()]);
                                
                                if (this.mydrawingframesource.isRadioButtonForDatasetColorsSelected()){
                                    g2.setColor(this.mycompileddatasetindrawingpanel.getDatasetColorsForObjects()[inlinenumbersofselectedobjects[k]]);//instead of k should be sequence number in the compiled dataset
                                }
                                if (this.mydrawingframesource.isRadioButtonForClassColorsSelected()){
                                    g2.setColor(this.mycompileddatasetindrawingpanel.getDatasetColorsForObjects()[inlinenumbersofselectedobjects[k]]);//instead of k should be sequence number in the compiled dataset                                
                                    g2.setColor(this.mycompileddatasetindrawingpanel.getClassColorsForObjects(this.mycompileddatasetindrawingpanel.getObjectsASCII(inlinenumbersofselectedobjects[k])));
                                    
                                }
                                
                                
                                g2.setFont(font);                         
                                g2.drawString(String.valueOf(IDnumbers[k]), locx+dx/2,locy+dy/2);                                
                                g2.setColor(Color.WHITE);
                                
                                                            
                                continue;
                            }else{

                            renderer.setup(molecule,drawarea[k]);


                            g2.setColor(Color.white);
                            g2.fillRect(locx,locy, dx, dy);
                            
                            
                            //g2.setColor(Color.red);
                            //takes color from the array-checks selection in combobox
                            g2.setColor(this.mytopmapfontcolors[this.comboboxforfontcolor.getSelectedIndex()]);
                            if (this.mydrawingframesource.isRadioButtonForDatasetColorsSelected()){
                              g2.setColor(this.mycompileddatasetindrawingpanel.getDatasetColorsForObjects()[inlinenumbersofselectedobjects[k]]);//instead of k should be sequence number in the compiled dataset
                            }
                            if (this.mydrawingframesource.isRadioButtonForClassColorsSelected()){
                              g2.setColor(this.mycompileddatasetindrawingpanel.getDatasetColorsForObjects()[inlinenumbersofselectedobjects[k]]);//instead of k should be sequence number in the compiled dataset
                              g2.setColor(this.mycompileddatasetindrawingpanel.getClassColorsForObjects(this.mycompileddatasetindrawingpanel.getObjectsASCII(inlinenumbersofselectedobjects[k])));         
                            }  
                            
                            renderer.paint(molecule, new AWTDrawVisitor(g2),drawarea[k],true);    
                            
                            }                            
                            
                        }catch(Exception ex){
                        //System.out.println("Error occured. Only ID will be written. Provided smile was: "+smilesasstrings[k]);
                            locx=alocx[k];//for 1st molecule
                            locy=alocy[k];
                            lastx=locx;
                            lasty=locy;
                            g2.setColor(Color.WHITE);
                            g2.fillRect(locx,locy, dx, dy);
                            
                            //g2.setColor(Color.RED);
                            //takes color from the array-checks selection in combobox
                            g2.setColor(this.mytopmapfontcolors[this.comboboxforfontcolor.getSelectedIndex()]);
                            
                            if (this.mydrawingframesource.isRadioButtonForDatasetColorsSelected()){
                               g2.setColor(this.mycompileddatasetindrawingpanel.getDatasetColorsForObjects()[inlinenumbersofselectedobjects[k]]);//instead of k should be sequence number in the compiled dataset
                            }
                            if (this.mydrawingframesource.isRadioButtonForClassColorsSelected()){
                              g2.setColor(this.mycompileddatasetindrawingpanel.getDatasetColorsForObjects()[inlinenumbersofselectedobjects[k]]);//instead of k should be sequence number in the compiled dataset
                              g2.setColor(this.mycompileddatasetindrawingpanel.getClassColorsForObjects(this.mycompileddatasetindrawingpanel.getObjectsASCII(inlinenumbersofselectedobjects[k])));
                            }  
                                
                            g2.setFont(font);
                            g2.drawString(String.valueOf(IDnumbers[k]), locx+dx/2,locy+dy/2);
                            g2.setColor(Color.WHITE);
                        }
                    }
                }
           }          
                                          
       }

       icon.setImage(image);
       g2.dispose();
     
    
    //end of drawing - the selected neuron
       
       neuronobjectlabel.setIcon(icon);//sets icon to the label
       
       
 
}
    
    public int[] getObjectsAtNeuron(int ix, int iy,MyInputData mytempinputdata){
        
        int[] tempobjectsatneuron=new int[mytempinputdata.getNumberOfObjects()];
       
        int maxnumberofobjectsperneuron=0;
        
        tempsmiles=new String[mytempinputdata.getNumberOfObjects()];
        
    
        //
               
       //  System.out.println("X="+String.valueOf(ix)+" Y="+String.valueOf(iy));
                    
                            int count=0;
                            String tempstr="";
                            for (int objid=0;objid<mytempinputdata.getNumberOfObjects();objid++){
                            
                                if (mytempinputdata.getExictedNeuronPositionX(objid)==ix){
                                    if(mytempinputdata.getExictedNeuronPositionY(objid)==iy){
                                        count=count+1;
                                        if (count==1){ 
                                         tempstr="IDs of objects at position ["+String.valueOf(ix)+","+String.valueOf(iy)+"] are:";
                                        }
                                        tempstr=tempstr+" "+String.valueOf(mytempinputdata.getObjectsIDs(objid));                                        
                                        tempobjectsatneuron[count-1]=mytempinputdata.getObjectsIDs(objid); 
                                                
                                        try{
                                        this.tempsmiles[objid]=this.getsmileofanobject(objid);
                                        }catch(Exception ex){
                                            System.out.println("Smiles for object "+objid+" with ID "+mytempinputdata.getObjectsIDs(objid)+" not found!");
                                        }
                                    }
                                }
                                if (count>0){


                                    if (maxnumberofobjectsperneuron<count){
                                        maxnumberofobjectsperneuron=count;
                                    }
                                }
                            }
        if (count>0){                    
  //      System.out.println(tempstr);
        }
        int[] objectsatneuron=new int[maxnumberofobjectsperneuron];

        
        for (int i=0;i<maxnumberofobjectsperneuron;i++){
            objectsatneuron[i]=tempobjectsatneuron[i];
        }
           
        //
        return objectsatneuron;
    }
    
    public ImageIcon mydrawlevelsfunction(javax.swing.JLabel neuronobjectlabel,int ilevel,int i,int j){
       
        
        //color scale obtained from Matlab - 64 different colors
        double[] rvalues={0, 0, 0, 0, 0, 0, 0, 0, 0, 0, 0, 0, 0, 0, 0, 0, 0, 0, 0, 0, 0, 0, 0, 0, 15.9375, 31.875, 47.8125, 63.75, 79.6875, 95.625, 111.5625, 127.5, 143.4375, 159.375, 175.3125, 191.25, 207.1875, 223.125, 239.0625, 255, 255, 255, 255, 255, 255, 255, 255, 255, 255, 255, 255, 255, 255, 255, 255, 255, 239.0625, 223.125, 207.1875, 191.25, 175.3125, 159.375, 143.4375, 127.5};
        double[] gvalues={0, 0, 0, 0, 0, 0, 0, 0, 15.9375000000000, 31.8750000000000, 47.8125000000000, 63.7500000000000, 79.6875000000000, 95.6250000000000, 111.562500000000, 127.500000000000, 143.437500000000, 159.375000000000, 175.312500000000, 191.250000000000, 207.187500000000, 223.125000000000, 239.062500000000, 255, 255, 255, 255, 255, 255, 255, 255, 255, 255, 255, 255, 255, 255, 255, 255, 255, 239.062500000000, 223.125000000000, 207.187500000000, 191.250000000000, 175.312500000000, 159.375000000000, 143.437500000000, 127.500000000000, 111.562500000000, 95.6250000000000, 79.6875000000000, 63.7500000000000, 47.8125000000000, 31.8750000000000, 15.9375000000000, 0, 0, 0, 0, 0, 0, 0, 0, 0};
        double[] bvalues={143.437500000000, 159.375000000000, 175.312500000000, 191.250000000000, 207.187500000000, 223.125000000000, 239.062500000000, 255, 255, 255, 255, 255, 255, 255, 255, 255, 255, 255, 255, 255, 255, 255, 255, 255, 239.062500000000, 223.125000000000, 207.187500000000, 191.250000000000, 175.312500000000, 159.375000000000, 143.437500000000, 127.500000000000, 111.562500000000, 95.6250000000000, 79.6875000000000, 63.7500000000000, 47.8125000000000, 31.8750000000000, 15.9375000000000, 0, 0, 0, 0, 0, 0, 0, 0, 0, 0, 0, 0, 0, 0, 0, 0, 0, 0, 0, 0, 0, 0, 0, 0, 0};
        
        
        double maxval=-1e100;
        double minval=1e100;
        
        double[][] tempcpannweights=this.mycompileddatasetindrawingpanel.getcpannweights();
        int tempnx=this.mycompileddatasetindrawingpanel.getNumberOfNeouronsInXDirection();
        int tempny=this.mycompileddatasetindrawingpanel.getNumberOfNeouronsInYDirection();
        
        //for(int t=0;t<nx*ny;t++){
        for(int t=0;t<tempnx*tempny;t++){
           //maxval=Math.max(cpannweights[t][ilevel],maxval);
           //minval=Math.min(cpannweights[t][ilevel],minval);
           maxval=Math.max(tempcpannweights[t][ilevel],maxval);
           minval=Math.min(tempcpannweights[t][ilevel],minval);
        }
        
        Rectangle rectangletotestforcolorbar= new Rectangle(xoffset+nx*neuronwidth+xoffset+colorbarwidth+5,yoffset,colorbarwidth,colorbarheight);

        boolean colorbarshouldbeshown=rectangletotestforcolorbar.intersects(this.drawingscrollpane.getViewport().getViewRect());
    
        
       // if((i==0)&(j==0)){ //draw colorbar - scale
        if(colorbarshouldbeshown&&(!colorbarisshown)){
            
            colorbarheight=Integer.parseInt(comboboxforscalesize.getSelectedItem().toString());
            int onelabelheight=colorbarheight/(rvalues.length);
            
            jlcolorbar = new javax.swing.JLabel[rvalues.length+2];//+2 for minval and maxvallabels
            int textwidth;
            int textheigth;
            
               java.text.DecimalFormat decformat = new java.text.DecimalFormat("0.0000");
               java.text.DecimalFormatSymbols decfsym=new java.text.DecimalFormatSymbols();
               decfsym.setDecimalSeparator('.');
               decformat.setDecimalFormatSymbols(decfsym); 
                       // javax.swing.JLabel jlminvalue = new javax.swing.JLabel();
               jlcolorbar[jlcolorbar.length-2]= new javax.swing.JLabel();
               Font scalefont=jlcolorbar[jlcolorbar.length-2].getFont();
               scalefont=scalefont.deriveFont(Float.parseFloat(this.colorscalefontsize_combobox.getSelectedItem().toString()));
               jlcolorbar[jlcolorbar.length-2].setFont(scalefont);
                           
               //calculate width of the text
               java.awt.font.FontRenderContext frc = new java.awt.font.FontRenderContext(new java.awt.geom.AffineTransform(),true,true);
               textwidth = (int)(scalefont.getStringBounds("+0.00000", frc).getWidth());
               textheigth = (int)(scalefont.getStringBounds("+0.00000", frc).getHeight());
                            
            
            for (int nc=0;nc<rvalues.length;nc++){
                    ImageIcon iconcb = new ImageIcon();
                    Image image= new BufferedImage(colorbarwidth,onelabelheight,BufferedImage.TYPE_INT_RGB);
                    Graphics2D g2 = (Graphics2D)image.getGraphics();
                        Color mycolor = new Color((int)(rvalues[nc]), (int)gvalues[nc], (int)bvalues[nc]);
                        g2.setColor(mycolor);        
                        g2.fillRect(0,0,this.colorbarwidth,onelabelheight);        
                        iconcb.setImage(image);
                        g2.dispose();
                        

                        jlcolorbar[nc]=new javax.swing.JLabel();
                        
                        if (nc==0){
                          jlcolorbar[jlcolorbar.length-2]= new javax.swing.JLabel();

                           // javax.swing.JLabel jlminvalue = new javax.swing.JLabel();
                            //    scalefont=jlcolorbar[jlcolorbar.length-2].getFont();
                            //    scalefont=scalefont.deriveFont(Float.parseFloat(this.colorscalefontsize_combobox.getSelectedItem().toString()));
                            jlcolorbar[jlcolorbar.length-2].setFont(scalefont);

                            
                            jlcolorbar[jlcolorbar.length-2].setText(String.valueOf(decformat.format(minval)));                            
                            //jlcolorbar[jlcolorbar.length-2].setLocation(xoffset+nx*neuronwidth+xoffset+colorbarwidth+5, textheigth/2-(Integer.parseInt(this.colorscalefontsize_combobox.getSelectedItem().toString()))/2+yoffset+(this.colorbarheight)-nc*(this.colorbarheight)/(rvalues.length));
                            jlcolorbar[jlcolorbar.length-2].setLocation(xoffset+tempnx*neuronwidth+xoffset+colorbarwidth+5, textheigth/2-(Integer.parseInt(this.colorscalefontsize_combobox.getSelectedItem().toString()))/2+yoffset+(this.colorbarheight)-nc*(this.colorbarheight)/(rvalues.length));
                            
                            jlcolorbar[jlcolorbar.length-2].setSize(textwidth,Integer.parseInt(this.colorscalefontsize_combobox.getSelectedItem().toString()));
                            jlcolorbar[jlcolorbar.length-2].setVisible(true);

                            this.mypanefordrawing.add(jlcolorbar[jlcolorbar.length-2]);
                            
                            
                        }
                        if (nc==rvalues.length-1){ 
                            jlcolorbar[jlcolorbar.length-1]= new javax.swing.JLabel();       


                          //  javax.swing.JLabel jlmaxvalue = new javax.swing.JLabel();
                             //   scalefont=jlcolorbar[jlcolorbar.length-1].getFont();
                             //   scalefont=scalefont.deriveFont(Float.parseFloat(this.colorscalefontsize_combobox.getSelectedItem().toString()));
                            jlcolorbar[jlcolorbar.length-1].setFont(scalefont);                          
                            
                            jlcolorbar[jlcolorbar.length-1].setText(String.valueOf(decformat.format(maxval))); 
                            //jlcolorbar[jlcolorbar.length-1].setLocation(xoffset+nx*neuronwidth+xoffset+colorbarwidth+5, textheigth/2-(Integer.parseInt(this.colorscalefontsize_combobox.getSelectedItem().toString()))/2+yoffset+(this.colorbarheight)-nc*(this.colorbarheight)/(rvalues.length));
                            jlcolorbar[jlcolorbar.length-1].setLocation(xoffset+tempnx*neuronwidth+xoffset+colorbarwidth+5, textheigth/2-(Integer.parseInt(this.colorscalefontsize_combobox.getSelectedItem().toString()))/2+yoffset+(this.colorbarheight)-nc*(this.colorbarheight)/(rvalues.length));
                            
                            jlcolorbar[jlcolorbar.length-1].setSize(textwidth,Integer.parseInt(this.colorscalefontsize_combobox.getSelectedItem().toString()));
                            jlcolorbar[jlcolorbar.length-1].setVisible(true);

                            
                            this.mypanefordrawing.add(jlcolorbar[jlcolorbar.length-1]);

                        }
                        
                       
                        
                        jlcolorbar[nc].setSize(colorbarwidth, onelabelheight);
                        jlcolorbar[nc].setIcon(iconcb);
                        //jlcolorbar[nc].setLocation(xoffset+nx*neuronwidth+xoffset, textheigth/2+yoffset+(this.colorbarheight)-nc*(this.colorbarheight)/(rvalues.length));
                        jlcolorbar[nc].setLocation(xoffset+tempnx*neuronwidth+xoffset, textheigth/2+yoffset+(this.colorbarheight)-nc*(this.colorbarheight)/(rvalues.length));
                        
                        jlcolorbar[nc].setVisible(true);                       
        
                        
                        this.mypanefordrawing.add(jlcolorbar[nc]);

                        
                }

            invalidate();
            repaint();
            
            colorbarisshown=true;
            }
        
        
        int imgwidth=neuronobjectlabel.getWidth();
        int imgheight=neuronobjectlabel.getHeight();
        

                
     //   System.out.println(imgwidth);
     //   System.out.println(imgheight);
           
        ImageIcon icon = new ImageIcon();
        Image image= new BufferedImage(imgwidth,imgheight,BufferedImage.TYPE_INT_RGB);
        Graphics2D g2 = (Graphics2D)image.getGraphics();


        
       
         
       // double normalizedvalue=(this.cpannweights[nx*(j)+i][ilevel]-minval)/(maxval-minval);
        double normalizedvalue=(tempcpannweights[tempnx*(j)+i][ilevel]-minval)/(maxval-minval);
        
        int ci=(int)((normalizedvalue*63));

      /*  System.out.println(this.cpannweights[ny*(j)][i]);
        System.out.println(maxval);
        System.out.println(minval);
        System.out.println(normalizedvalue);
         System.out.println(ci);
        System.out.println("---------------");
*/

        
        Color mycolor = new Color((int)(rvalues[ci]), (int)gvalues[ci], (int)bvalues[ci]);

        g2.setColor(mycolor);
        
        g2.fillRect(0,0,imgwidth,imgheight);
        
        icon.setImage(image);
        
            g2.dispose();
           return icon;
         
    }
    
    
    public ImageIcon mydrawgroupsfunction(javax.swing.JLabel neuronobjectlabel,String[] smilesasstrings, int[] IDnumbers, int ix, int iy,int[] inlinenumbersofobjectsontheneuron) throws InvalidSmilesException, CDKException{
        
        int numberofmolecules =smilesasstrings.length;
        
        int imgwidth=neuronobjectlabel.getWidth();
        int imgheight=neuronobjectlabel.getHeight();
        
   //     String smiles=smilesasstrings[0];//FOR TEST 1 SMILE
       if (numberofmolecules==0){
           
        ImageIcon icon = new ImageIcon();
        Image image= new BufferedImage(imgwidth,imgheight,BufferedImage.TYPE_INT_RGB);
        Graphics2D g2 = (Graphics2D)image.getGraphics();
        Rectangle[] drawarea= new Rectangle[numberofmolecules];

        
        g2.fillRect(0,0,imgwidth,imgheight);

            g2.dispose();
           return icon;
       }   
        SmilesParser smilesParser = new SmilesParser(SilentChemObjectBuilder.getInstance());
        //IMolecule molecule;
        IAtomContainer molecule;//new CDK version
  //      molecule = smilesParser.parseSmiles(smiles);


       /* StructureDiagramGenerator structdiaggen = new StructureDiagramGenerator();
        structdiaggen.setMolecule(molecule);
        structdiaggen.generateCoordinates();
        molecule=structdiaggen.getMolecule();
 */
       
            
        List generators = new ArrayList();
             generators.add(new BasicSceneGenerator());
             generators.add(new RingGenerator());
          //   generators.add(new BasicBondGenerator());
             generators.add(new ExtendedAtomGenerator());  
             generators.add(new BasicAtomGenerator());
        
        AtomContainerRenderer renderer = new AtomContainerRenderer(generators, new AWTFontManager());
          RendererModel model = renderer.getRenderer2DModel(); 
       
        
           model.set(BasicAtomGenerator.CompactAtom.class, false);
           model.set(BasicAtomGenerator.AtomRadius.class, 6.0);
           model.set(BasicAtomGenerator.CompactShape.class, BasicAtomGenerator.Shape.SQUARE);
           model.set(BasicAtomGenerator.KekuleStructure.class, false);
           model.set(BasicBondGenerator.BondWidth.class, 1.0);
           model.set(BasicAtomGenerator.ShowExplicitHydrogens.class,true);
           model.set(ExtendedAtomGenerator.ShowImplicitHydrogens.class,true);
       
        int numberofcolumns=1+(int)Math.sqrt(numberofmolecules);
        int numberofrows=1+numberofmolecules/numberofcolumns;
        
        if ((numberofcolumns*(numberofrows-1))==numberofmolecules){
            numberofrows=numberofrows-1;
        }
        if (((int)Math.sqrt(numberofmolecules)*(int)Math.sqrt(numberofmolecules))==numberofmolecules){
            numberofcolumns=(int)Math.sqrt(numberofmolecules);
            numberofrows=(int)Math.sqrt(numberofmolecules);
        }
        if (numberofmolecules==1){
            numberofrows=1;
            numberofcolumns=1;
        }
        
     
        int dx=imgwidth/numberofcolumns;
        int dy=imgheight/numberofrows;
             
        ImageIcon icon = new ImageIcon();
        Image image= new BufferedImage(imgwidth,imgheight,BufferedImage.TYPE_INT_RGB);
        Graphics2D g2 = (Graphics2D)image.getGraphics();
        Rectangle[] drawarea= new Rectangle[numberofmolecules];
        
        g2.fillRect(0,0,imgwidth,imgheight);
        Font font=g2.getFont();
        
        font=font.deriveFont(Float.parseFloat(this.topmapfontsize_combobox.getSelectedItem().toString()));
                
        int locx=0;
        int locy=0;        
        int[] alocx=new int[numberofmolecules];
        int[] alocy=new int[numberofmolecules];
        
        int count=0;
        for (int rows=0;rows<numberofrows;rows++){
            int y=rows*dy;
            for(int cols=0;cols<numberofcolumns;cols++){
                int x=cols*dx;
                if (count<numberofmolecules){
                alocx[count]=x;
                alocy[count]=y;
                }
                count=count+1;
            }
        }
        
        
        

        int lastx=0;
        int lasty=0;
        

        
        
        
      for (int k=0;k<numberofmolecules;k++){           
           //for (int i=0;i<numberofmolecules;i++){
           //     for (int j=0;j<numberofmolecules;j++){

          if (this.booleanshowstructures==false){
              smilesasstrings[k]=null;
          }
          
          {
              {
                    if (k<numberofmolecules){
                       // if(smilesasstrings[k]!=null){
                        try{
                            molecule = smilesParser.parseSmiles(smilesasstrings[k]);
                            StructureDiagramGenerator structdiaggen = new StructureDiagramGenerator();
                            structdiaggen.setMolecule(molecule);
                            structdiaggen.generateCoordinates();
                            molecule=structdiaggen.getMolecule();
 

                            locx=alocx[k];//for 1st molecule
                            locy=alocy[k];
                                                        
                            lastx=locx;
                            lasty=locy;
                                                                
                            drawarea[k]=new Rectangle((int)(0.90*dx),(int)(0.90*dy));
                            drawarea[k].setBounds((int)(locx+0.05*dx),(int)(locy+0.05*dy),(int)(0.90*dx),(int)(0.90*dy));
                            //drawarea.setLocation(0,0);
                            if(this.booleanshowstructures==false){ //write only numbers
                                locx=alocx[k];//for 1st molecule
                                locy=alocy[k];
                                lastx=locx;
                                lasty=locy;
                                g2.setColor(Color.WHITE);
                                g2.fillRect(locx,locy, dx, dy);
                                
                                //g2.setColor(Color.RED);
                               //takes color from the array-checks selection in combobox
                                g2.setColor(this.mytopmapfontcolors[this.comboboxforfontcolor.getSelectedIndex()]);
                                
                                if (this.mydrawingframesource.isRadioButtonForDatasetColorsSelected()){
                                    g2.setColor(this.mycompileddatasetindrawingpanel.getDatasetColorsForObjects()[inlinenumbersofobjectsontheneuron[k]]);//instead of k should be sequence number in the compiled dataset
                                } 
                                if (this.mydrawingframesource.isRadioButtonForClassColorsSelected()){
                                    g2.setColor(this.mycompileddatasetindrawingpanel.getDatasetColorsForObjects()[inlinenumbersofobjectsontheneuron[k]]);//instead of k should be sequence number in the compiled dataset
                                    g2.setColor(this.mycompileddatasetindrawingpanel.getClassColorsForObjects(this.mycompileddatasetindrawingpanel.getObjectsASCII(inlinenumbersofobjectsontheneuron[k])));
                                }  
                                
                                g2.setFont(font);
                                //g2.drawString(String.valueOf(IDnumbers[k]), locx+dx/2,locy+dy/2);//replace with goroups
                                //String objectsgroup=String.valueOf((char)(this.tempmyinputdata.getObjectsASCII(this.getObjectSequenceNumber(IDnumbers[k]))));
                                
                                
                                //String objectsgroup=String.valueOf((char)(this.mycompileddatasetindrawingpanel.getObjectsASCII(this.getObjectSequenceNumber(IDnumbers[k]))));
                                String objectsgroup=String.valueOf((char)(this.mycompileddatasetindrawingpanel.getObjectsASCII(inlinenumbersofobjectsontheneuron[k])));
                    
                                g2.drawString(objectsgroup, locx+dx/2,locy+dy/2);
                                g2.setColor(Color.WHITE);
                                
                                                            
                                continue;
                            }else{

                            renderer.setup(molecule,drawarea[k]);
                           // ImageIcon icon = new ImageIcon();


                          //  Image image= new BufferedImage(imgwidth,imgheight,BufferedImage.TYPE_INT_RGB);

                         //   image.flush();
                        //    icon.setImage(image);
                            
                       //     g2.clearRect(locx, locy, dx, dy);


                            g2.setColor(Color.white);
                            g2.fillRect(locx,locy, dx, dy);
                            
                            //g2.setColor(Color.red);
                            //takes color from the array-checks selection in combobox
                            g2.setColor(this.mytopmapfontcolors[this.comboboxforfontcolor.getSelectedIndex()]);
                            if (this.mydrawingframesource.isRadioButtonForDatasetColorsSelected()){
                               g2.setColor(this.mycompileddatasetindrawingpanel.getDatasetColorsForObjects()[inlinenumbersofobjectsontheneuron[k]]);//instead of k should be sequence number in the compiled dataset
                            }
                            if (this.mydrawingframesource.isRadioButtonForClassColorsSelected()){
                               g2.setColor(this.mycompileddatasetindrawingpanel.getDatasetColorsForObjects()[inlinenumbersofobjectsontheneuron[k]]);//instead of k should be sequence number in the compiled dataset
                               g2.setColor(this.mycompileddatasetindrawingpanel.getClassColorsForObjects(this.mycompileddatasetindrawingpanel.getObjectsASCII(inlinenumbersofobjectsontheneuron[k])));
                            }  
                            
                            renderer.paint(molecule, new AWTDrawVisitor(g2),drawarea[k],true);    
                       //     g2.drawString(String.valueOf(IDnumbers[k]), locx+dx/2,locy+dy/2);
                            
                            }                            
                            
                        }catch(Exception ex){
                        System.out.println("Error occured. Only ID will be written. Provided smile was: "+smilesasstrings[k]);
                     

    
                            locx=alocx[k];//for 1st molecule
                            locy=alocy[k];
                            lastx=locx;
                            lasty=locy;
                            g2.setColor(Color.WHITE);
                            g2.fillRect(locx,locy, dx, dy);
                            
                            //g2.setColor(Color.RED);
                            //takes color from the array-checks selection in combobox
                            g2.setColor(this.mytopmapfontcolors[this.comboboxforfontcolor.getSelectedIndex()]);
                            if (this.mydrawingframesource.isRadioButtonForDatasetColorsSelected()){
                               g2.setColor(this.mycompileddatasetindrawingpanel.getDatasetColorsForObjects()[inlinenumbersofobjectsontheneuron[k]]);//instead of k should be sequence number in the compiled dataset
                             } 
                            if (this.mydrawingframesource.isRadioButtonForClassColorsSelected()){
                               g2.setColor(this.mycompileddatasetindrawingpanel.getDatasetColorsForObjects()[inlinenumbersofobjectsontheneuron[k]]);//instead of k should be sequence number in the compiled dataset
                               g2.setColor(this.mycompileddatasetindrawingpanel.getClassColorsForObjects(this.mycompileddatasetindrawingpanel.getObjectsASCII(inlinenumbersofobjectsontheneuron[k])));                            
                             }  
                                                            
                            g2.setFont(font);
                            //String objectsgroup=String.valueOf((char)(this.tempmyinputdata.getObjectsASCII(this.getObjectSequenceNumber(IDnumbers[k]))));
                            
                            
                            //String objectsgroup=String.valueOf((char)(this.mycompileddatasetindrawingpanel.getObjectsASCII(this.getObjectSequenceNumber(IDnumbers[k]))));
                              String objectsgroup=String.valueOf((char)(this.mycompileddatasetindrawingpanel.getObjectsASCII(inlinenumbersofobjectsontheneuron[k])));
                    
                            //g2.drawString(String.valueOf(IDnumbers[k]), locx+dx/2,locy+dy/2);//replace ID numbers with ASCII code - strings
                            g2.drawString(objectsgroup, locx+dx/2,locy+dy/2);
                            g2.setColor(Color.WHITE);
                        }
                    }
                }
           }
       }

        
       icon.setImage(image);
       g2.dispose();
       return icon;
    }
    
    
    public ImageIcon mydrawmoleculesfunction(javax.swing.JLabel neuronobjectlabel,String[] smilesasstrings, int[] IDnumbers, int ix, int iy,int[] inlinenumbersofobjects) throws InvalidSmilesException, CDKException{
            
        int numberofmolecules =smilesasstrings.length;
        
        int imgwidth=neuronobjectlabel.getWidth();
        int imgheight=neuronobjectlabel.getHeight();
        
   //     String smiles=smilesasstrings[0];//FOR TEST 1 SMILE
       if (numberofmolecules==0){
           
        ImageIcon icon = new ImageIcon();
        Image image= new BufferedImage(imgwidth,imgheight,BufferedImage.TYPE_INT_RGB);
        Graphics2D g2 = (Graphics2D)image.getGraphics();
        Rectangle[] drawarea= new Rectangle[numberofmolecules];

        
        g2.fillRect(0,0,imgwidth,imgheight);

            g2.dispose();
           return icon;
       }   
        SmilesParser smilesParser = new SmilesParser(SilentChemObjectBuilder.getInstance());
       // IMolecule molecule;
        IAtomContainer molecule;//new CDK version

            
        List generators = new ArrayList();
             generators.add(new BasicSceneGenerator());
             generators.add(new RingGenerator());
        //     generators.add(new BasicBondGenerator());
             generators.add(new ExtendedAtomGenerator());  
             generators.add(new BasicAtomGenerator());

        AtomContainerRenderer renderer = new AtomContainerRenderer(generators, new AWTFontManager());
                RendererModel model = renderer.getRenderer2DModel(); 

        
           model.set(BasicAtomGenerator.CompactAtom.class, false);
           model.set(BasicAtomGenerator.AtomRadius.class, 6.0);
           model.set(BasicAtomGenerator.CompactShape.class, BasicAtomGenerator.Shape.SQUARE);
           model.set(BasicAtomGenerator.KekuleStructure.class, false);
           model.set(BasicBondGenerator.BondWidth.class, 1.0);
           model.set(BasicAtomGenerator.ShowExplicitHydrogens.class,true);
           model.set(ExtendedAtomGenerator.ShowImplicitHydrogens.class,true);

       
        int numberofcolumns=1+(int)Math.sqrt(numberofmolecules);
        int numberofrows=1+numberofmolecules/numberofcolumns;
        
        if ((numberofcolumns*(numberofrows-1))==numberofmolecules){
            numberofrows=numberofrows-1;
        }
        if (((int)Math.sqrt(numberofmolecules)*(int)Math.sqrt(numberofmolecules))==numberofmolecules){
            numberofcolumns=(int)Math.sqrt(numberofmolecules);
            numberofrows=(int)Math.sqrt(numberofmolecules);
        }
        if (numberofmolecules==1){
            numberofrows=1;
            numberofcolumns=1;
        }
        
     
        int dx=imgwidth/numberofcolumns;
        int dy=imgheight/numberofrows;
             
        ImageIcon icon = new ImageIcon();
        Image image= new BufferedImage(imgwidth,imgheight,BufferedImage.TYPE_INT_RGB);
        Graphics2D g2 = (Graphics2D)image.getGraphics();
        Rectangle[] drawarea= new Rectangle[numberofmolecules];
        
        g2.fillRect(0,0,imgwidth,imgheight);
        Font font=g2.getFont();
        
        font=font.deriveFont(Float.parseFloat(this.topmapfontsize_combobox.getSelectedItem().toString()));

        
        int locx=0;
        int locy=0;        
        int[] alocx=new int[numberofmolecules];
        int[] alocy=new int[numberofmolecules];
        
        int count=0;
        for (int rows=0;rows<numberofrows;rows++){
            int y=rows*dy;
            for(int cols=0;cols<numberofcolumns;cols++){
                int x=cols*dx;
                if (count<numberofmolecules){
                alocx[count]=x;
                alocy[count]=y;
                }
                count=count+1;
            }
        }
        
        
        
      /*  
        alocx[0]=0;
        alocx[1]=dx;
        alocx[2]=2*dx;
        alocx[3]=0;
        alocx[4]=dx;

        
        alocy[0]=0;
        alocy[1]=0;
        alocy[2]=0;
        alocy[3]=dy;
        alocy[4]=dy;
*/
        int lastx=0;
        int lasty=0;
        
        myarraywithmolecules.clear();
                ///use thread to get array of molecules //ADD TO DRAWMYMOLECULESFUNCTION
         
         ExecutorService executor = Executors.newFixedThreadPool(64);//use a maximum of 64 threads for preparation of molecules
         CompletionService<IAtomContainer> completionService =new ExecutorCompletionService(executor);     
         List<Future<IAtomContainer>> futures = new ArrayList<>();  
            for (int k = 0; k < numberofmolecules; k++) {      
                 futures.add(completionService.submit(new PrepareMoleculesThreadClass(smilesasstrings[k],k)));                 
            }
           
           // System.out.println("Active threads:"+ Thread.activeCount());
         

            for (int k=0;k<numberofmolecules;k++){
                  Future<IAtomContainer> resultFuture =futures.get(k);
            try {
               this.myarraywithmolecules.add(resultFuture.get());
                  }
            catch(InterruptedException | ExecutionException e) {
                      //System.out.println("storing molecules...error:"+e.toString());
                      this.myarraywithmolecules.add(null);
                  }
                }  
        executor.shutdown();

  ///stop using threads   
        
        
      for (int k=0;k<numberofmolecules;k++){           
           //for (int i=0;i<numberofmolecules;i++){
           //     for (int j=0;j<numberofmolecules;j++){
          if (this.booleanshowstructures==false){
              smilesasstrings[k]=null;
          }

          {
              {
                    if (k<numberofmolecules){
                       // if(smilesasstrings[k]!=null){
                        try{
                        /*    molecule = smilesParser.parseSmiles(smilesasstrings[k]);
                            StructureDiagramGenerator structdiaggen = new StructureDiagramGenerator();
                            structdiaggen.setMolecule(molecule);
                            structdiaggen.generateCoordinates();
                            molecule=structdiaggen.getMolecule();
                            */
                            
                            molecule=this.myarraywithmolecules.get(k);

                            locx=alocx[k];//for 1st molecule
                            locy=alocy[k];
                                                        
                            lastx=locx;
                            lasty=locy;
                                                                
                            drawarea[k]=new Rectangle((int)(0.90*dx),(int)(0.90*dy));
                            drawarea[k].setBounds((int)(locx+0.05*dx),(int)(locy+0.05*dy),(int)(0.90*dx),(int)(0.90*dy));
                            //drawarea.setLocation(0,0);
                            if(this.booleanshowstructures==false){ //write only numbers
                                locx=alocx[k];//for 1st molecule
                                locy=alocy[k];
                                lastx=locx;
                                lasty=locy;
                                g2.setColor(Color.WHITE);
                                g2.fillRect(locx,locy, dx, dy);
                                
                                //g2.setColor(Color.RED);
                               //takes color from the array-checks selection in combobox
                                g2.setColor(this.mytopmapfontcolors[this.comboboxforfontcolor.getSelectedIndex()]);
                               if (this.mydrawingframesource.isRadioButtonForDatasetColorsSelected()){
                                    g2.setColor(this.mycompileddatasetindrawingpanel.getDatasetColorsForObjects()[inlinenumbersofobjects[k]]);//instead of k should be sequence number in the compiled dataset
                                } 
                                   if (this.mydrawingframesource.isRadioButtonForClassColorsSelected()){
                                    g2.setColor(this.mycompileddatasetindrawingpanel.getDatasetColorsForObjects()[inlinenumbersofobjects[k]]);//instead of k should be sequence number in the compiled dataset
                                    g2.setColor(this.mycompileddatasetindrawingpanel.getClassColorsForObjects(this.mycompileddatasetindrawingpanel.getObjectsASCII(inlinenumbersofobjects[k])));                            
                                }  
                                
                                g2.setFont(font);
                                g2.drawString(String.valueOf(IDnumbers[k]), locx+dx/2,locy+dy/2);
                                g2.setColor(Color.WHITE);
                                
                                                            
                                continue;
                            }else{

                            renderer.setup(molecule,drawarea[k]);
                           // ImageIcon icon = new ImageIcon();


                          //  Image image= new BufferedImage(imgwidth,imgheight,BufferedImage.TYPE_INT_RGB);

                         //   image.flush();
                        //    icon.setImage(image);
                            
                       //     g2.clearRect(locx, locy, dx, dy);


                            g2.setColor(Color.white);
                            g2.fillRect(locx,locy, dx, dy);
                            
                            //g2.setColor(Color.red);
                            //takes color from the array-checks selection in combobox
                            g2.setColor(this.mytopmapfontcolors[this.comboboxforfontcolor.getSelectedIndex()]);
                            
                            if (this.mydrawingframesource.isRadioButtonForDatasetColorsSelected()){
                               g2.setColor(this.mycompileddatasetindrawingpanel.getDatasetColorsForObjects()[inlinenumbersofobjects[k]]);//instead of k should be sequence number in the compiled dataset
                            }                                 
                            if (this.mydrawingframesource.isRadioButtonForClassColorsSelected()){
                               g2.setColor(this.mycompileddatasetindrawingpanel.getDatasetColorsForObjects()[inlinenumbersofobjects[k]]);//instead of k should be sequence number in the compiled dataset
                               g2.setColor(this.mycompileddatasetindrawingpanel.getClassColorsForObjects(this.mycompileddatasetindrawingpanel.getObjectsASCII(inlinenumbersofobjects[k])));                            
                            }                          
                            renderer.paint(molecule, new AWTDrawVisitor(g2),drawarea[k],true);    
                       //     g2.drawString(String.valueOf(IDnumbers[k]), locx+dx/2,locy+dy/2);
                            
                            }                            
                            
                        }catch(Exception ex){
                       // System.out.println("Error occured. Only ID will be written. Provided smile was: "+smilesasstrings[k]);
                     

    
                            locx=alocx[k];//for 1st molecule
                            locy=alocy[k];
                            lastx=locx;
                            lasty=locy;
                            g2.setColor(Color.WHITE);
                            g2.fillRect(locx,locy, dx, dy);
                            
                            //g2.setColor(Color.RED);
                            //takes color from the array-checks selection in combobox
                            g2.setColor(this.mytopmapfontcolors[this.comboboxforfontcolor.getSelectedIndex()]);
                            if (this.mydrawingframesource.isRadioButtonForDatasetColorsSelected()){                                
                                g2.setColor(this.mycompileddatasetindrawingpanel.getDatasetColorsForObjects()[inlinenumbersofobjects[k]]);//instead of k should be sequence number in the compiled dataset
                            }  
                            if (this.mydrawingframesource.isRadioButtonForClassColorsSelected()){
                               g2.setColor(this.mycompileddatasetindrawingpanel.getDatasetColorsForObjects()[inlinenumbersofobjects[k]]);//instead of k should be sequence number in the compiled dataset
                               g2.setColor(this.mycompileddatasetindrawingpanel.getClassColorsForObjects(this.mycompileddatasetindrawingpanel.getObjectsASCII(inlinenumbersofobjects[k])));
                            } 
                            
                            g2.setFont(font);
                            g2.drawString(String.valueOf(IDnumbers[k]), locx+dx/2,locy+dy/2);
                            g2.setColor(Color.WHITE);
                        }
                    }
                }
           }
       }

      
  /*    if (lastx<imgwidth-dx){
        g2.fillRect(lastx+dx,lasty, imgwidth-(lastx+dx), dy);
      }
        if (lasty<(imgheight-dy)){
         g2.fillRect(0,lasty+dy, imgwidth,imgheight); 
        }
    */    
       icon.setImage(image);
       g2.dispose();
       return icon;
    }
    

    public void saveDistanceSimilarityMapImage(Dimension prefsize,JPanel usethispanelfordrawing) throws IOException, InterruptedException{
      
            
        
        
        java.awt.Point selectedneuronposition=this.mycompileddatasetindrawingpanel.getCurrentlySelectedNeuronPosition();
        double[] distances=calculateDistancesBetweenNeurons(selectedneuronposition.x,selectedneuronposition.y);
        final JPanel mypanelfordrawing=usethispanelfordrawing;
        ///
        {
        
 
          
     javax.swing.JLabel tempneuronobject[][]= new javax.swing.JLabel[nx][ny];
     javax.swing.JPanel temppanel= new javax.swing.JPanel();
        //calculate the width needed for the text on color scale
                               java.text.DecimalFormat decformat = new java.text.DecimalFormat("0.0000");
                                    java.text.DecimalFormatSymbols decfsym=new java.text.DecimalFormatSymbols();
                                    decfsym.setDecimalSeparator('.');
                                    decformat.setDecimalFormatSymbols(decfsym);                           
                                    java.awt.Font scalefont=new javax.swing.JLabel().getFont();//default Jlabel font
                                    scalefont=scalefont.deriveFont(Float.parseFloat(this.colorscalefontsize_combobox.getSelectedItem().toString()));                                              
                            //calculate width of the text
                            java.awt.font.FontRenderContext frc = new java.awt.font.FontRenderContext(new java.awt.geom.AffineTransform(),true,true);
                            int textwidth = (int)(scalefont.getStringBounds("+0.00000", frc).getWidth());//additional digit for extra space
        //
//     Dimension prefsize = new Dimension();
     //prefsize.setSize((nx)*neuronwidth+xoffset, (ny)*neuronheight+yoffset);
     
    // if (this.comboboxforthegraph.getSelectedIndex()>=this.tempmyinputdata.getNumberOfDescriptorsPlusTargets()){

        prefsize.setSize((nx)*neuronwidth+2*xoffset+5+colorbarwidth+5+textwidth, (ny)*neuronheight+2*yoffset);

     
     mypanelfordrawing.setBackground(backgroundcolor);
     mypanelfordrawing.setPreferredSize(prefsize);
     
    
     temppanel.setBackground(backgroundcolor);
     temppanel.setPreferredSize(prefsize);
   
     
          
    mypanelfordrawing.removeAll();
    
     revalidate();
     repaint();

synchronized(this){
     Border labelborder = BorderFactory.createLineBorder(Color.BLUE, 2);
            for (int i=0;i<nx;i++){
                for (int j=0;j<ny;j++){ 
                   
                    
                    if (this.issavingstopped==true){
                        System.out.println("Saving cancelled");
                        this.saveToFileButton.setText("Save to file");
                        this.issavingstopped=false;
                        return;
                    }
                         
                    //check which neurons are visible
             /*       if (!this.checkboxsavetopmaptofile.isSelected()){ //draws all neurons when saving - needs to be improved: separate function + support for large image files
                             Rectangle vivewrectangle=this.drawingscrollpane.getViewport().getViewRect();                                 
                             //Rectangle checkrectangle=new Rectangle(vivewrectangle.x-vivewrectangle.width,vivewrectangle.y-vivewrectangle.height,4*vivewrectangle.width,4*vivewrectangle.height);
                             Rectangle checkrectangle=new Rectangle(vivewrectangle.x-2*vivewrectangle.width,vivewrectangle.y-2*vivewrectangle.height,6*vivewrectangle.width,6*vivewrectangle.height);
 
                             
                             java.awt.Point templocation =new java.awt.Point(neuronpositionsX[i][j],neuronpositionsY[i][j]);
                             
                        
                        if (checkrectangle.contains(templocation)==false){
                            continue;
                        }
                    }*/
                    
                    // 
                    
                    


                    
                    //int[] tempobjectsIDnumbers=getObjectsAtNeuron(i+1,j+1,mytempinputdata); //shuld have +1 ;excited neurons are saved from pos=1. 
                    int[] tempobjectsIDnumbers=getObjectsAtNeuron(i+1,j+1,this.mycompileddatasetindrawingpanel); //shuld have +1 ;excited neurons are saved from pos=1. 
                    
                    ///
                        int countsmiles=0;
                        String[] smilesasstrings=new String[tempobjectsIDnumbers.length];
                        int[] inlinenumbersofselectedobjects=new int[tempobjectsIDnumbers.length];
                        
                   

                         for(int io=0;io<this.mycompileddatasetindrawingpanel.getNumberOfObjects();io++){   
                            findnewobjectifidnumberareequallabel:
                            for (int jo=0;jo<tempobjectsIDnumbers.length;jo++){
                                //if(this.tempmyinputdata.getObjectsIDs(i)==IDnumbers[j]){
                                if(this.mycompileddatasetindrawingpanel.getObjectsIDs(io)==tempobjectsIDnumbers[jo]){    
                                    smilesasstrings[countsmiles]=getsmileofanobject(io); 
                                    inlinenumbersofselectedobjects[countsmiles]=io;
                                   // System.out.println(String.valueOf(this.mycompileddatasetindrawingpanel.getObjectsIDs(io))+"  smiles: "+smilesasstrings[countsmiles]+"  inlinenumber="+String.valueOf(inlinenumbersofselectedobjects[countsmiles]));
                                    countsmiles=countsmiles+1;                                    
                                    break findnewobjectifidnumberareequallabel;//must be here in case the same ID is present more than once;should not be;same ID, same structure!
                                }

                            }
                        }
                    ///
                    
                    
                    String tstr="";
            /*        String[] smilesasstrings = new String[tempobjectsIDnumbers.length];
                    
                  for (int iobj=0;iobj<tempobjectsIDnumbers.length;iobj++){
                    //for (int ioo=0;ioo<this.mystartingframe.mydataclass.getNumberOfObjects();ioo++){
                    for (int ioo=0;ioo<this.mycompileddatasetindrawingpanel.getNumberOfObjects();ioo++){    
                        //if (this.mystartingframe.mydataclass.getObjectsIDs(ioo)==tempobjectsIDnumbers[iobj]){
                        if (this.mycompileddatasetindrawingpanel.getObjectsIDs(ioo)==tempobjectsIDnumbers[iobj]){
                            smilesasstrings[iobj]=this.tempsmiles[ioo];//do not take the whole tempsmiles
                       // System.out.println("Smile: "+smilesasstrings[iobj]);
                        }
                    }
                  }
                   */
                                            
                    for (int iobj=0;iobj<tempobjectsIDnumbers.length;iobj++){
                        tstr=tstr+String.valueOf(tempobjectsIDnumbers[iobj])+" ";

                    }
                    
                                         
                     ///
                        neuronobject[i][j]=new javax.swing.JLabel(){

                        @Override
                        public String getToolTipText(MouseEvent event) {
                            String tooltip=this.getToolTipText();
                            try{
                            String htmltext = "<html><center><p><font color=red>" + tooltip + "</font></p></html>";
                            return htmltext;
                            }catch(Exception ex){
                                return tooltip;
                            }
 
                        }
                        @Override
                            public java.awt.Point getToolTipLocation(MouseEvent e) {
                                return new java.awt.Point(e.getX()+20,e.getY()+20);
                            }
                     };
                     ///
                     neuronobject[i][j].setBorder(labelborder);
                //     neuronobject[i][j].setText(tstr);
                     neuronobject[i][j].setForeground(Color.red);
                     neuronobject[i][j].setSize(neuronwidth, neuronheight);
                     neuronobject[i][j].setBounds(neuronpositionsX[i][j], neuronpositionsY[i][j], neuronwidth, neuronheight);
                     neuronobject[i][j].setLocation(neuronpositionsX[i][j], neuronpositionsY[i][j]);
                     neuronobject[i][j].setHorizontalAlignment(SwingConstants.CENTER);
                     
                     neuronobject[i][j].addMouseListener(new MouseListener() {

                        @Override
                        public void mouseClicked(MouseEvent e) {
                        //    throw new UnsupportedOperationException("Not supported yet."); //To change body of generated methods, choose Tools | Templates.
                            if (e.getClickCount()==2){
                                
                                displayselectedneuron(e.getComponent().getLocation().x,e.getComponent().getLocation().y,e);
                            }
                              if (e.getClickCount()==1){
                               saveSelectedNeuronCoordinates(e);
                               if (e.getButton()==3){
                                showpopUpMenuOnNeuron(e,mypanelfordrawing);

                               }
                            }
                                                                
                        }

                        
                        @Override
                        public void mousePressed(MouseEvent e) {
                        //    throw new UnsupportedOperationException("Not supported yet."); //To change body of generated methods, choose Tools | Templates.
                            displayneuroncoordinatesatposition(e.getComponent().getLocation().x,e.getComponent().getLocation().y,e);
                        }

                        @Override
                        public void mouseReleased(MouseEvent e) {
                        //    throw new UnsupportedOperationException("Not supported yet."); //To change body of generated methods, choose Tools | Templates.
                        }

                        @Override
                        public void mouseEntered(MouseEvent e) {
                         //   throw new UnsupportedOperationException("Not supported yet."); //To change body of generated methods, choose Tools | Templates.
                            displayneuroncoordinates(e.getComponent().getLocation().x,e.getComponent().getLocation().y,e);
                        }

                        @Override
                        public void mouseExited(MouseEvent e) {
                        //    throw new UnsupportedOperationException("Not supported yet."); //To change body of generated methods, choose Tools | Templates.
                        }
                    });
              
                                  
                             
                  
                         
                        tempneuronobject[i][j]=new javax.swing.JLabel();
                        tempneuronobject[i][j].setBorder(labelborder);
                        tempneuronobject[i][j].setBackground(Color.white);
               //         tempneuronobject[i][j].setText(tstr);
                        tempneuronobject[i][j].setForeground(Color.red);
                        tempneuronobject[i][j].setSize(neuronwidth, neuronheight);
                        tempneuronobject[i][j].setBounds(neuronpositionsX[i][j], neuronpositionsY[i][j], neuronwidth, neuronheight);
                        tempneuronobject[i][j].setLocation(neuronpositionsX[i][j], neuronpositionsY[i][j]);
                        neuronobject[i][j].setHorizontalAlignment(SwingConstants.CENTER);
                    
                     //
                     
   
                     ImageIcon icon=null;
                     //ImageIcon icon =mydrawmoleculesfunction(neuronobject[i][j],smilesasstrings,tempobjectsIDnumbers,i,j);
                     
                     //determines what to show on the graph
                     //int selectedlevel=comboboxforthegraph.getSelectedIndex();// reads selection from combobox
                     //if (selectedlevel<this.tempmyinputdata.getNumberOfDescriptorsPlusTargets()){
        
                    
                        icon=getImageIconforDistances(distances,i,j,neuronobject[i][j]);
                      
                    
                        tempneuronobject[i][j]=new javax.swing.JLabel();
                        tempneuronobject[i][j].setBorder(labelborder);
                        tempneuronobject[i][j].setBackground(Color.white);
                     //   tempneuronobject[i][j].setText("["+String.valueOf(i+1)+","+String.valueOf(j+1)+"]");
                        tempneuronobject[i][j].setForeground(Color.red);
                        tempneuronobject[i][j].setSize(neuronwidth, neuronheight);
                        tempneuronobject[i][j].setBounds(neuronpositionsX[i][j], neuronpositionsY[i][j], neuronwidth, neuronheight);
                        tempneuronobject[i][j].setLocation(neuronpositionsX[i][j], neuronpositionsY[i][j]);
                        tempneuronobject[i][j].setIcon((Icon) icon);
                        neuronobject[i][j].setHorizontalAlignment(SwingConstants.CENTER);
                      
                        
                      if (neuronobject[i][j]==null){
                                          ///
                        neuronobject[i][j]=new javax.swing.JLabel(){

                        @Override
                        public String getToolTipText(MouseEvent event) {
                            String tooltip=this.getToolTipText();
                            try{
                            String htmltext = "<html><center><p><font color=red>" + tooltip + "</font></p></html>";
                            return htmltext;
                            }catch(Exception ex){
                                return tooltip;
                            }
 
                        }
                        @Override
                            public java.awt.Point getToolTipLocation(MouseEvent e) {
                                return new java.awt.Point(e.getX()+20,e.getY()+20);
                            }
                     };
                     ///
                     
                     
                     
                     neuronobject[i][j].setBorder(labelborder);
                //     neuronobject[i][j].setText(tstr);
                     neuronobject[i][j].setForeground(Color.red);
                     neuronobject[i][j].setSize(neuronwidth, neuronheight);
                     neuronobject[i][j].setBounds(neuronpositionsX[i][j], neuronpositionsY[i][j], neuronwidth, neuronheight);
                     neuronobject[i][j].setLocation(neuronpositionsX[i][j], neuronpositionsY[i][j]);
                     neuronobject[i][j].setHorizontalAlignment(SwingConstants.CENTER);
                     
                     neuronobject[i][j].addMouseListener(new MouseListener() {

                        @Override
                        public void mouseClicked(MouseEvent e) {
                        //    throw new UnsupportedOperationException("Not supported yet."); //To change body of generated methods, choose Tools | Templates.
                            if (e.getClickCount()==2){
                                displayselectedneuron(e.getComponent().getLocation().x,e.getComponent().getLocation().y,e);
                            }
                                                                
                        }

                        
                        @Override
                        public void mousePressed(MouseEvent e) {
                        //    throw new UnsupportedOperationException("Not supported yet."); //To change body of generated methods, choose Tools | Templates.
                            displayneuroncoordinatesatposition(e.getComponent().getLocation().x,e.getComponent().getLocation().y,e);
                        }

                        @Override
                        public void mouseReleased(MouseEvent e) {
                        //    throw new UnsupportedOperationException("Not supported yet."); //To change body of generated methods, choose Tools | Templates.
                        }

                        @Override
                        public void mouseEntered(MouseEvent e) {
                         //   throw new UnsupportedOperationException("Not supported yet."); //To change body of generated methods, choose Tools | Templates.
                            displayneuroncoordinates(e.getComponent().getLocation().x,e.getComponent().getLocation().y,e);
                        }

                        @Override
                        public void mouseExited(MouseEvent e) {
                        //    throw new UnsupportedOperationException("Not supported yet."); //To change body of generated methods, choose Tools | Templates.
                        }
                    });
                      }
                              
                        neuronobject[i][j].setIcon((Icon) icon);
    
                  //   }//end of if statement
                     //
                     
                     
                     
                     

                     mypanelfordrawing.add(neuronobject[i][j]);
                     
                     
                     
                        temppanel.add(tempneuronobject[i][j]);
                    
                     
                        invalidate();
                        repaint();                                              
                }
            }
        

}
         
                  for(int tl=0;tl<this.jlcolorbar.length;tl++){
                       javax.swing.JLabel tempjlcolorbar=new javax.swing.JLabel();
                       tempjlcolorbar.setText(jlcolorbar[tl].getText());
                       tempjlcolorbar.setSize(jlcolorbar[tl].getSize());
                       tempjlcolorbar.setFont(jlcolorbar[tl].getFont());
                       tempjlcolorbar.setLocation(jlcolorbar[tl].getLocation());
                       tempjlcolorbar.setIcon(jlcolorbar[tl].getIcon());
                       temppanel.add(tempjlcolorbar);
                    }
 
             
        
         
  
        invalidate();
        repaint();
        
         ///
        this.checkboxsavetopmaptofile.setSelected(false);
        System.out.println("Saving...");
        
         if (this.issavingstopped==true){
            System.out.println("Saving cancelled");
            this.issavingstopped=false;
                        return;
          }
       
             

                
       BufferedImage bi;
        try{
            bi = new BufferedImage(prefsize.width, prefsize.height, BufferedImage.TYPE_INT_RGB);
        }catch(  java.lang.OutOfMemoryError | Exception ex){
            System.out.println(ex.toString());
            JOptionPane.showMessageDialog(null, ex.toString()+"\n\nDecrease neuron size!\nYou may see the graph by opening \"graphview.html\" in your browser.", "Info", JOptionPane.ERROR_MESSAGE);
            this.mystartingframe.appendTextToMyTextArea(ex.toString()+"\n\nDecrease neuron size!\nYou may see the graph by opening \"graphview.html\" in your browser.");
            bi = new BufferedImage(1, 1, BufferedImage.TYPE_INT_RGB);
            bi.flush();
            this.saveToFileButton.setText("Save to file");
            return;
        }
            
   // Graphics2D g = bi.createGraphics();
 //   paintAll(g); 
        JFrame tempframe = new JFrame();
    try{
       
         if (this.issavingstopped==true){
            System.out.println("Saving cancelled");
            this.saveToFileButton.setText("Save to file");
            this.issavingstopped=false;
            tempframe.dispose();
                        return;
          }

        Graphics g = bi.createGraphics();

        
        
        SwingUtilities.paintComponent(g, temppanel, tempframe,
           0, 0, bi.getWidth(), bi.getHeight());
        

if (this.returntanimotsimlarity==false){
        File outputfile = new File(this.mystartingframe.mydataclass.getMyTemporaryPath().getParent()+File.separator+"Euclidean distances_image"+this.mycompileddatasetindrawingpanel.getCurrentlySelectedNeuronPosition().toString().replaceAll("java.awt.Point", "")+".png");//corrected in version 1.01
        ImageIO.write(bi, "png", outputfile);
}else{
        File outputfile = new File(this.mystartingframe.mydataclass.getMyTemporaryPath().getParent()+File.separator+"Tanimoto_coefficient_image"+this.mycompileddatasetindrawingpanel.getCurrentlySelectedNeuronPosition().toString().replaceAll("java.awt.Point", "")+".png");//corrected in version 1.01
        ImageIO.write(bi, "png", outputfile);
}
        
        
        g.dispose();
        tempframe.dispose();
        }catch(java.lang.Exception ex){
            System.out.println(ex.toString());
             tempframe.dispose();
             this.saveToFileButton.setText("Save to file");
        }   
        try{
        tempframe.dispose();
        }finally{
            
        }
      
       
        createhtmlviewofthegraph();
        
    }
        
    }
   
public void savetopmapimage(Dimension prefsize,JPanel mypanel) throws IOException{
        this.checkboxsavetopmaptofile.setSelected(false);
        System.out.println("Saving...");
        
         if (this.issavingstopped==true){
            System.out.println("Saving cancelled");
            this.issavingstopped=false;
                        return;
          }
       
             
        createhtmlviewofthegraph();//creates html file and neuron images
                
       BufferedImage bi;
        try{
            bi = new BufferedImage(prefsize.width, prefsize.height, BufferedImage.TYPE_INT_RGB);
        }catch(  java.lang.OutOfMemoryError | Exception ex){
            System.out.println(ex.toString());
            JOptionPane.showMessageDialog(null, ex.toString()+"\n\nDecrease neuron size!\nYou may see the graph by opening \"graphview.html\" in your browser.", "Info", JOptionPane.ERROR_MESSAGE);
            this.mystartingframe.appendTextToMyTextArea(ex.toString()+"\n\nDecrease neuron size!\nYou may see the graph by opening \"graphview.html\" in your browser.");
            bi = new BufferedImage(1, 1, BufferedImage.TYPE_INT_RGB);
            bi.flush();
            this.saveToFileButton.setText("Save to file");
            return;
        }
            
   // Graphics2D g = bi.createGraphics();
 //   paintAll(g); 
        JFrame tempframe = new JFrame();
    try{
       
         if (this.issavingstopped==true){
            System.out.println("Saving cancelled");
            this.saveToFileButton.setText("Save to file");
            this.issavingstopped=false;
            tempframe.dispose();
                        return;
          }

        Graphics g = bi.createGraphics();


        
        SwingUtilities.paintComponent(g, mypanel, tempframe,
            0, 0, bi.getWidth(), bi.getHeight());


        File outputfile = new File(this.mystartingframe.mydataclass.getMyTemporaryPath().getParent()+File.separator+this.comboboxforthegraph.getSelectedItem().toString()+"_image.png");//corrected in version 1.01
        ImageIO.write(bi, "png", outputfile);
        

        
        g.dispose();
        tempframe.dispose();
        }catch(java.lang.Exception ex){
            System.out.println(ex.toString());
             tempframe.dispose();
             this.saveToFileButton.setText("Save to file");
        }   
        try{
        tempframe.dispose();
        }finally{
            
        }
                        
    }
    

public void createhtmlviewofthegraph() throws IOException{
                         
            File newdirectory = new File(this.mystartingframe.mydataclass.getMyTemporaryPath().getParent()+File.separator+"resultingimages");//corrected in version 1.01
            newdirectory.mkdir();
   
            for (File file: newdirectory.listFiles()) if (!file.isDirectory()) file.delete();//delete existing files in the directory

            
            BufferedWriter writer;
            File htmlFile = new File(this.mystartingframe.mydataclass.getMyTemporaryPath().getParent()+File.separator+"graphview.html");//corrected in version 1.01
                      
            writer = new BufferedWriter(new FileWriter(htmlFile));
            writer.write("<html>\n");
            writer.write("<body>\n");
            writer.write("<table>\n");
            writer.write("<table border=\"0\" cellspacing=\"0\" cellpadding=\"0\" style=\"blue\">\n");
        
    BufferedImage bi;
        for(int iy=ny;iy>=1;iy--){
            writer.write("<tr>\n");
           
            for (int ix=1;ix<=nx;ix++){


                      //bi=new BufferedImage(this.neuronwidth, this.neuronheight, BufferedImage.TYPE_INT_RGB);
                      try{
                      ImageIcon ic=(ImageIcon)this.neuronobject[ix-1][iy-1].getIcon();
                      bi = (BufferedImage)((Image) ic.getImage());
                      File outputfile = new File(newdirectory.getAbsolutePath()+File.separator+String.valueOf(ix)+"_"+String.valueOf(iy)+".png");//corrected in version 1.01
                      ImageIO.write(bi, "png", outputfile);
                      
                      String str1="<td style=\"border:2px solid blue;\"><img src=\"";
                      String str2="./resultingimages"+File.separator+String.valueOf(ix)+"_"+String.valueOf(iy)+".png\""; //corrected in version 1.01
                      String str3=" alt=\"neuron ["+String.valueOf(ix)+","+String.valueOf(iy)+"]\"></td>";
                      String str=str1+str2+str3+"\n";
                      writer.write(str);
                      
                      }catch(Exception ex){
                      bi= new BufferedImage(this.neuronwidth, this.neuronheight, BufferedImage.TYPE_INT_RGB);
                      Graphics g = bi.createGraphics();
                      g.setColor(Color.WHITE);
                      g.fillRect(0, 0,this.neuronwidth, this.neuronheight);
                      File outputfile = new File(newdirectory.getAbsolutePath()+File.separator+String.valueOf(ix)+"_"+String.valueOf(iy)+".png");//corrected in version 1.01
                      ImageIO.write(bi, "png", outputfile);
                      g.dispose();
                                            
                      String str1="<td style=\"border:2px solid blue;\"><img src=\"";
                      String str2="./resultingimages"+File.separator+String.valueOf(ix)+"_"+String.valueOf(iy)+".png\"";//corrected in version 1.01
                      String str3=" alt=\"neuron ["+String.valueOf(ix)+","+String.valueOf(iy)+"]\"></td>";
                      String str=str1+str2+str3+"\n";
                      writer.write(str);
                      }                      
                    //
            }
            writer.write("</tr>\n");
        }
            writer.write("</table>\n");
            writer.write("</body>\n");
            writer.write("</html>\n");
           writer.close();
}
    
 public void calculateneuronpositions(javax.swing.JPanel mypanelfordrawing){
        Dimension dim= mypanelfordrawing.getSize();
        int h=dim.height;
        int w=dim.width;
       // neuronheight=(h/(ny+1));
       // neuronwidth=(w/(nx+1));
        int tempnx=this.mycompileddatasetindrawingpanel.getNumberOfNeouronsInXDirection();
        int tempny=this.mycompileddatasetindrawingpanel.getNumberOfNeouronsInYDirection();
        
    //    System.out.println("Height="+String.valueOf(h)+" Width="+String.valueOf(w));
        //for (int i=0;i<nx;i++){
        for (int i=0;i<tempnx;i++){    
            //for (int j=0;j<ny;j++){
            for (int j=0;j<tempny;j++){    
                neuronpositionsY[i][j]=yoffset+neuronheight*ny-neuronheight*(j+1);
                neuronpositionsX[i][j]=xoffset+neuronwidth*i;
            //    System.out.println("X="+String.valueOf(neuronpositionsX[i][j])+" Y="+String.valueOf(neuronpositionsY[i][j]));
            }
        }

}
    
    // Variables declaration - do not modify//GEN-BEGIN:variables
    private javax.swing.JCheckBox checkboxsavetopmaptofile;
    private javax.swing.JCheckBox checkboxtoshowneuronimage;
    private javax.swing.JScrollPane drawingscrollpane;
    private javax.swing.JButton drawtopmapbutton;
    private javax.swing.JLabel jLabel1;
    private javax.swing.JLabel labelfordisplayinginformation;
    private javax.swing.JPanel mypanefordrawing;
    private javax.swing.JSlider neuronsize;
    private javax.swing.JButton saveToFileButton;
    // End of variables declaration//GEN-END:variables
}
