# Supplementary material for: CPANNatNIC software for counter-propagation neural network to assist in read-across
Source: J Cheminform. 2017 May 22;9:30. doi: 10.1186/s13321-017-0218-y (PMC5440416; doi:10.1186/s13321-017-0218-y)
Supplement: Supplementary file 2 — Additional file 2. File containing CPANNatNIC source files. [file 13321_2017_218_MOESM2_ESM.zip › source/src/CPANNatNIC/Mainframe.java]

/**
 * Copyright (C) 2016 National Institute of Chemistry, Hajdrihova 19, 1001 Ljubljana, Slovenia. 
 * @author Viktor Drgan
 */

/*
*This program is free software; you can redistribute it and/or modify
*    it under the terms of the GNU General Public License as published by
*    the Free Software Foundation; either version 2 of the License, or
*    (at your option) any later version.
*
*    This program is distributed in the hope that it will be useful,
*    but WITHOUT ANY WARRANTY; without even the implied warranty of
*    MERCHANTABILITY or FITNESS FOR A PARTICULAR PURPOSE.  See the
*    GNU General Public License for more details.
*
*    You should have received a copy of the GNU General Public License along
*    with this program; if not, write to the Free Software Foundation, Inc.,
*    51 Franklin Street, Fifth Floor, Boston, MA 02110-1301 USA.
*/

package CPANNatNIC;

import java.awt.AWTEvent;
import java.awt.Color;
import java.awt.Frame;
import java.awt.event.ComponentEvent;
import java.awt.event.ContainerEvent;
import java.awt.event.ItemEvent;
import java.awt.event.WindowEvent;
import java.io.*;
import java.text.*;
import java.util.logging.Level;
import java.util.logging.Logger;
import java.util.stream.IntStream;
import javax.swing.WindowConstants;
import javax.swing.event.ListSelectionEvent;

//import java.util.Locale;


public class Mainframe extends javax.swing.JFrame 
{
double rndseed;
double rndseed2=1234;
double rndseed3=1234;
boolean directorychoosen=false;
File tempfiledirectory;

boolean crossvalidationcancelled;
double applicabilitydomainvalue=-1;

    /**
     * Creates new form Mainframe
     */
    
MyInputData mydataclass = new MyInputData();

javax.swing.JDialog waitingDialog;

   public class MyCrossvalidationThreadClass implements Runnable {  
       
       private int selectedvalidationcomboboxindex;
       private final javax.swing.JComboBox selectCVoptionComboBox;
       private final javax.swing.JComboBox numberofobjectstoleaveoutcombobox;
       private final javax.swing.JLabel labelfornumberofobjectstoleaveout;
       private final javax.swing.JPanel panelwithvalidationoptions;
       private final javax.swing.JButton resetrandomseedbutton;
       private final javax.swing.JLabel labelfornumberofcvrepetitions;
       private final javax.swing.JComboBox numberofrepetitionsofleavemanyout;
       
       public MyCrossvalidationThreadClass(){
           
           panelwithvalidationoptions =new javax.swing.JPanel();
           panelwithvalidationoptions.setPreferredSize(new java.awt.Dimension(450,150));
           panelwithvalidationoptions.setBackground(Color.LIGHT_GRAY);
           panelwithvalidationoptions.setLayout(new java.awt.FlowLayout());
           
             
             selectCVoptionComboBox = new javax.swing.JComboBox();
             selectCVoptionComboBox.addItem("leave-one out cross validation");
             selectCVoptionComboBox.addItem("leave-many out cross validation");
             selectCVoptionComboBox.addItem("Y-scrambling validation");
             selectCVoptionComboBox.addItem("repeated leave-many out cross validation");

            
             panelwithvalidationoptions.add(selectCVoptionComboBox);
             panelwithvalidationoptions.invalidate();
         
             
             
             labelfornumberofobjectstoleaveout=new javax.swing.JLabel();
             labelfornumberofobjectstoleaveout.setText("Select number of objects to leave out during validation:");
             panelwithvalidationoptions.add(labelfornumberofobjectstoleaveout);
             panelwithvalidationoptions.invalidate();
                          
                     
             numberofobjectstoleaveoutcombobox=new javax.swing.JComboBox();      
             panelwithvalidationoptions.add(numberofobjectstoleaveoutcombobox);
             panelwithvalidationoptions.invalidate();

             
            labelfornumberofcvrepetitions=new javax.swing.JLabel();
            labelfornumberofcvrepetitions.setText("Select number of repetitions of leave-many-out cross-validation:");
            panelwithvalidationoptions.add(labelfornumberofcvrepetitions);
            panelwithvalidationoptions.invalidate();
            labelfornumberofcvrepetitions.setVisible(false);
            
             numberofrepetitionsofleavemanyout= new javax.swing.JComboBox();
             panelwithvalidationoptions.add(numberofrepetitionsofleavemanyout);
             panelwithvalidationoptions.invalidate();
             numberofrepetitionsofleavemanyout.setVisible(false);           
             
             selectCVoptionComboBox.addItemListener(new java.awt.event.ItemListener() {
                 @Override
                 public void itemStateChanged(ItemEvent e) {
                     if(selectCVoptionComboBox.getSelectedIndex()==0){
                         numberofobjectstoleaveoutcombobox.setVisible(false);
                         labelfornumberofobjectstoleaveout.setVisible(false);
                         resetrandomseedbutton.setVisible(false);
                         labelfornumberofcvrepetitions.setVisible(false);
                         numberofrepetitionsofleavemanyout.setVisible(false);
                         
                     }else if(selectCVoptionComboBox.getSelectedIndex()==1){
                         labelfornumberofobjectstoleaveout.setText("Select number of objects to leave out during validation:");
                         numberofobjectstoleaveoutcombobox.removeAllItems();
                         for (int k=1;k<=mydataclass.getNumberOfObjects()-2;k++){//minimum 2 objects in training set for cross-validation
                              numberofobjectstoleaveoutcombobox.addItem(k);
                           }
                         numberofobjectstoleaveoutcombobox.setVisible(true);
                         labelfornumberofobjectstoleaveout.setVisible(true);
                         resetrandomseedbutton.setVisible(false);
                         labelfornumberofcvrepetitions.setVisible(false);
                         numberofrepetitionsofleavemanyout.setVisible(false);
                         
                     }else if(selectCVoptionComboBox.getSelectedIndex()==2){
                         numberofobjectstoleaveoutcombobox.setVisible(false);
                         labelfornumberofobjectstoleaveout.setVisible(false);
                         resetrandomseedbutton.setVisible(true);
                         labelfornumberofcvrepetitions.setVisible(false);
                         numberofrepetitionsofleavemanyout.setVisible(false);
                         
                         
                     }else if(selectCVoptionComboBox.getSelectedIndex()==3){
                           labelfornumberofobjectstoleaveout.setText("Select number of objects to leave out during validation:");
                         numberofobjectstoleaveoutcombobox.removeAllItems();
                         for (int k=1;k<=mydataclass.getNumberOfObjects()-2;k++){//minimum 2 objects in training set for cross-validation
                              numberofobjectstoleaveoutcombobox.addItem(k);
                           }
                         
                         numberofrepetitionsofleavemanyout.removeAllItems();
                         numberofrepetitionsofleavemanyout.addItem(1);
                         numberofrepetitionsofleavemanyout.addItem(10);
                         numberofrepetitionsofleavemanyout.addItem(100);
                         numberofrepetitionsofleavemanyout.addItem(1000);
                         numberofrepetitionsofleavemanyout.addItem(10000);
                         
                         labelfornumberofcvrepetitions.setVisible(true);
                         numberofrepetitionsofleavemanyout.setVisible(true);
                         numberofobjectstoleaveoutcombobox.setVisible(true);
                         labelfornumberofobjectstoleaveout.setVisible(true);                       
                         resetrandomseedbutton.setVisible(true);
                     }
                 }
             });
                         

            numberofobjectstoleaveoutcombobox.setVisible(false);
            labelfornumberofobjectstoleaveout.setVisible(false);
            
            
            resetrandomseedbutton=new javax.swing.JButton();
            resetrandomseedbutton.setText("Reset random seed");
            resetrandomseedbutton.setVisible(false);
            panelwithvalidationoptions.add(resetrandomseedbutton);
            panelwithvalidationoptions.invalidate();
                               
                    
            resetrandomseedbutton.addActionListener(new java.awt.event.ActionListener() {
            public void actionPerformed(java.awt.event.ActionEvent evt) {
                if(labelfornumberofcvrepetitions.isVisible()==false){
                    rndseed2=1234;
                }else{
                    rndseed3=1234;
                }
                
                
            }
        });
            
            
                
                         
           javax.swing.JOptionPane joPane =new javax.swing.JOptionPane();    
           joPane.setMessage("From the drop-down list below select \nvalidation procedure that you wish to use.");       
           joPane.add(panelwithvalidationoptions);             
           joPane.invalidate(); 
           javax.swing.JDialog jodialogpane=joPane.createDialog("Select validation procedure");
           jodialogpane.setVisible(true); 
             
   }
       
    @Override
    public void run() {
           selectedvalidationcomboboxindex=selectCVoptionComboBox.getSelectedIndex();
           crossvalidationcancelled=false;
        System.out.println("Selected validation index:"+Integer.toString(selectedvalidationcomboboxindex));
        System.out.println("Selected validation option: "+selectCVoptionComboBox.getSelectedItem().toString());
           switch (selectedvalidationcomboboxindex) {
               case 0:
                   crossvalidationfunc(); //leave-one out crossvalidation
                   break;
               case 1:
                   leavemanyoutcrossvalidationfunc(numberofobjectstoleaveoutcombobox.getSelectedIndex()+1);//leave-many out crossvalidation
                   break;
               case 2:
                   yscramblingalidationfunc();//leave-many out crossvalidation
                   break;
               case 3:
                   repeatedleavemanyoutcrossvalidationfunc(numberofobjectstoleaveoutcombobox.getSelectedIndex()+1,Integer.parseInt(numberofrepetitionsofleavemanyout.getSelectedItem().toString()));
                   break;
               default:
                   crossvalidationcancelled=true;
                   System.out.println("Invalid validation option...");
                   break;
           }
            

        crossvalidationcancelled=false;
          
    }
}
 
    public Mainframe() {
        
        initComponents();
        crossvalidationcancelled=false;
    }

    /**
     * This method is called from within the constructor to initialize the form.
     * WARNING: Do NOT modify this code. The content of this method is always
     * regenerated by the Form Editor.
     */
    @SuppressWarnings("unchecked")
    // <editor-fold defaultstate="collapsed" desc="Generated Code">//GEN-BEGIN:initComponents
    private void initComponents() {

        mainPanelScrollPane = new javax.swing.JScrollPane();
        mainPanel = new javax.swing.JPanel();
        textArea1 = new java.awt.TextArea();
        checkValuesButton = new javax.swing.JButton();
        performTestOnData = new javax.swing.JButton();
        selectFileWithObjects = new javax.swing.JButton();
        selectFileWithCPANNWeights = new javax.swing.JButton();
        chooseToTrainCPANNButton = new javax.swing.JButton();
        aboutButton = new javax.swing.JButton();
        chooseToCrossvalidateTrainedCPANNButton = new javax.swing.JButton();
        drawCPANNbutton = new javax.swing.JButton();
        checkboxsaveexistingdatasetdata = new javax.swing.JCheckBox();
        checkboxSetAsNormalizationSet = new javax.swing.JCheckBox();
        normalizeCurrentDataButton = new javax.swing.JButton();
        selectDelimiterComboBox = new javax.swing.JComboBox();
        selectDelimiterLabel = new javax.swing.JLabel();
        defineApplicabilityDomain = new javax.swing.JButton();

        setDefaultCloseOperation(javax.swing.WindowConstants.EXIT_ON_CLOSE);
        setTitle("CPANNatNIC");

        mainPanelScrollPane.setBorder(null);

        mainPanel.setAutoscrolls(true);

        textArea1.setCursor(new java.awt.Cursor(java.awt.Cursor.TEXT_CURSOR));

        checkValuesButton.setText("Check data values");
        checkValuesButton.setToolTipText("Press to view currently loaded data.");
        checkValuesButton.addActionListener(new java.awt.event.ActionListener() {
            public void actionPerformed(java.awt.event.ActionEvent evt) {
                checkValuesButtonActionPerformed(evt);
            }
        });

        performTestOnData.setText("Make predictions for the objects");
        performTestOnData.setToolTipText("Press to make predictions for currently loaded data.");
        performTestOnData.setEnabled(false);
        performTestOnData.addActionListener(new java.awt.event.ActionListener() {
            public void actionPerformed(java.awt.event.ActionEvent evt) {
                performTestOnDataActionPerformed(evt);
            }
        });

        selectFileWithObjects.setText("Select file with objects");
        selectFileWithObjects.setToolTipText("Press to load new data.");
        selectFileWithObjects.addActionListener(new java.awt.event.ActionListener() {
            public void actionPerformed(java.awt.event.ActionEvent evt) {
                selectFileWithObjectsActionPerformed(evt);
            }
        });

        selectFileWithCPANNWeights.setText("Select CPANN model");
        selectFileWithCPANNWeights.setToolTipText("Press to load existing model.");
        selectFileWithCPANNWeights.setEnabled(false);
        selectFileWithCPANNWeights.addActionListener(new java.awt.event.ActionListener() {
            public void actionPerformed(java.awt.event.ActionEvent evt) {
                selectFileWithCPANNWeightsActionPerformed(evt);
            }
        });

        chooseToTrainCPANNButton.setText("Train CPANN");
        chooseToTrainCPANNButton.setToolTipText("Build new model using currently loaded data.");
        chooseToTrainCPANNButton.setEnabled(false);
        chooseToTrainCPANNButton.addActionListener(new java.awt.event.ActionListener() {
            public void actionPerformed(java.awt.event.ActionEvent evt) {
                chooseToTrainCPANNButtonActionPerformed(evt);
            }
        });

        aboutButton.setText("Help");
        aboutButton.addActionListener(new java.awt.event.ActionListener() {
            public void actionPerformed(java.awt.event.ActionEvent evt) {
                aboutButtonActionPerformed(evt);
            }
        });

        chooseToCrossvalidateTrainedCPANNButton.setText("Model validation");
        chooseToCrossvalidateTrainedCPANNButton.setToolTipText("Uses data currently loaded to perform leave-one out crossvalidation.");
        chooseToCrossvalidateTrainedCPANNButton.setEnabled(false);
        chooseToCrossvalidateTrainedCPANNButton.addActionListener(new java.awt.event.ActionListener() {
            public void actionPerformed(java.awt.event.ActionEvent evt) {
                chooseToCrossvalidateTrainedCPANNButtonActionPerformed(evt);
            }
        });

        drawCPANNbutton.setText("Draw results");
        drawCPANNbutton.setToolTipText("Press to draw a top-map.");
        drawCPANNbutton.setEnabled(false);
        drawCPANNbutton.addActionListener(new java.awt.event.ActionListener() {
            public void actionPerformed(java.awt.event.ActionEvent evt) {
                drawCPANNbuttonActionPerformed(evt);
            }
        });

        checkboxsaveexistingdatasetdata.setText("Save existing dataset data");
        checkboxsaveexistingdatasetdata.setToolTipText("Saves prediction results to show them on a top-map.");
        checkboxsaveexistingdatasetdata.setEnabled(false);
        checkboxsaveexistingdatasetdata.addActionListener(new java.awt.event.ActionListener() {
            public void actionPerformed(java.awt.event.ActionEvent evt) {
                checkboxsaveexistingdatasetdataActionPerformed(evt);
            }
        });

        checkboxSetAsNormalizationSet.setText("Use as normalization set");
        checkboxSetAsNormalizationSet.setToolTipText("Normalization set used only for currently loaded data and for the data loaded afterwards.");
        checkboxSetAsNormalizationSet.setEnabled(false);
        checkboxSetAsNormalizationSet.addActionListener(new java.awt.event.ActionListener() {
            public void actionPerformed(java.awt.event.ActionEvent evt) {
                checkboxSetAsNormalizationSetActionPerformed(evt);
            }
        });

        normalizeCurrentDataButton.setText("Normalize current descriptor data");
        normalizeCurrentDataButton.setToolTipText("Normalizes only currently loaded data. Does not normalize any other data loaded earlier.");
        normalizeCurrentDataButton.setEnabled(false);
        normalizeCurrentDataButton.addActionListener(new java.awt.event.ActionListener() {
            public void actionPerformed(java.awt.event.ActionEvent evt) {
                normalizeCurrentDataButtonActionPerformed(evt);
            }
        });

        selectDelimiterComboBox.setFont(new java.awt.Font("Tahoma", 0, 14)); // NOI18N
        selectDelimiterComboBox.setModel(new javax.swing.DefaultComboBoxModel(new String[] { "space \" \"", "comma \",\"", "semicolon \";\"", "tab delimited" }));
        selectDelimiterComboBox.addActionListener(new java.awt.event.ActionListener() {
            public void actionPerformed(java.awt.event.ActionEvent evt) {
                selectDelimiterComboBoxActionPerformed(evt);
            }
        });

        selectDelimiterLabel.setText("<html>   Select delimiter for the file<br>   with object data </html>");

        defineApplicabilityDomain.setText("Define applicability domain");
        defineApplicabilityDomain.setToolTipText("Press to define applicability domain");
        defineApplicabilityDomain.setEnabled(false);
        defineApplicabilityDomain.setPreferredSize(new java.awt.Dimension(123, 23));
        defineApplicabilityDomain.addActionListener(new java.awt.event.ActionListener() {
            public void actionPerformed(java.awt.event.ActionEvent evt) {
                defineApplicabilityDomainActionPerformed(evt);
            }
        });

        javax.swing.GroupLayout mainPanelLayout = new javax.swing.GroupLayout(mainPanel);
        mainPanel.setLayout(mainPanelLayout);
        mainPanelLayout.setHorizontalGroup(
            mainPanelLayout.createParallelGroup(javax.swing.GroupLayout.Alignment.LEADING)
            .addGroup(javax.swing.GroupLayout.Alignment.TRAILING, mainPanelLayout.createSequentialGroup()
                .addGap(499, 499, 499)
                .addComponent(defineApplicabilityDomain, javax.swing.GroupLayout.PREFERRED_SIZE, 229, javax.swing.GroupLayout.PREFERRED_SIZE)
                .addContainerGap(311, Short.MAX_VALUE))
            .addGroup(mainPanelLayout.createParallelGroup(javax.swing.GroupLayout.Alignment.LEADING)
                .addGroup(mainPanelLayout.createSequentialGroup()
                    .addContainerGap()
                    .addGroup(mainPanelLayout.createParallelGroup(javax.swing.GroupLayout.Alignment.TRAILING)
                        .addGroup(mainPanelLayout.createSequentialGroup()
                            .addPreferredGap(javax.swing.LayoutStyle.ComponentPlacement.RELATED, 911, javax.swing.GroupLayout.PREFERRED_SIZE)
                            .addComponent(aboutButton))
                        .addComponent(textArea1, javax.swing.GroupLayout.Alignment.LEADING, javax.swing.GroupLayout.DEFAULT_SIZE, javax.swing.GroupLayout.DEFAULT_SIZE, Short.MAX_VALUE)
                        .addGroup(javax.swing.GroupLayout.Alignment.LEADING, mainPanelLayout.createSequentialGroup()
                            .addComponent(selectFileWithObjects, javax.swing.GroupLayout.DEFAULT_SIZE, 228, Short.MAX_VALUE)
                            .addGap(18, 18, 18)
                            .addComponent(checkValuesButton, javax.swing.GroupLayout.PREFERRED_SIZE, 196, javax.swing.GroupLayout.PREFERRED_SIZE))
                        .addGroup(javax.swing.GroupLayout.Alignment.LEADING, mainPanelLayout.createSequentialGroup()
                            .addGroup(mainPanelLayout.createParallelGroup(javax.swing.GroupLayout.Alignment.LEADING)
                                .addComponent(checkboxsaveexistingdatasetdata, javax.swing.GroupLayout.PREFERRED_SIZE, 228, javax.swing.GroupLayout.PREFERRED_SIZE)
                                .addComponent(selectFileWithCPANNWeights, javax.swing.GroupLayout.PREFERRED_SIZE, 193, javax.swing.GroupLayout.PREFERRED_SIZE))
                            .addGap(18, 18, 18)
                            .addGroup(mainPanelLayout.createParallelGroup(javax.swing.GroupLayout.Alignment.LEADING)
                                .addComponent(normalizeCurrentDataButton, javax.swing.GroupLayout.DEFAULT_SIZE, 228, Short.MAX_VALUE)
                                .addComponent(checkboxSetAsNormalizationSet, javax.swing.GroupLayout.PREFERRED_SIZE, 196, javax.swing.GroupLayout.PREFERRED_SIZE))
                            .addGap(18, 18, 18)
                            .addGroup(mainPanelLayout.createParallelGroup(javax.swing.GroupLayout.Alignment.LEADING, false)
                                .addGroup(javax.swing.GroupLayout.Alignment.TRAILING, mainPanelLayout.createSequentialGroup()
                                    .addComponent(performTestOnData, javax.swing.GroupLayout.DEFAULT_SIZE, javax.swing.GroupLayout.DEFAULT_SIZE, Short.MAX_VALUE)
                                    .addGap(18, 18, 18)
                                    .addComponent(chooseToCrossvalidateTrainedCPANNButton, javax.swing.GroupLayout.PREFERRED_SIZE, 151, javax.swing.GroupLayout.PREFERRED_SIZE))
                                .addGroup(javax.swing.GroupLayout.Alignment.TRAILING, mainPanelLayout.createSequentialGroup()
                                    .addComponent(chooseToTrainCPANNButton, javax.swing.GroupLayout.PREFERRED_SIZE, 151, javax.swing.GroupLayout.PREFERRED_SIZE)
                                    .addGap(18, 18, 18)
                                    .addGroup(mainPanelLayout.createParallelGroup(javax.swing.GroupLayout.Alignment.LEADING)
                                        .addComponent(selectDelimiterComboBox, javax.swing.GroupLayout.PREFERRED_SIZE, 154, javax.swing.GroupLayout.PREFERRED_SIZE)
                                        .addComponent(drawCPANNbutton)
                                        .addComponent(selectDelimiterLabel, javax.swing.GroupLayout.PREFERRED_SIZE, 154, javax.swing.GroupLayout.PREFERRED_SIZE))))))
                    .addContainerGap()))
        );

        mainPanelLayout.linkSize(javax.swing.SwingConstants.HORIZONTAL, new java.awt.Component[] {checkValuesButton, chooseToCrossvalidateTrainedCPANNButton, chooseToTrainCPANNButton, drawCPANNbutton, normalizeCurrentDataButton, selectFileWithCPANNWeights, selectFileWithObjects});

        mainPanelLayout.setVerticalGroup(
            mainPanelLayout.createParallelGroup(javax.swing.GroupLayout.Alignment.LEADING)
            .addGroup(javax.swing.GroupLayout.Alignment.TRAILING, mainPanelLayout.createSequentialGroup()
                .addContainerGap(795, Short.MAX_VALUE)
                .addComponent(defineApplicabilityDomain, javax.swing.GroupLayout.PREFERRED_SIZE, 59, javax.swing.GroupLayout.PREFERRED_SIZE)
                .addGap(159, 159, 159))
            .addGroup(mainPanelLayout.createParallelGroup(javax.swing.GroupLayout.Alignment.LEADING)
                .addGroup(mainPanelLayout.createSequentialGroup()
                    .addContainerGap()
                    .addComponent(aboutButton)
                    .addPreferredGap(javax.swing.LayoutStyle.ComponentPlacement.RELATED)
                    .addComponent(textArea1, javax.swing.GroupLayout.DEFAULT_SIZE, 715, Short.MAX_VALUE)
                    .addGap(30, 30, 30)
                    .addGroup(mainPanelLayout.createParallelGroup(javax.swing.GroupLayout.Alignment.TRAILING)
                        .addGroup(mainPanelLayout.createParallelGroup(javax.swing.GroupLayout.Alignment.BASELINE)
                            .addComponent(selectFileWithObjects, javax.swing.GroupLayout.DEFAULT_SIZE, javax.swing.GroupLayout.DEFAULT_SIZE, Short.MAX_VALUE)
                            .addComponent(checkValuesButton, javax.swing.GroupLayout.DEFAULT_SIZE, 51, Short.MAX_VALUE))
                        .addGroup(mainPanelLayout.createSequentialGroup()
                            .addComponent(selectDelimiterLabel, javax.swing.GroupLayout.PREFERRED_SIZE, javax.swing.GroupLayout.DEFAULT_SIZE, javax.swing.GroupLayout.PREFERRED_SIZE)
                            .addPreferredGap(javax.swing.LayoutStyle.ComponentPlacement.RELATED)
                            .addComponent(selectDelimiterComboBox, javax.swing.GroupLayout.PREFERRED_SIZE, javax.swing.GroupLayout.DEFAULT_SIZE, javax.swing.GroupLayout.PREFERRED_SIZE)))
                    .addGap(18, 18, 18)
                    .addGroup(mainPanelLayout.createParallelGroup(javax.swing.GroupLayout.Alignment.LEADING)
                        .addComponent(normalizeCurrentDataButton)
                        .addGroup(mainPanelLayout.createParallelGroup(javax.swing.GroupLayout.Alignment.BASELINE)
                            .addComponent(chooseToTrainCPANNButton)
                            .addComponent(drawCPANNbutton)
                            .addComponent(selectFileWithCPANNWeights, javax.swing.GroupLayout.PREFERRED_SIZE, 51, javax.swing.GroupLayout.PREFERRED_SIZE)))
                    .addGap(18, 18, 18)
                    .addGroup(mainPanelLayout.createParallelGroup(javax.swing.GroupLayout.Alignment.LEADING, false)
                        .addGroup(mainPanelLayout.createParallelGroup(javax.swing.GroupLayout.Alignment.BASELINE)
                            .addComponent(checkboxsaveexistingdatasetdata)
                            .addComponent(checkboxSetAsNormalizationSet))
                        .addComponent(chooseToCrossvalidateTrainedCPANNButton, javax.swing.GroupLayout.DEFAULT_SIZE, 59, Short.MAX_VALUE)
                        .addComponent(performTestOnData, javax.swing.GroupLayout.PREFERRED_SIZE, 59, javax.swing.GroupLayout.PREFERRED_SIZE))
                    .addContainerGap()))
        );

        mainPanelLayout.linkSize(javax.swing.SwingConstants.VERTICAL, new java.awt.Component[] {checkValuesButton, chooseToCrossvalidateTrainedCPANNButton, chooseToTrainCPANNButton, drawCPANNbutton, normalizeCurrentDataButton, selectFileWithCPANNWeights, selectFileWithObjects});

        mainPanelScrollPane.setViewportView(mainPanel);

        javax.swing.GroupLayout layout = new javax.swing.GroupLayout(getContentPane());
        getContentPane().setLayout(layout);
        layout.setHorizontalGroup(
            layout.createParallelGroup(javax.swing.GroupLayout.Alignment.LEADING)
            .addComponent(mainPanelScrollPane, javax.swing.GroupLayout.Alignment.TRAILING)
        );
        layout.setVerticalGroup(
            layout.createParallelGroup(javax.swing.GroupLayout.Alignment.LEADING)
            .addComponent(mainPanelScrollPane)
        );

        pack();
    }// </editor-fold>//GEN-END:initComponents

    public void appendTextToMyTextArea(String str){
            this.textArea1.append(str);
    }
    
    private void checkValuesButtonActionPerformed(java.awt.event.ActionEvent evt) {//GEN-FIRST:event_checkValuesButtonActionPerformed
        // TODO add your handling code here:
        double[][] a= mydataclass.getinputdatavaluestobetested();
        double[][] b= mydataclass.getcpannweights();
        String longstrout="";

      for (int k=0;k<2;k++)
      {
          if(k==0){
                  System.out.println("Values for testing:\n");
                  textArea1.append("\n\nValues for testing:\n");
          }
          if(k==1){
                  System.out.println("CPANN weights stored:\n");
                  textArea1.append("\n\nCPANN weights stored:\n");
                  a=b;
          }
         try{ 
        for(int i=0;i<a.length;i++)
        {
            String tempstr ="";
            for(int j=0;j<a[0].length;j++)
            {
                tempstr=tempstr+a[i][j]+" ";
                
                //System.out.print(a[i][j]+" ");
                
                //textArea1.append(a[i][j]+" ");
            }
       //     System.out.println(tempstr);
       //     textArea1.append(tempstr+"\n");
           // System.out.println("");
           // textArea1.append("\n");
            longstrout=longstrout+tempstr+"\n";
            if (longstrout.length()>1000000){
        ///     textArea1.append(longstrout);
        ///     System.out.print(longstrout);
             longstrout="";
            }
        }
    ///    textArea1.append(longstrout);     
    ///    System.out.print(longstrout);
             longstrout="";
             
         //Prints to text area
                System.out.println();
       
                System.out.print("Number of objects: ");
                System.out.println(mydataclass.getNumberOfObjects());
                textArea1.append("Number of objects: ");
                textArea1.append(Integer.toString(mydataclass.getNumberOfObjects())+"\n");

                System.out.print("Number of targets: ");
                System.out.println(mydataclass.getNumberOfTargets());
                textArea1.append("Number of targets: ");
                textArea1.append(Integer.toString(mydataclass.getNumberOfTargets())+"\n");


                System.out.print("Number of descriptors + targets: ");
                System.out.println(mydataclass.getNumberOfDescriptorsPlusTargets());
                textArea1.append("Number of descriptors+targets: ");
                textArea1.append(Integer.toString(mydataclass.getNumberOfDescriptorsPlusTargets())+"\n");

                if(k==0){
                    int tempint[]=mydataclass.checkIsDescriptorOrTarget();
                    for (int idt=0;idt<mydataclass.getNumberOfDescriptorsPlusTargets();idt++)
                    {
                    System.out.print(Integer.toString(tempint[idt])+" ");
                    }
                    System.out.println();
                }
                
                if(k==1){
                    System.out.print("Number of neurons in X direction: ");
                    System.out.println(mydataclass.getNumberOfNeouronsInXDirection());
                    textArea1.append("Number of neurons in X direction: ");
                    textArea1.append(Integer.toString(mydataclass.getNumberOfNeouronsInXDirection())+"\n");
                    
                    System.out.print("Number of neurons in Y direction: ");
                    System.out.println(mydataclass.getNumberOfNeouronsInYDirection());
                    textArea1.append("Number of neurons in Y direction: ");
                    textArea1.append(Integer.toString(mydataclass.getNumberOfNeouronsInYDirection())+"\n");
                }
                    
        //
         
         }catch(NullPointerException npe)
                 {      System.out.println("No data stored!");
                        textArea1.append("No data stored\n");
                        
                        
                 }
      }
      
        if (mydataclass.getinputdatavaluestobetested()==null){
            return;
        }
              
    try{
       Object[][] data = new Object[mydataclass.getNumberOfObjects()][mydataclass.getNumberOfDescriptorsPlusTargets()];
       String columnnames[] = new String[mydataclass.getNumberOfDescriptorsPlusTargets()];


               for (int j=0;j<mydataclass.getNumberOfObjects();j++){          
                   for (int i=0;i<mydataclass.getNumberOfDescriptorsPlusTargets();i++){                   
                           double tempd=mydataclass.getinputdatavaluestobetested()[j][i];
                           data[j][i] = String.valueOf(tempd);
                           columnnames[i] = "des. "+String.valueOf(i+1);
                           if (i>=mydataclass.getNumberOfDescriptorsPlusTargets()-mydataclass.getNumberOfTargets()){
                               columnnames[i] = "target "+String.valueOf(1+mydataclass.getNumberOfTargets()-(mydataclass.getNumberOfDescriptorsPlusTargets()-i));
                           }        
                   }
               }
               
               try{
                   
                   if (mydataclass.getAllVariableNames()!=null){
                       
                       String[] colnames=mydataclass.getAllVariableNames();
                       
                           for(int cn=0;cn<mydataclass.getNumberOfDescriptorsPlusTargets();cn++){
                                columnnames[cn]=colnames[cn];
                           }
                    
                   }
               }catch(java.lang.NullPointerException ex){
                   System.out.println(ex.toString());
                   return;
               }
               
       MyTable mytable1 = new MyTable(data,columnnames,this,"Descriptor and target data",this.textArea1);
       mytable1.setLocation(this.getX(),this.getY()+this.getHeight()/4);
       mytable1.setVisible(true);
       
        if (mydataclass.getcpannweights()==null){
            return;
        }
               
       Object[][] data2 = new Object[mydataclass.getNumberOfNeouronsInXDirection()*mydataclass.getNumberOfNeouronsInYDirection()][mydataclass.getNumberOfDescriptorsPlusTargets()];
       String modelcolumnnames[] = new String[mydataclass.getNumberOfDescriptorsPlusTargets()];
       
               for (int j=0;j<mydataclass.getNumberOfNeouronsInXDirection()*mydataclass.getNumberOfNeouronsInYDirection();j++){          
                   for (int i=0;i<mydataclass.getNumberOfDescriptorsPlusTargets();i++){                   
                           double tempd=mydataclass.getcpannweights()[j][i];
                           data2[j][i] = String.valueOf(tempd);
                           modelcolumnnames[i] = "des. "+String.valueOf(i+1);
                           if (i>=mydataclass.getNumberOfDescriptorsPlusTargets()-mydataclass.getNumberOfTargets()){
                               modelcolumnnames[i] = "target "+String.valueOf(1+mydataclass.getNumberOfTargets()-(mydataclass.getNumberOfDescriptorsPlusTargets()-i));
                           }        
                   }
               }

               try{
                   if (mydataclass.getAllModelVariableNames()!=null){
                       String[] modelcolnames=mydataclass.getAllModelVariableNames();
                       System.out.println("last model var. name="+modelcolnames[mydataclass.getNumberOfDescriptorsPlusTargets()-1]);

                           for(int cn=0;cn<mydataclass.getNumberOfDescriptorsPlusTargets();cn++){
                                modelcolumnnames[cn]=modelcolnames[cn];
                           }
                   
                   }
               }catch(java.lang.NullPointerException ex){
                   System.out.println(ex.toString());
               }
       MyTable mytable2 = new MyTable(data2,modelcolumnnames,this,"CPANN model weights",this.textArea1);
       mytable2.setLocation(this.getX()+this.getWidth()/2,this.getY()+this.getHeight()/4);

       mytable2.setVisible(true);
    }catch( java.lang.ArrayIndexOutOfBoundsException aie){}
   
 
    }//GEN-LAST:event_checkValuesButtonActionPerformed
    
    private boolean[] testEqualityOfVariableNames(MyInputData dataclasstouse){
        MyInputData selecteddataclass=dataclasstouse;
        boolean[] variablenamesareequal=new boolean[selecteddataclass.getNumberOfDescriptorsPlusTargets()]; 
        boolean differencefound=false;
        
        String[] inputfilevaraiblenames=selecteddataclass.getAllVariableNames();
        String[] modelfilevariablenames=selecteddataclass.getAllModelVariableNames();
        for (int i=0;i<selecteddataclass.getNumberOfDescriptorsPlusTargets();i++){
            variablenamesareequal[i]=inputfilevaraiblenames[i].equals(modelfilevariablenames[i]);      
            if (variablenamesareequal[i]==false){
                if (i==0){
                    this.appendTextToMyTextArea("\n\n");
                }
                   differencefound=true;
                 this.appendTextToMyTextArea("WARNING! Variable "+String.valueOf(i+1)+" has different name in the dataset file"+" ("+this.mydataclass.getAllVariableNames()[i]+") "+"and in the model file"+" ("+this.mydataclass.getAllModelVariableNames()[i]+").\n");
                 
             }
        }

        if (differencefound==true){
          this.appendTextToMyTextArea("\n\n");
        }
        
        return variablenamesareequal;
    }
   
    private void performTestOnDataActionPerformed(java.awt.event.ActionEvent evt) {//GEN-FIRST:event_performTestOnDataActionPerformed
        // TODO add your handling code here:
        try{
        double[][] cpannweights=mydataclass.getcpannweights();
        double[][] objects=mydataclass.getinputdatavaluestobetested();
        int numberofobj=mydataclass.getNumberOfObjects();
        int nx=mydataclass.getNumberOfNeouronsInXDirection();
        int ny=mydataclass.getNumberOfNeouronsInYDirection();
        int numberoftargets=mydataclass.getNumberOfTargets();
        boolean[] equalityofvariablenames;
        double tempdistance=0;
        double tempdistanceproductxiyi=0;//for Tanimoto coefficient
        String longstrout="";
        
        DecimalFormat decformat = new DecimalFormat("0.0000");
        DecimalFormatSymbols dfsym=new DecimalFormatSymbols();
        dfsym.setDecimalSeparator('.');
        decformat.setDecimalFormatSymbols(dfsym); 

        int numberofneurons=nx*ny;
        int numberofdescriptors=mydataclass.getNumberOfDescriptorsPlusTargets()-mydataclass.getNumberOfTargets();
        
        //
        Dialogselectdescriptors mydialog = new Dialogselectdescriptors(this,true,mydataclass);
        mydialog.setVisible(true);
        
        //
        
        
        int[] descriptorselectedfortesting=mydataclass.getDesriptorsIncludedInTesting();

    
        double[][] euclideandistance= new double[numberofobj][numberofneurons];
        double[] mineuclideandistance = new double[numberofobj];
        int[] neuronexcitedbytheobject = new int[numberofobj];
        
                System.out.print("\n\nDESCRIPTORS USED FOR TESTING:");
                textArea1.append("\n\nDESCRIPTORS USED FOR TESTING:");
                for (int isdesin=0;isdesin<mydataclass.getDesriptorsIncludedInTesting().length;isdesin++){
                    if (mydataclass.getDesriptorsIncludedInTesting()[isdesin]==1){
                      //System.out.print(String.valueOf(mydataclass.getDesriptorsIncludedInTesting()[isdesin])+" ");
                      System.out.print(" "+String.valueOf(isdesin+1));
                      textArea1.append(" "+String.valueOf(isdesin+1));
                    }
                }
                System.out.println(".");
                textArea1.append(".\n\n");
   

        double[] tempRMS=new double[mydataclass.getNumberOfTargets()];
        for (int ita=0;ita<mydataclass.getNumberOfTargets();ita++){
            tempRMS[ita]=0;
        }

        
       double[][] exptargetvalues=new double[mydataclass.getNumberOfObjects()][mydataclass.getNumberOfTargets()];
       double[][] predictedvalues=new double[mydataclass.getNumberOfObjects()][mydataclass.getNumberOfTargets()];
 
        
    
    int[] parametersfromopenedcpannfile=this.mydataclass.getparametersfromopenedcpannweightsfile();
                
    try{
    equalityofvariablenames=testEqualityOfVariableNames(this.mydataclass);
    }catch(java.lang.NullPointerException ex){
        //do nothing - model was not loaded from a file
        System.out.println("Using the model developed during the last training.");
    }

    
            
        for(int objectid=0;objectid<numberofobj;objectid++){
            for (int neuronid=0;neuronid<numberofneurons;neuronid++){
                tempdistance=0;
                tempdistanceproductxiyi=0;
                
                for (int descriptorid=0;descriptorid<numberofdescriptors;descriptorid++) 
                {
                    if(descriptorselectedfortesting[descriptorid]==1){
                    //    System.out.println("descriptor"+String.valueOf(descriptorid));
                        if (parametersfromopenedcpannfile[3]==2){    
                            tempdistance=tempdistance+Math.pow(objects[objectid][descriptorid]-cpannweights[neuronid][descriptorid],2);
                        }else if((parametersfromopenedcpannfile[3]==1)){
                            tempdistance=tempdistance+objects[objectid][descriptorid]*cpannweights[neuronid][descriptorid];
                        }else if((parametersfromopenedcpannfile[3]==3)){
                             tempdistance=tempdistance+Math.pow(objects[objectid][descriptorid]-cpannweights[neuronid][descriptorid],2);
                             tempdistanceproductxiyi=tempdistanceproductxiyi+objects[objectid][descriptorid]*cpannweights[neuronid][descriptorid];
                        }
                        
                    }
                    
                }
                euclideandistance[objectid][neuronid]=Math.pow(tempdistance, 0.5);
                
                if((parametersfromopenedcpannfile[3]==3)){//for Tanimoto distance
                    euclideandistance[objectid][neuronid]=tempdistanceproductxiyi/(tempdistance+tempdistanceproductxiyi);
                }
            }
            
            
            mineuclideandistance[objectid]=euclideandistance[objectid][0];
            for (int neuronid=0;neuronid<numberofneurons;neuronid++)
             {
              mineuclideandistance[objectid]=Math.min(mineuclideandistance[objectid],euclideandistance[objectid][neuronid]);
              if (mineuclideandistance[objectid]==euclideandistance[objectid][neuronid])
                      {
                          neuronexcitedbytheobject[objectid]=neuronid;//selected neuron for the object with objectid
                      }
             }
            
            int onepasswehennotargets=0;
            if (numberoftargets==0){
               onepasswehennotargets=1; 
            }
                
           for (int targetid=0;targetid<numberoftargets+onepasswehennotargets;targetid++){

                
                int posy=(int)(Math.ceil(((double)(neuronexcitedbytheobject[objectid]+1))/((double)nx)));
                int posx=neuronexcitedbytheobject[objectid]+1-(posy-1)*nx;
                
                mydataclass.saveEuclideandistance(objectid, mineuclideandistance[objectid]);
                mydataclass.saveExictedNeuronPositionX(objectid, posx);
                mydataclass.saveExictedNeuronPositionY(objectid, posy);
                
                if (this.applicabilitydomainvalue>=0){
                if (mineuclideandistance[objectid]<=this.applicabilitydomainvalue){
                    mydataclass.setIfObjectIsInApplicabilityDomain(objectid,"yes");
                }else{
                    mydataclass.setIfObjectIsInApplicabilityDomain(objectid,"no");
                }
                }else{
                    mydataclass.setIfObjectIsInApplicabilityDomain(objectid,"undefined");
                }
                
                String tstr="";
                if (numberoftargets>0){
                mydataclass.savePrediction(objectid, targetid, cpannweights[neuronexcitedbytheobject[objectid]][mydataclass.getNumberOfDescriptorsPlusTargets()-mydataclass.getNumberOfTargets()+targetid]);
                predictedvalues[objectid][targetid]=cpannweights[neuronexcitedbytheobject[objectid]][mydataclass.getNumberOfDescriptorsPlusTargets()-mydataclass.getNumberOfTargets()+targetid];              
                tstr=String.format("Object %d with ID %d excited neuron at position [%d,%d].\tPrediction at target %d is %s.\t",(objectid+1),(mydataclass.getObjectsIDs(objectid)),posx,posy,(targetid+1),decformat.format(cpannweights[neuronexcitedbytheobject[objectid]][mydataclass.getNumberOfDescriptorsPlusTargets()-mydataclass.getNumberOfTargets()+targetid]));
                }
                
                
                if (this.mydataclass.getNumberOfTargets()>0){

                    
                double[][] temptestdata=this.mydataclass.getinputdatavaluestobetested();
    /*            System.out.print(" Experimental value: ");
                System.out.print(temptestdata[objectid][mydataclass.getNumberOfDescriptorsPlusTargets()-mydataclass.getNumberOfTargets()+targetid]);
     */   
                double temppred1=cpannweights[neuronexcitedbytheobject[objectid]][mydataclass.getNumberOfDescriptorsPlusTargets()-mydataclass.getNumberOfTargets()+targetid];
                double tempexper1=temptestdata[objectid][mydataclass.getNumberOfDescriptorsPlusTargets()-mydataclass.getNumberOfTargets()+targetid];
                tempRMS[targetid]=tempRMS[targetid]+(temppred1-tempexper1)*(temppred1-tempexper1);               
                
                 exptargetvalues[objectid][targetid]=tempexper1;
                 
                 String tstr2=String.format("\tExperimental value: %s.",decformat.format(tempexper1));
                 tstr=tstr+tstr2;
                }
                
                tstr=tstr+"\tDistance is "+(decformat.format(mineuclideandistance[objectid]));//+"\n";
                
                if (this.applicabilitydomainvalue>=0){
                    if(mydataclass.getIfObjectIsInApplicabilityDomain(objectid).equals("yes")){
                        tstr=tstr+"\tIn applicability domain\n";
                    }else if(mydataclass.getIfObjectIsInApplicabilityDomain(objectid).equals("no")){
                        tstr=tstr+"\tNot in applicability domain\n";
                    }else{
                       tstr=tstr+"Applicability domain not defined";
                    } 
                }else{
                   tstr=tstr+"\n";
                }
                
               // System.out.println("\tEuclidean distance is "+(decformat.format(mineuclideandistance[objectid])));
               // textArea1.append("\tEuclidean distance is "+(decformat.format(mineuclideandistance[objectid]))+"\n");
 
                longstrout=longstrout+tstr;
                
                               
                if ((longstrout.length())>1000000){
                    textArea1.append(longstrout);
                   // System.out.print(longstrout);
                    longstrout="";
                }
                   
                
          /*      textArea1.append("Object "+Integer.toString(objectid+1)+" with ID "+Integer.toString(mydataclass.getObjectsIDs(objectid))+" excited neuron at position ["+Integer.toString(posx)+","+Integer.toString(posy)+"]. ");
                textArea1.append("\t\t Prediction at target "+Integer.toString(targetid+1)+" is: ");
                textArea1.append((decformat.format(cpannweights[neuronexcitedbytheobject[objectid]][mydataclass.getNumberOfDescriptorsPlusTargets()-mydataclass.getNumberOfTargets()+targetid])));
           */
          /*      
                if (this.mydataclass.getNumberOfTargets()>0){
                double[][] temptestdata=this.mydataclass.getinputdatavaluestobetested();
                exptargetvalues[objectid][targetid]=temptestdata[objectid][mydataclass.getNumberOfDescriptorsPlusTargets()-mydataclass.getNumberOfTargets()+targetid];
                textArea1.append("\t Experimental value: ");
                textArea1.append(decformat.format(temptestdata[objectid][mydataclass.getNumberOfDescriptorsPlusTargets()-mydataclass.getNumberOfTargets()+targetid]));
     
      //    textArea1.append("\t"+String.valueOf(exptargetvalues[objectid][targetid]));
                }
            */
                        
            /*                    
                textArea1.append(".\t Euclidean distance is "+(decformat.format(mineuclideandistance[objectid])));
                textArea1.append(".\n");
             */   
                
                
             }
           
         }
        
        //System.out.println(longstrout);
        textArea1.append(longstrout+"\n");
        longstrout="";
        
        System.out.println();
        textArea1.append("\n");
        

    for (int itargets=0;itargets<this.mydataclass.getNumberOfTargets();itargets++){

     /*   System.out.format("   Tar.%3d Exp.\t  Tar.%3d Pred.",itargets+1,itargets+1);
        System.out.print("\t\t");
        this.textArea1.append(String.format("   Tar.%3d Exp.\t  Tar.%3d Pred.",itargets+1,itargets+1));
        this.textArea1.append("\t\t");
        */
        longstrout=longstrout+String.format("   Tar.%3d Exp.\t  Tar.%3d Pred.",itargets+1,itargets+1)+"\t\t";
    }
    longstrout=longstrout+"\n";
    System.out.print(longstrout);
    this.textArea1.append(longstrout);

    longstrout="";
        
        for (int iob=0;iob<mydataclass.getNumberOfObjects();iob++){
            String toutt="";
                   for (int jtar=0;jtar<mydataclass.getNumberOfTargets();jtar++){
                 /*   System.out.print(String.format("%15.5e\t%15.5e",exptargetvalues[iob][jtar],predictedvalues[iob][jtar]).replaceAll(",","."));
                    textArea1.append(String.format("%15.5e\t%15.5e",exptargetvalues[iob][jtar],predictedvalues[iob][jtar]).replaceAll(",","."));                  
                    System.out.print("\t\t");
                    textArea1.append("\t\t");
                 */   
                    toutt=toutt+(String.format("%15.5e\t%15.5e\t\t",exptargetvalues[iob][jtar],predictedvalues[iob][jtar]).replaceAll(",","."));
            } 
             //  System.out.print(toutt+"\n");    
             //  textArea1.append(toutt+"\n"); 
               longstrout=longstrout+toutt+"\n";
               
               if (longstrout.length()>1000000){
                           System.out.print(longstrout);    
                           textArea1.append(longstrout);
                           longstrout="";
               }
        }
        
        System.out.print(longstrout);    
        textArea1.append(longstrout); 
        longstrout="";
        
        System.out.print("\n");    
        textArea1.append("\n"); 
               
        for (int irms=0;irms<mydataclass.getNumberOfTargets();irms++){
            tempRMS[irms]=Math.sqrt(tempRMS[irms]/numberofobj);
            System.out.println("RMSE at target "+String.valueOf(irms+1)+" is: "+decformat.format(tempRMS[irms]));
            textArea1.append("RMSE at target "+String.valueOf(irms+1)+" is: "+decformat.format(tempRMS[irms]));
            textArea1.append("\n");
        }
 
  double[]tmpdatX=new double[mydataclass.getNumberOfObjects()];
  double[]tmpdatY=new double[mydataclass.getNumberOfObjects()];
      textArea1.append("\n");
      System.out.print("\n");
      
  for (int it=0;it<mydataclass.getNumberOfTargets();it++){
      for (int job=0;job<mydataclass.getNumberOfObjects();job++){
      tmpdatX[job]=exptargetvalues[job][it];
      tmpdatY[job]=predictedvalues[job][it];
      }
    //System.out.println("r^2 at target"+String.valueOf(this.correlationcoefficient(tmpdatX, tmpdaty)));
      double[] tempcorr=this.correlationcoefficient(tmpdatX, tmpdatY);
    System.out.println("R at target "+String.valueOf(it+1)+" is: "+decformat.format(tempcorr[0]));
    textArea1.append("R at target "+String.valueOf(it+1)+" is: "+decformat.format(tempcorr[0]));
    textArea1.append("\n");
  }

        
           //output according to the position
        System.out.println();
        textArea1.append("\n");
        
        
        int maxnumberofobjectsperneuron=0;
        
       
           for (int iy=1;iy<=mydataclass.getNumberOfNeouronsInYDirection();iy++){
                        for (int ix=1;ix<=mydataclass.getNumberOfNeouronsInXDirection();ix++){
                            int count=0;
                            String tempstr="";
                            for (int objid=0;objid<mydataclass.getNumberOfObjects();objid++)
                                if (mydataclass.getExictedNeuronPositionX(objid)==ix){
                                    if(mydataclass.getExictedNeuronPositionY(objid)==iy){
                                        count=count+1;
                                        if (count==1){ 
                                      //   System.out.print("IDs of objects at position ["+String.valueOf(ix)+","+String.valueOf(iy)+"] are:");
                                      //   textArea1.append("IDs of objects at position ["+String.valueOf(ix)+","+String.valueOf(iy)+"] are:");
                                         tempstr="IDs of objects at position ["+String.valueOf(ix)+","+String.valueOf(iy)+"] are:";
                                        }
                                   //     System.out.print(" "+mydataclass.getObjectsIDs(objid));                                                                               
                                   //     textArea1.append(" "+mydataclass.getObjectsIDs(objid));
                                        tempstr=tempstr+" "+mydataclass.getObjectsIDs(objid);
                                    }
                                }
                            if (count>0){
                           //     System.out.println(".");
                           //     textArea1.append(".\n");
                                tempstr=tempstr+".\n";
                                
                                System.out.println(tempstr);
                                textArea1.append(tempstr);
                                
                                if (maxnumberofobjectsperneuron<count){
                                    maxnumberofobjectsperneuron=count;
                                }
                            }
                        }  
           }
           
           
           ///
           textArea1.append("\n");
           textArea1.append("TOP-MAP (groups):");
           textArea1.append("\n");
           textArea1.append("\n");        
           System.out.print("\n");  
           System.out.print("TOP-MAP (groups):"); 
           System.out.print("\n");  
           System.out.print("\n");  
           

           
           for (int iy=mydataclass.getNumberOfNeouronsInYDirection();iy>=1;iy--){
            longstrout="";
                        for (int ix=1;ix<=mydataclass.getNumberOfNeouronsInXDirection();ix++){
                            int count=0;
                            
                            for (int objid=0;objid<mydataclass.getNumberOfObjects();objid++){
                                if (mydataclass.getExictedNeuronPositionX(objid)==ix){
                                    if(mydataclass.getExictedNeuronPositionY(objid)==iy){
                                        count=count+1;
                                        if (count==1){ 
                                         //textArea1.append(char)mydataclass.getObjectsASCII(objid));
                                   //      textArea1.append(""+(char)mydataclass.getObjectsASCII(objid));   
                                   //      System.out.print(""+(char)mydataclass.getObjectsASCII(objid));
                                         
                                         longstrout=longstrout+""+(char)mydataclass.getObjectsASCII(objid);
                                         
                                        }else{
                               //         textArea1.append(""+(char)mydataclass.getObjectsASCII(objid)); 
                               //         System.out.print(""+(char)mydataclass.getObjectsASCII(objid));
                                        longstrout=longstrout+""+(char)mydataclass.getObjectsASCII(objid);
                                        }     
                                    }
                                }
                         }
                            
                            if (count<(maxnumberofobjectsperneuron)){
                                for (int dif=0;dif<(maxnumberofobjectsperneuron-count);dif++){
                                    
                              //  textArea1.append("_");
                              //  System.out.print("_");
                                longstrout=longstrout+"_";
                                }
                            }
                        
                     //   textArea1.append("\t");
                     //   System.out.print("\t");
                        longstrout=longstrout+"\t";
                     }

                 //      textArea1.append("\n");   
                 //      System.out.print("\n");
                       longstrout=longstrout+"\n";
                 textArea1.append(longstrout);   
                 System.out.print(longstrout);       

           }
           longstrout="";
           ///
           
                      ///
           textArea1.append("\n");
           textArea1.append("TOP-MAP (IDs):");
           textArea1.append("\n");
           textArea1.append("\n");        
           System.out.print("\n");  
           System.out.print("TOP-MAP (IDs):"); 
           System.out.print("\n");  
           System.out.print("\n");  
          
           int maxidlength=0;
           for (int chid=0;chid<mydataclass.getNumberOfObjects();chid++){
            maxidlength=Math.max(maxidlength,String.valueOf(mydataclass.getObjectsIDs(chid)).length());
           }
           String strfordecformat="";
           String strforemptyspace=" ";
           for (int idf=0;idf<maxidlength;idf++){
               strfordecformat=strfordecformat+"0";
               strforemptyspace=strforemptyspace+"_";
           }
           
           DecimalFormat decformat2 = new DecimalFormat(strfordecformat);
           String tempstringout;
                      
           for (int iy=mydataclass.getNumberOfNeouronsInYDirection();iy>=1;iy--){ 
               tempstringout="";
                        for (int ix=1;ix<=mydataclass.getNumberOfNeouronsInXDirection();ix++){
                            int count=0;    
                            for (int objid=0;objid<mydataclass.getNumberOfObjects();objid++){
                                if (mydataclass.getExictedNeuronPositionX(objid)==ix){
                                    if(mydataclass.getExictedNeuronPositionY(objid)==iy){
                                        count=count+1;
                                        if (count==1){ 
                                         //textArea1.append(char)mydataclass.getObjectsASCII(objid));
                                            int tmpid=mydataclass.getObjectsIDs(objid);
                                         tempstringout=tempstringout+" "+String.valueOf(decformat2.format(tmpid));
                                         //textArea1.append(" "+String.valueOf(decformat2.format(tmpid)));   
                                         //System.out.print(" "+String.valueOf(decformat2.format(tmpid)));  
                                        }else{
                                         int tmpid=mydataclass.getObjectsIDs(objid);
                                         tempstringout=tempstringout+" "+String.valueOf(decformat2.format(tmpid));
                                      //   textArea1.append(" "+String.valueOf(decformat2.format(tmpid)));   
                                      //   System.out.print(" "+String.valueOf(decformat2.format(tmpid)));  
                                        }     
                                    }
                                }
                         }

                            if (count<(maxnumberofobjectsperneuron)){
                                for (int dif=0;dif<(maxnumberofobjectsperneuron-count);dif++){
                                    if ((count>0)){
                                        tempstringout=tempstringout+strforemptyspace;
                                //        textArea1.append(" ___");
                                //        System.out.print(" ___");
                                    }else{
                                        tempstringout=tempstringout+strforemptyspace;
                                 //       textArea1.append(" ___");
                                 //       System.out.print(" ___");
                                    }
                                }
                            }
                        tempstringout=tempstringout+"\t";    
                   //     textArea1.append("\t");
                   //     System.out.print("\t");
                     }
                       tempstringout=tempstringout+"\n"; 
                    //   textArea1.append("\n");   
                    //   System.out.print("\n");
                       textArea1.append(tempstringout);
                       System.out.print(tempstringout);
           }
           
           tempstringout="";
           
           textArea1.append("\n");
           System.out.print("\n");
           
                   
            try{//Writes warnings at the end.
            equalityofvariablenames=testEqualityOfVariableNames(this.mydataclass);
            }catch(java.lang.NullPointerException ex){
                //do nothing - model was not loaded from a file
                System.out.println("Using the model developed during the last training.");
            }
    
           this.drawCPANNbutton.setEnabled(true);
           this.defineApplicabilityDomain.setEnabled(true);
           
           ///
           
           //
        }catch(java.lang.ArrayIndexOutOfBoundsException ex)
        {
             System.out.println("Index out of bounds! Check your input data!");
             textArea1.append("Index out of bounds! Check your input data!\n");
        }

    
    }//GEN-LAST:event_performTestOnDataActionPerformed

    private double[] correlationcoefficient(double[] Xdata, double[] Ydata){
        double[] correlcoef=new double[2];
        correlcoef[0]=0;
        correlcoef[1]=-1;
        
        if (Xdata.length==Ydata.length){
                double meanX=0;
                double meanY=0;
                double sx=0;
                double sy=0;
                double covariance=0;
                double RMSE=0;
                int len=Xdata.length;

                for (int i=0;i<len;i++){
                    meanX=meanX+Xdata[i];
                    meanY=meanY+Ydata[i];
                    RMSE=RMSE+(Xdata[i]-Ydata[i])*(Xdata[i]-Ydata[i]);
                }
                RMSE=Math.sqrt(RMSE/((double)len));
                correlcoef[1]=RMSE;
                
                meanX=meanX/((double)len);
                meanY=meanY/((double)len);

                for (int i=0;i<len;i++){
                    sx=sx+(Xdata[i]-meanX)*(Xdata[i]-meanX);
                    sy=sy+(Ydata[i]-meanY)*(Ydata[i]-meanY);
                    covariance=covariance+(Xdata[i]-meanX)*(Ydata[i]-meanY);
                }
                
                sx=Math.sqrt(sx/((double)(len-1)));
                sy=Math.sqrt(sy/((double)(len-1)));        
                covariance=(covariance/((double)(len-1)));

                correlcoef[0]=covariance/(((sx*sy)));

        }else
        {
          correlcoef[0]=Double.NaN;
          correlcoef[1]=Double.NaN;
        }
        return correlcoef;
    }
    
    private void selectFileWithObjectsActionPerformed(java.awt.event.ActionEvent evt) {//GEN-FIRST:event_selectFileWithObjectsActionPerformed
        // TODO add your handling code here:
         MyInputData mydata = new MyInputData();
         boolean[] comparevariablenamesininputdatasetandmodel;
                
        javax.swing.JFileChooser jFileChooser1 = new javax.swing.JFileChooser();

        //jFileChooser1.setCurrentDirectory(null);
        File currdir = new java.io.File( "." );
        jFileChooser1.setCurrentDirectory(currdir);
        if (directorychoosen==true){
            jFileChooser1.setCurrentDirectory(this.tempfiledirectory);
        }
            
        javax.swing.filechooser.FileNameExtensionFilter filter;
        filter = new javax.swing.filechooser.FileNameExtensionFilter("Select text file with objects","txt","dat");
  
        jFileChooser1.setFileFilter(filter);
        
        int selectionperformed = jFileChooser1.showOpenDialog(this);
        java.io.File fileh = null;
        
        if (selectionperformed==0)
        {         
            fileh = jFileChooser1.getSelectedFile();
            this.tempfiledirectory=fileh.getAbsoluteFile();
            this.mydataclass.saveMyTemporaryPath(tempfiledirectory);
            directorychoosen=true;
        }
        else
        {
            System.out.println("No file selected!");
        }
        
                if (selectionperformed==0)
                {
                    String fileName = jFileChooser1.getSelectedFile().toString();
                    String extension = fileName.substring(fileName.lastIndexOf(".") + 1, fileName.length());
                    extension=extension.toLowerCase();

                    //System.out.println(extension);
                    if (extension.equals("txt")||extension.equals("dat"))
                    {
                        MyInputData tempdata=setfiledatafortesting(fileName);
                        updatemaindata(tempdata,0);
                        this.normalizeCurrentDataButton.setEnabled(true);
                        this.checkboxSetAsNormalizationSet.setEnabled(true);
                     }
                    
                }
                
                this.drawCPANNbutton.setEnabled(false);
                this.chooseToCrossvalidateTrainedCPANNButton.setEnabled(false);
                this.checkboxSetAsNormalizationSet.getModel().setSelected(false);
                
    }//GEN-LAST:event_selectFileWithObjectsActionPerformed

    private void selectFileWithCPANNWeightsActionPerformed(java.awt.event.ActionEvent evt) {//GEN-FIRST:event_selectFileWithCPANNWeightsActionPerformed
        // TODO add your handling code here:
        MyInputData mydata = new MyInputData();
        boolean[] equalityofvariablenamesindatasetandmodel;
        
        javax.swing.JFileChooser jFileChooser1 = new javax.swing.JFileChooser();
        
        File currdir = new java.io.File( "." );
        jFileChooser1.setCurrentDirectory(currdir);
        if (this.directorychoosen==true){
            jFileChooser1.setCurrentDirectory(this.tempfiledirectory);
        }
        
        javax.swing.filechooser.FileNameExtensionFilter filter;
        filter = new javax.swing.filechooser.FileNameExtensionFilter("Select CPANN model","unw");
  
        jFileChooser1.setFileFilter(filter);

        int selectionperformed = jFileChooser1.showOpenDialog(this);
        java.io.File fileh = null;
        
        if (selectionperformed==0)
        {         
            fileh = jFileChooser1.getSelectedFile();
        }
        else
        {
            System.out.println("No file selected!");
        }
                if (selectionperformed==0){
                        String fileName = jFileChooser1.getSelectedFile().toString();
                        String extension = fileName.substring(fileName.lastIndexOf(".") + 1, fileName.length());
                        extension=extension.toLowerCase();

                        //System.out.println(extension);

                        if (extension.equals("unw")){
                        MyInputData tempdata=setfiledatacpannweights(fileName);
                        updatemaindata(tempdata,1);
                        this.chooseToCrossvalidateTrainedCPANNButton.setEnabled(false);
                        }
                }
                
                this.drawCPANNbutton.setEnabled(false);
                this.defineApplicabilityDomain.setEnabled(false);
             

                    try{
                        System.out.println("dataset="+this.mydataclass.getAllVariableNames().length);
                        System.out.println("model="+this.mydataclass.getAllModelVariableNames().length);
                        equalityofvariablenamesindatasetandmodel=testEqualityOfVariableNames(this.mydataclass);
                        }catch(java.lang.NullPointerException ex){
                            //do nothing - model was not loaded from a file
                            System.out.println("Variable names in dataset:"+this.mydataclass.getAllVariableNames());
                            System.out.println("Variable names in model:"+this.mydataclass.getAllModelVariableNames());
                            
                        }
               
    }//GEN-LAST:event_selectFileWithCPANNWeightsActionPerformed

    private void chooseToTrainCPANNButtonActionPerformed(java.awt.event.ActionEvent evt) {//GEN-FIRST:event_chooseToTrainCPANNButtonActionPerformed
        // TODO add your handling code here:
        System.out.println("Train CPANN...");
        this.drawCPANNbutton.setEnabled(false);
        this.defineApplicabilityDomain.setEnabled(false);
        this.resetApplicabilityDomainValues();
        
        ///
        //undefined domain
        ///
        
        DialogTrainNN trainNN = new DialogTrainNN(this,true,mydataclass,textArea1);
        trainNN.setVisible(true);
       if (trainNN.networkfinishedtraining==true){
        performTestOnData.setEnabled(true);
        chooseToCrossvalidateTrainedCPANNButton.setEnabled(true);
       }else{
        performTestOnData.setEnabled(false);
        chooseToCrossvalidateTrainedCPANNButton.setEnabled(false);    
       }

    }//GEN-LAST:event_chooseToTrainCPANNButtonActionPerformed

    private void resetApplicabilityDomainValues(){
        try{
        MyInputData[] mycompileddatasetsinmainfreame;
      int numberofalldatasets=0;
        try{
            numberofalldatasets=1+this.mydataclass.getMypreviousdata().getMyDatasetNumberOfMypreviousdata();
        }catch(Exception e){
            numberofalldatasets=1;
        }
       
        mycompileddatasetsinmainfreame=new MyInputData[numberofalldatasets];
        
        //System.out.println("The number of all datasets: " +String.valueOf(numberofalldatasets));
        
        mycompileddatasetsinmainfreame[numberofalldatasets-1]=this.mydataclass;
        
        

        for(int i=numberofalldatasets-1;i>0;i--){
            mycompileddatasetsinmainfreame[i-1]=mycompileddatasetsinmainfreame[i].getMypreviousdata();
        }
        
         for(int i=0;i<numberofalldatasets;i++){
             for (int iob=0;iob<mycompileddatasetsinmainfreame[i].getNumberOfObjects();iob++){
                mycompileddatasetsinmainfreame[i].setIfObjectIsInApplicabilityDomain(iob,"undefined");
            }
         }
                    
        }catch(Exception ex){
            System.out.println(ex.toString());
        }
        
        this.applicabilitydomainvalue=-1;
    }
    private void aboutButtonActionPerformed(java.awt.event.ActionEvent evt) {//GEN-FIRST:event_aboutButtonActionPerformed
        // TODO add your handling code here:
        
       AboutDialog aboutd = new AboutDialog(this,true); 
       aboutd.setVisible(true);
        
    }//GEN-LAST:event_aboutButtonActionPerformed
   private void crossvalidationfunc() {  
     leavemanyoutcrossvalidationfunc(1);//leave-one-out CV
   }
   
             
    private void unusedcrossvalidationfunc() {
        
              this.textArea1.append("\n\nLeave-one-out cross-validation of CPANN...\n");
        System.out.println("\n\nLeave-one-out cross-validation of CPANN...");

     //   DialogTrainNN trainNNCV = new DialogTrainNN(this,true,mydataclass,textArea1);
        
 
        
        double[] trainpar = mydataclass.getTrainingParameters();
 /*       
double[] temptrainingparameterstosave= new double[10];
temptrainingparameterstosave[0]=(double)nx;
temptrainingparameterstosave[1]=(double)ny;       
temptrainingparameterstosave[2]=rndseed;
temptrainingparameterstosave[3]=(double)toroidcond;
temptrainingparameterstosave[4]=(double)neighbourhoodtype.getSelectedIndex();
temptrainingparameterstosave[5]=(double)furthestneuron;
temptrainingparameterstosave[6]=maxlr;        
temptrainingparameterstosave[7]=minlr;
temptrainingparameterstosave[8]=(double)bestmatchtype.getSelectedIndex();
temptrainingparameterstosave[9]=(double)nepochs;
this.mytempdata.saveTrainingParameters(temptrainingparameterstosave);

* 
*       neuronsinxdir.setText(String.valueOf((int)temptrainingparameters[0]));
        neuronsinydir.setText(String.valueOf((int)temptrainingparameters[1]));
        randseed.setText(String.valueOf((int)temptrainingparameters[2]));
        toroidboundarycondition.setSelectedIndex((int)(temptrainingparameters[3]));
        neighbourhoodtype.setSelectedIndex((int)(temptrainingparameters[4]));
        furthestneuronforcorrection.setText(String.valueOf((int)(temptrainingparameters[5]-1)));
        maximallearningrate.setText(String.valueOf((temptrainingparameters[6])));
        minimallearningrate.setText(String.valueOf((temptrainingparameters[7])));      
        bestmatchtype.setSelectedIndex((int)(temptrainingparameters[8]));        
        numberofepochs.setText(String.valueOf((int)(temptrainingparameters[9])));
*/
 
int maxmr=75;        
double[][] okol = new double[maxmr][4]; 

int nk=this.mydataclass.getNumberOfDescriptorsPlusTargets();

int nx=(int)trainpar[0];
int ny=(int)trainpar[1];

int rndseed=(int)trainpar[2];
int toroidcond=(int)trainpar[3];
int neighbourhoodcorrection=(int)trainpar[4];
int furthestneuron=(int)(trainpar[5]);
double maxlr=trainpar[6];
double minlr=trainpar[7];
int typebestmatch=(int)trainpar[8]+1;
int nepochs=(int)trainpar[9];

double[][] exptargetvaluesCV=new double[mydataclass.getNumberOfObjects()][mydataclass.getNumberOfTargets()];
double[][] predictedvaluesCV=new double[mydataclass.getNumberOfObjects()][mydataclass.getNumberOfTargets()];


        //initialize neighbourhood data for corrections
    //flat
for (int i=0;i<(maxmr);i++){
    okol[i][0]=1.0;
}
double[] tempokol;

// triangle
tempokol=new double[]{.00,.02,.03,.04,.06,.07,.08,.10,.11,.12,.14,.15,.16,.18,.19,.20,.22,.23,.24,.26,.27,.28,.30,.31,.32,.34,.35,.36,.38,.39,.40,.42,.43,.44,.46,.47,.48,.50,.51,.52,.54,.55,.56,.58,.59,.60,.62,.63,.64,.66,.67,.68,.70,.71,.72,.74,.75,.76,.78,.79,.80,.82,.83,.84,.86,.87,.88,.90,.91,.92,.94,.95,.96,.98,1.0};
for (int i=0;i<(maxmr);i++){
    okol[i][1]=tempokol[i];
}

// chef hat
for (int i=0;i<36;i++){
    okol[i][2]=-0.3;
}
for (int i=36;i<(maxmr);i++){
    okol[i][2]=1.0;
}

// mexican hat
tempokol=new double[]{.00, -.01, -.02, -.03, -.04, -.05, -.06, -.065,-.07,-.075,-.08,-.085,-.09, -.093,-.096,-.099,-.10, -.10, -.10, -.10,-.099,-.096,-.093,-.09, -.085,-.08, -.075,-.07, -.065,-.06, -.05,-.04, -.03,-.02, -.01,  .0,   .05,  .10,  .15,  .20,  .25,  .30, .35,  .40,  .45,  .50,  .55,  .60,  .63,  .68,  .70,  .72,  .75, .78,  .80,  .82,  .83,  .85,  .87,  .89,  .91,  .92,  .93,  .94, .95,  .96,  .97,  .975, .98,  .985, .99,  .995,1.00, 1.00, 1.00};
for (int i=0;i<(maxmr);i++){
    okol[i][3]=tempokol[i];
}
        
                //initialize neighbourhood data for corrections


int nobj=this.mydataclass.getNumberOfObjects();
int nkvar=nk-this.mydataclass.getNumberOfTargets();
double[][] alldesobjx=this.mydataclass.getinputdatavaluestobetested();


//here starts the loop for CV

for (int objecttotest=0;objecttotest<nobj;objecttotest++){
 rndseed=(int)trainpar[2];       

double[][][] w= new double[nk][ny][nx];

for (int j=0;j<ny;j++){
  for (int i=0;i<nx;i++){ 
     for (int k=0;k<nk;k++){ 
         w[k][j][i]=randomfunctionCV(rndseed);
     } 
  } 
}


double[] desobjx= new double[nkvar];

//int nit=nepochs*nobj;
int nit=nepochs*(nobj-1);//-1 because of Loo-CV!!

double su=0;
double suold=nx*ny*nkvar;


int[] critw = new int [this.mydataclass.getNumberOfDescriptorsPlusTargets()];
critw=mydataclass.checkIsDescriptorOrTarget();

int[] centrneur;
centrneur=new int[2];
int imax;
int jmax;

int nnit=0;

//mytemptextareaoutput.append("\n");

for (int j=1;j<=nepochs;j++){
         if (this.crossvalidationcancelled==true){
             this.crossvalidationcancelled=false;
             return;
         }
 //    System.out.println("Epoch: "+String.valueOf(j));
//     mytemptextareaoutput.append("Epoch: "+String.valueOf(j)+"\n");
    
    for (int nl=0;nl<nobj;nl++){

        
          if (nl!=objecttotest){
                //add: skip  obj to be tested
                 desobjx=alldesobjx[nl];


                nnit=nnit+1;

               // desobjx=alldesobjx[nl]; 

             //   System.out.println("Call neuro... neuro()");
              //  centrneur=neuro();

               //centrneur=neuro(desobjx);

               centrneur=neuroCV(w,desobjx,nx, ny,nkvar,typebestmatch,critw);
               // imax=centrneur[0];
               // jmax=centrneur[1];

                imax=centrneur[0]+1;//because index starts with 0
                jmax=centrneur[1]+1;//because index starts with 0
                
         //       System.out.println("imax="+String.valueOf(imax)+" "+"jmax="+String.valueOf(jmax));
                   
             //   System.out.println("Call neighb...neighb()");
               //trainNNCV.neighb(imax,jmax,desobjx);
     //neighbCV(int nx, int ny, int nk, double[][][] w, int maxmr, int[][] okol,int imax,int jmax, double[] desobjx, int nit, int nnit, int maxlr, int minlr,int furthestneuron, int neighbourhoodcorrection, int toroidcond, int typebestmatch)           
               w=neighbCV(nx,ny,nk,w,maxmr,okol,imax,jmax,desobjx,nit,nnit,maxlr,minlr,furthestneuron,neighbourhoodcorrection, toroidcond,typebestmatch);

        }
    }                         
    	    suold = Math.sqrt(su);
	    su = 0.0;
      
            
}
desobjx=alldesobjx[objecttotest];
int[] centrneurend=this.neuroCV(w,desobjx,nx, ny,nkvar,typebestmatch,critw);

if (objecttotest==0){
    for (int itargets=0;itargets<this.mydataclass.getNumberOfTargets();itargets++){

        System.out.format("   Tar.%3d Exp.\t     Tar.%3d CV",itargets+1,itargets+1);
        System.out.print("\t\t");
        this.textArea1.append(String.format("   Tar.%3d Exp.\t     Tar.%3d CV",itargets+1,itargets+1));
        this.textArea1.append("\t\t");
    }
    System.out.print("\n");
    this.textArea1.append("\n");
}


for (int itargets=0;itargets<this.mydataclass.getNumberOfTargets();itargets++){
exptargetvaluesCV[objecttotest][itargets]=desobjx[nkvar+itargets];
predictedvaluesCV[objecttotest][itargets]=w[nkvar+itargets][centrneurend[1]][centrneurend[0]];
   // System.out.println(String.valueOf(w[nkvar+itargets-1][centrneurend[1]][centrneurend[0]])+"\t"+String.valueOf(desobjx[nkvar+itargets-1]));
    System.out.print(String.format(String.format("%15.5e",exptargetvaluesCV[objecttotest][itargets]).replaceAll(",",".")+"\t"+"%15.5e",predictedvaluesCV[objecttotest][itargets]).replaceAll(",","."));
    System.out.print("\t\t");
     this.textArea1.append(String.format(String.format("%15.5e",exptargetvaluesCV[objecttotest][itargets]).replaceAll(",",".")+"\t"+"%15.5e",predictedvaluesCV[objecttotest][itargets]).replaceAll(",","."));
     this.textArea1.append("\t\t");        
    //System.out.println(String.valueOf(centrneurend[0])+" "+String.valueOf(centrneurend[1]));
}
System.out.print("\n");
this.textArea1.append("\n");

}//end of CV loop
this.textArea1.append("\n");
    

  double[]tmpdatX=new double[mydataclass.getNumberOfObjects()];
  double[]tmpdatY=new double[mydataclass.getNumberOfObjects()];
      textArea1.append("\n");
      System.out.print("\n");
      
  for (int it=0;it<mydataclass.getNumberOfTargets();it++){
      for (int job=0;job<mydataclass.getNumberOfObjects();job++){
      tmpdatX[job]=exptargetvaluesCV[job][it];
      tmpdatY[job]=predictedvaluesCV[job][it];
      }
    //System.out.println("r^2 at target"+String.valueOf(this.correlationcoefficient(tmpdatX, tmpdaty)));
      double[] tempcorr=this.correlationcoefficient(tmpdatX, tmpdatY);
    System.out.println("Target "+String.valueOf(it+1)+": Rcv="+String.format("%5f",tempcorr[0]).replaceAll(",", ".")+String.format("\tRMSEcv=%5f",tempcorr[1]).replaceAll(",", "."));
    textArea1.append("Target "+String.valueOf(it+1)+": Rcv="+String.format("%5f",tempcorr[0]).replaceAll(",", ".")+String.format("\tRMSEcv=%5f",tempcorr[1]).replaceAll(",", "."));
    textArea1.append("\n");
  }
  System.out.print("\n");
  textArea1.append("\n");

  this.crossvalidationcancelled=false;
  this.chooseToCrossvalidateTrainedCPANNButton.setText("Model validation");
  this.waitingDialog.dispose();
/*
 
 */
        
    }
    
    private void leavemanyoutcrossvalidationfunc(int numberofobjectsleftout) {
        
     
        
        this.textArea1.append("\n\nLeave-many-out cross-validation of CPANN...\n");
        System.out.println("\n\nLeave-many-out cross-validation of CPANN...");

     //   DialogTrainNN trainNNCV = new DialogTrainNN(this,true,mydataclass,textArea1);
        
 
        
        double[] trainpar = mydataclass.getTrainingParameters();
 /*       
double[] temptrainingparameterstosave= new double[10];
temptrainingparameterstosave[0]=(double)nx;
temptrainingparameterstosave[1]=(double)ny;       
temptrainingparameterstosave[2]=rndseed;
temptrainingparameterstosave[3]=(double)toroidcond;
temptrainingparameterstosave[4]=(double)neighbourhoodtype.getSelectedIndex();
temptrainingparameterstosave[5]=(double)furthestneuron;
temptrainingparameterstosave[6]=maxlr;        
temptrainingparameterstosave[7]=minlr;
temptrainingparameterstosave[8]=(double)bestmatchtype.getSelectedIndex();
temptrainingparameterstosave[9]=(double)nepochs;
this.mytempdata.saveTrainingParameters(temptrainingparameterstosave);

* 
*       neuronsinxdir.setText(String.valueOf((int)temptrainingparameters[0]));
        neuronsinydir.setText(String.valueOf((int)temptrainingparameters[1]));
        randseed.setText(String.valueOf((int)temptrainingparameters[2]));
        toroidboundarycondition.setSelectedIndex((int)(temptrainingparameters[3]));
        neighbourhoodtype.setSelectedIndex((int)(temptrainingparameters[4]));
        furthestneuronforcorrection.setText(String.valueOf((int)(temptrainingparameters[5]-1)));
        maximallearningrate.setText(String.valueOf((temptrainingparameters[6])));
        minimallearningrate.setText(String.valueOf((temptrainingparameters[7])));      
        bestmatchtype.setSelectedIndex((int)(temptrainingparameters[8]));        
        numberofepochs.setText(String.valueOf((int)(temptrainingparameters[9])));
*/
 
int maxmr=75;        
double[][] okol = new double[maxmr][4]; 

int nk=this.mydataclass.getNumberOfDescriptorsPlusTargets();

int nx=(int)trainpar[0];
int ny=(int)trainpar[1];

int rndseed=(int)trainpar[2];
int toroidcond=(int)trainpar[3];
int neighbourhoodcorrection=(int)trainpar[4];
int furthestneuron=(int)(trainpar[5]);
double maxlr=trainpar[6];
double minlr=trainpar[7];
int typebestmatch=(int)trainpar[8]+1;
int nepochs=(int)trainpar[9];

double[][] exptargetvaluesCV=new double[mydataclass.getNumberOfObjects()][mydataclass.getNumberOfTargets()];
double[][] predictedvaluesCV=new double[mydataclass.getNumberOfObjects()][mydataclass.getNumberOfTargets()];


        //initialize neighbourhood data for corrections
    //flat
for (int i=0;i<(maxmr);i++){
    okol[i][0]=1.0;
}
double[] tempokol;

// triangle
tempokol=new double[]{.00,.02,.03,.04,.06,.07,.08,.10,.11,.12,.14,.15,.16,.18,.19,.20,.22,.23,.24,.26,.27,.28,.30,.31,.32,.34,.35,.36,.38,.39,.40,.42,.43,.44,.46,.47,.48,.50,.51,.52,.54,.55,.56,.58,.59,.60,.62,.63,.64,.66,.67,.68,.70,.71,.72,.74,.75,.76,.78,.79,.80,.82,.83,.84,.86,.87,.88,.90,.91,.92,.94,.95,.96,.98,1.0};
for (int i=0;i<(maxmr);i++){
    okol[i][1]=tempokol[i];
}

// chef hat
for (int i=0;i<36;i++){
    okol[i][2]=-0.3;
}
for (int i=36;i<(maxmr);i++){
    okol[i][2]=1.0;
}

// mexican hat
tempokol=new double[]{.00, -.01, -.02, -.03, -.04, -.05, -.06, -.065,-.07,-.075,-.08,-.085,-.09, -.093,-.096,-.099,-.10, -.10, -.10, -.10,-.099,-.096,-.093,-.09, -.085,-.08, -.075,-.07, -.065,-.06, -.05,-.04, -.03,-.02, -.01,  .0,   .05,  .10,  .15,  .20,  .25,  .30, .35,  .40,  .45,  .50,  .55,  .60,  .63,  .68,  .70,  .72,  .75, .78,  .80,  .82,  .83,  .85,  .87,  .89,  .91,  .92,  .93,  .94, .95,  .96,  .97,  .975, .98,  .985, .99,  .995,1.00, 1.00, 1.00};
for (int i=0;i<(maxmr);i++){
    okol[i][3]=tempokol[i];
}
        
                //initialize neighbourhood data for corrections


int nobj=this.mydataclass.getNumberOfObjects();
int nkvar=nk-this.mydataclass.getNumberOfTargets();
double[][] alldesobjx=this.mydataclass.getinputdatavaluestobetested();


//here starts the loop for CV
int numberofCVloops=(int)(Math.ceil(((double)nobj)/((double)numberofobjectsleftout)));
System.out.println("number of CV loops:"+String.valueOf(numberofCVloops));

int[] loopwhenobjectistested=new int[nobj];

int numberofobjectsinthelastcvloop=numberofobjectsleftout;

for (int numcvloops=0;numcvloops<numberofCVloops;numcvloops++){
    for(int kfortest=0;kfortest<numberofobjectsleftout;kfortest++){
        if (numcvloops*numberofobjectsleftout+kfortest<nobj){
           // System.out.println(numcvloops*numberofobjectsleftout+kfortest);
            loopwhenobjectistested[numcvloops*numberofobjectsleftout+kfortest]=numcvloops;
            numberofobjectsinthelastcvloop=kfortest+1;
        }
    }
}
    
System.out.println("numberofobjectsinthelastcvloop="+String.valueOf(numberofobjectsinthelastcvloop));

for (int numcvloops=0;numcvloops<numberofCVloops;numcvloops++){
      
    
            
 rndseed=(int)trainpar[2];       

double[][][] w= new double[nk][ny][nx];

for (int j=0;j<ny;j++){
  for (int i=0;i<nx;i++){ 
     for (int k=0;k<nk;k++){ 
         w[k][j][i]=randomfunctionCV(rndseed);
     } 
  } 
}


double[] desobjx= new double[nkvar];

//int nit=nepochs*nobj;
//int nit=nepochs*(nobj-1);//-1 because of Loo-CV!!
int nit=nepochs*(nobj-numberofobjectsleftout);//-numberofobjectsleftout because numberofobjectsleftout are left out
if(numcvloops==(numberofCVloops-1)){
    nit=nepochs*(nobj-numberofobjectsinthelastcvloop);//should be corrected in the last loop if  number of objects left out should be less than numberofobjectsleftout
}

double su=0;
double suold=nx*ny*nkvar;


int[] critw = new int [this.mydataclass.getNumberOfDescriptorsPlusTargets()];
critw=mydataclass.checkIsDescriptorOrTarget();

int[] centrneur;
centrneur=new int[2];
int imax;
int jmax;

int nnit=0;

//mytemptextareaoutput.append("\n");

int[] objecttotest=new int[numberofobjectsleftout];
if(numcvloops==(numberofCVloops-1)){
    objecttotest=new int[numberofobjectsinthelastcvloop];//should be corrected in the last loop if  number of objects left out should be less than numberofobjectsleftout
}


///add functions for CVtrain and CVtest dataset definition, prepare data
int numobjtestCV=objecttotest.length;
int numobjtrainCV=nobj-numobjtestCV;

        
double[][] trainCVdesobjx=new double[numobjtrainCV][nk];
double[][] testCVdesobjx=new double[numobjtestCV][nk];

int countintrain=0;
int countintest=0;
for (int nl=0;nl<nobj;nl++){
              if (loopwhenobjectistested[nl]!=numcvloops){//skip the objects which should be tested in the current loop
                //add: skip  obj to be tested
                 trainCVdesobjx[countintrain]=alldesobjx[nl];
                 countintrain=countintrain+1;
              }else{
                  testCVdesobjx[countintest]=alldesobjx[nl];
                  objecttotest[countintest]=nl;
                  countintest=countintest+1;
              }
    }
//counttrain contains number of objects in trainCVdesobjx
//countintest contains number of objects in testCVdesobjx
double[][] trainCVdesobjxnorm = new double[numobjtrainCV][nk];
double[][] testCVdesobjxnorm = new double[numobjtestCV][nk];


double[] normmeanCV=new double[nk];
double[] stdevCV=new double[nk];
double sumdescv;
double sumofvalues;
boolean normalizationcanbeapplied;

normalizationcanbeapplied=true;
for (int ides=0;ides<nk;ides++){
    sumdescv=0;
    for (int jobj=0;jobj<(numobjtrainCV);jobj++){
        sumdescv=sumdescv+trainCVdesobjx[jobj][ides];
    }
    normmeanCV[ides]=sumdescv/((double)numobjtrainCV);
 //   stdevCV[ides]  
 
    sumofvalues=0;
    for (int jobj=0;jobj<numobjtrainCV;jobj++){
                sumofvalues=sumofvalues+(trainCVdesobjx[jobj][ides]-normmeanCV[ides])*(trainCVdesobjx[jobj][ides]-normmeanCV[ides]);
    }
    stdevCV[ides]=Math.sqrt(sumofvalues/(numobjtrainCV-1)); 
    
    if (stdevCV[ides]==0){
        this.textArea1.append("Normalization cannot be applied during validation due to zero variance in the descriptor "+String.valueOf(ides+1)+".\n");
        normalizationcanbeapplied=false;
    }
}
                  

if (normalizationcanbeapplied==false){
    this.textArea1.append("Cancel the validation process and try to select fewer objects to leave out...");
    return;
}
               
             for (int ides=0;ides<nk;ides++){
                    for (int jobj=0;jobj<numobjtrainCV;jobj++){
                        if (ides<nkvar){
                            trainCVdesobjxnorm[jobj][ides]=(trainCVdesobjx[jobj][ides]-normmeanCV[ides])/(stdevCV[ides]);
                        } else{
                            trainCVdesobjxnorm[jobj][ides]=trainCVdesobjx[jobj][ides];
                        }
                    }
                }
               
              
             for (int ides=0;ides<nk;ides++){
                    for (int jobj=0;jobj<numobjtestCV;jobj++){
                        if (ides<nkvar){
                            testCVdesobjxnorm[jobj][ides]=(testCVdesobjx[jobj][ides]-normmeanCV[ides])/(stdevCV[ides]);
                        } else{
                            testCVdesobjxnorm[jobj][ides]=testCVdesobjx[jobj][ides];
                        }
                    }
                }


///end of data preparation for CV

int iovertestobj=0;
for (int j=1;j<=nepochs;j++){
         if (this.crossvalidationcancelled==true){
             this.crossvalidationcancelled=false;
             return;
         }
 //    System.out.println("Epoch: "+String.valueOf(j));
//     mytemptextareaoutput.append("Epoch: "+String.valueOf(j)+"\n");
    iovertestobj=0;
//    for (int nl=0;nl<nobj;nl++){
    for (int nl=0;nl<numobjtrainCV;nl++){
        //  if (nl!=objecttotest){
    //          if (loopwhenobjectistested[nl]!=numcvloops){//skip the objects which should be tested in the current loop
                //add: skip  obj to be tested
                 //desobjx=alldesobjx[nl];
                 
                 desobjx=trainCVdesobjxnorm[nl];

                nnit=nnit+1;
                
               centrneur=neuroCV(w,desobjx,nx, ny,nkvar,typebestmatch,critw);
               // imax=centrneur[0];
               // jmax=centrneur[1];

                imax=centrneur[0]+1;//because index starts with 0
                jmax=centrneur[1]+1;//because index starts with 0
                
                     w=neighbCV(nx,ny,nk,w,maxmr,okol,imax,jmax,desobjx,nit,nnit,maxlr,minlr,furthestneuron,neighbourhoodcorrection, toroidcond,typebestmatch);

    //    }else{
    //              if (j==1){
                  //object should be tested
                 /* System.out.print(nl);
                  System.out.print("  iovertestobj:");
                  System.out.println(iovertestobj);
                  */
    //              objecttotest[iovertestobj]=nl;
    //              iovertestobj=iovertestobj+1;
    //              }
    //          }
    
                  
    }                         
    	    suold = Math.sqrt(su);
	    su = 0.0;
      
            
}
int numberoftestedobjects=numberofobjectsleftout;
if(numcvloops==(numberofCVloops-1)){
    numberoftestedobjects=numberofobjectsinthelastcvloop;
}

for (int itestedobject=0;itestedobject<numberoftestedobjects;itestedobject++){//for loop for tested objects
//System.out.println("CV tested object:"+String.valueOf(objecttotest[itestedobject]));

    //desobjx=alldesobjx[objecttotest[itestedobject]];

      desobjx=testCVdesobjxnorm[itestedobject];
int[] centrneurend=this.neuroCV(w,desobjx,nx, ny,nkvar,typebestmatch,critw);

if (objecttotest[0]==0){
    if (itestedobject==0){
        for (int itargets=0;itargets<this.mydataclass.getNumberOfTargets();itargets++){

            System.out.format("   Tar.%3d Exp.\t     Tar.%3d CV",itargets+1,itargets+1);
            System.out.print("\t\t");
            this.textArea1.append(String.format("   Tar.%3d Exp.\t     Tar.%3d CV",itargets+1,itargets+1));
            this.textArea1.append("\t\t");
        }
        System.out.print("\n");
        this.textArea1.append("\n");
    }
}


for (int itargets=0;itargets<this.mydataclass.getNumberOfTargets();itargets++){    
exptargetvaluesCV[objecttotest[itestedobject]][itargets]=desobjx[nkvar+itargets]; 
predictedvaluesCV[objecttotest[itestedobject]][itargets]=w[nkvar+itargets][centrneurend[1]][centrneurend[0]];
   // System.out.println(String.valueOf(w[nkvar+itargets-1][centrneurend[1]][centrneurend[0]])+"\t"+String.valueOf(desobjx[nkvar+itargets-1]));
    System.out.print(String.format(String.format("%15.5e",exptargetvaluesCV[objecttotest[itestedobject]][itargets]).replaceAll(",",".")+"\t"+"%15.5e",predictedvaluesCV[objecttotest[itestedobject]][itargets]).replaceAll(",","."));
    System.out.print("\t\t");
     this.textArea1.append(String.format(String.format("%15.5e",exptargetvaluesCV[objecttotest[itestedobject]][itargets]).replaceAll(",",".")+"\t"+"%15.5e",predictedvaluesCV[objecttotest[itestedobject]][itargets]).replaceAll(",","."));
     this.textArea1.append("\t\t");        
    //System.out.println(String.valueOf(centrneurend[0])+" "+String.valueOf(centrneurend[1]));
}
System.out.print("\n");
this.textArea1.append("\n");
}//end of for loop for tested objects

}//end of CV loop
this.textArea1.append("\n");
    

  double[]tmpdatX=new double[mydataclass.getNumberOfObjects()];
  double[]tmpdatY=new double[mydataclass.getNumberOfObjects()];
      textArea1.append("\n");
      System.out.print("\n");
      
  for (int it=0;it<mydataclass.getNumberOfTargets();it++){
      for (int job=0;job<mydataclass.getNumberOfObjects();job++){
      tmpdatX[job]=exptargetvaluesCV[job][it];
      tmpdatY[job]=predictedvaluesCV[job][it];
      }
    //System.out.println("r^2 at target"+String.valueOf(this.correlationcoefficient(tmpdatX, tmpdaty)));
      double[] tempcorr=this.correlationcoefficient(tmpdatX, tmpdatY);
    System.out.println("Target "+String.valueOf(it+1)+": Rcv="+String.format("%5f",tempcorr[0]).replaceAll(",", ".")+String.format("\tRMSEcv=%5f",tempcorr[1]).replaceAll(",", "."));
    textArea1.append("Target "+String.valueOf(it+1)+": Rcv="+String.format("%5f",tempcorr[0]).replaceAll(",", ".")+String.format("\tRMSEcv=%5f",tempcorr[1]).replaceAll(",", "."));
    textArea1.append("\n");
  }
  System.out.print("\n");
  textArea1.append("\n");

  this.crossvalidationcancelled=false;
  this.chooseToCrossvalidateTrainedCPANNButton.setText("Model validation");
  this.waitingDialog.dispose();
/*
 
 */
        
    }
   
    private void yscramblingalidationfunc() {
        
     
        
        this.textArea1.append("\n\nY-scrambling validation of CPANN...\n");
        System.out.println("\n\nY-scrambling validation of CPANN...");

     //   DialogTrainNN trainNNCV = new DialogTrainNN(this,true,mydataclass,textArea1);
        
 
        
        double[] trainpar = mydataclass.getTrainingParameters();
 /*       
double[] temptrainingparameterstosave= new double[10];
temptrainingparameterstosave[0]=(double)nx;
temptrainingparameterstosave[1]=(double)ny;       
temptrainingparameterstosave[2]=rndseed;
temptrainingparameterstosave[3]=(double)toroidcond;
temptrainingparameterstosave[4]=(double)neighbourhoodtype.getSelectedIndex();
temptrainingparameterstosave[5]=(double)furthestneuron;
temptrainingparameterstosave[6]=maxlr;        
temptrainingparameterstosave[7]=minlr;
temptrainingparameterstosave[8]=(double)bestmatchtype.getSelectedIndex();
temptrainingparameterstosave[9]=(double)nepochs;
this.mytempdata.saveTrainingParameters(temptrainingparameterstosave);

* 
*       neuronsinxdir.setText(String.valueOf((int)temptrainingparameters[0]));
        neuronsinydir.setText(String.valueOf((int)temptrainingparameters[1]));
        randseed.setText(String.valueOf((int)temptrainingparameters[2]));
        toroidboundarycondition.setSelectedIndex((int)(temptrainingparameters[3]));
        neighbourhoodtype.setSelectedIndex((int)(temptrainingparameters[4]));
        furthestneuronforcorrection.setText(String.valueOf((int)(temptrainingparameters[5]-1)));
        maximallearningrate.setText(String.valueOf((temptrainingparameters[6])));
        minimallearningrate.setText(String.valueOf((temptrainingparameters[7])));      
        bestmatchtype.setSelectedIndex((int)(temptrainingparameters[8]));        
        numberofepochs.setText(String.valueOf((int)(temptrainingparameters[9])));
*/
 
int maxmr=75;        
double[][] okol = new double[maxmr][4]; 

int nk=this.mydataclass.getNumberOfDescriptorsPlusTargets();

int nx=(int)trainpar[0];
int ny=(int)trainpar[1];

int rndseed=(int)trainpar[2];
int toroidcond=(int)trainpar[3];
int neighbourhoodcorrection=(int)trainpar[4];
int furthestneuron=(int)(trainpar[5]);
double maxlr=trainpar[6];
double minlr=trainpar[7];
int typebestmatch=(int)trainpar[8]+1;
int nepochs=(int)trainpar[9];

double[][] exptargetvaluesCV=new double[mydataclass.getNumberOfObjects()][mydataclass.getNumberOfTargets()];
double[][] predictedvaluesCV=new double[mydataclass.getNumberOfObjects()][mydataclass.getNumberOfTargets()];


        //initialize neighbourhood data for corrections
    //flat
for (int i=0;i<(maxmr);i++){
    okol[i][0]=1.0;
}
double[] tempokol;

// triangle
tempokol=new double[]{.00,.02,.03,.04,.06,.07,.08,.10,.11,.12,.14,.15,.16,.18,.19,.20,.22,.23,.24,.26,.27,.28,.30,.31,.32,.34,.35,.36,.38,.39,.40,.42,.43,.44,.46,.47,.48,.50,.51,.52,.54,.55,.56,.58,.59,.60,.62,.63,.64,.66,.67,.68,.70,.71,.72,.74,.75,.76,.78,.79,.80,.82,.83,.84,.86,.87,.88,.90,.91,.92,.94,.95,.96,.98,1.0};
for (int i=0;i<(maxmr);i++){
    okol[i][1]=tempokol[i];
}

// chef hat
for (int i=0;i<36;i++){
    okol[i][2]=-0.3;
}
for (int i=36;i<(maxmr);i++){
    okol[i][2]=1.0;
}

// mexican hat
tempokol=new double[]{.00, -.01, -.02, -.03, -.04, -.05, -.06, -.065,-.07,-.075,-.08,-.085,-.09, -.093,-.096,-.099,-.10, -.10, -.10, -.10,-.099,-.096,-.093,-.09, -.085,-.08, -.075,-.07, -.065,-.06, -.05,-.04, -.03,-.02, -.01,  .0,   .05,  .10,  .15,  .20,  .25,  .30, .35,  .40,  .45,  .50,  .55,  .60,  .63,  .68,  .70,  .72,  .75, .78,  .80,  .82,  .83,  .85,  .87,  .89,  .91,  .92,  .93,  .94, .95,  .96,  .97,  .975, .98,  .985, .99,  .995,1.00, 1.00, 1.00};
for (int i=0;i<(maxmr);i++){
    okol[i][3]=tempokol[i];
}
        
                //initialize neighbourhood data for corrections


int nobj=this.mydataclass.getNumberOfObjects();
int nkvar=nk-this.mydataclass.getNumberOfTargets();
double[][] alldesobjx=this.mydataclass.getinputdatavaluestobetested();


//here starts the loop for CV

int numberofCVloops=1;

int numberofobjectsinthelastcvloop=nobj;


for (int numcvloops=0;numcvloops<numberofCVloops;numcvloops++){
      
    
            
 rndseed=(int)trainpar[2];       

double[][][] w= new double[nk][ny][nx];

for (int j=0;j<ny;j++){
  for (int i=0;i<nx;i++){ 
     for (int k=0;k<nk;k++){ 
         w[k][j][i]=randomfunctionCV(rndseed);
     } 
  } 
}


double[] desobjx= new double[nkvar];

//int nit=nepochs*nobj;
//int nit=nepochs*(nobj-1);//-1 because of Loo-CV!!
int nit=nepochs*(nobj);

double su=0;
double suold=nx*ny*nkvar;


int[] critw = new int [this.mydataclass.getNumberOfDescriptorsPlusTargets()];
critw=mydataclass.checkIsDescriptorOrTarget();

int[] centrneur;
centrneur=new int[2];
int imax;
int jmax;

int nnit=0;

//mytemptextareaoutput.append("\n");

int[] objecttotest=new int[nobj];


///add function to prepare data


int numobjtestCV=nobj;
int numobjtrainCV=nobj;

        
double[][] trainCVdesobjx=new double[numobjtrainCV][nk];
double[][] originaltraincopy=new double[numobjtrainCV][nk];
for (int nl=0;nl<nobj;nl++){    
                for (int iv=0;iv<nk;iv++){  
                   trainCVdesobjx[nl][iv]=alldesobjx[nl][iv];
                   originaltraincopy[nl][iv]=trainCVdesobjx[nl][iv];
                }
}


int countintrain=0;
int countintest=0;
int[] randomizedobjectorder=new int[nobj];

for (int nl=0;nl<nobj;nl++){ 
    randomizedobjectorder[nl]=nl;//original order
}

for (int nl=0;nl<nobj;nl++){ 
    double rn1=randomfunctionCV2(rndseed2);
    double rn2=randomfunctionCV2(rndseed2);
    int t1=(int)(rn1*((double)nobj));
    int t2=(int)(rn2*((double)nobj));
    int t3=randomizedobjectorder[t1];
    randomizedobjectorder[t1]=randomizedobjectorder[t2];//randomized order
    randomizedobjectorder[t2]=t3;//randomized order
}


for (int nl=0;nl<nobj;nl++){    
                 trainCVdesobjx[countintrain]=originaltraincopy[nl];
                for (int itargets=0;itargets<this.mydataclass.getNumberOfTargets();itargets++){  
                 trainCVdesobjx[countintrain][nkvar+itargets]=originaltraincopy[randomizedobjectorder[nl]][nkvar+itargets];//y-SCRAMBLING
                }
                 countintrain=countintrain+1;
                 
                  objecttotest[countintest]=nl;
                  countintest=countintest+1;
    }
//counttrain contains number of objects in trainCVdesobjx
//countintest contains number of objects in testCVdesobjx
double[][] trainCVdesobjxnorm = trainCVdesobjx;
double[][] testCVdesobjxnorm = trainCVdesobjx;//test the same objects with y scrambled

///end of data preparation for CV

int iovertestobj=0;
for (int j=1;j<=nepochs;j++){
         if (this.crossvalidationcancelled==true){
             this.crossvalidationcancelled=false;
             return;
         }
 //    System.out.println("Epoch: "+String.valueOf(j));
//     mytemptextareaoutput.append("Epoch: "+String.valueOf(j)+"\n");
    iovertestobj=0;
//    for (int nl=0;nl<nobj;nl++){
    for (int nl=0;nl<numobjtrainCV;nl++){

                 //desobjx=alldesobjx[nl];
                 
                 desobjx=trainCVdesobjxnorm[nl];

                nnit=nnit+1;
                
               centrneur=neuroCV(w,desobjx,nx, ny,nkvar,typebestmatch,critw);
               // imax=centrneur[0];
               // jmax=centrneur[1];

                imax=centrneur[0]+1;//because index starts with 0
                jmax=centrneur[1]+1;//because index starts with 0
                
                     w=neighbCV(nx,ny,nk,w,maxmr,okol,imax,jmax,desobjx,nit,nnit,maxlr,minlr,furthestneuron,neighbourhoodcorrection, toroidcond,typebestmatch);


    
                  
    }                         
    	    suold = Math.sqrt(su);
	    su = 0.0;
      
            
}
int numberoftestedobjects=nobj;


for (int itestedobject=0;itestedobject<numberoftestedobjects;itestedobject++){//for loop for tested objects
//System.out.println("CV tested object:"+String.valueOf(objecttotest[itestedobject]));

    //desobjx=alldesobjx[objecttotest[itestedobject]];

      desobjx=testCVdesobjxnorm[itestedobject];
int[] centrneurend=this.neuroCV(w,desobjx,nx, ny,nkvar,typebestmatch,critw);

if (objecttotest[0]==0){
    if (itestedobject==0){
        for (int itargets=0;itargets<this.mydataclass.getNumberOfTargets();itargets++){

            System.out.format("   Tar.%3d Exp.\t     Tar.%3d Y-scr.V.",itargets+1,itargets+1);
            System.out.print("\t\t");
            this.textArea1.append(String.format("   Tar.%3d Exp.\t     Tar.%3d Y-scr.V.",itargets+1,itargets+1));
            this.textArea1.append("\t\t");
        }
        System.out.print("\n");
        this.textArea1.append("\n");
    }
}


for (int itargets=0;itargets<this.mydataclass.getNumberOfTargets();itargets++){    
exptargetvaluesCV[objecttotest[itestedobject]][itargets]=desobjx[nkvar+itargets]; 
predictedvaluesCV[objecttotest[itestedobject]][itargets]=w[nkvar+itargets][centrneurend[1]][centrneurend[0]];
   // System.out.println(String.valueOf(w[nkvar+itargets-1][centrneurend[1]][centrneurend[0]])+"\t"+String.valueOf(desobjx[nkvar+itargets-1]));
    System.out.print(String.format(String.format("%15.5e",exptargetvaluesCV[objecttotest[itestedobject]][itargets]).replaceAll(",",".")+"\t"+"%15.5e",predictedvaluesCV[objecttotest[itestedobject]][itargets]).replaceAll(",","."));
    System.out.print("\t\t");
     this.textArea1.append(String.format(String.format("%15.5e",exptargetvaluesCV[objecttotest[itestedobject]][itargets]).replaceAll(",",".")+"\t"+"%15.5e",predictedvaluesCV[objecttotest[itestedobject]][itargets]).replaceAll(",","."));
     this.textArea1.append("\t\t");        
    //System.out.println(String.valueOf(centrneurend[0])+" "+String.valueOf(centrneurend[1]));
}
System.out.print("\n");
this.textArea1.append("\n");
}//end of for loop for tested objects

}//end of CV loop
this.textArea1.append("\n");
    

  double[]tmpdatX=new double[mydataclass.getNumberOfObjects()];
  double[]tmpdatY=new double[mydataclass.getNumberOfObjects()];
      textArea1.append("\n");
      System.out.print("\n");
      
  for (int it=0;it<mydataclass.getNumberOfTargets();it++){
      for (int job=0;job<mydataclass.getNumberOfObjects();job++){
      tmpdatX[job]=exptargetvaluesCV[job][it];
      tmpdatY[job]=predictedvaluesCV[job][it];
      }
    //System.out.println("r^2 at target"+String.valueOf(this.correlationcoefficient(tmpdatX, tmpdaty)));
      double[] tempcorr=this.correlationcoefficient(tmpdatX, tmpdatY);
    System.out.println("Target "+String.valueOf(it+1)+": R(Y-scr.)="+String.format("%5f",tempcorr[0]).replaceAll(",", ".")+String.format("\tRMSE(Y-scr.)=%5f",tempcorr[1]).replaceAll(",", "."));
    textArea1.append("Target "+String.valueOf(it+1)+": R(Y-scr.)="+String.format("%5f",tempcorr[0]).replaceAll(",", ".")+String.format("\tRMSE(Y-scr.)=%5f",tempcorr[1]).replaceAll(",", "."));
    textArea1.append("\n");
  }
  System.out.print("\n");
  textArea1.append("\n");

  this.crossvalidationcancelled=false;
  this.chooseToCrossvalidateTrainedCPANNButton.setText("Model validation");
  this.waitingDialog.dispose();
/*
 
 */
        
    }
     
    private void repeatedleavemanyoutcrossvalidationfunc(int numberofobjectsleftout,int numberofcvrepetitions) {
        
        this.textArea1.append("\n\nRepeated leave-many-out cross-validation of CPANN...\n");
        System.out.println("\n\nRepeated leave-many-out cross-validation of CPANN...");
        
     //   DialogTrainNN trainNNCV = new DialogTrainNN(this,true,mydataclass,textArea1);
        
 
        
        double[] trainpar = mydataclass.getTrainingParameters();
 /*       
double[] temptrainingparameterstosave= new double[10];
temptrainingparameterstosave[0]=(double)nx;
temptrainingparameterstosave[1]=(double)ny;       
temptrainingparameterstosave[2]=rndseed;
temptrainingparameterstosave[3]=(double)toroidcond;
temptrainingparameterstosave[4]=(double)neighbourhoodtype.getSelectedIndex();
temptrainingparameterstosave[5]=(double)furthestneuron;
temptrainingparameterstosave[6]=maxlr;        
temptrainingparameterstosave[7]=minlr;
temptrainingparameterstosave[8]=(double)bestmatchtype.getSelectedIndex();
temptrainingparameterstosave[9]=(double)nepochs;
this.mytempdata.saveTrainingParameters(temptrainingparameterstosave);

* 
*       neuronsinxdir.setText(String.valueOf((int)temptrainingparameters[0]));
        neuronsinydir.setText(String.valueOf((int)temptrainingparameters[1]));
        randseed.setText(String.valueOf((int)temptrainingparameters[2]));
        toroidboundarycondition.setSelectedIndex((int)(temptrainingparameters[3]));
        neighbourhoodtype.setSelectedIndex((int)(temptrainingparameters[4]));
        furthestneuronforcorrection.setText(String.valueOf((int)(temptrainingparameters[5]-1)));
        maximallearningrate.setText(String.valueOf((temptrainingparameters[6])));
        minimallearningrate.setText(String.valueOf((temptrainingparameters[7])));      
        bestmatchtype.setSelectedIndex((int)(temptrainingparameters[8]));        
        numberofepochs.setText(String.valueOf((int)(temptrainingparameters[9])));
*/
 
int maxmr=75;        
double[][] okol = new double[maxmr][4]; 

int nk=this.mydataclass.getNumberOfDescriptorsPlusTargets();

int nx=(int)trainpar[0];
int ny=(int)trainpar[1];

int rndseed=(int)trainpar[2];
int toroidcond=(int)trainpar[3];
int neighbourhoodcorrection=(int)trainpar[4];
int furthestneuron=(int)(trainpar[5]);
double maxlr=trainpar[6];
double minlr=trainpar[7];
int typebestmatch=(int)trainpar[8]+1;
int nepochs=(int)trainpar[9];

double[][] exptargetvaluesCV=new double[mydataclass.getNumberOfObjects()][mydataclass.getNumberOfTargets()];
double[][] predictedvaluesCV=new double[mydataclass.getNumberOfObjects()][mydataclass.getNumberOfTargets()];


        //initialize neighbourhood data for corrections
    //flat
for (int i=0;i<(maxmr);i++){
    okol[i][0]=1.0;
}
double[] tempokol;

// triangle
tempokol=new double[]{.00,.02,.03,.04,.06,.07,.08,.10,.11,.12,.14,.15,.16,.18,.19,.20,.22,.23,.24,.26,.27,.28,.30,.31,.32,.34,.35,.36,.38,.39,.40,.42,.43,.44,.46,.47,.48,.50,.51,.52,.54,.55,.56,.58,.59,.60,.62,.63,.64,.66,.67,.68,.70,.71,.72,.74,.75,.76,.78,.79,.80,.82,.83,.84,.86,.87,.88,.90,.91,.92,.94,.95,.96,.98,1.0};
for (int i=0;i<(maxmr);i++){
    okol[i][1]=tempokol[i];
}

// chef hat
for (int i=0;i<36;i++){
    okol[i][2]=-0.3;
}
for (int i=36;i<(maxmr);i++){
    okol[i][2]=1.0;
}

// mexican hat
tempokol=new double[]{.00, -.01, -.02, -.03, -.04, -.05, -.06, -.065,-.07,-.075,-.08,-.085,-.09, -.093,-.096,-.099,-.10, -.10, -.10, -.10,-.099,-.096,-.093,-.09, -.085,-.08, -.075,-.07, -.065,-.06, -.05,-.04, -.03,-.02, -.01,  .0,   .05,  .10,  .15,  .20,  .25,  .30, .35,  .40,  .45,  .50,  .55,  .60,  .63,  .68,  .70,  .72,  .75, .78,  .80,  .82,  .83,  .85,  .87,  .89,  .91,  .92,  .93,  .94, .95,  .96,  .97,  .975, .98,  .985, .99,  .995,1.00, 1.00, 1.00};
for (int i=0;i<(maxmr);i++){
    okol[i][3]=tempokol[i];
}
        
                //initialize neighbourhood data for corrections


int nobj=this.mydataclass.getNumberOfObjects();
int nkvar=nk-this.mydataclass.getNumberOfTargets();
double[][] alldesobjx=this.mydataclass.getinputdatavaluestobetested();
int numberofCVloops=0;
int numberofobjectsinthelastcvloop=0;
int[] loopwhenobjectistested=new int[nobj];


double[][] tempsavedrmse=new double[numberofcvrepetitions][nk-nkvar];
double[][] tempsavedr=new double[numberofcvrepetitions][nk-nkvar];

System.out.println("Number CV repetitions:"+String.valueOf(numberofcvrepetitions));

for(int icvrepetition=0;icvrepetition<numberofcvrepetitions;icvrepetition++){
//here starts the loop for CV

if(icvrepetition==0){
numberofCVloops=(int)(Math.ceil(((double)nobj)/((double)numberofobjectsleftout)));
System.out.println("number of CV loops:"+String.valueOf(numberofCVloops));

loopwhenobjectistested=new int[nobj];

numberofobjectsinthelastcvloop=numberofobjectsleftout;

for (int numcvloops=0;numcvloops<numberofCVloops;numcvloops++){
    for(int kfortest=0;kfortest<numberofobjectsleftout;kfortest++){
        if (numcvloops*numberofobjectsleftout+kfortest<nobj){
           // System.out.println(numcvloops*numberofobjectsleftout+kfortest);
            loopwhenobjectistested[numcvloops*numberofobjectsleftout+kfortest]=numcvloops;
            numberofobjectsinthelastcvloop=kfortest+1;
        }
    }
}
    
System.out.println("numberofobjectsinthelastcvloop="+String.valueOf(numberofobjectsinthelastcvloop));
}


for (int numcvloops=0;numcvloops<numberofCVloops;numcvloops++){
      
    
            
 rndseed=(int)trainpar[2];       

double[][][] w= new double[nk][ny][nx];

for (int j=0;j<ny;j++){
  for (int i=0;i<nx;i++){ 
     for (int k=0;k<nk;k++){ 
         w[k][j][i]=randomfunctionCV(rndseed);
     } 
  } 
}


double[] desobjx= new double[nkvar];

//int nit=nepochs*nobj;
//int nit=nepochs*(nobj-1);//-1 because of Loo-CV!!
int nit=nepochs*(nobj-numberofobjectsleftout);//-numberofobjectsleftout because numberofobjectsleftout are left out
if(numcvloops==(numberofCVloops-1)){
    nit=nepochs*(nobj-numberofobjectsinthelastcvloop);//should be corrected in the last loop if  number of objects left out should be less than numberofobjectsleftout
}

double su=0;
double suold=nx*ny*nkvar;


int[] critw = new int [this.mydataclass.getNumberOfDescriptorsPlusTargets()];
critw=mydataclass.checkIsDescriptorOrTarget();

int[] centrneur;
centrneur=new int[2];
int imax;
int jmax;

int nnit=0;

//mytemptextareaoutput.append("\n");

int[] objecttotest=new int[numberofobjectsleftout];
if(numcvloops==(numberofCVloops-1)){
    objecttotest=new int[numberofobjectsinthelastcvloop];//should be corrected in the last loop if  number of objects left out should be less than numberofobjectsleftout
}


///add functions for CVtrain and CVtest dataset definition, prepare data


int numobjtestCV=objecttotest.length;
int numobjtrainCV=nobj-numobjtestCV;

        
double[][] trainCVdesobjx=new double[numobjtrainCV][nk];
double[][] testCVdesobjx=new double[numobjtestCV][nk];

/////randomization of objects


int[] randomizedobjectorder=new int[nobj];

for (int nl=0;nl<nobj;nl++){ 
    randomizedobjectorder[nl]=nl;//original order
}


    for (int nl=0;nl<nobj;nl++){ 
        double rn1=randomfunctionCV3(rndseed3);
        double rn2=randomfunctionCV3(rndseed3);
        int t1=(int)(rn1*((double)nobj));
        int t2=(int)(rn2*((double)nobj));
        int t3=randomizedobjectorder[t1];
        randomizedobjectorder[t1]=randomizedobjectorder[t2];//randomized order
        randomizedobjectorder[t2]=t3;//randomized order
    }


double[][] randomizedoriginaltraincopy=new double[nobj][nk];
for (int nl=0;nl<nobj;nl++){    
                for (int iv=0;iv<nk;iv++){  
                   randomizedoriginaltraincopy[nl][iv]=alldesobjx[randomizedobjectorder[nl]][iv];//RANDOMIZED OBJECTS
                }
}


int countintrain=0;
int countintest=0;
for (int nl=0;nl<nobj;nl++){
              if (loopwhenobjectistested[nl]!=numcvloops){//skip the objects which should be tested in the current loop
                //add: skip  obj to be tested
                 trainCVdesobjx[countintrain]=randomizedoriginaltraincopy[nl];
                 countintrain=countintrain+1;
              }else{
                  testCVdesobjx[countintest]=randomizedoriginaltraincopy[nl];
                  objecttotest[countintest]=nl;
                  countintest=countintest+1;
              }
    }
////end randomization of objects


//counttrain contains number of objects in trainCVdesobjx
//countintest contains number of objects in testCVdesobjx
double[][] trainCVdesobjxnorm = new double[numobjtrainCV][nk];
double[][] testCVdesobjxnorm = new double[numobjtestCV][nk];


double[] normmeanCV=new double[nk];
double[] stdevCV=new double[nk];
double sumdescv;
double sumofvalues;
boolean normalizationcanbeapplied;

normalizationcanbeapplied=true;
for (int ides=0;ides<nk;ides++){
    sumdescv=0;
    for (int jobj=0;jobj<(numobjtrainCV);jobj++){
        sumdescv=sumdescv+trainCVdesobjx[jobj][ides];
    }
    normmeanCV[ides]=sumdescv/((double)numobjtrainCV);
 //   stdevCV[ides]  
 
    sumofvalues=0;
    for (int jobj=0;jobj<numobjtrainCV;jobj++){
                sumofvalues=sumofvalues+(trainCVdesobjx[jobj][ides]-normmeanCV[ides])*(trainCVdesobjx[jobj][ides]-normmeanCV[ides]);
    }
    stdevCV[ides]=Math.sqrt(sumofvalues/(numobjtrainCV-1)); 
    
    if (stdevCV[ides]==0){
        this.textArea1.append("Normalization cannot be applied during validation due to zero variance in the descriptor "+String.valueOf(ides+1)+".\n");
        normalizationcanbeapplied=false;
    }
}
                  

if (normalizationcanbeapplied==false){
    this.textArea1.append("Cancel the validation process and try to select fewer objects to leave out...");
    return;
}
               
             for (int ides=0;ides<nk;ides++){
                    for (int jobj=0;jobj<numobjtrainCV;jobj++){
                        if (ides<nkvar){
                            trainCVdesobjxnorm[jobj][ides]=(trainCVdesobjx[jobj][ides]-normmeanCV[ides])/(stdevCV[ides]);
                        } else{
                            trainCVdesobjxnorm[jobj][ides]=trainCVdesobjx[jobj][ides];
                        }
                    }
                }
               
              
             for (int ides=0;ides<nk;ides++){
                    for (int jobj=0;jobj<numobjtestCV;jobj++){
                        if (ides<nkvar){
                            testCVdesobjxnorm[jobj][ides]=(testCVdesobjx[jobj][ides]-normmeanCV[ides])/(stdevCV[ides]);
                        } else{
                            testCVdesobjxnorm[jobj][ides]=testCVdesobjx[jobj][ides];
                        }
                    }
                }


///end of data preparation for CV

int iovertestobj=0;
for (int j=1;j<=nepochs;j++){
         if (this.crossvalidationcancelled==true){
             this.crossvalidationcancelled=false;
             return;
         }
 //    System.out.println("Epoch: "+String.valueOf(j));
//     mytemptextareaoutput.append("Epoch: "+String.valueOf(j)+"\n");
    iovertestobj=0;
//    for (int nl=0;nl<nobj;nl++){
    for (int nl=0;nl<numobjtrainCV;nl++){
        //  if (nl!=objecttotest){
    //          if (loopwhenobjectistested[nl]!=numcvloops){//skip the objects which should be tested in the current loop
                //add: skip  obj to be tested
                 //desobjx=alldesobjx[nl];
                 
                 desobjx=trainCVdesobjxnorm[nl];

                nnit=nnit+1;
                
               centrneur=neuroCV(w,desobjx,nx, ny,nkvar,typebestmatch,critw);
               // imax=centrneur[0];
               // jmax=centrneur[1];

                imax=centrneur[0]+1;//because index starts with 0
                jmax=centrneur[1]+1;//because index starts with 0
                
                     w=neighbCV(nx,ny,nk,w,maxmr,okol,imax,jmax,desobjx,nit,nnit,maxlr,minlr,furthestneuron,neighbourhoodcorrection, toroidcond,typebestmatch);

    //    }else{
    //              if (j==1){
                  //object should be tested
                 /* System.out.print(nl);
                  System.out.print("  iovertestobj:");
                  System.out.println(iovertestobj);
                  */
    //              objecttotest[iovertestobj]=nl;
    //              iovertestobj=iovertestobj+1;
    //              }
    //          }
    
                  
    }                         
    	    suold = Math.sqrt(su);
	    su = 0.0;
      
            
}
int numberoftestedobjects=numberofobjectsleftout;
if(numcvloops==(numberofCVloops-1)){
    numberoftestedobjects=numberofobjectsinthelastcvloop;
}

for (int itestedobject=0;itestedobject<numberoftestedobjects;itestedobject++){//for loop for tested objects
//System.out.println("CV tested object:"+String.valueOf(objecttotest[itestedobject]));

    //desobjx=alldesobjx[objecttotest[itestedobject]];

      desobjx=testCVdesobjxnorm[itestedobject];
int[] centrneurend=this.neuroCV(w,desobjx,nx, ny,nkvar,typebestmatch,critw);

if(numberofcvrepetitions==1){
if (objecttotest[0]==0){
    if (itestedobject==0){
        for (int itargets=0;itargets<this.mydataclass.getNumberOfTargets();itargets++){

            System.out.format("   Tar.%3d Exp.\t     Tar.%3d CV",itargets+1,itargets+1);
            System.out.print("\t\t");
            this.textArea1.append(String.format("   Tar.%3d Exp.\t     Tar.%3d CV",itargets+1,itargets+1));
            this.textArea1.append("\t\t");
        }
        System.out.print("\n");
        this.textArea1.append("\n");
    }
}
}


for (int itargets=0;itargets<this.mydataclass.getNumberOfTargets();itargets++){    
exptargetvaluesCV[objecttotest[itestedobject]][itargets]=desobjx[nkvar+itargets]; 
predictedvaluesCV[objecttotest[itestedobject]][itargets]=w[nkvar+itargets][centrneurend[1]][centrneurend[0]];

    if(numberofcvrepetitions==1){
   // System.out.println(String.valueOf(w[nkvar+itargets-1][centrneurend[1]][centrneurend[0]])+"\t"+String.valueOf(desobjx[nkvar+itargets-1]));
    System.out.print(String.format(String.format("%15.5e",exptargetvaluesCV[objecttotest[itestedobject]][itargets]).replaceAll(",",".")+"\t"+"%15.5e",predictedvaluesCV[objecttotest[itestedobject]][itargets]).replaceAll(",","."));
    System.out.print("\t\t");
     this.textArea1.append(String.format(String.format("%15.5e",exptargetvaluesCV[objecttotest[itestedobject]][itargets]).replaceAll(",",".")+"\t"+"%15.5e",predictedvaluesCV[objecttotest[itestedobject]][itargets]).replaceAll(",","."));
     this.textArea1.append("\t\t");        
    //System.out.println(String.valueOf(centrneurend[0])+" "+String.valueOf(centrneurend[1]));
    }   
}
    if(numberofcvrepetitions==1){
    System.out.print("\n");
    this.textArea1.append("\n");
    }

}//end of for loop for tested objects

}//end of CV loop
this.textArea1.append("\n");
    

  double[]tmpdatX=new double[mydataclass.getNumberOfObjects()];
  double[]tmpdatY=new double[mydataclass.getNumberOfObjects()];
  if(numberofcvrepetitions==1){
      textArea1.append("\n");
      System.out.print("\n");
  }
  
  for (int it=0;it<mydataclass.getNumberOfTargets();it++){
      for (int job=0;job<mydataclass.getNumberOfObjects();job++){
      tmpdatX[job]=exptargetvaluesCV[job][it];
      tmpdatY[job]=predictedvaluesCV[job][it];
      }
    //System.out.println("r^2 at target"+String.valueOf(this.correlationcoefficient(tmpdatX, tmpdaty)));
      double[] tempcorr=this.correlationcoefficient(tmpdatX, tmpdatY);
      
      tempsavedr[icvrepetition][it]=tempcorr[0];
      tempsavedrmse[icvrepetition][it]=tempcorr[1];

      
    System.out.println(String.valueOf(icvrepetition+1)+"\t"+"Target "+String.valueOf(it+1)+": Rcv="+String.format("%5f",tempcorr[0]).replaceAll(",", ".")+String.format("\tRMSEcv=%5f",tempcorr[1]).replaceAll(",", "."));
    textArea1.append(String.valueOf(icvrepetition+1)+"\t"+"Target "+String.valueOf(it+1)+": Rcv="+String.format("%5f",tempcorr[0]).replaceAll(",", ".")+String.format("\tRMSEcv=%5f",tempcorr[1]).replaceAll(",", "."));
    textArea1.append("\n");
  }
  if(numberofcvrepetitions==1){
  System.out.print("\n");
  textArea1.append("\n");
  }
  
}//end of loop over numberofcvrepetitions

///start calcuating statistics
   System.out.println("\nStatistics of repeated (n="+String.valueOf(numberofcvrepetitions)+")leave-"+String.valueOf(numberofobjectsleftout)+"-out cross-validation:");
   this.appendTextToMyTextArea("\nStatistics of repeated (n="+String.valueOf(numberofcvrepetitions)+") leave-"+String.valueOf(numberofobjectsleftout)+"-out cross-validation:\n");
           
for (int it=0;it<(nk-nkvar);it++){//mydataclass.getNumberOfTargets()
    double tempmeanr=0;
    double tempmeanrmse=0;
    double tempstdevofmeanr=0;
    double tempstdevofmeanrmse=0;
    
    for(int irep=0;irep<numberofcvrepetitions;irep++){
        tempmeanr=tempmeanr+tempsavedr[irep][it];
        tempmeanrmse=tempmeanrmse+tempsavedrmse[irep][it];
    }
    tempmeanr=tempmeanr/((double)numberofcvrepetitions);
    tempmeanrmse=tempmeanrmse/((double)numberofcvrepetitions);
    
    double diffxxp=0;
    for(int irep=0;irep<numberofcvrepetitions;irep++){
        
        diffxxp=(tempsavedr[irep][it]-tempmeanr);
        tempstdevofmeanr=tempstdevofmeanr+diffxxp*diffxxp;
        
        diffxxp=(tempsavedrmse[irep][it]-tempmeanrmse);
        tempstdevofmeanrmse=tempstdevofmeanrmse+diffxxp*diffxxp;
    }
    
    tempstdevofmeanr=Math.sqrt(tempstdevofmeanr/((double)numberofcvrepetitions-1.0));
    tempstdevofmeanrmse=Math.sqrt(tempstdevofmeanrmse/((double)numberofcvrepetitions-1.0));
            
    System.out.println("\nTarget "+String.valueOf(it+1)+": "+"mean Rcv="+String.format("%5f",tempmeanr).replaceAll(",", ".")+"\t\twith standard deviation of Rcv="+String.format("%5f",tempstdevofmeanr).replaceAll(",", ".")+"\n");
    this.appendTextToMyTextArea("\nTarget "+String.valueOf(it+1)+": "+"mean Rcv="+String.format("%5f",tempmeanr).replaceAll(",", ".")+"\t\twith standard deviation of Rcv="+String.format("%5f",tempstdevofmeanr).replaceAll(",", ".")+"\n");
             
    System.out.println("\nTarget "+String.valueOf(it+1)+": "+"mean RMSEcv="+String.format("%5f",tempmeanrmse).replaceAll(",", ".")+"\t\twith standard deviation of RMSEcv="+String.format("%5f",tempstdevofmeanrmse).replaceAll(",", ".")+"\n");
    this.appendTextToMyTextArea("\nTarget "+String.valueOf(it+1)+": "+"mean RMSEcv="+String.format("%5f",tempmeanrmse).replaceAll(",", ".")+"\t\twith standard deviation of RMSEcv="+String.format("%5f",tempstdevofmeanrmse).replaceAll(",", ".")+"\n");
    
}
///end calcuating statistics

  this.crossvalidationcancelled=false;
  this.chooseToCrossvalidateTrainedCPANNButton.setText("Model validation");
  this.waitingDialog.dispose();
/*
 
 */
        
    }
 
 
    private void startcrossvalidation(){
              MyCrossvalidationThreadClass crossvalthreadclass=null;

    
         if (this.chooseToCrossvalidateTrainedCPANNButton.getText().equals("Model validation")){

        crossvalthreadclass= new MyCrossvalidationThreadClass();
        //mythread= new Thread(crossvalthreadclass);
        final Thread mythread=new Thread(crossvalthreadclass);
        
        
        try{
            if (!mythread.isAlive()){
                mythread.start();
                    
                waitingDialog=new javax.swing.JDialog();
                waitingDialog.setBounds(this.getX()+this.getWidth()/4, this.getY()+this.getHeight()/4,415,90);          
                waitingDialog.setPreferredSize(new java.awt.Dimension(415,90));


                
              // mythread= new Thread(trainingthreadclass);

                this.chooseToCrossvalidateTrainedCPANNButton.setText("Cancel");
                
                
                waitingDialog=new javax.swing.JDialog();
                //waitingDialog.setBounds(this.getX()+this.getWidth()/4, this.getY()+this.getHeight()/4,this.getSize().width/2,this.getSize().height/2);
                waitingDialog.setBounds(this.getX()+this.getWidth()/4, this.getY()+this.getHeight()/4,415,90);
                
                //waitingDialog.setPreferredSize(new java.awt.Dimension(this.getSize().width/2,this.getSize().height/2));
                waitingDialog.setPreferredSize(new java.awt.Dimension(415,90));
 
                
                final javax.swing.JPanel waitingPanel =new javax.swing.JPanel();
                waitingPanel.setBounds(waitingDialog.getBounds());   
                waitingPanel.setPreferredSize(waitingDialog.getSize());
                waitingPanel.setBackground(Color.white);
            
                waitingPanel.setLayout(new java.awt.GridLayout());
                waitingDialog.add(waitingPanel);

                

                final javax.swing.JButton stopcrossvalidationbutton = new javax.swing.JButton();
                stopcrossvalidationbutton.setText("Press to cancel validation");
               // stopcrossvalidationbutton.setPreferredSize(new java.awt.Dimension(waitingPanel.getWidth()/2,waitingPanel.getHeight()/2));
               // stopcrossvalidationbutton.setBounds(waitingPanel.getWidth()/4,waitingPanel.getHeight()/4, waitingPanel.getWidth()/2, waitingPanel.getHeight()/2);
    
                stopcrossvalidationbutton.setPreferredSize(new java.awt.Dimension(400,50));
                stopcrossvalidationbutton.setBounds(5,5,400,50);
         
                waitingDialog.addWindowListener(new java.awt.event.WindowAdapter() {
                    @Override
                     public void windowClosing(WindowEvent e)
                        {

                           chooseToCrossvalidateTrainedCPANNButtonActionPerformed(null);
                           
                           waitingDialog.dispose();
                        }
                });
                
                        
                     
                
               
                 
                stopcrossvalidationbutton.addActionListener(new java.awt.event.ActionListener() {
                @Override
                  public void actionPerformed(java.awt.event.ActionEvent evt) {
                    chooseToCrossvalidateTrainedCPANNButtonActionPerformed(evt);
                    waitingDialog.dispose();
                 }});
                
                waitingPanel.add(stopcrossvalidationbutton);
                
                        
                waitingDialog.pack();
                waitingDialog.setModal(true);
                waitingDialog.setVisible(true);
        //
                

                
            }
            
        }catch(java.lang.IllegalThreadStateException exc){
            
        }    
              
              
          }else{
             this.crossvalidationcancelled=true;
          }
           
        
    }
    
    private void chooseToCrossvalidateTrainedCPANNButtonActionPerformed(java.awt.event.ActionEvent evt) {//GEN-FIRST:event_chooseToCrossvalidateTrainedCPANNButtonActionPerformed
        // TODO add your handling code here:
    
         if (this.chooseToCrossvalidateTrainedCPANNButton.getText().equals("Model validation")){

             
            startcrossvalidation();
        }else
        {
            this.crossvalidationcancelled=true;
            this.chooseToCrossvalidateTrainedCPANNButton.setText("Model validation");
 
        }
        
         

    }//GEN-LAST:event_chooseToCrossvalidateTrainedCPANNButtonActionPerformed

    private void drawCPANNbuttonActionPerformed(java.awt.event.ActionEvent evt) {//GEN-FIRST:event_drawCPANNbuttonActionPerformed
        // TODO add your handling code here:
        DrawingFrame df = new DrawingFrame(this);
       // df.setDefaultCloseOperation(DISPOSE_ON_CLOSE );
        df.setExtendedState(javax.swing.JFrame.MAXIMIZED_BOTH);
        df.setVisible(true);
        
    }//GEN-LAST:event_drawCPANNbuttonActionPerformed

    private void checkboxSetAsNormalizationSetActionPerformed(java.awt.event.ActionEvent evt) {//GEN-FIRST:event_checkboxSetAsNormalizationSetActionPerformed
        // TODO add your handling code here:
                       
                this.mydataclass.setAsNormalizationSet(this.checkboxSetAsNormalizationSet.isSelected());
                
                if (this.mydataclass.isThisNormalizationSet()) {
                    this.textArea1.append("\n");
                    this.textArea1.append("Current data set as normalization dataset.\n");
                    this.normalizeCurrentDataButton.setEnabled(true);
                }
                
    }//GEN-LAST:event_checkboxSetAsNormalizationSetActionPerformed

    private void normalizeCurrentDataButtonActionPerformed(java.awt.event.ActionEvent evt) {//GEN-FIRST:event_normalizeCurrentDataButtonActionPerformed
        // TODO add your handling code here:
        if (this.checkboxSetAsNormalizationSet.isSelected()){
            
            this.calculateNormalizationFactors();
            //calculate normalization factors and save them
        }

            if (this.mydataclass.areNormalizationDataSaved()){
                      //normalize data
             int numdestar=this.mydataclass.getNumberOfDescriptorsPlusTargets();
             int numberofdes=this.mydataclass.getNumberOfDescriptorsPlusTargets()-this.mydataclass.getNumberOfTargets();
             int numobj=this.mydataclass.getNumberOfObjects();
             double [][] datavalues=this.mydataclass.getinputdatavaluestobetested();
             double[][] normalizeddatavalues=new double[numobj][numdestar];
             double[] normmean=this.mydataclass.getNormalizationMean();
             double[] stdev=this.mydataclass.getNormalizationStandardDeviation();
             boolean canbenormalized=true;

             
             for (int ides=0;ides<numdestar;ides++){
                    for (int jobj=0;jobj<numobj;jobj++){
                        if (ides<numberofdes){
                            normalizeddatavalues[jobj][ides]=(datavalues[jobj][ides]-normmean[ides])/(stdev[ides]);
                            if (Double.isNaN(normalizeddatavalues[jobj][ides])){
                               canbenormalized=false; 
                               this.mydataclass.setNormalizationDataSaved(false);
                            }
                        } else{
                            normalizeddatavalues[jobj][ides]=datavalues[jobj][ides];
                        }
                    }
                }
               
             if (canbenormalized==true) {
             this.mydataclass.setinputdatavaluestobetested(normalizeddatavalues);
             this.normalizeCurrentDataButton.setEnabled(false);
             } else {
       //         this.mydataclass.setinputdatavaluestobetested(datavalues);
                 this.mydataclass.setNormalizationDataSaved(false);
                 this.textArea1.append("\nData could not be normalized! Check your data!\n");
             }
            
        } else {
            //get normalization factors
            //normalize data
                this.textArea1.append("\nNo normalization data available!\n");
                
        }
            
        
        
    }//GEN-LAST:event_normalizeCurrentDataButtonActionPerformed

    private void checkboxsaveexistingdatasetdataActionPerformed(java.awt.event.ActionEvent evt) {//GEN-FIRST:event_checkboxsaveexistingdatasetdataActionPerformed
        // TODO add your handling code here:
    }//GEN-LAST:event_checkboxsaveexistingdatasetdataActionPerformed

    private void selectDelimiterComboBoxActionPerformed(java.awt.event.ActionEvent evt) {//GEN-FIRST:event_selectDelimiterComboBoxActionPerformed
        // TODO add your handling code here:
               int indexofselecteddelimiter=this.selectDelimiterComboBox.getSelectedIndex();
               
                if (indexofselecteddelimiter==0){
                    mydataclass.setTextDelimiterUsed(" ");//"space delimited"//initialize delimiter string
                }else if(indexofselecteddelimiter==1){
                    mydataclass.setTextDelimiterUsed(",");//initialize delimiter string
                }else if(indexofselecteddelimiter==2){
                    mydataclass.setTextDelimiterUsed(";");//initialize delimiter string
                }else if(indexofselecteddelimiter==3){
                    mydataclass.setTextDelimiterUsed(String.valueOf("\\t"));//"tab-delimited"//initialize delimiter string     
                } else{
                   mydataclass.setTextDelimiterUsed(" ");//initialize delimiter string 
                }
    }//GEN-LAST:event_selectDelimiterComboBoxActionPerformed

    private void defineApplicabilityDomainActionPerformed(java.awt.event.ActionEvent evt) {//GEN-FIRST:event_defineApplicabilityDomainActionPerformed
        // TODO add your handling code here:
   /// get mycompileddatasets first and then build the list - has to be done independently since other functions depend on the list
        
        MyInputData[] mycompileddatasetsinmainfreame;
        javax.swing.JList jlistofdatasetsinmainframe;
        javax.swing.JPanel panelforADlist;
        javax.swing.JScrollPane scrollpane;
        
        javax.swing.JOptionPane joPane =new javax.swing.JOptionPane();
        
        int[] selectedsetsforapplicabilitydomaindefinition;
        
        double tempapplicabilitydomain=0;

        
        java.awt.Label adlabel=new java.awt.Label("Applicability domain limit:");
        javax.swing.JTextField adtextfield= new javax.swing.JTextField(String.valueOf(tempapplicabilitydomain));
        
        if (this.applicabilitydomainvalue>tempapplicabilitydomain){
            adtextfield.setText(String.valueOf(this.applicabilitydomainvalue));            
        }
                
        int numberofalldatasets=0;
        try{
            numberofalldatasets=1+this.mydataclass.getMypreviousdata().getMyDatasetNumberOfMypreviousdata();
        }catch(Exception e){
            numberofalldatasets=1;
        }
       
        mycompileddatasetsinmainfreame=new MyInputData[numberofalldatasets];
        
        System.out.println("The number of all datasets: " +String.valueOf(numberofalldatasets));
        
        mycompileddatasetsinmainfreame[numberofalldatasets-1]=this.mydataclass;
        
        
        selectedsetsforapplicabilitydomaindefinition=new int[numberofalldatasets];
        for(int i=numberofalldatasets-1;i>0;i--){
            mycompileddatasetsinmainfreame[i-1]=mycompileddatasetsinmainfreame[i].getMypreviousdata();
            
            selectedsetsforapplicabilitydomaindefinition[i]=i;//initialize selected sets
        }
        
        ///
        

             int[] tempselectedindices=new int[mycompileddatasetsinmainfreame.length];
             Object[] list=new Object[mycompileddatasetsinmainfreame.length];
             
             
             for(int i=0;i<(mycompileddatasetsinmainfreame.length);i++){  
               // listitems.add(i,"dataset "+String.valueOf(1+i)+": "+this.mycompileddatasets[i].getMyDatasetFilename());
               // list.addElement("dataset "+String.valueOf(1+i)+": "+this.mycompileddatasets[i].getMyDatasetFilename());
                tempselectedindices[i]=i;
                list[i]="dataset "+String.valueOf(1+i)+": "+mycompileddatasetsinmainfreame[i].getMyDatasetFilename();
                System.out.println(list[i]);
                     }
         
        jlistofdatasetsinmainframe = new javax.swing.JList<>();     
        jlistofdatasetsinmainframe.setListData(list);
        
        try{
            jlistofdatasetsinmainframe.setSelectedIndices(tempselectedindices);
        }catch(Exception exc){
            jlistofdatasetsinmainframe.setSelectedIndex(0);
            tempselectedindices=new int[1];
            tempselectedindices[0]=0;
        }
        
        jlistofdatasetsinmainframe.setSelectedIndices(new int[0]);
        
           panelforADlist =new javax.swing.JPanel();
           panelforADlist.setPreferredSize(new java.awt.Dimension(400,200));
           jlistofdatasetsinmainframe.setPreferredSize(new java.awt.Dimension(10000,1000));
           jlistofdatasetsinmainframe.getSelectionModel().addListSelectionListener(new javax.swing.event.ListSelectionListener(){
              @Override
              public void valueChanged(ListSelectionEvent e) {
                  //throw new UnsupportedOperationException("Not supported yet."); //To change body of generated methods, choose Tools | Templates.

             double tempad=setApplicabilityDomain(jlistofdatasetsinmainframe.getSelectedIndices(),mycompileddatasetsinmainfreame);
             adlabel.setText("Applicability domain limit:");
             adtextfield.setText(String.valueOf(tempad));             
              }
          });      
     
           
           panelforADlist.setBackground(Color.LIGHT_GRAY);
         //  panelforADlist.setLayout(new java.awt.FlowLayout());
          
            
           scrollpane=new javax.swing.JScrollPane(jlistofdatasetsinmainframe);     
           scrollpane.setPreferredSize(new java.awt.Dimension(300,150));           
           scrollpane.invalidate();
           
           panelforADlist.add(scrollpane);
           panelforADlist.invalidate();
         
               
           joPane.setMessage("From the drop-down list below select the datasets that will be \nused to define applicability domain.\nYou may also manually enter the value for the limiting Euclidean \ndistance in the text field below.");       

           joPane.add(scrollpane);
           
           joPane.add(adlabel);
           
           joPane.add(adtextfield);
           
           
           joPane.invalidate(); 
           javax.swing.JDialog jodialogpane=joPane.createDialog("Applicability domain");        
           jodialogpane.setVisible(true); 
           
           try{
              
               this.applicabilitydomainvalue=Double.parseDouble(adtextfield.getText());
               setApplicabilityDomain(this.applicabilitydomainvalue,mycompileddatasetsinmainfreame); 
               System.out.println("Applicability domain limit="+String.valueOf(this.applicabilitydomainvalue));
               this.appendTextToMyTextArea("Objects with Euclidean distance to the central neuron below or equal to "+String.valueOf(this.applicabilitydomainvalue)+" are in applicability domain.\n");
             
               
           }catch(Exception ex){
               this.resetApplicabilityDomainValues();
               this.appendTextToMyTextArea("Applicability domain is not defined.\n");              
           }
         

        invalidate();
        repaint();            
          
    }//GEN-LAST:event_defineApplicabilityDomainActionPerformed
 
     private double setApplicabilityDomain(int[] listofselectedsets,MyInputData[] mycompileddatasetsinmainfreame){
           
           double tempapplicabilitydomain=0;
                      
                  
                  
               for(int i=0;i<listofselectedsets.length;i++){
                   System.out.println(mycompileddatasetsinmainfreame[listofselectedsets[i]].getMyDatasetFilename());
                   for(int j=0;j<mycompileddatasetsinmainfreame[listofselectedsets[i]].getNumberOfObjects();j++){
                       double edist=mycompileddatasetsinmainfreame[listofselectedsets[i]].getEuclideandistance(j);
                       System.out.println("Object "+String.valueOf(mycompileddatasetsinmainfreame[listofselectedsets[i]].getObjectsIDs(j))+" has E.D.="+String.valueOf(edist)+".");
                       if (edist>tempapplicabilitydomain){
                           tempapplicabilitydomain=edist;
                       }
                       
                   }
                   System.out.println("---");
               }
               
           
             //define if objects are in applicability domain (all sets):
                   for(int i=0;i<mycompileddatasetsinmainfreame.length;i++){
                   System.out.println(mycompileddatasetsinmainfreame[i].getMyDatasetFilename());
                   for(int j=0;j<mycompileddatasetsinmainfreame[i].getNumberOfObjects();j++){
                       double edist=mycompileddatasetsinmainfreame[i].getEuclideandistance(j);
                       System.out.println("Object "+String.valueOf(mycompileddatasetsinmainfreame[i].getObjectsIDs(j))+" has E.D.="+String.valueOf(edist)+".");
                       if (edist<=tempapplicabilitydomain){     
                           mycompileddatasetsinmainfreame[i].setIfObjectIsInApplicabilityDomain(j,"yes");
                       }else{
                           mycompileddatasetsinmainfreame[i].setIfObjectIsInApplicabilityDomain(j,"no");
                       }
                       
                   }
                   System.out.println("---");
               }
            
        System.out.println("Objects with Euclidean distance to the central neuron below or equal to "+String.valueOf(tempapplicabilitydomain)+" are in applicability domain.");
  
        return tempapplicabilitydomain;
        }
     
          private double setApplicabilityDomain(double applicabilitydomainlimit,MyInputData[] mycompileddatasetsinmainfreame){
           
           double tempapplicabilitydomain=applicabilitydomainlimit;
                      
           
             //define if objects are in applicability domain (all sets):
                   for(int i=0;i<mycompileddatasetsinmainfreame.length;i++){
                   System.out.println(mycompileddatasetsinmainfreame[i].getMyDatasetFilename());
                   for(int j=0;j<mycompileddatasetsinmainfreame[i].getNumberOfObjects();j++){
                       double edist=mycompileddatasetsinmainfreame[i].getEuclideandistance(j);
                       System.out.println("Object "+String.valueOf(mycompileddatasetsinmainfreame[i].getObjectsIDs(j))+" has E.D.="+String.valueOf(edist)+".");
                       if (edist<=applicabilitydomainlimit){     
                           mycompileddatasetsinmainfreame[i].setIfObjectIsInApplicabilityDomain(j,"yes");
                       }else{
                           mycompileddatasetsinmainfreame[i].setIfObjectIsInApplicabilityDomain(j,"no");
                       }
                       
                   }
                   System.out.println("---");
               }
            
        System.out.println("Objects with Euclidean distance to the central neuron below or equal to "+String.valueOf(tempapplicabilitydomain)+" are in applicability domain.");
  
        return tempapplicabilitydomain;
        }
            
    private void calculateNormalizationFactors(){
        this.textArea1.append("\nCalculating normalization factors...");
        int numberofdes=this.mydataclass.getNumberOfDescriptorsPlusTargets()-this.mydataclass.getNumberOfTargets();
        int numobj=this.mydataclass.getNumberOfObjects();
        double [][] datavalues=this.mydataclass.getinputdatavaluestobetested();
        double sumofvalues;
        
        double [] calculatednormalizationmean = new double[numberofdes];
        double [] calculatednormalizationstandarddeviation = new double[numberofdes];
        
        for (int ides=0;ides<numberofdes;ides++){
            sumofvalues=0;
            for (int jobj=0;jobj<numobj;jobj++){
                sumofvalues=sumofvalues+datavalues[jobj][ides];
            }
            calculatednormalizationmean[ides]=sumofvalues/numobj;
            
            sumofvalues=0;
            for (int jobj=0;jobj<numobj;jobj++){
                sumofvalues=sumofvalues+(datavalues[jobj][ides]-calculatednormalizationmean[ides])*(datavalues[jobj][ides]-calculatednormalizationmean[ides]);
            }
            calculatednormalizationstandarddeviation[ides]=Math.sqrt(sumofvalues/(numobj-1));
        }
        
        this.mydataclass.saveNormalizationMean(calculatednormalizationmean);
        this.mydataclass.saveNormalizationStandardDeviation(calculatednormalizationstandarddeviation);
        this.mydataclass.setNormalizationDataSaved(true);
        
        this.textArea1.append("Normalization factors calculated.\n");
    }
    public double randomfunctionCV(double iseed){
        /*
     RANDOM NUMBER GENERATOR: UNIFORM DISTRIBUTION (0,1)
     ISEED: SEED FOR GENERATOR. ON THE FIRST CALL THIS HAS TO
     HAVE A VALUE IN THE EXCLUSIVE RANGE (1, 2147483647)
     AND WILL BE REPLACED BY A NEW VALUE TO BE USED IN
     FOLLOWING CALL.

     REF: Lewis, P.A.W., Goodman, A.S. & Miller, J.M. (1969)
     "Pseudo-random number generator for the System/360", IBM
     Systems Journal 8, 136.

     This is a "high-quality" machine independent generator.
     INTEGERS are supposed to be 32 bits or more.
     The same algorithm is used as the basic IMSL generator.

      Author: Lennart Nilsson
 */
        
    double rand;
    double divis=2147483647.0;
    double denom=2147483711.0;
    double multip=16807.0;
    double dseed;
    
    if (iseed<=1){iseed=314159;}
    dseed=multip*iseed;
   // dseed=Math.IEEEremainder(dseed, divis);   
    //a - INT(a / p) * p
    dseed=dseed-((int)(dseed/divis))*divis;
            
    if (dseed<0){
       dseed=dseed+divis; 
    }
    rand=dseed/denom;
    iseed=dseed;
    rndseed=iseed;
 
    return rand;
}
    
    public double randomfunctionCV2(double iseed){
        /*
     RANDOM NUMBER GENERATOR: UNIFORM DISTRIBUTION (0,1)
     ISEED: SEED FOR GENERATOR. ON THE FIRST CALL THIS HAS TO
     HAVE A VALUE IN THE EXCLUSIVE RANGE (1, 2147483647)
     AND WILL BE REPLACED BY A NEW VALUE TO BE USED IN
     FOLLOWING CALL.

     REF: Lewis, P.A.W., Goodman, A.S. & Miller, J.M. (1969)
     "Pseudo-random number generator for the System/360", IBM
     Systems Journal 8, 136.

     This is a "high-quality" machine independent generator.
     INTEGERS are supposed to be 32 bits or more.
     The same algorithm is used as the basic IMSL generator.

      Author: Lennart Nilsson
 */
        
    double rand;
    double divis=2147483647.0;
    double denom=2147483711.0;
    double multip=16807.0;
    double dseed;
    
    if (iseed<=1){iseed=314159;}
    dseed=multip*iseed;
   // dseed=Math.IEEEremainder(dseed, divis);   
    //a - INT(a / p) * p
    dseed=dseed-((int)(dseed/divis))*divis;
            
    if (dseed<0){
       dseed=dseed+divis; 
    }
    rand=dseed/denom;
    iseed=dseed;
    rndseed2=iseed;
    return rand;
}
    
    public double randomfunctionCV3(double iseed){
        /*
     RANDOM NUMBER GENERATOR: UNIFORM DISTRIBUTION (0,1)
     ISEED: SEED FOR GENERATOR. ON THE FIRST CALL THIS HAS TO
     HAVE A VALUE IN THE EXCLUSIVE RANGE (1, 2147483647)
     AND WILL BE REPLACED BY A NEW VALUE TO BE USED IN
     FOLLOWING CALL.

     REF: Lewis, P.A.W., Goodman, A.S. & Miller, J.M. (1969)
     "Pseudo-random number generator for the System/360", IBM
     Systems Journal 8, 136.

     This is a "high-quality" machine independent generator.
     INTEGERS are supposed to be 32 bits or more.
     The same algorithm is used as the basic IMSL generator.

      Author: Lennart Nilsson
 */
        
    double rand;
    double divis=2147483647.0;
    double denom=2147483711.0;
    double multip=16807.0;
    double dseed;
    
    if (iseed<=1){iseed=314159;}
    dseed=multip*iseed;
   // dseed=Math.IEEEremainder(dseed, divis);   
    //a - INT(a / p) * p
    dseed=dseed-((int)(dseed/divis))*divis;
            
    if (dseed<0){
       dseed=dseed+divis; 
    }
    rand=dseed/denom;
    iseed=dseed;
    rndseed3=iseed;
    return rand;
}
  
    public double[][][] neighbCV(int nx, int ny, int nk, double[][][] w, int maxmr, double[][] okol,int imax,int jmax, double[] desobjx, int nit, int nnit, double maxlr, double minlr,int furthestneuron, int neighbourhoodcorrection, int toroidcond, int typebestmatch){

                 
                 
                 
        int jp;
        int ip;
        int ji;
        double fac;
        double corr;
        int jok;
    
	double pn = ((double)(nit-nnit))/((double)(nit-1));
  
         
	double eta= ((double)(maxlr - minlr))*pn + (double)minlr;

        
	int jstart=(int) (((double)furthestneuron)*pn);
        


        
//   System.out.println(furthestneuron);
        
        int nokol=neighbourhoodcorrection;

         int jcent=jmax;
         int icent=imax;
                 
         

          
         for (int jc=-jstart;jc<=jstart;jc++){
             for (int ic=-jstart;ic<=jstart;ic++){
                 
                 
                  
                 if(toroidcond==0){
                     
                  jp = jcent+jc;   
                  ip = icent+ic;


                  if((jp>ny)||(jp<1)){                      
                      continue;
                  }
                  
		  if((ip>nx)||(ip<1)){
                      continue;
                  }
                  
                  
                 }else{
                  
                  
                 //mod(a,p)=a - ((int)(a/p))*p
                  jp = (jcent+jc+ny-1)-((int)((jcent+jc+ny-1)/ny))*ny+1;
                  ip = (icent+ic+nx-1)-((int)((icent+ic+nx-1)/nx))*nx+1;
                  

                          
                 }
                
                 
           //      System.out.print("jp="+String.valueOf(jp));
          //       System.out.println(" ip="+String.valueOf(ip));
          //       if((((jp>ny)||(jp<1))||(((ip>nx)||(ip<1))))==false){
             
                      ji=(int)(Math.max((int)Math.abs(jc),(int)Math.abs(ic)));
                      
                      if (jstart==0){
                          jok=maxmr;

                      }else{
                        //  jok= (int)((double)maxmr - (double)((maxmr-1)*ji)/(double)jstart);
                          jok= maxmr - ((maxmr-1)*ji)/jstart;
                  //        System.out.println(String.valueOf(jok)+"\t"+String.valueOf((int)((double)maxmr - (double)((maxmr-1)*ji)/(double)jstart)));


                      }
                  
                      
                        jok=jok-1;//because index starts with zero
                        jp=jp-1;//because index starts with zero
                        ip=ip-1;//because index starts with zero

                        
                        
                      fac=okol[jok][nokol]*eta;
  

               /*       System.out.println("jok="+String.valueOf(jok));
                      System.out.println("nokol="+String.valueOf(nokol));
                      System.out.println("fac="+String.valueOf(fac));
                       System.out.println("pn="+String.valueOf(pn));
                      System.out.println("eta="+String.valueOf(eta));
                      System.out.println("okol[jok][nokol]="+String.valueOf(okol[jok][nokol]));
                      System.out.println("jp="+String.valueOf(jp));
                      System.out.println("ip="+String.valueOf(ip));  
            */
                      
                      for (int k=0;k<nk;k++){
                          corr=0.0;
                          if(typebestmatch==1) {
                              

                              corr= 1./((double)(nk)) - desobjx[k]*w[k][jp][ip];
                           //   corr= 1./((double)(nk)) - desobjx[k]*w[k][jp-1][ip-1];
                              
                           //   System.out.println("w[k][jp-1][ip-1]="+String.valueOf(w[k][jp-1][ip-1]));
                           //   System.out.println("desobjx[k]="+String.valueOf(desobjx[k]));
                           //   System.out.println("corr="+String.valueOf(corr));
                          }
                          if(typebestmatch==2){
                              

                              corr=desobjx[k]-w[k][jp][ip];
                           //   corr=desobjx[k]-w[k][jp-1][ip-1];
                              
                           //  System.out.println("w[k][jp-1][ip-1]="+String.valueOf(w[k][jp-1][ip-1]));
                          //    System.out.println("desobjx[k]="+String.valueOf(desobjx[k]));
                         //     System.out.println("corr="+String.valueOf(corr));
                          }
                          
                          w[k][jp][ip]=w[k][jp][ip]+fac*corr;
                       //   w[k][jp-1][ip-1]=w[k][jp-1][ip-1]+fac*corr;                          
//System.out.println("nnit="+String.valueOf(nnit)+"\tk="+String.valueOf(k)+"\tjp="+String.valueOf(jp)+"\tip="+String.valueOf(ip)+"\tw[k][jp][ip]="+String.valueOf(w[k][jp][ip])+"\tfac="+String.valueOf(fac)+"\tcorr="+String.valueOf(corr)+"\tjstart="+String.valueOf(jstart));
                      }
                      

             //    }
                 
                 
                 
             }
         }
         

    return w;
    }
    
    
    public int[] neuroCV(double[][][] w,double[] desobjx,int nx, int ny,int nkvar,int typebestmatch,int[] critw){
        int[] centralneuron= new int[2];

          int jmax=-1;
          int imax=-1;
        

   //       System.out.println(String.valueOf(nx)+" "+String.valueOf(ny)+" "+String.valueOf(nkvar)+" "+String.valueOf(typebestmatch));
   //       System.out.println(critw[0]);
   //       System.out.println(w[0][0][0]);
          
        double sut;
        double sum;
        
        double best=1.0e99;//= 200000000000.;
	double best1=-1.0e99;//-200000000000.;
        
        for (int j=0;j<ny;j++){
            for (int i=0;i<nx;i++){
                sut=0;
                sum=0;
                for (int k=0;k<nkvar;k++){
                    if (critw[k]!=0){
                            if(typebestmatch==1){
                                sut=sut+ w[k][j][i] * (critw[k]*desobjx[k]);
                                                                
                            }
                            if(typebestmatch==2){
                                sum=sum+ critw[k] * (w[k][j][i]-desobjx[k])*(w[k][j][i]-desobjx[k]);                               
                            }
                    }
                    
                }
                
               if(typebestmatch==1){
                   if (sut>best1){
                            best1=sut;
                            jmax=j;
                            imax=i;
                   }             
                   
               }
               if(typebestmatch==2){
                  if (sum<best){
                  best=sum;
		  jmax=j;
		  imax=i;
                  }             
               }
              
               
            }
        }
        centralneuron[0]=imax;
        centralneuron[1]=jmax;
                
   //     System.out.println(String.valueOf(centralneuron[0])+" "+String.valueOf(centralneuron[1]));
        return centralneuron;
    }
    
public void updatemaindata(MyInputData tempdata,int whattoupdate){
    if (whattoupdate==0) //update values to be tested
            {
                mydataclass.setinputdatavaluestobetested(tempdata.getinputdatavaluestobetested());
            }
    if (whattoupdate==1) //update cpann weights
            { 
                mydataclass.setcpannweights(tempdata.getcpannweights());
            }

}

public MyInputData  setfiledatacpannweights(String filename){

                String fileName = filename;
                String line;
                int numberofobjects=0;
                int numberofodesplustar=0;
                int nx;
                int ny;
                double[][] dataarray;
                dataarray = new double[numberofobjects][numberofodesplustar];
                int counter = 0;
                int formatlength=0;
                String textdelimiter;
                textArea1.setText("");
                textdelimiter=" ";
                BufferedReader bufferedReader;
                int typeofdistance=-1;
                int ismodeltoroidal=-1;
                int normalizationfactorspresent=0;
                int[] cpannparametersinopenedfile=new int[5];
                
                    try {
            // FileReader reads text files in the default encoding.
            FileReader fileReader = 
                new FileReader(fileName);

            // Always wrap FileReader in BufferedReader.
            bufferedReader =  new BufferedReader(fileReader);
            
            textArea1.append("model file: "+fileName+"\n\n");
            
            while((line = bufferedReader.readLine()) != null) {
                //System.out.println(line);
           //     String[] tempstring=line.split(textdelimiter,-1);
                String[] tempstring2;
                
                if (counter==1)
                {

                    tempstring2=line.substring(1,12).split(textdelimiter,-1);
                    nx=Integer.parseInt(tempstring2[tempstring2.length-1]);//check if nx is the first one
                    
                    tempstring2=line.substring(13,24).split(textdelimiter,-1);
                    ny=Integer.parseInt(tempstring2[tempstring2.length-1]);//check if ny is the second one 
                    
                    numberofobjects=nx*ny;
                    
                    tempstring2=line.substring(25,36).split(textdelimiter,-1);
                    numberofodesplustar=Integer.parseInt(tempstring2[tempstring2.length-1]);
                    
                    tempstring2=line.substring(37,48).split(textdelimiter,-1);
                    typeofdistance=Integer.parseInt(tempstring2[tempstring2.length-1]);

                   
                    tempstring2=line.substring(49,60).split(textdelimiter,-1);
                    ismodeltoroidal=Integer.parseInt(tempstring2[tempstring2.length-1]);
                    
                    tempstring2=line.substring(61,72).split(textdelimiter,-1);
                    normalizationfactorspresent=Integer.parseInt(tempstring2[tempstring2.length-1]);                    

                    cpannparametersinopenedfile[0]=nx;
                    cpannparametersinopenedfile[1]=ny;
                    cpannparametersinopenedfile[2]=numberofodesplustar;
                    cpannparametersinopenedfile[3]=typeofdistance;
                    cpannparametersinopenedfile[4]=ismodeltoroidal;
                    
                    mydataclass.savecpannparametersinopenedfile(cpannparametersinopenedfile);
                    
                    dataarray = new double[numberofobjects][numberofodesplustar];
                    //System.out.println(numberofobjects);
                    //System.out.println(numberofodesplustar);
                    
                    mydataclass.setNumberOfNeouronsInXDirection(nx);
                    mydataclass.setNumberOfNeouronsInYDirection(ny);
                            
                }else if(counter==2){
                    //get variable names from the selected model file

                    //line = bufferedReader.readLine();//read additional line for descriptor names
               // System.out.println(line);
                    try{
                    if (line.split(textdelimiter,-1).length<mydataclass.getNumberOfDescriptorsPlusTargets()){
                         System.out.println("Model varible names missing!");
                     String[] tempmodelvariablenames=new String[mydataclass.getNumberOfDescriptorsPlusTargets()];
                        for (int dt=0;dt<mydataclass.getNumberOfDescriptorsPlusTargets();dt++)
                            {
                                tempmodelvariablenames[dt]="var"+String.valueOf(dt+1);
                         }
                         mydataclass.saveAllModelVariableNames(tempmodelvariablenames);
                    }
                    }catch(Exception ex){
                        System.out.println("Exception: "+ex.toString());
                        String[] tempmodelvariablenames=new String[mydataclass.getNumberOfDescriptorsPlusTargets()];
                        for (int dt=0;dt<mydataclass.getNumberOfDescriptorsPlusTargets();dt++)
                            {
                                tempmodelvariablenames[dt]="var"+String.valueOf(dt+1);
                         }
                         mydataclass.saveAllModelVariableNames(tempmodelvariablenames);
                         System.out.println(mydataclass.getAllModelVariableNames()[mydataclass.getNumberOfDescriptorsPlusTargets()-1]);
                    }
                    
                    try{
                    String[] tempmodelvariablenames=line.split(textdelimiter,-1);
                    mydataclass.saveAllModelVariableNames(tempmodelvariablenames);                  
                    String testmodelvarnamestring =mydataclass.getAllModelVariableNames()[mydataclass.getNumberOfDescriptorsPlusTargets()-1];
                    }
                    catch(Exception ex){
                        System.out.println(ex.toString());
                         String[] testmodelvarnamestring=new String[mydataclass.getNumberOfDescriptorsPlusTargets()];
                        for (int dt=0;dt<mydataclass.getNumberOfDescriptorsPlusTargets();dt++)
                            {
                                testmodelvarnamestring[dt]="var"+String.valueOf(dt+1);
                         }
                         mydataclass.saveAllModelVariableNames(testmodelvarnamestring);
                    
                    
                    }
            ///        this.textArea1.append(line+"\n");//removed as suggested
            
            
                   //end saving model variable names
                    
                    line = bufferedReader.readLine();//continue reading next line
                    formatlength=(line.length())/(mydataclass.getNumberOfDescriptorsPlusTargets());
                    //check input in 3rd line
                    double tempsum=0;
                    for (int pp=1;pp<(line.length())/formatlength;pp++){
                        tempstring2=line.substring((pp-1)*formatlength+1,pp*formatlength).split(textdelimiter,-1);                       
                        tempsum=tempsum+Double.parseDouble(tempstring2[tempstring2.length-1]);
                    }
                   // System.out.println(tempsum);
                   // System.out.println(mydataclass.getNumberOfDescriptorsPlusTargets()-mydataclass.getNumberOfTargets());
                                        
                    if((int)tempsum!=(mydataclass.getNumberOfDescriptorsPlusTargets()-mydataclass.getNumberOfTargets())){
                    System.out.println("Selected model has different number of descriptors as the file for testing: ");
                    System.out.println(" Choose another model!");

                    MyInputData mydata = new MyInputData();
                    performTestOnData.setEnabled(false); 
                    return mydata;//empty data
                    }
                    //
                }
                
                    if (normalizationfactorspresent==1){
                       if (counter==3){ 
                    int numdes=mydataclass.getNumberOfDescriptorsPlusTargets()-mydataclass.getNumberOfTargets();
                    double[] calculatednormalizationmean =new double[numdes];
                     for (int i=1;i<=numdes;i++)
                    {
                    tempstring2=line.substring((i-1)*formatlength+1,i*formatlength).split(textdelimiter,-1);//two formats of unw files: lenggth 15 or 10 characters for a number
                    calculatednormalizationmean[i-1]=Double.parseDouble(tempstring2[tempstring2.length-1]);
                     }
                   this.mydataclass.saveNormalizationMean(calculatednormalizationmean);
                    }                    
                      if(counter==4){
                    int numdes=mydataclass.getNumberOfDescriptorsPlusTargets()-mydataclass.getNumberOfTargets();
                    double[] calculatednormalizationstandarddeviations =new double[numdes];
                     for (int i=1;i<=numdes;i++)
                    {
                    tempstring2=line.substring((i-1)*formatlength+1,i*formatlength).split(textdelimiter,-1);//two formats of unw files: lenggth 15 or 10 characters for a number
                    calculatednormalizationstandarddeviations[i-1]=Double.parseDouble(tempstring2[tempstring2.length-1]);
                     }
                   this.mydataclass.saveNormalizationStandardDeviation(calculatednormalizationstandarddeviations);                 
                   this.mydataclass.setNormalizationDataSaved(true);

                }
                       
                    }else{
                        counter=counter;
                    }
                    
                   


                    if (normalizationfactorspresent==0){
                        if (counter>=3){
                    for (int i=1;i<=numberofodesplustar;i++)
                    {
                        
                      tempstring2=line.substring((i-1)*formatlength+1,i*formatlength).split(textdelimiter,-1);//two formats of unw files: lenggth 15 or 10 characters for a number

                     try{
                     dataarray[counter-3][i-1]=Double.parseDouble(tempstring2[tempstring2.length-1]);
                     }catch(NumberFormatException nfe){
                         System.out.println("Number format exception! check your data!");
                         textArea1.append("Number format exception! check your data!\n");
                         dataarray[counter-3][i-1]=Double.NaN;}
                    }
                    }
                    }
                                            
                    

                    if (normalizationfactorspresent==1){
                      if (counter>=5){
                    for (int i=1;i<=numberofodesplustar;i++)
                    {
                        
                      tempstring2=line.substring((i-1)*formatlength+1,i*formatlength).split(textdelimiter,-1);//two formats of unw files: lenggth 15 or 10 characters for a number

                     try{
                     dataarray[counter-5][i-1]=Double.parseDouble(tempstring2[tempstring2.length-1]);
                     }catch(NumberFormatException nfe){
                         System.out.println("Number format exception! check your data!");
                         textArea1.append("Number format exception! check your data!\n");
                         dataarray[counter-5][i-1]=Double.NaN;}
                    }
                    }
                    
                }
        ///        textArea1.append(line);//removed as suggested
        ///        textArea1.append("\n");//removed as suggested
                counter =counter+1;
            }	
            // Always close files.
            bufferedReader.close();
            
           performTestOnData.setEnabled(true);
        }
        catch(NumberFormatException nfe){
            System.out.println(
                "Check your file! The format of the data or the data in the file '" + 
                fileName + "'" + " are not correct!");
            
            this.textArea1.append(
                "Check your file! The format of the data or the data in the file '" + 
                fileName + "'" + " are not correct!\n");
            
                    MyInputData mydata = new MyInputData();
                    performTestOnData.setEnabled(false);

                    return mydata;//empty data
                    }                    
        catch(FileNotFoundException ex) {
            System.out.println(
                "Unable to open file '" + 
                fileName + "'");
            
                        this.textArea1.append(
                "Unable to open file '" + 
                fileName + "'\n");
                        
                    MyInputData mydata = new MyInputData();
                    performTestOnData.setEnabled(false);

                    return mydata;//empty data
        }
        catch(IOException ex) {
            System.out.println(
                "Error reading file '" 
                + fileName + "'"+"\n"+ex);
             this.textArea1.append(
                "Error reading file '" 
                + fileName + "'\n");
                                    
            // Or we could just do this: 
            // ex.printStackTrace();
                    MyInputData mydata = new MyInputData();
                    performTestOnData.setEnabled(false);

                    return mydata;//empty data
        }
                    
           MyInputData mydata = new MyInputData();
           mydata.setcpannweights(dataarray);

           return mydata;
       }
       

       public MyInputData setfiledatafortesting(String filename){
           //first save my existing data to a variable
           if (this.checkboxsaveexistingdatasetdata.isSelected()){
                        
                if (this.drawCPANNbutton.isEnabled()){  
                    MyInputData cloneddata;
                       try {
                           try{
                               mydataclass.saveMyDatasetNumberOfMypreviousdata(mydataclass.getMypreviousdata().getMyDatasetNumberOfMypreviousdata()+1);
                           }catch(Exception e){
                               this.mydataclass.saveMypreviousdata(new MyInputData());//no data - added
                               this.mydataclass.saveMyDatasetNumberOfMypreviousdata(-1);//changed from 0 to -1
                           }
                               mydataclass.saveMyDatasetNumberOfMypreviousdata(mydataclass.getMypreviousdata().getMyDatasetNumberOfMypreviousdata()+1);//added
                               
                               cloneddata = (MyInputData)mydataclass.clone();
                               mydataclass.saveMypreviousdata(cloneddata);
                           } catch (CloneNotSupportedException ex) {
                           Logger.getLogger(Mainframe.class.getName()).log(Level.SEVERE, null, ex);
                       }
                    }else{
                        System.out.println("Data are not saved. Please perform test on the current objects first!");
                        this.textArea1.append("\nData are not saved. Please perform test on the current objects first!\n");
                        return this.mydataclass;

                    }
           
            }
           //
 
           
                String fileName = filename;
                String line;
                int numberofobjects=0;
                int numberofodesplustar=0;
                double[][] dataarray;
                dataarray = new double[numberofobjects][numberofodesplustar];
                int counter = 0;
                int indexofselecteddelimiter=0;
                textArea1.setText("");
                
                String longoutputstring="";

                indexofselecteddelimiter=this.selectDelimiterComboBox.getSelectedIndex();
                if (indexofselecteddelimiter==0){
                    mydataclass.setTextDelimiterUsed(" ");//initialize delimiter string
                }else if(indexofselecteddelimiter==1){
                    mydataclass.setTextDelimiterUsed(",");//initialize delimiter string
                }else if(indexofselecteddelimiter==2){
                    mydataclass.setTextDelimiterUsed(";");//initialize delimiter string
                }else if(indexofselecteddelimiter==3){
                    mydataclass.setTextDelimiterUsed(String.valueOf("\\t"));//"tab-delimited"//initialize delimiter string  
                } else{
                   mydataclass.setTextDelimiterUsed(" ");//initialize delimiter string 
                }
                
                String textdelimiter=mydataclass.getTextDelimiterUsed();
                System.out.println("delimiter:'"+textdelimiter+"'.");
                BufferedReader bufferedReader;
                
                    try {
            // FileReader reads text files in the default encoding.
            FileReader fileReader = 
                new FileReader(fileName);

            // Always wrap FileReader in BufferedReader.
            bufferedReader =  new BufferedReader(fileReader);
            
            textArea1.append("file: "+fileName+"\n");
            
            while((line = bufferedReader.readLine()) != null) {
               // System.out.println(line);
                String[] tempstring=line.split(textdelimiter,-1);
                if (counter==0){
                    textArea1.append(line+"\n");
                }

                if (counter==1)
                {                   
                    numberofobjects=Integer.parseInt(tempstring[0]);
                    numberofodesplustar=Integer.parseInt(tempstring[1]);
                    dataarray = new double[numberofobjects][numberofodesplustar+3];
                    //System.out.println(numberofobjects);
                    //System.out.println(numberofodesplustar);
                    mydataclass.saveNumberOfDescriptorsPlusTargets(numberofodesplustar);
                    mydataclass.saveNumberOfObjects(numberofobjects);//should be before saving the number of targets
                    
                    textArea1.append("number of objects: "+String.valueOf(numberofobjects)+"\n");
                    textArea1.append("number of all variables: "+String.valueOf(numberofodesplustar+"\n"));
                }
                else if(counter==2)
                {
                    longoutputstring=longoutputstring+line+"\n";
                    
                                          //read variable names and save them
                    //line = bufferedReader.readLine();//read additional line for descriptor names
               // System.out.println(line);
                    try{
                    if (line.split(textdelimiter,-1).length<mydataclass.getNumberOfDescriptorsPlusTargets()){
                         System.out.println("Varible names missing!");
                     String[] tempvariablenames=new String[mydataclass.getNumberOfDescriptorsPlusTargets()];
                        for (int dt=0;dt<mydataclass.getNumberOfDescriptorsPlusTargets();dt++)
                            {
                                tempvariablenames[dt]="var"+String.valueOf(dt+1);
                         }
                         mydataclass.saveAllVariableNames(tempvariablenames);
                         
                    }
                    }catch(Exception ex){
                        System.out.println("Exception: "+ex.toString());
                        String[] tempvariablenames=new String[mydataclass.getNumberOfDescriptorsPlusTargets()];
                        for (int dt=0;dt<mydataclass.getNumberOfDescriptorsPlusTargets();dt++)
                            {
                                tempvariablenames[dt]="var"+String.valueOf(dt+1);
                         }
                         mydataclass.saveAllVariableNames(tempvariablenames);
                         System.out.println(mydataclass.getAllVariableNames()[mydataclass.getNumberOfDescriptorsPlusTargets()-1]);
                   }
                    
                    try{
                    String[] tempvariablenames=line.split(textdelimiter,-1);
                    mydataclass.saveAllVariableNames(tempvariablenames);                  
                    String testvarnamestring =mydataclass.getAllVariableNames()[mydataclass.getNumberOfDescriptorsPlusTargets()-1];
 
                    }
                    catch(Exception ex){
                        System.out.println(ex.toString());
                         String[] tempvariablenames=new String[mydataclass.getNumberOfDescriptorsPlusTargets()];
                        for (int dt=0;dt<mydataclass.getNumberOfDescriptorsPlusTargets();dt++)
                            {
                                tempvariablenames[dt]="var"+String.valueOf(dt+1);
                         }
                         mydataclass.saveAllVariableNames(tempvariablenames);
                    
                    }
                   
                    //end of saving variable names
                    
                    line = bufferedReader.readLine();
                    tempstring=line.split(textdelimiter,-1);
                            
                    int ndt=mydataclass.getNumberOfDescriptorsPlusTargets();
                    int[] descriptorortarget=new int[ndt];
                    int tempsum=0;
                    for (int dt=0;dt<ndt;dt++)
                    {
                        descriptorortarget[dt]=Integer.parseInt(tempstring[dt]);
                        tempsum=tempsum+descriptorortarget[dt];
                        mydataclass.saveSelectedDescriptorTarget(dt,1);
                    }
                    mydataclass.setDescriptorOrTarget(descriptorortarget);
                    mydataclass.saveNumberOfTargets(mydataclass.getNumberOfDescriptorsPlusTargets()-tempsum);
                    
                    
                    
                  //  System.out.println(mydataclass.getNumberOfTargets());
                  //  System.out.println(mydataclass.getNumberOfDescriptorsPlusTargets());
                }
                else if (counter>=3){     
                    
                    for (int i=0;i<tempstring.length;i++){                       
                     //System.out.println(tempstring[i]);
                     try{   
                     dataarray[counter-3][i]=Double.parseDouble(tempstring[i]);
                     mydataclass.setObjectsIDs(counter-3,Integer.parseInt(tempstring[tempstring.length-1]));
                     mydataclass.setObjectsASCII(counter-3, Integer.parseInt(tempstring[tempstring.length-2]));
                     mydataclass.setObjectDatasetNumber(counter-3,this.mydataclass.getMyDatasetNumberOfMypreviousdata()+1);
                    // System.out.println((char)mydataclass.getObjectsASCII(counter-3));
                    // System.out.println(mydataclass.getObjectsIDs(counter-3));
                             
                     }catch(NumberFormatException nfe){
                         System.out.println("Number format exception! check your data!");
                         textArea1.append("Number format exception! check your data!\n");
                     dataarray[counter-3][i-1]=Double.NaN;}                     
                    }

                }
                
           //     textArea1.append(line);
           //     textArea1.append("\n");
           
    /*            longoutputstring=longoutputstring+line+"\n";//removed as suggested
                if ((longoutputstring.length())>100000){
                    textArea1.append(longoutputstring);
                    longoutputstring="";
                }
    */                    
                counter =counter+1;
            }
            this.mydataclass.saveMyDatasetFilename(filename);
            
    ///        textArea1.append(longoutputstring);//removed as suggested
    ///        longoutputstring="";//removed as suggested
    
            // Always close files.
            bufferedReader.close();
            selectFileWithCPANNWeights.setEnabled(true);
            chooseToTrainCPANNButton.setEnabled(true);
            this.checkboxsaveexistingdatasetdata.setEnabled(true);
        }
        catch(NumberFormatException nfe){
            System.out.println(
                "Check your file! The format of the data or the data in the file '" + 
                fileName + "'" + " are not correct!");
            textArea1.append(
                "Check your file! The format of the data or the data in the file '" + 
                fileName + "'" + " are not correct!\n");
            selectFileWithCPANNWeights.setEnabled(false);
            chooseToTrainCPANNButton.setEnabled(false);
 
                    }                    
        catch(FileNotFoundException ex) {
            System.out.println(
                "Unable to open file '" + 
                fileName + "'"+"\n"+ex);
            textArea1.append(
                "Unable to open file '" + 
                fileName + "'"+"\n"+ex);
            selectFileWithCPANNWeights.setEnabled(false);
            chooseToTrainCPANNButton.setEnabled(false);

        }
        catch(IOException ex) {
            System.out.println(
                "Error reading file '" 
                + fileName + "'"+"\n"+ex);
            textArea1.append(
                "Error reading file '" 
                + fileName + "'"+"\n"+ex);
            // Or we could just do this: 
            // ex.printStackTrace();
            selectFileWithCPANNWeights.setEnabled(false);
            chooseToTrainCPANNButton.setEnabled(false);

        }
         catch(Exception ex) {
            System.out.println(
                "Error reading file '" 
                + fileName + "'"+"\n"+ex);
            textArea1.append(
                "Error reading file '" 
                + fileName + "'"+"\n"+ex);
            // Or we could just do this: 
            // ex.printStackTrace();
            selectFileWithCPANNWeights.setEnabled(false);
            chooseToTrainCPANNButton.setEnabled(false);
              System.out.println(mydataclass.getNumberOfObjects());
        }  
                   
                    
MyInputData mydata = new MyInputData();
mydata.setinputdatavaluestobetested(dataarray);


 
return mydata;
}
    
    /**
     * @param args the command line arguments
     */
    public static void main(String args[]) {
        /* Set the Nimbus look and feel */
        //<editor-fold defaultstate="collapsed" desc=" Look and feel setting code (optional) ">
        /* If Nimbus (introduced in Java SE 6) is not available, stay with the default look and feel.
         * For details see http://download.oracle.com/javase/tutorial/uiswing/lookandfeel/plaf.html 
         */
        try {
            for (javax.swing.UIManager.LookAndFeelInfo info : javax.swing.UIManager.getInstalledLookAndFeels()) {
                if ("Nimbus".equals(info.getName())) {
                    javax.swing.UIManager.setLookAndFeel(info.getClassName());
                    break;
                }
            }
        } catch (ClassNotFoundException ex) {
            java.util.logging.Logger.getLogger(Mainframe.class.getName()).log(java.util.logging.Level.SEVERE, null, ex);
        } catch (InstantiationException ex) {
            java.util.logging.Logger.getLogger(Mainframe.class.getName()).log(java.util.logging.Level.SEVERE, null, ex);
        } catch (IllegalAccessException ex) {
            java.util.logging.Logger.getLogger(Mainframe.class.getName()).log(java.util.logging.Level.SEVERE, null, ex);
        } catch (javax.swing.UnsupportedLookAndFeelException ex) {
            java.util.logging.Logger.getLogger(Mainframe.class.getName()).log(java.util.logging.Level.SEVERE, null, ex);
        }
        //</editor-fold>

        /* Create and display the form */
        java.awt.EventQueue.invokeLater(new Runnable() {
            @Override
            public void run() {
                
        
                new Mainframe().setVisible(true);
            }
        });
    }
    // Variables declaration - do not modify//GEN-BEGIN:variables
    private javax.swing.JButton aboutButton;
    private javax.swing.JButton checkValuesButton;
    private javax.swing.JCheckBox checkboxSetAsNormalizationSet;
    private javax.swing.JCheckBox checkboxsaveexistingdatasetdata;
    private javax.swing.JButton chooseToCrossvalidateTrainedCPANNButton;
    private javax.swing.JButton chooseToTrainCPANNButton;
    private javax.swing.JButton defineApplicabilityDomain;
    private javax.swing.JButton drawCPANNbutton;
    private javax.swing.JPanel mainPanel;
    private javax.swing.JScrollPane mainPanelScrollPane;
    private javax.swing.JButton normalizeCurrentDataButton;
    private javax.swing.JButton performTestOnData;
    private javax.swing.JComboBox selectDelimiterComboBox;
    private javax.swing.JLabel selectDelimiterLabel;
    private javax.swing.JButton selectFileWithCPANNWeights;
    private javax.swing.JButton selectFileWithObjects;
    private java.awt.TextArea textArea1;
    // End of variables declaration//GEN-END:variables
}
