# Supplementary material for: CPANNatNIC software for counter-propagation neural network to assist in read-across
Source: J Cheminform. 2017 May 22;9:30. doi: 10.1186/s13321-017-0218-y (PMC5440416; doi:10.1186/s13321-017-0218-y)
Supplement: Supplementary file 2 — Additional file 2. File containing CPANNatNIC source files. [file 13321_2017_218_MOESM2_ESM.zip › source/src/CPANNatNIC/MyTable.java]

/**
 * Copyright (C) 2016 National Institute of Chemistry, Hajdrihova 19, 1001 Ljubljana, Slovenia. 
 * @author Viktor Drgan
 */

/*
*This program is free software; you can redistribute it and/or modify
*    it under the terms of the GNU General Public License as published by
*    the Free Software Foundation; either version 2 of the License, or
*    (at your option) any later version.
*
*    This program is distributed in the hope that it will be useful,
*    but WITHOUT ANY WARRANTY; without even the implied warranty of
*    MERCHANTABILITY or FITNESS FOR A PARTICULAR PURPOSE.  See the
*    GNU General Public License for more details.
*
*    You should have received a copy of the GNU General Public License along
*    with this program; if not, write to the Free Software Foundation, Inc.,
*    51 Franklin Street, Fifth Floor, Boston, MA 02110-1301 USA.
*/


package CPANNatNIC;

import java.awt.*;
import javax.swing.*;
import javax.swing.table.TableColumn;


import java.awt.event.MouseListener;
import java.awt.event.MouseEvent;
import java.awt.event.MouseAdapter;
import java.awt.event.ComponentAdapter;
import java.awt.event.ComponentEvent;

import javax.swing.AbstractCellEditor;
import javax.swing.table.TableCellEditor;

         
public class MyTable extends JFrame
{
 private JPanel topPanel;
 private JTable table;
 private JScrollPane scrollpane;

 private JButton button;
 private JButton buttonsavedata;
 


    @Override
    public void add(Component comp, Object constraints, int index) {
        super.add(comp, constraints, index);
    }
    
   private void buttonActionPerformed(java.awt.event.ActionEvent evt){
       this.setVisible(false);
       this.dispose();
      System.out.println("'Close' action performed...");
  }
   
      public void buttonsavedataActionPerformed(java.awt.event.ActionEvent evt, Mainframe mymainframe,TextArea myouttextarea){

      
      int numrows = this.table.getModel().getRowCount();
      int numcols = this.table.getModel().getColumnCount();
      double [][] tempdata;
      tempdata=new double [numrows][numcols];
      
      myouttextarea.append("\n");
      for (int irow=0;irow<numrows;irow++){
          for (int icol=0;icol<numcols;icol++){
              if (!(table.getModel().getValueAt(irow, icol).toString().equals("NaN"))){
            tempdata[irow][icol]=Double.parseDouble(table.getModel().getValueAt(irow, icol).toString());
              }else{
                  
                  if (this.getTitle().equals("CPANN model weights")){
                  tempdata[irow][icol]=mymainframe.mydataclass.getcpannweights()[irow][icol];
                  System.out.print("Saving CPANN model weights. ");
                  System.out.println("Data not saved at the table cell position: [row:"+String.valueOf(irow+1)+" column:"+String.valueOf(icol+1)+"]");
                  myouttextarea.append("Saving CPANN model weights. ");
                  myouttextarea.append("Data not saved at the table cell position: [row:"+String.valueOf(irow+1)+" column:"+String.valueOf(icol+1)+"]\n");
                  }
                  if (this.getTitle().equals("Descriptor and target data")){
                  tempdata[irow][icol]=mymainframe.mydataclass.getinputdatavaluestobetested()[irow][icol];
                  System.out.print("Saving Descriptor and target data. ");
                  System.out.println("Data not saved at the table cell position: [row:"+String.valueOf(irow+1)+" column:"+String.valueOf(icol+1)+"]");
                  myouttextarea.append("Saving CPANN model weights. ");
                  myouttextarea.append("Data not saved at the table cell position: [row:"+String.valueOf(irow+1)+" column:"+String.valueOf(icol+1)+"]\n");
                  }
                  
              }
            
       }
      }
      if (this.getTitle().equals("CPANN model weights")){
      mymainframe.mydataclass.setcpannweights(tempdata);
      System.out.println("CPANN model weights saved.");
      myouttextarea.append("CPANN model weights saved.");
      }
      if (this.getTitle().equals("Descriptor and target data")){
        mymainframe.mydataclass.setinputdatavaluestobetested(tempdata);  
        System.out.println("Descriptor and target data saved.");
        myouttextarea.append("Descriptor and target data saved.\n");
      }
      
      //System.out.println("'Save data' action performed...");
  }

    @Override
    public void setDefaultCloseOperation(int operation) {
//        super.setDefaultCloseOperation(operation); //To change body of generated methods, choose Tools | Templates.
        this.setVisible(false);
       this.dispose();
    }
    
 public MyTable(Object[][] dataforthetable,String[] namesoftablecolumns,final Mainframe mymainframe, String tabletitle,final TextArea myoutputtextarea){
    

     setSize(500,300);
     setBackground(Color.gray);
     setTitle(tabletitle);
     topPanel = new JPanel();          

 
     //topPanel.setLayout(new BorderLayout());
     topPanel.setBackground(Color.LIGHT_GRAY);          


     //topPanel.add(topPanel2);

     getContentPane().add(topPanel);

    // String columnnames[]=new String[dataforthetable[0].length];

    // columnnames=namesoftablecolumns;


     //System.out.println("Number of column names:"+String.valueOf(namesoftablecolumns.length));
     Object[][] datavalues=dataforthetable;
     
    // System.out.println("data size:"+String.valueOf(datavalues.length)+"x"+String.valueOf(datavalues[0].length));
         
     table = new JTable(datavalues,namesoftablecolumns);
     
    

     
     table.setAutoResizeMode(JTable.AUTO_RESIZE_OFF);//that column width does not change and horizontal scrollbar works

    // System.out.println("column class "+table.getColumnClass(0).getName());

     table.setRowHeight(25);
     for (int i=0;i<dataforthetable[0].length;i++){
       table.getColumnModel().getColumn(i).setMinWidth(50);
        //table.getColumnModel().getColumn(i).sizeWidthToFit();
       table.getColumnModel().getColumn(i).setCellEditor(new MyTableCellEditor());     


     }
     
     //JComboBox itemtypecombobox = new JComboBox();
     TableColumn column0 = table.getColumnModel().getColumn(0);
     column0.setResizable(true);
    // column0.setCellEditor(new DefaultCellEditor(itemtypecombobox));
       //column0.setCellEditor(new DefaultCellEditor(new javax.swing.JTextField(0)));

       


     //
    button = new JButton();
     button.setText("Close");
     button.addActionListener(new java.awt.event.ActionListener() {
            @Override
            public void actionPerformed(java.awt.event.ActionEvent evt) {
                buttonActionPerformed(evt);
            }
            });
            
    buttonsavedata= new JButton();
     buttonsavedata.setText("Save changes");
     buttonsavedata.addActionListener(new java.awt.event.ActionListener() {
            @Override
            public void actionPerformed(java.awt.event.ActionEvent evt) {
                buttonsavedataActionPerformed(evt,mymainframe,myoutputtextarea);            
            }
            });
     
     topPanel.add(button);
     topPanel.add(buttonsavedata);

     ///
         table.addMouseListener(new MouseAdapter() {
            @Override
            public void mouseClicked(MouseEvent e) {
                //System.out.println(e.getClickCount());
                  //System.out.println(e.toString());

                 // if (e.getClickCount() == 1) {
                    JTable target = (JTable)e.getSource();
                    int row = target.getSelectedRow();
                    int column = target.getSelectedColumn();

                    // do some action if appropriate column
                    System.out.println("["+String.valueOf(row+1)+" "+String.valueOf(column+1)+"]");
                    table.editCellAt(row, column);
              //    }

            }
         });

     scrollpane = new JScrollPane(table);
     topPanel.add(scrollpane);  
     


     this.getRootPane().addComponentListener(new ComponentAdapter() {
            @Override
            public void componentResized(ComponentEvent e) {
                // This is only called when the user releases the mouse button.
               // System.out.println("componentResized");
                int w=e.getComponent().getWidth();
                int h=e.getComponent().getHeight();
              //  System.out.println(Integer.toString(w)+"x"+Integer.toString(h));
                int tw=(int)((double)w*0.95);
                int th=(int)((double)h*0.95);
                int dh=(int)((double)h*0.05);
                
            /*    Dimension dim = new Dimension();
                dim.setSize(tw,th);
                table.setPreferredSize(dim);
                scrollpane.setPreferredSize(dim);
                 dim.setSize(w,h);
                topPanel.setPreferredSize(dim);*/

                
                table.setSize(tw,th);
                topPanel.setSize(w,h);
                scrollpane.setSize(tw,th);
                scrollpane.setLocation(0,0);

                button.setLocation(0, h-dh);
                buttonsavedata.setLocation(100, h-dh);
            }
        });
            
  }


     
     //
 private class MyTableCellEditor extends AbstractCellEditor implements TableCellEditor{
    JComponent component = new JTextField();
    @Override
      public Component getTableCellEditorComponent(JTable table, Object value, boolean isSelected,
            int rowIndex, int vColIndex) {

            ((JTextField) component).setText((String) value);

          return component;
        }
      
    @Override
  public Object getCellEditorValue() {
        Object returnobj="NaN";
        String tempstr;
        tempstr=((JTextField) component).getText();
        try{
        Double.parseDouble(tempstr);
        returnobj=tempstr;
        }
        catch(Exception e){
            returnobj="NaN";
            //e.printStackTrace();
        }
          return returnobj;
        }
        
  
  }

    @Override
    public Component add(Component comp) {
        return super.add(comp); //To change body of generated methods, choose Tools | Templates.
    }
     
    
 }
 


     
     

 


  
  
