# Supplementary material for: CPANNatNIC software for counter-propagation neural network to assist in read-across
Source: J Cheminform. 2017 May 22;9:30. doi: 10.1186/s13321-017-0218-y (PMC5440416; doi:10.1186/s13321-017-0218-y)
Supplement: Supplementary file 4 — Additional file 4. Example Excel file used to prepare file Example_input_prepared_in_Excel.txt. [file 13321_2017_218_MOESM4_ESM.xlsx]

## Sheet: Example_input_prepared_in_Excel
BCF training set with 618 objects with 10 descriptors and 1 target. Save the file as "Tab delimited" text file.
618	11
PHI	Eig12_AEA(ri)	C-026	O-057	NssS	T(O..O)	T(Br..Br)	TPSA(NO)	MLOGP	LLS_01	logBCF
1	1	1	1	1	1	1	1	1	1	0
4.902	0	2	0	0	0	0	0	6.166	0.67	3.60488	65	1
2.493	0	2	1	0	2	0	37.3	2.887	1	-0.221849	66	2
2.956	-1	3	1	0	2	0	37.3	3.458	0.83	0.073064	66	3
2.439	-0.883	3	1	0	48	0	111.87	1.395	0.67	0.0520152	66	5
2.493	0	2	1	0	2	0	37.3	2.887	1	-0.168621	66	6
5.444	-0.423	2	0	1	6	0	27.69	2.492	0.67	2.26024	66	8
2.125	0	0	0	0	0	0	0	2.226	1	1.03021	66	9
19.546	1.347	0	0	0	0	0	9.23	6.316	0.5	3.994	65	10
6.022	0	2	0	0	52	0	73.51	2.223	0.5	2.10556	66	11
1.921	0.331	0	0	0	0	0	0	5.165	0.83	2.54	66	12
2.438	0	0	0	0	0	0	20.23	1.94	1	0.300691	66	13
1.738	0	2	1	0	0	0	20.23	2.461	1	1.01573	66	15
3.93	0	0	0	0	0	0	9.23	0.8	1	0.474928	66	16
6.362	0	0	0	1	12	0	47.56	-0.755	0.5	0.155654	66	17
1.09	0	1	0	0	0	0	26.02	1.506	1	0.30706	66	20
5.341	0	0	0	0	12	0	44.76	1.246	0.67	-0.19897	66	22
4.718	0.467	0	0	0	36	0	83.47	1.017	0.67	-0.0378604	66	23
2.57	0	0	0	0	0	0	0	1.817	1	0.79948	66	24
3.348	0	0	0	0	0	0	0	3.291	0.83	2.11493	66	26
1.772	0	0	0	0	0	0	20.31	-0.273	1	-0.106505	66	27
5.544	0.057	8	2	0	6	0	40.46	4.804	0.67	2.12266	66	28
1.8	0	0	0	0	0	0	0	2.226	1	0.474832	66	29
4.566	0	2	0	0	0	0	0	5.854	0.67	4.51	65	30
3.473	0	0	0	0	0	0	0	1.597	1	0.453544	66	32
3.061	0	0	0	0	0	0	0	1.364	1	1.06622	66	33
2.384	0	0	0	0	0	0	0	-0.049	0.83	1.28174	66	34
1.739	0	0	0	0	0	0	0	1.672	1	0.879758	66	36
0.97	0	0	0	0	0	0	20.23	0.8	1	0.36598	66	37
1.38	0	0	0	0	0	0	0	1.817	1	0.876561	66	38
2.045	0	0	1	0	2	0	37.3	0.996	1	0.6635	66	40
2.328	0	0	1	0	2	0	37.3	0.996	1	0.0249865	66	41
3.575	0.295	0	0	0	0	0	0	5.625	0.83	2.6235	66	44
3.931	0.295	0	0	0	0	0	20.23	4.952	0.67	3.4941	65	45
3.048	0	0	1	0	8	0	57.53	2.41	1	-0.221849	66	46
2.95	0	0	0	0	0	0	0	3.558	0.83	1.18235	66	47
5.788	0	0	0	0	12	0	44.76	1.354	0.67	-0.0953885	66	48
18.928	1.447	0	0	0	12	0	44.76	6.083	0.33	1.01368	66	49
1.675	0	0	0	0	0	0	17.07	1.947	1	0.389764	66	51
1.584	0	0	0	0	0	0	0	1.974	1	1.13305	66	52
3.151	0	0	0	0	0	0	0	2.081	1	1.11429	66	54
5.107	0	0	0	0	0	16	0	3.291	0.67	0.769609	66	55
1.744	0	0	0	0	2	0	45.82	0.728	1	0.321	66	57
1.073	0	0	0	0	0	0	0	3.374	0.83	2.96994	66	58
3.009	0	2	2	0	10	0	40.46	3.306	0.83	1.38935	66	60
4.267	0	0	0	0	0	0	18.46	4.312	0.67	2.88095	66	61
4.916	0.205	4	0	0	93	0	160.78	0.931	0.17	0.28	66	62
4.348	0	3	0	0	78	0	137.46	3.885	0.33	3.65136	65	63
2.233	-0.243	2	0	0	6	0	80.39	1.436	0.67	0.278151	66	64
6.966	2.005	2	1	0	16	0	56.69	4.052	0.33	-0.234261	66	65
1.762	0.354	0	0	0	0	0	17.07	4.178	0.83	2.14186	66	66
1.973	0.126	1	0	0	5	0	60.16	2.835	0.83	2.07513	66	68
1.093	-0.905	0	0	0	0	0	0	3.958	0.83	2.96347	66	70
2.377	0.185	0	0	0	5	0	34.14	3.398	0.83	2.20709	66	71
3.685	0	4	0	0	30	0	87.04	1.811	0.5	0.800769	66	72
2.233	-0.306	2	1	0	24	0	74.6	1.436	0.67	1.11	66	75
1.54	-0.414	0	0	0	0	0	0	4.332	0.83	3.31245	65	76
6.673	0.599	0	0	0	24	0	52.6	4.091	0.33	0.805283	66	77
2.863	0	2	0	0	0	0	32.67	3.223	0.83	1.48191	66	79
1.308	-0.853	0	0	0	0	0	0	4.148	0.83	2.8131	66	80
2.294	-0.586	0	1	0	2	0	37.3	2.79	1	0.10745	66	81
2.442	-0.181	3	1	0	21	0	100.62	0.917	0.5	-0.159379	66	82
3.01	0	4	0	0	0	0	9.23	3.617	0.83	2.80618	66	83
1.953	0	3	1	0	0	0	20.23	2.729	1	1.26022	66	85
4.317	-1	5	0	0	0	38	0	5.871	0.67	2.45898	66	87
3.362	-1	6	1	0	0	0	20.23	3.909	0.83	2.6665	66	89
2.412	0	4	1	0	0	0	20.23	3.314	0.83	1.89255	66	90
1.981	0	1	0	0	2	0	60.16	0.778	0.83	0.155547	66	91
1.785	0	1	0	0	2	0	45.82	2.241	1	1.3437	66	93
1.994	0	2	0	0	2	0	45.82	2.509	1	1.71376	66	94
1.758	0	2	0	0	2	0	71.84	1.348	0.67	0.690124	66	95
1.758	0	2	1	0	10	0	66.05	1.348	0.67	0.998903	66	96
3.126	-0.269	4	1	0	106	0	157.69	1.543	0.67	-0.138683	66	98
2.738	-1	0	2	0	24	0	74.6	0.632	0.67	-0.19897	66	99
2.193	0	3	0	0	2	0	71.84	1.969	0.67	1.07353	66	100
1.854	0	0	0	0	0	0	26.02	1.925	1	0.47497	66	101
3.34	0	4	1	0	120	0	154.99	0.481	0.33	0.46	66	102
2.605	0.064	2	0	0	0	0	12.03	4.279	0.83	3.31618	65	103
2.442	-0.076	3	1	0	21	0	100.62	0.917	0.5	0.15864	66	105
1.176	0	0	0	0	0	0	0	3.386	0.83	2.36	66	108
1.142	0	0	0	0	0	0	12.89	2.066	1	0.396187	66	109
2.31	0	2	0	0	10	0	55.05	1.701	0.83	0.486018	66	110
1.55	-1	1	0	0	0	0	0	3.945	0.83	3.63	65	112
3.118	0	1	0	0	0	0	3.24	2.813	1	2.0651	66	113
7.111	1.121	2	0	0	68	0	92.34	2.239	0.33	-0.247425	66	115
2.04	-0.65	1	2	0	10	0	57.53	2.72	1	0.318051	66	117
3.296	0.495	2	1	0	4	0	49.33	3.915	0.83	0.698043	66	118
1.824	-0.273	4	0	1	0	0	15.79	2.859	1	2.67129	66	119
3.041	-0.714	2	0	0	0	9	0	5.204	0.67	3.99542	65	120
1.31	0	1	1	0	0	0	20.23	1.859	1	1.03	66	122
1.539	0	1	0	0	0	0	0	3.21	0.83	1.90465	66	123
1.51	0	2	0	0	0	0	26.02	2.127	1	0.912942	66	125
1.51	0	2	1	0	0	0	20.23	2.127	1	1.06086	66	127
1.564	0	0	0	0	0	0	0	3.259	0.83	2.25561	66	128
1.538	0	1	0	0	0	0	26.02	2.193	1	0.644962	66	129
1.738	0	2	0	0	0	0	26.02	2.461	1	1.20483	66	130
1.953	0	3	1	0	0	0	20.23	2.729	1	1.8112	66	132
1.538	0	1	0	0	0	0	26.02	2.193	1	0.48685	66	133
1.511	0	2	0	0	0	0	52.04	1.246	0.83	1.19897	66	134
1.953	0	3	0	0	0	0	26.02	2.729	1	1.28726	66	135
2.686	0	4	0	0	0	0	0	4.634	0.83	3.70546	65	136
2.412	0	4	1	0	0	0	20.23	3.314	0.83	2.45535	66	137
5.323	0	0	0	0	0	3	0	2.957	1	1.14592	66	138
4.603	0	0	0	0	0	0	0	2.604	1	1.02246	66	139
1.143	0	0	0	0	0	0	24.06	-0.665	1	-0.289449	66	141
5.441	0.449	4	2	1	10	0	40.46	5.474	0.33	0.818214	66	142
2.501	-1	3	0	0	12	0	81.07	1.181	0.67	0.724116	66	145
3.691	-0.237	4	2	0	6	0	40.46	3.842	0.83	2.09679	66	146
1.666	0	0	0	0	0	0	0	3.37	0.83	1.68508	66	147
1.744	0	1	0	0	2	0	60.16	0.425	0.83	0.355648	66	148
2.097	0	1	0	0	0	0	0	3.948	0.83	2.31995	66	149
2.429	-0.978	2	0	0	44	0	100.19	0.83	0.67	0.7	66	150
1.686	0	0	0	0	0	0	0	3.169	0.83	1.97188	66	153
1.854	0	0	0	0	0	0	26.02	1.925	1	0.640971	66	154
1.785	0	1	0	0	2	0	45.82	2.241	1	0.950037	66	156
1.758	0	2	0	0	2	0	71.84	1.348	0.67	0.532653	66	157
2.442	0	3	0	0	2	0	45.82	3.11	0.83	1.917	66	158
2.663	0	1	1	0	0	0	20.23	2.813	1	1.38697	66	160
1.994	0	2	0	0	2	0	45.82	2.509	1	1.61779	66	162
1.758	0	2	0	0	2	0	71.84	1.348	0.67	0.689725	66	163
2.31	0	2	0	0	14	0	55.05	1.701	0.83	0.779435	66	165
2.238	-1	2	0	0	32	0	91.64	1.886	0.67	-0.39691	66	166
2.286	-1.038	0	2	0	32	0	87.49	-0.129	0.67	0.355035	66	167
1.899	0	0	0	0	0	0	0	2.646	1	2.25226	66	168
1.428	0	0	0	0	0	0	12.89	1.109	1	1.90715	66	169
1.649	0	1	0	0	0	0	12.03	1.859	1	0.66378	66	170
5.303	0.943	3	0	0	6	0	27.69	4.453	0.5	2.39445	66	171
2.613	-0.468	1	1	0	0	0	20.23	3.399	0.83	1.46492	66	173
2.811	-0.306	2	0	0	0	0	52.04	2.786	0.83	1.05375	66	174
2.42	-0.891	0	0	0	0	0	0	4.148	0.83	2.99502	66	175
2.392	-1	2	0	0	0	0	9.23	3.395	0.83	2.63716	66	176
7.592	0	0	0	0	0	0	9.23	2.749	0.83	3.0938	66	180
3.528	-0.048	0	0	0	0	0	9.23	3.394	0.67	2.51761	66	181
2.461	0	0	0	0	0	0	3.24	2.242	1	0.947809	66	183
6.911	-0.281	1	1	0	0	0	20.23	5.089	0.67	2.54635	66	184
2.495	0	0	0	0	0	0	0	3.562	0.83	2.73364	66	186
2.086	0	2	0	0	0	5	0	3.795	0.83	2.2849	66	187
1.657	0	2	1	0	0	0	20.23	2.296	1	1.24222	66	188
1.51	0	2	1	0	0	0	20.23	2.127	1	1.34717	66	192
4.913	0	0	0	0	0	3	0	2.226	1	0.674172	66	193
3.046	0	0	0	0	0	0	0	1.672	1	0.295093	66	194
2.265	0	0	0	0	0	0	0	3.146	0.83	2.82946	66	195
2.086	0	2	0	0	0	4	0	3.795	0.83	2.77815	66	196
1.51	0	2	1	0	0	0	20.23	2.127	1	1.08258	66	198
1.283	0	2	0	0	0	0	52.04	0.893	0.83	0.799306	66	199
5.643	0	0	0	0	0	0	9.23	2.274	1	0.962282	66	200
1.564	0	0	0	0	0	0	0	3.259	0.83	2.42555	66	201
1.359	0	0	0	0	0	0	116.73	-0.02	0.5	0.0797836	66	203
1.359	0	0	3	0	12	0	99.36	-0.02	0.67	-0.650515	66	204
1.722	0	0	0	0	0	0	0	3.477	0.83	2.36723	66	206
1.321	0	1	0	0	0	0	0	2.876	1	1.35647	66	207
1.09	0	1	1	0	0	0	20.23	1.506	1	0.550675	66	208
0.555	0	0	0	0	0	0	13.14	0.156	1	0.345448	66	211
0.799	0	0	0	0	0	0	0	1.173	1	0.631373	66	212
1.543	0	0	0	0	0	0	0	3.124	0.83	1.96545	66	214
1.472	0	0	0	0	0	0	24.06	-0.473	1	0.227752	66	215
1.472	0	0	0	0	0	0	21.26	-0.473	1	-0.021437	66	216
4.672	0	0	0	0	12	0	49.69	-0.129	0.83	0.446295	66	217
5.785	0	0	0	0	0	0	64.07	-0.917	0.5	0.338459	66	218
7.029	0	0	0	0	0	0	9.23	1.587	1	0.240561	66	220
8	0	0	0	0	0	0	0	4.52	0.67	3.15	66	221
6.136	0	0	0	0	0	0	59.61	-0.382	0.83	-0.330838	66	222
10.508	0	0	0	0	0	0	0	5.251	0.67	3.4	65	224
3.698	-0.6	0	2	0	24	0	74.6	2.617	0.5	-0.167679	66	225
9.859	-0.992	0	0	0	12	0	44.76	2.358	0.67	0.208582	66	228
1.973	0.126	1	0	0	5	0	60.16	2.324	0.83	1.58554	66	229
12.691	1.419	0	0	0	24	0	52.6	5.426	0.33	1.99223	66	230
3.126	0	3	1	0	108	0	128.97	0.45	0.5	0	66	231
2.281	-0.886	1	0	0	0	0	12.03	3.209	0.83	2.37102	66	232
2.917	0	4	1	0	0	12	20.23	3.764	0.67	2.71012	66	234
2.787	-0.847	2	0	0	2	0	45.82	3.581	0.83	2.0156	66	235
2.043	0	1	1	0	2	0	37.3	2.302	1	0.5	66	236
6.151	0.533	1	0	0	25	0	62.58	2.891	0.33	0.867877	66	237
3.045	-0.467	1	0	0	0	0	20.23	3.662	0.83	1.84277	66	240
2.414	-0.48	0	0	0	0	0	17.07	3.587	0.83	0.931487	66	241
1.463	0	0	0	0	0	0	0	3.562	0.83	2.47099	66	242
2.774	-0.414	2	0	0	0	0	52.04	3.05	0.67	1.6013	66	243
1.54	-0.247	0	0	0	0	0	0	4.332	0.83	3.25054	66	244
5.737	1.643	0	0	0	40	0	77.32	4.234	0.17	0.433257	66	245
2.043	0	2	0	0	0	0	35.25	1.58	1	0.820233	66	247
1.953	0	3	1	0	0	0	20.23	2.729	1	1.88334	66	249
2.467	-0.882	2	0	0	28	0	91.64	2.239	0.67	0.829978	66	250
1.854	0	1	0	0	0	0	3.24	2.193	1	1.02166	66	252
10.102	0.059	0	0	1	70	0	71.06	0.491	0.33	1.00231	66	253
4.891	-0.317	2	0	0	52	0	73.51	1.919	0.5	1.83406	66	255
6.245	-0.924	0	0	0	18	0	63.93	0.067	0.5	-0.732987	66	256
2.392	-0.956	2	0	0	0	0	12.03	3.395	0.83	2.29922	66	258
3.557	0	0	0	0	0	0	0	4.339	0.83	3.29	66	259
2.056	0	0	0	0	6	0	27.69	0.697	1	0.0850528	66	260
2.261	0	0	0	0	4	0	40.46	0.329	1	0.157399	66	263
1.078	0	0	0	0	2	0	34.14	0.087	1	0.375678	66	264
15.305	-0.239	0	0	0	12	117	44.76	4.755	0.33	0.384292	66	265
3.397	0	0	0	0	0	0	0	2.459	1	1.83823	66	267
8.035	-0.772	0	0	0	0	0	9.23	4.002	0.5	3.50183	65	268
1.387	0.198	0	0	0	0	0	0	4.76	0.83	2.7465	66	271
1.973	0.126	1	1	0	14	0	54.37	2.835	1	2.37378	66	272
2.134	0.126	1	0	0	5	0	34.14	3.416	0.83	2.33964	66	273
1.291	-0.853	0	0	0	0	0	13.14	2.859	1	3.18886	66	275
1.467	-0.855	0	0	0	0	0	0	3.876	0.83	3.15576	66	276
1.372	-1	1	0	0	0	0	26.02	2.637	1	1.48545	66	277
3.842	-0.691	0	0	0	0	0	20.31	2.821	1	0.291701	66	279
6.71	0	0	0	2	0	0	6.48	0.454	0.83	0.537075	66	281
2.495	0	0	0	0	0	0	0	3.562	0.83	2.81227	66	282
7.927	0	0	0	0	0	0	9.23	2.274	0.83	1.91228	66	283
3.327	0	0	0	0	4	0	40.46	1.393	1	-0.311766	66	284
3.126	0	3	1	0	120	0	128.97	0.45	0.5	0.3	66	285
2.427	0	2	0	0	0	0	35.25	1.58	1	0.520696	66	287
1.782	0.677	0	0	0	0	0	0	5.551	0.83	2.38	66	288
1.387	0.182	0	0	0	0	0	0	4.76	0.83	3.44066	65	289
0.991	-0.905	0	0	0	0	0	0	3.876	0.83	2.52261	66	290
1.921	0.186	0	0	0	0	0	0	5.165	0.83	2.41	66	291
1.921	0.329	0	0	0	0	0	0	5.165	0.83	2.24	66	292
9.801	-0.743	0	0	1	14	0	35.53	0.711	0.67	0	66	294
10.358	-0.875	0	0	2	2	0	18.46	1.654	0.67	2.62043	66	295
7.222	0.026	0	0	1	24	0	44.76	1.635	0.33	1.89969	66	297
5.175	0	0	0	0	2	0	18.46	0.18	0.67	0.19897	66	299
12.711	0	0	0	0	12	0	55.76	4.274	0.17	0.599235	66	300
3.931	0	0	0	0	12	0	66.76	0.976	0.67	0.077668	66	301
8.694	2.017	0	0	0	0	0	3.24	6.626	0.5	1.29865	66	302
3.892	-0.733	3	0	0	0	0	32.34	2.646	1	0.736868	66	304
6.511	0.125	0	0	0	6	0	53.47	2.433	0.33	1.74974	66	306
5.28	-0.3	0	1	0	2	0	37.3	4.17	0.5	3.12	66	307
11.032	2.275	4	1	0	40	0	87.66	5.206	0.17	0.488862	66	308
1.982	0	0	0	0	0	0	85.69	-0.919	0.5	-0.0157585	66	310
1.047	0	1	0	0	0	0	38.91	-0.145	1	-0.188375	66	311
1.941	-0.757	0	0	0	0	0	0	4.407	0.83	3.33	65	312
1.572	-1	2	0	0	0	0	52.04	2.024	0.83	0.748667	66	313
2.243	0.476	2	0	0	5	0	65.72	2.215	0.67	0.456417	66	314
1.967	0	0	0	0	0	0	0	4.431	0.83	3.52	65	316
1.047	0	1	0	0	0	0	38.91	-0.145	1	0.223742	66	319
5.012	0.391	2	0	0	8	0	46.53	3.932	0.5	2.72774	66	321
3.251	0	0	0	0	12	0	44.76	0.113	0.83	-0.258802	66	322
1.564	0	0	0	0	0	0	0	3.259	0.83	2.32143	66	323
4.28	0	0	2	0	24	3	74.6	0.787	0.67	0.430234	66	324
1.771	0	1	1	0	0	0	20.23	2.51	1	0.889246	66	325
2.672	-0.772	3	1	0	48	0	111.87	1.748	0.67	0.0426905	66	326
1.759	0	2	0	0	0	0	0	3.478	0.83	2.53986	66	329
1.982	0	0	0	0	0	0	0	2.565	1	2.34752	66	330
6.634	0	0	0	0	0	0	9.23	2.894	0.83	2.36935	66	331
1.953	0	3	0	0	0	0	26.02	2.729	1	1.39611	66	333
1.758	0	2	1	0	12	0	66.05	1.348	0.67	1.4	66	334
2.31	0	2	0	0	12	0	55.05	1.701	0.83	0.716815	66	335
5.227	1.399	1	0	0	0	0	6.25	4.453	0.67	1.85905	66	337
1.614	-1	0	0	0	0	0	0	3.958	0.83	3.37416	65	338
14.656	1.357	0	0	0	84	0	106.97	3.008	0.17	0.461363	66	340
2.393	0	1	0	0	0	0	20.31	1.945	1	-0.0516382	66	341
1.953	0	3	1	0	0	0	20.23	2.729	1	1.21359	66	343
1.657	0	2	1	0	0	0	20.23	2.296	1	1.01717	66	344
1.283	0	2	1	0	0	0	46.25	0.893	1	1.10206	66	345
1.953	0	3	1	0	0	0	20.23	2.729	1	1.91574	66	346
3.019	-0.601	1	2	0	70	0	120.42	1.431	0.67	0.376253	66	347
2.19	0	0	0	0	0	0	0	4.76	0.83	3.51	65	348
2.642	-1	4	1	0	10	0	66.05	2.57	0.67	1.36884	66	352
2.954	-1	0	2	0	24	0	74.6	0.729	0.67	-0.19897	66	353
2.467	-0.862	2	0	0	24	0	91.64	2.239	0.67	-0.0686362	66	354
1.854	0	1	0	0	0	0	12.03	2.193	1	0.841016	66	355
1.751	-0.174	0	0	0	0	0	0	4.588	0.83	2.41	66	357
2.737	0	3	0	0	0	12	0	4.513	0.67	3.40958	65	358
1.738	0	2	1	0	0	0	20.23	2.461	1	0.559148	66	359
2.461	0	1	0	0	0	0	12.03	2.51	1	0.428314	66	360
1.687	0	0	0	0	0	0	47.58	1.404	1	0.162822	66	361
1.687	0	0	0	0	0	0	47.58	1.404	1	0.398344	66	362
14	-0.618	0	0	0	0	0	0	6.187	0.67	1.38221	66	365
2.686	0	4	0	0	0	0	0	4.634	0.83	3.65701	65	366
2.412	0	4	0	0	0	0	26.02	3.314	0.83	2.35984	66	369
2.412	0	4	0	0	0	0	26.02	3.314	0.83	2.07803	66	370
3.414	0	4	0	0	0	24	0	5.207	0.67	3.79934	65	371
2.412	0	4	0	0	0	0	26.02	3.314	0.83	2.33041	66	372
4.164	0.295	0	0	0	0	0	0	6.201	0.67	3.14114	66	373
3.719	0	0	0	0	0	0	26.79	1.354	0.83	-0.80103	66	374
1.854	0	1	0	0	0	0	12.03	2.193	1	0.846397	66	375
3.682	0	0	0	0	0	0	0	2.459	1	0.603548	66	378
3.253	0	0	0	0	0	0	0	3.038	0.83	2.4856	66	379
1.482	0	1	1	0	0	0	44.02	1.156	1	0.91	66	380
3.797	-0.447	4	0	0	0	0	24.06	4.398	0.83	3.69664	65	382
3.706	0.295	3	0	0	0	0	20.23	4.952	0.83	2.85257	66	383
1.84	-0.778	0	0	0	0	0	0	4.23	0.83	3	66	384
1.751	-0.375	0	0	0	0	0	0	4.588	0.83	3.18	66	385
5.488	0.123	0	0	0	87	0	126.69	-1.241	0.5	-0.29588	66	386
8.513	0	0	0	0	0	0	0	4.678	0.67	3.22	66	387
2.215	0	0	0	0	0	0	20.23	1.587	1	0.243699	66	390
1.65	0	0	0	0	0	0	0	3.071	0.83	2.87	66	391
3.488	-1	5	0	0	0	0	9.23	3.909	0.83	3.34988	65	393
4.301	-0.87	6	0	0	3	0	18.46	3.309	0.83	4.40002	65	394
6.68	-0.599	0	0	0	0	0	29.1	2.455	1	0.164471	66	395
1.895	-0.139	1	0	0	0	0	0	4.856	0.83	3.46404	65	396
6.629	-0.262	3	0	0	12	0	44.76	4.46	0.33	1.64972	66	398
9.583	-0.879	0	0	0	0	0	20.23	3.467	0.5	3.91995	65	400
21.968	1.174	0	0	0	0	0	3.24	7.228	0.5	1.96883	66	401
2.526	-0.051	0	2	0	40	0	74.6	2.415	0.67	0.549477	66	402
8.937	0.226	12	0	0	0	266	9.23	7.394	0.67	1.19897	66	403
5.203	-0.025	0	0	0	0	0	24.06	2.727	1	0.65121	66	404
3.736	0	0	0	0	0	0	0	5.656	0.83	4.39166	65	406
10.118	-0.879	0	0	0	0	0	0	4.756	0.5	3.29579	66	407
12.499	0	0	0	0	0	0	0	5.525	0.5	2.27271	66	408
2.824	-0.851	0	0	0	0	0	17.07	2.823	1	0.590124	66	410
1.738	0	2	1	0	0	0	20.23	2.461	1	1.21619	66	411
6.338	0.328	3	0	0	28	0	94.88	4.207	0.17	3.51335	65	412
7.35	-0.949	0	0	0	12	0	44.76	2.063	0.67	-0.0904742	66	413
2.535	0	0	0	2	0	0	3.24	0.817	1	1.73417	66	414
2.124	0	1	0	0	0	0	0	3.74	0.83	2.90498	66	416
3.175	-0.118	8	0	0	3	0	26.28	4.091	0.67	4.57657	65	417
6.147	-0.3	0	0	0	6	0	54.37	3.879	0.33	3.73	65	418
2.541	0	2	0	0	0	0	20.23	2.778	1	0.467773	66	419
1.949	-1	2	0	0	0	0	0	4.494	0.83	3.74819	65	421
4.393	0	6	0	0	14	0	55.05	4.296	0.5	3.30481	65	422
2.151	0	0	0	0	0	0	0	4.128	0.83	3.34	65	423
3.468	-0.817	4	0	0	0	0	47.58	3.133	0.83	1.25087	66	425
4.199	-0.904	0	0	0	0	0	62.73	2.59	0.5	0.556977	66	426
5.938	2	4	1	0	348	0	203.43	0.056	0.33	-0.0302404	66	427
1.987	0	2	1	0	12	0	66.05	1.701	0.67	1.0337	66	429
2.753	-0.662	2	0	0	0	0	0	4.947	0.83	2.63	66	430
2.753	-0.662	2	0	0	0	0	0	4.947	0.83	3.57978	65	431
2.157	-0.797	3	1	0	0	0	20.23	3.745	0.83	1.01944	66	432
3.026	-0.194	1	0	0	0	0	9.23	3.745	0.83	2.92971	66	434
2.941	0	0	0	0	0	0	20.23	2.502	1	0.891709	66	435
1.803	-1	1	0	0	0	0	9.23	2.928	1	2.3138	66	436
1.572	-1	2	0	0	0	0	52.04	2.024	0.83	0.269895	66	437
1.35	-0.855	0	0	0	0	0	20.23	2.794	1	1.4769	66	438
1.579	0.361	0	0	0	0	0	0	5.003	0.83	2.73	66	439
2.743	-0.797	0	0	0	0	0	0	4.482	0.67	4.04922	65	441
4.331	0	2	0	0	0	0	30.33	3.419	0.67	1.07191	66	442
1.987	0	2	1	0	14	0	66.05	1.701	0.67	1.25994	66	444
3.175	-1	1	0	0	2	0	38.33	1.818	1	0.298332	66	446
3.99	0	1	1	0	0	0	20.23	5.109	0.83	3.97521	65	447
1.757	-0.479	0	0	0	0	0	7.76	2.122	1	0.76	66	448
6.788	-0.264	2	0	0	6	0	40.58	3.213	0.17	3.00577	66	450
4.645	0.66	3	0	0	0	0	20.23	5.853	0.67	3.95	65	451
12.108	1.432	0	0	0	108	0	103.77	1.909	0.33	0.0932612	66	453
6.744	0	0	0	0	0	24	0	4.203	0.67	2.40449	66	454
18.889	2.096	0	0	0	78	0	78.9	6.627	0.17	0.0210305	66	456
3.911	-0.364	6	1	0	3	0	29.46	3.842	0.83	1.66994	66	457
12.689	1.062	0	0	0	24	0	52.6	5	0.33	0.875046	66	459
2.141	0	0	0	0	0	0	0	4.837	0.83	2.70811	66	460
5.447	-0.32	2	0	0	28	0	44.76	1.599	0.5	0.134565	66	461
5.067	-0.203	2	0	0	52	0	61.83	1.54	0.33	0.475749	66	462
2.495	-0.862	1	0	0	6	0	27.69	1.212	0.83	1.38654	66	464
36.255	2.124	0	0	0	0	0	41.13	8.662	0.5	1.47712	66	465
12.919	0	0	0	0	0	11	0	4.756	0.5	2.08441	66	466
1.917	-1	0	0	0	0	0	0	4.135	0.83	3.12	66	469
5.469	-1	0	0	0	0	0	0	5.004	0.67	3.29	66	470
5.104	0	0	0	0	0	0	0	6.437	0.67	1.86675	66	471
2.482	-0.479	0	0	0	0	0	7.76	1.586	1	0.28	66	472
2.78	0	0	0	0	3	0	52.9	0.962	0.83	0.291377	66	474
5.355	-1	0	0	0	0	0	0	3.743	0.83	3.90051	65	475
5.212	1.118	5	0	0	28	0	104.02	3.14	0.17	1.53461	66	476
1.987	0	2	1	0	12	0	66.05	1.701	0.67	0.85918	66	478
4.343	-0.482	1	1	0	0	0	20.23	3.921	0.67	2.54625	66	479
2.64	-0.583	0	0	0	0	0	0	4.411	0.83	2.82413	66	481
3.01	0	4	0	0	0	0	9.23	3.617	0.83	2.77512	66	482
3.095	0	0	0	0	0	0	0	4.917	0.83	2.85914	66	483
11.095	2.393	6	0	0	76	0	141.78	3.245	0.17	0.618772	66	484
2.444	0	3	0	0	0	0	0	4.366	0.83	3.68124	65	486
5.535	0	0	0	0	12	0	36.92	3.865	0.33	4.02418	65	487
3.194	-0.608	3	0	0	0	0	0	5.472	0.83	4.33	65	488
3.368	-0.008	2	2	0	28	0	74.6	3.486	0.5	-0.196289	66	489
3.638	-0.961	1	0	0	12	0	44.76	2.014	0.67	2.76	66	490
3.161	0	0	0	0	0	0	12.47	1.001	1	0.204825	66	491
3.153	0.933	2	1	0	14	0	67.26	2.968	0.5	0.968495	66	492
2.362	0	1	1	0	2	0	49.33	1.466	1	-0.247803	66	494
2.269	-0.653	2	0	0	2	0	64.11	0.969	0.67	0.19238	66	495
3.751	0	0	0	0	0	0	0	2.957	1	1.63209	66	497
7.639	0	0	0	0	0	0	0	5.396	0.67	3.18	66	498
5.01	0.954	0	0	0	4	0	37.38	4.245	0.5	3.15808	66	500
4.075	0	2	2	0	12	0	40.46	3.956	0.67	1.59106	66	501
3.806	0	0	0	0	0	0	0	5.396	0.67	3.25224	66	502
5.583	1.318	0	0	0	0	0	0	7.889	0.67	2.03253	66	504
8.331	-0.044	10	0	0	0	241	0	8.411	0.67	0.667227	66	505
9.484	-0.561	0	0	0	12	0	44.76	3.234	0.33	0.471025	66	506
13.402	-0.058	0	0	0	12	0	44.76	4.025	0.33	1.27702	66	507
3.704	0.513	0	0	0	5	0	34.14	4.111	0.67	3.08585	66	508
6.866	0.184	0	0	0	6	0	63.84	1.845	0.5	2.87087	66	510
4.586	0.868	5	1	0	30	0	99.32	3.019	0.33	1.07	66	514
6.334	-0.022	1	0	0	4	0	29.54	3.182	0.67	1.12057	66	515
4.874	1.134	4	2	0	100	0	136.62	2.764	0.33	0.84	66	516
13.196	3.061	6	0	0	292	0	259.14	3.905	0	0.960347	66	517
1.014	0	0	0	0	0	0	0	2.964	1	2.05051	66	518
2.753	-0.727	2	0	0	0	0	0	4.947	0.83	3.72	65	519
3.194	-0.595	3	0	0	0	0	0	5.472	0.83	4.05	65	520
3.819	-0.871	5	0	0	3	0	18.46	3.028	0.83	3.5	65	521
8.1	0	0	0	0	0	0	0	5.115	0.67	3.32	65	523
4.104	-0.692	5	0	0	0	0	0	6.232	0.67	4.85	65	524
2.902	-1	4	0	0	2	0	45.82	3.695	0.83	2.71757	66	525
4.947	0.208	4	0	0	14	0	57.26	4.03	0.33	1.89215	66	526
2.796	-0.805	4	0	0	0	0	0	5.566	0.83	3.33	65	528
3.611	-1	0	0	0	0	0	0	5.004	0.83	3.5	65	530
7.591	1.373	9	0	0	50	0	104.73	3.305	0.17	1.9161	66	531
8.033	0	0	0	0	0	0	20.23	2.894	0.83	2.51	66	532
4.772	0.941	7	3	0	103	0	139.78	1.274	0.33	0.58	66	533
5.965	-0.754	0	0	1	0	0	22	3.247	0.67	2.21748	66	535
16.028	1.741	0	0	0	24	0	52.6	6.238	0.33	0.857332	66	536
29.268	1.801	0	0	0	10	0	46.53	7.378	0.5	1.27079	66	537
8.088	2	3	0	0	12	0	44.76	6.73	0.33	1.45464	66	538
11.007	-0.797	0	0	0	0	0	20.23	3.739	0.67	2.73	66	539
4.171	-0.424	6	0	0	0	0	9.23	4.972	0.67	4.14	65	540
5.885	-0.584	1	0	1	0	0	20.31	3.092	0.67	2.26722	66	541
9.796	1.201	2	0	0	12	0	44.76	5.65	0.33	2.6268	66	544
3.175	-0.114	8	0	0	3	0	26.28	4.091	0.67	3.5	65	545
4.104	-0.532	5	0	0	0	0	0	6.232	0.67	4.38	65	546
3.645	-0.56	4	0	0	0	0	0	5.989	0.83	4.56	65	547
4.104	-0.559	5	0	0	0	0	0	6.232	0.67	4.28	65	549
4.597	0	0	0	0	0	0	9.23	3.9	0.67	2.6905	66	550
3.645	-0.695	4	0	0	0	0	0	5.989	0.83	4.39	65	551
2.37	-0.138	6	0	0	3	0	26.28	3.05	0.83	2.38995	66	553
2.753	-0.788	2	0	0	0	0	0	4.947	0.83	3.86	65	554
2.753	-0.78	2	0	0	0	0	0	4.947	0.83	3.11	66	555
4.57	-0.337	6	0	0	0	0	0	6.47	0.67	5.69383	65	556
6.515	-0.811	4	0	0	0	58	9.23	5.593	0.67	4.36056	65	558
3.645	-0.587	4	0	0	0	0	0	5.989	0.83	4.53	65	559
4.104	-0.463	5	0	0	0	0	0	6.232	0.67	4.02	65	561
3.645	-0.611	4	0	0	0	0	0	5.989	0.83	4.17	65	562
2.766	-0.116	7	0	0	3	0	26.28	3.574	0.83	2.89477	66	563
4.122	-1	5	0	0	0	22	0	5.742	0.67	3.98	65	564
8.648	2	4	0	0	68	0	123.87	3.721	0.17	0.828553	66	565
3.645	-0.473	4	0	0	0	0	0	5.989	0.83	4.26	65	567
3.645	-0.505	4	0	0	0	0	0	5.989	0.83	4.46	65	568
3.645	-0.458	4	0	0	0	0	0	5.989	0.83	4.85	65	569
11.032	0.76	1	0	0	6	0	54.37	5.604	0.33	0.52	66	570
3.01	0	4	0	0	0	0	9.23	3.617	0.83	2.52558	66	571
2.074	0	0	0	0	0	0	0	4.431	0.83	3.65	65	572
3.261	-0.504	4	0	0	0	0	9.23	4.466	0.83	3.96848	65	575
3.712	-0.384	5	0	0	0	0	9.23	4.723	0.83	3.64461	65	576
3.01	0	4	0	0	0	0	9.23	3.617	0.83	2.96379	66	577
4.104	-0.504	5	0	0	0	0	0	6.232	0.67	4.81	65	579
4.104	-0.571	5	0	0	0	0	0	6.232	0.67	4.68	65	581
3.176	-0.812	0	2	0	24	0	74.6	1.046	0.67	-0.159379	66	582
3.712	-0.466	5	0	0	0	0	9.23	4.723	0.83	3.79	65	583
2.879	0	1	0	0	3	0	40.46	1.629	1	0.244807	66	584
4.637	-0.296	7	0	0	0	0	9.23	5.215	0.67	4.21	65	586
4.637	-0.29	7	0	0	0	0	9.23	5.215	0.67	4.08	65	587
4.104	-0.389	5	0	0	0	0	0	6.232	0.67	4.58	65	588
13.703	1.858	2	0	0	6	0	27.69	6.865	0.5	1.54724	66	589
14.766	0.291	0	0	0	0	0	20.23	4.989	0.5	1.50713	66	590
4.171	-0.315	6	0	0	0	0	9.23	4.972	0.67	4.11	65	591
11.577	2.161	6	0	0	230	0	155.48	2.912	0.33	0.729344	66	593
6.453	-0.928	0	0	0	0	0	0	5.668	0.67	3.34	65	594
7.38	2	3	0	0	14	0	59.32	4.832	0.33	3.17435	66	596
3.175	-0.055	8	0	0	3	0	26.28	4.091	0.67	3.35	65	598
8.018	1.287	6	0	0	2	0	121.36	2.998	0.33	1.57837	66	599
1.989	-0.525	2	0	0	0	0	13.14	3.93	0.83	3.01	66	600
2.76	-0.413	4	0	0	0	0	13.14	4.972	0.67	3.41	65	601
5.405	0.512	1	0	0	0	0	46.92	3.451	0.33	1.13033	66	603
4.979	0.385	6	0	0	93	0	160.78	1.004	0.33	-0.39794	66	604
4.422	0	0	0	0	0	0	0	3.766	0.83	3.29	66	605
3.611	-1	0	0	0	0	0	0	5.004	0.83	3.37	65	606
4.339	-0.997	2	0	0	2	0	18.46	2.808	0.83	2.03	66	607
5.462	-0.38	1	0	0	10	0	49.69	1.941	0.83	0.63	66	608
2.931	0	0	0	0	0	0	0	5.165	0.83	1.77291	66	612
2.91	-1	0	0	0	0	0	0	4.135	0.83	3.15919	66	613
10.015	-0.925	0	0	0	0	0	3.24	3.467	0.67	1.19897	66	614
3.372	-0.857	5	0	0	2	0	45.82	3.999	0.83	3.25456	66	616
1.596	0	0	0	0	0	0	9.23	1.209	1	0.18	66	617
2.202	0	0	0	0	0	0	45.75	1.708	1	-0.0348277	66	618
3.86	0.404	2	1	0	0	0	50.94	4.396	0.5	3.53581	65	619
6.444	0	0	0	1	6	0	35.53	2.801	0.67	0.996304	66	620
12.347	-0.372	0	0	0	0	0	64.4	4.007	0.33	1.20412	66	622
4.074	-0.755	2	0	0	2	0	38.33	2.378	1	2.15836	66	625
8.669	2.092	4	0	0	14	0	71.35	4.81	0.17	2.30103	66	626
5.976	2.204	2	1	1	4	0	37.3	6.713	0.5	4.60178	65	627
6.421	0.83	4	0	0	29	0	57.65	3.332	0.33	1.53148	66	628
4.82	0	1	0	0	0	0	50.94	4.013	0.33	1.99564	66	630
3.464	-1	0	0	0	16	0	36.92	0.981	0.83	1.04139	66	631
3.494	0	1	0	0	0	0	37.81	2.96	1	2.44716	66	632
8.18	1.684	3	0	0	54	0	92.13	3.107	0.17	2.76567	66	633
6.122	0.653	0	0	0	5	0	49.41	4.761	0.33	1.8451	66	635
5.055	1.266	1	0	0	0	0	54.5	4.395	0.33	2.20412	66	636
3.669	-0.473	0	0	0	6	0	35.53	3.115	0.67	3.44012	65	637
7.943	1.243	5	0	0	45	0	76.66	3.331	0.17	3.32035	65	638
6.644	1.051	0	0	0	28	0	57.65	3.026	0.33	2.4624	66	639
5.726	0.078	0	0	0	2	0	21.7	3.286	0.67	1.89763	66	640
2.154	0	2	0	0	0	0	23.79	2.956	1	2	66	642
6.676	1.683	3	0	0	54	0	79.77	2.725	0.33	2.53148	66	643
5.449	0.473	4	0	0	0	0	84.7	2.649	0.5	2.50651	66	644
4.175	0	0	0	0	2	0	78.99	2.407	0.5	2.45637	66	645
2.618	0	1	0	0	0	0	37.81	3.04	0.83	2.59439	66	647
7.439	1.148	4	0	0	29	0	68.55	3.367	0.17	0.875061	66	648
3.574	0.319	5	0	0	0	0	22.12	4.296	0.67	3.70243	65	650
6.776	0.754	3	0	0	20	0	66.12	4.341	0.17	2.24551	66	654
7.175	0.851	4	0	0	35	0	62.58	3.123	0.17	0.380211	66	655
4.862	2	3	0	0	30	0	67.87	3.261	0.17	3.47712	65	657
15.553	3.021	0	0	0	0	0	9.23	10.989	0.5	2.86332	66	659
3.495	0.733	2	0	0	0	0	43.24	4.396	0.33	1.8451	66	660
7.264	2	1	0	0	45	0	74.94	4.08	0.17	3.20439	66	661
3.942	1.243	5	0	0	0	0	65.6	4.847	0.33	1.93952	66	662
5.947	0.668	3	0	0	32	0	76.66	2.087	0.33	2.1959	66	663
7.566	0.448	0	0	0	12	0	67.43	2.369	0.33	1	66	666
3.899	0.555	1	0	0	30	0	77.24	2.857	0.33	1.04139	66	667
5.734	1.153	2	0	0	42	0	65.37	3.898	0.17	1.38021	66	670
6.181	0.856	1	0	0	28	0	57.12	3.071	0.33	2.34242	66	671
4.074	0.631	4	0	0	14	0	98.48	2.585	0.33	0.176091	66	672
1.949	-0.814	0	2	0	40	0	83.83	-0.059	0.67	-0.39794	66	673
1.678	-0.704	2	0	0	0	0	38.67	1.446	0.83	1.98453	66	674
2.642	-1.04	2	1	0	2	0	76.21	0.802	0.67	2	66	676
4.884	0.382	1	0	0	3	0	29.54	3.101	0.67	1.99123	66	677
5.222	0.877	3	0	0	5	0	30.82	4.978	0.5	3.4624	65	678
6.017	-0.112	2	0	0	5	0	46.17	3.719	0.5	2.0607	66	679
2.803	-0.043	2	0	0	10	0	47.56	1.459	0.83	1.07918	66	680
2.442	0	1	1	0	2	0	50.19	1.342	1	0	66	683
7.102	2.016	3	0	0	138	0	106.97	2.778	0.33	2.716	66	684
6.473	1.462	3	0	0	25	0	65.82	3.692	0.17	2.8488	66	685
5.307	0.59	0	0	0	14	0	85.25	1.661	0.5	1.43136	66	687
6.417	1.16	2	0	0	5	0	50.69	5.418	0.33	2.72263	66	688
5.396	-0.434	4	0	0	32	0	52.6	3.648	0.33	3.41061	65	689
5.608	0.322	0	0	0	19	0	53.72	2.805	0.33	2.86332	66	691
5.073	0.187	2	0	0	4	0	44.12	3.886	0.33	2.91434	66	692
6.444	0.328	4	0	0	78	0	155.04	1.96	0.33	1.87967	66	693
4.111	-0.872	1	0	0	0	0	20.31	2.821	1	1.5682	66	694
7.294	-0.914	0	0	1	0	0	20.31	2.566	0.83	2.61278	66	695
4.33	-0.532	2	0	1	2	0	38.33	2.378	0.83	1.87506	66	696
4.435	0.882	1	1	0	66	0	110.85	2.108	0.33	-0.522879	66	697
3.683	-0.3	1	0	0	0	0	32.34	2.52	1	1.60638	66	698
4.701	-1.066	0	0	1	0	0	20.31	1.579	1	1.85733	66	700
3.549	-0.441	2	0	0	20	0	98.49	-0.258	0.67	-0.124939	66	702
8.109	-0.685	0	0	1	0	0	20.31	3.012	0.5	3.14613	66	703
4.292	-0.236	0	0	0	2	0	58.56	1.648	0.83	1.38021	66	705
6.322	-0.916	0	0	1	12	0	71	-0.463	0.5	0.30103	66	707
1.566	0	0	0	0	0	0	0	-2.136	1	0.30103	66	709
2.581	0	1	0	0	10	0	66.48	1.554	0.67	1.32222	66	710
7.893	-1.028	0	0	0	2	0	41.57	0.734	0.67	1.73239	66	711
3.668	-1.058	0	0	0	0	0	35.01	2.073	0.83	2.21748	66	712
3.712	0	2	0	0	49	0	61.83	1.669	0.5	2.15836	66	713
8.423	-0.044	0	0	0	11	0	64.68	1.403	0.33	0	66	714
5.179	0.77	0	0	0	22	0	52.6	4.205	0.33	2.7364	66	716
4.68	-0.349	2	0	0	52	0	73.51	1.602	0.5	1.85003	66	717
2.386	-0.541	0	0	0	0	0	0	5.361	0.67	3.90511	65	720
3.589	-0.74	0	0	0	4	0	54.86	1.798	0.83	0.690196	66	721
5.241	0.485	2	0	0	0	0	27.96	4.899	0.67	3.26435	66	722
2.991	0.424	0	0	2	5	0	81.72	1.317	0.67	1.43136	66	723
5.292	0	3	0	0	28	0	103.67	3.81	0.33	3.29003	66	724
6.334	-0.254	1	0	0	4	0	29.54	3.182	0.67	1.30103	66	726
4.759	0.507	4	0	0	4	0	58.2	3.508	0.5	2.50515	66	727
7.244	2.194	4	0	0	60	0	96.65	4.232	0.17	1.71684	66	729
4.76	0.306	3	0	0	13	0	69.72	2.008	0.5	1.8451	66	730
9.403	1.492	3	0	0	42	0	56.79	3.373	0.33	1.68124	66	731
4.712	1.034	2	0	0	14	0	59.32	3.557	0.33	3.04139	66	732
5.456	0	3	0	0	28	0	103.67	3.546	0.33	3.70757	65	734
6.685	0.093	0	0	0	6	0	84.42	2.574	0.33	2.26717	66	736
5.237	0.282	5	0	0	46	0	81.35	3.718	0.17	3.17609	66	737
4.335	0	2	0	0	3	0	57.01	3.324	0.5	1.80618	66	739
3.117	0.123	0	0	0	0	0	8.81	4.061	0.83	1.30103	66	740
6.984	0	0	0	1	0	0	20.31	3.088	0.67	2.8451	66	743
6.523	1.27	2	0	0	14	2	59.32	4.115	0.33	3.14613	66	744
5.095	1.386	1	0	0	3	0	60.17	4.089	0.17	2.3075	66	745
8.114	1.041	2	0	1	10	0	42.01	3.059	0.17	2.99564	66	747
2.092	-1.209	0	0	0	24	0	68.28	-0.231	0.67	0.633468	66	748
4.096	-0.812	2	1	0	8	0	59.42	2.234	0.83	-0.09691	66	749
8.955	0.993	1	0	1	2	0	52.08	5.184	0.17	2.06446	66	750
5.197	-0.649	3	0	0	6	0	27.69	3.052	0.33	2.82607	66	753
3.37	-0.685	0	0	0	0	0	0	5.469	0.67	4.28043	65	754
6.021	0.354	1	0	0	27	0	55.84	1.907	0.67	0.845098	66	755
9.305	1.595	0	0	0	25	0	60.44	5.632	0.17	2.38021	66	756
4.41	-1	0	0	0	0	0	0	4.092	0.83	2.56279	66	757
2.812	-0.698	0	0	0	4	0	54.86	1.651	0.83	0.778151	66	758
10.988	-0.026	0	0	3	28	0	83.8	0.517	0.33	0.799341	66	760
4.12	0.521	2	0	0	0	0	46.01	3.62	0.67	2.05308	66	761
4.805	0.726	2	0	0	2	0	49.17	4.168	0.33	2.06446	66	762
2.169	-0.162	0	0	0	0	0	12.53	4.452	0.67	3.82201	65	763
4.095	-0.237	1	0	0	0	0	20.31	3.614	0.67	2.46538	66	764
5.702	0.544	3	0	0	20	0	67.43	3.083	0.33	2.78675	66	766
1.731	-1.042	0	0	0	0	0	102.74	1.22	0.5	0	66	769
4.754	-0.038	2	0	0	0	0	30.71	4.596	0.67	1.97313	66	770
5.197	0.453	2	0	0	6	0	38.33	4.179	0.5	2	66	771
5.582	1.094	3	0	0	58	0	70.79	3.474	0.17	0.690196	66	772
7.652	1.442	2	0	0	14	15	59.32	4.794	0.33	3.07918	66	773
5.261	0	0	0	0	0	0	3.24	4.48	0.67	2.20412	66	774
7.02	0.473	4	0	0	5	0	47.36	3.373	0.33	2.59439	66	777
6.575	1.81	2	0	0	14	0	59.32	4.217	0.33	3.29003	66	778
4.871	0	1	0	1	0	0	35.91	2.958	0.5	2.70672	66	780
3.957	-0.662	3	1	0	8	0	85.44	1.297	0.67	1.79309	66	781
3.636	-0.694	2	1	0	8	0	46.53	2.378	1	0.477121	66	782
3.723	-0.957	3	0	0	0	0	29.1	3.076	0.83	2.04532	66	783
6.023	0.84	1	0	0	12	0	46.61	3.645	0.33	1.75587	66	784
13.891	3.036	0	0	0	891	0	170.06	1.183	0.33	1.83885	66	785
6.144	0.785	3	0	0	29	0	57.65	3.41	0.33	1.23045	66	787
5.126	-0.086	0	0	1	0	0	62.73	2.893	0.5	1.92942	66	788
3.694	0	5	0	0	14	0	81.07	2.989	0.67	3.4618	65	790
3.592	0.285	2	0	0	0	0	51.56	5.071	0.5	2.39445	66	791
8.74	0.241	1	0	1	32	0	64.63	1.568	0.33	2.94448	66	792
6.211	0.849	1	0	0	90	0	149.47	1.667	0.33	0	66	793
2.825	-0.685	0	0	0	0	0	0	5.124	0.67	3.96345	65	794
4.585	0	1	0	0	0	0	50.94	3.77	0.5	1.64345	66	795
0.803	-1	0	0	0	0	0	0	3.267	0.83	2.41201	66	796
13.258	-0.318	0	0	3	0	0	17.07	3.322	0.33	3.4843	65	797
3.109	0	0	0	0	0	0	0	2.226	1	0.56488	66	799
6.133	0.845	1	0	0	90	0	149.47	1.205	0.33	-0.09691	66	801
5.721	0.989	4	0	0	2	0	26.3	5.867	0.5	3.47712	65	802
6.192	0.847	5	0	0	28	0	116.56	4.477	0.17	3.01072	66	803
4.038	0.173	0	1	0	16	0	91.65	1.74	0.5	0.20412	66	804
3.018	-0.21	1	0	0	3	0	29.54	2.677	1	1.60206	66	805
7.111	0.845	2	0	0	56	0	132.4	1.908	0.33	0.113943	66	806
8.191	1.288	2	0	1	66	0	68.31	2.254	0.33	1.95424	66	808
7.427	1.186	0	0	0	148	0	145.81	1.766	0.33	0.20412	66	809
5.573	0.59	7	0	0	4	0	58.2	3.989	0.5	2.80618	66	810
5.505	1.212	4	0	0	4	0	51.22	4.24	0.33	3.10585	66	811
4.954	-0.685	0	0	1	0	0	62.73	2.59	0.5	1.51851	66	812
1.777	0.121	0	0	0	5	0	34.14	2.892	1	2	66	815
4.173	0.733	4	0	0	0	0	30.71	5.385	0.5	2.39794	66	816
6.668	0	3	0	0	31	0	56.79	1.867	0.67	2.51851	66	817
2.109	-0.856	1	1	0	0	0	20.23	3.127	0.83	1.33646	66	820
3.632	0.4	1	0	0	0	0	50.94	3.77	0.5	1.44716	66	822
3.425	-1	2	1	0	8	0	46.53	2.086	1	0	66	823
5.696	0.991	3	0	0	16	0	40.58	3.575	0.33	3.13956	66	826
5.573	0.294	3	1	0	29	0	68.65	3.175	0.17	0.939519	66	827
4.272	0.764	0	0	0	3	0	38.33	3.135	0.67	1.43933	66	829
9.802	0.721	0	0	1	14	0	55.4	2.445	0.33	0.322219	66	831
2.642	-1	4	0	0	2	0	71.84	2.57	0.67	1.87506	66	832
5.944	0.483	2	0	0	0	0	39.41	3.774	0.33	2.59439	66	833
4.157	-0.798	4	1	0	8	0	46.53	2.914	1	1.38021	66	834
1.538	0	1	1	0	0	0	20.23	2.193	1	1.18	66	835
3.677	-0.871	6	1	0	3	0	29.46	3.028	0.83	2.04001	66	836
1.31	0	1	1	0	0	0	20.23	1.859	1	1.03	66	838
2.728	0	4	1	0	3	0	29.46	2.433	1	1.92208	66	840
1.61	0	0	1	0	2	0	37.3	1.7	1	1	66	842
2.663	0	3	1	0	0	4	44.02	2.646	1	0.835	66	843
4.521	0.315	0	1	0	37	0	100.88	1.387	0.33	-1	66	844
4.367	-0.731	4	1	0	8	0	46.53	3.195	0.83	1.76343	66	848
4.797	-0.292	2	0	0	2	0	53.93	1.508	0.67	0	66	849
1.061	0	0	0	0	0	0	12.89	1.501	1	0.70757	66	850
1.509	-0.253	0	0	0	0	0	12.89	3.051	0.83	2.4	66	851
