# Supplementary material for: CPANNatNIC software for counter-propagation neural network to assist in read-across
Source: J Cheminform. 2017 May 22;9:30. doi: 10.1186/s13321-017-0218-y (PMC5440416; doi:10.1186/s13321-017-0218-y)
Supplement: Supplementary file 5 — Additional file 5. The model file for acute toxicity. [file 13321_2017_218_MOESM5_ESM.unw]

acute toxicity model - ranibow trout - prediction of (-logLC50)
          19          19          89           2           0           1
nSK nTB nN nO nF nCL nBR nI nHM nX nR05 nR06 nR07 nR09 nR10 nR12 HNar Xt SPI TI1 TI2 Rww J PJI2 Lop ICR D/Dr09 D/Dr12 T(N,,P) T(N,,F) T(N,,Cl) T(O,,O) T(O,,P) T(O,,Cl) T(S,,Cl) T(S,,Br) T(P,,Cl) T(F,,Cl) T(Cl,,Br) SRW05 SRW09 piPC09 PCD IDDE IVDE ATS8e MATS1m MATS5m MATS7m MATS2v MATS3v MATS5v MATS6v MATS7v MATS8v MATS4e MATS5e MATS8e MATS2p MATS4p MATS8p GATS1m GATS6m GATS7m GATS8v GATS1e GATS2e GATS3e GATS5e GATS7e GATS1p GATS2p GATS3p GATS4p EEig01d EEig02d EEig04d EEig09d EEig11d EEig13d EEig14d GGI4 GGI5 GGI8 JGT SEigv SEige VEA1 -log(LC50)
   1.00000   1.00000   1.00000   1.00000   1.00000   1.00000   1.00000   1.00000   1.00000   1.00000   1.00000   1.00000   1.00000   1.00000   1.00000   1.00000   1.00000   1.00000   1.00000   1.00000   1.00000   1.00000   1.00000   1.00000   1.00000   1.00000   1.00000   1.00000   1.00000   1.00000   1.00000   1.00000   1.00000   1.00000   1.00000   1.00000   1.00000   1.00000   1.00000   1.00000   1.00000   1.00000   1.00000   1.00000   1.00000   1.00000   1.00000   1.00000   1.00000   1.00000   1.00000   1.00000   1.00000   1.00000   1.00000   1.00000   1.00000   1.00000   1.00000   1.00000   1.00000   1.00000   1.00000   1.00000   1.00000   1.00000   1.00000   1.00000   1.00000   1.00000   1.00000   1.00000   1.00000   1.00000   1.00000   1.00000   1.00000   1.00000   1.00000   1.00000   1.00000   1.00000   1.00000   1.00000   1.00000   1.00000   1.00000   1.00000   0.00000
  16.87204   0.09005   1.18483   2.26066   0.34597   0.73934   0.06635   0.01422   0.02844   1.16588   0.27014   1.11374   0.04739   0.13270   0.09005   0.01896   1.68392   0.35551   9.80180  27.75535   3.01902  19.33453   2.38651   0.83955   1.42843   2.12194   8.24945   0.89078   0.13270   4.88152   3.13270  13.56398   0.80095   7.12796   0.40758   0.03318   0.12796   0.92891   0.08531   5.45024 504.34123   3.34252  16.64268   3.05395   1.44398   1.51183  -0.01712  -0.01968  -0.05939   0.19747  -0.11832  -0.05335   0.01818  -0.01091  -0.02568  -0.11012   0.03080   0.00513   0.12256  -0.08605  -0.06507   0.79645   0.81118   0.82857   0.54859   0.88078   0.76090   1.06213   0.91959   0.70900   0.88830   0.78654   1.07445   1.06838   3.99803   3.28161   2.15845   0.38981  -0.01461  -0.20055  -0.27089   0.89113   0.52609   0.10494   0.48786  -3.09480   1.00633   3.44440  
   8.61382   0.30307   1.54887   1.78707   1.51145   1.47787   0.38465   0.15364   0.21635   2.06466   0.60001   1.18175   0.55860   0.53579   0.42139   0.27537   0.19990   0.15093   5.80045 124.66642   1.69844  13.88477   0.76235   0.19789   0.70029   0.65424  29.29920  12.93929   0.90049  24.04203   8.99690  33.53902   5.61954  15.88823   2.83763   0.48190   1.19830   6.67687   1.00111  14.34809  1.424e+3   2.73384  20.26763   0.94868   0.31127   1.42988   0.29080   0.42020   0.37826   0.35777   0.40480   0.51446   0.43995   0.36175   0.31246   0.39028   0.55306   0.41171   0.32739   0.38934   0.39581   0.36756   0.82084   1.08350   0.76056   0.36283   0.31065   0.43431   0.66399   0.77465   0.42930   0.36374   0.48370   0.57170   0.58830   0.88128   1.15587   1.06420   0.91727   0.81811   0.78645   0.76262   0.64107   0.24937   0.14196   3.08069   0.76386   0.72392  
   0.12915  -0.29700  -0.43686   0.97300  -0.22900  -0.50000  -0.17200  -0.09300  -0.13100  -0.56500  -0.45000  -0.94200  -0.08500  -0.24800  -0.21400  -0.06900  -0.68786  -0.21412   0.53322  -0.49509   0.70195   1.00191   2.35466   0.81100   1.29909   0.44634  -0.28200  -0.06900  -0.14700  -0.20300  -0.34800   0.25055   2.51235  -0.44900  -0.14400  -0.06900  -0.10700  -0.13900  -0.08500  -0.38000  -0.35400  -0.38141  -0.63174   0.01509   0.29210   0.87753   1.70212   0.35351  -0.96455  -0.53839   0.11256  -0.41476   1.09099  -0.53064  -0.69312   0.23665  -0.54760  -1.01874  -0.79351   0.36020   0.28072  -0.45933   0.28696   0.50402   0.72805   1.91456   0.85268   0.04111   0.09479   0.89073   1.37874   1.71511  -0.22830  -0.63121   0.14475   0.12522   0.10305  -0.61509  -0.65423  -1.04884  -1.14360  -0.53733   0.08882  -0.02400   0.90433  -0.16666   0.11767   0.25447   2.45316  65.00000  32.00000  32.00000  32.00000  32.00000
   0.00334  -0.29700  -0.68024   0.17480  -0.22900  -0.50000  -0.17200  -0.09300  -0.13100  -0.56500  -0.45000  -0.76733  -0.08500  -0.24800  -0.21400  -0.06900  -0.25583  -0.20750   0.15748  -0.43571   0.19008   0.67961   1.78786   0.65186   1.23468   0.35587  -0.28200  -0.06900  -0.14700  -0.20300  -0.34800   0.10920   1.26519  -0.44900  -0.14400  -0.06900  -0.10700  -0.13900  -0.08500  -0.38000  -0.35400  -0.36975  -0.62268  -0.06801  -0.23197   0.44159   1.87278  -0.24335   0.19275  -0.83067  -0.08573  -0.06348   0.31772  -0.16946   0.04407  -0.07469  -0.13347  -0.17996  -0.83527  -0.37863   0.46566  -0.61707   0.08094  -0.25767  -0.16740   1.78811   0.69076   0.27007   0.16177  -0.03651   0.46173   1.77699   0.45673   0.25261   0.22652   0.16691  -0.01308  -0.44565  -0.79559  -1.24573  -1.40246  -0.46464  -0.15592  -0.13685  -0.05198   0.31572  -0.36712   0.05951   2.81133  32.00000  32.00000  32.00000  32.00000  32.00000
  -0.04305  -0.29700  -0.76500  -0.98525  -0.22900  -0.50000  -0.17200  -0.09300  -0.13100  -0.56500  -0.45000  -0.94200  -0.08500  -0.24800  -0.21400  -0.06900   0.01262  -0.21249  -0.06910  -0.47749  -0.01445   0.63490   1.80579   0.81100   1.53851   0.58701  -0.28200  -0.06900  -0.14700  -0.20300  -0.34800  -0.40400  -0.14300  -0.44900  -0.14400  -0.06900  -0.10700  -0.13900  -0.08500  -0.38000  -0.35400  -0.51100  -0.80152  -0.47708  -1.26560   0.55300   2.00702  -0.97657   1.05448  -1.10215  -0.48019  -0.33188  -0.13457   0.42285   0.53691  -0.14091  -0.22090   0.19144  -0.76900  -1.01346   0.74968  -0.63662   0.20405  -0.76500  -0.72100   1.90914   0.25897   1.08511   0.59086  -0.91500  -0.41247   1.92797   1.39889   1.19433  -0.16466   0.23400  -0.13178  -0.47700  -1.22107  -1.39715  -1.57452  -0.69664  -0.43062  -0.12400  -1.28147   0.97864  -0.99714  -0.20243   1.98438  65.00000  32.00000  32.00000  32.00000  32.00000
  -0.12481  -0.29700  -0.36784  -1.03925  -0.22900  -0.50000  -0.17200  -0.09300  -0.13100  -0.56500  -0.08870  -0.06701  -0.08500  -0.24800  -0.21400  -0.06900   0.79379  -0.27673  -0.55537  -0.21895  -0.09434  -0.08680   0.26424   0.81100   0.10504   0.33636  -0.28200  -0.06900  -0.14700  -0.20300  -0.34800  -0.40400  -0.14300  -0.44900  -0.14400  -0.06900  -0.10700  -0.13900  -0.08500  -0.22884  -0.18419   0.29730  -0.03037  -0.40424  -1.03938   0.06501   1.38122  -0.40228   0.78972  -1.09307  -0.17107  -0.11573  -0.05577   0.30094   0.39585  -0.12664  -0.18936   0.21497  -0.94004  -0.52577   0.55630  -0.25385  -0.30700  -0.76500  -0.72100   1.13278   1.32383   0.64303   0.10378  -0.91500  -0.00228   1.88547   0.91473   0.72043  -0.19820   0.02055  -0.29591  -0.30110  -1.00846  -1.32572  -1.50458  -0.46207  -0.35988  -0.26590  -1.03982   0.86329  -1.00268   0.00732   1.94958  32.00000  32.00000  32.00000  32.00000  32.00000
  -0.10443  -0.29700   0.20079  -1.26500  -0.22900  -0.50000  -0.17200  -0.09300  -0.13100  -0.56500   0.37600   0.75000  -0.08500  -0.24800  -0.21400  -0.06900   1.85327  -0.41949  -1.10149   0.00693  -0.14324  -0.69520  -0.95023   0.81100  -1.63989   0.28560  -0.28200  -0.06900  -0.14700  -0.20300  -0.34800  -0.40400  -0.14300  -0.44900  -0.14400  -0.06900  -0.10700  -0.13900  -0.08500  -0.03443   0.03421   1.10319   0.75532  -0.56468  -1.52702  -0.05142   0.45408  -0.04505   0.42211  -1.05928  -0.12866   0.02900   0.04586   0.30760   0.40353  -0.19485  -0.12564   0.23114  -0.92876  -0.25685   0.41813   0.40017  -0.65036  -0.76500  -0.72100   0.17266   2.24592   0.89840  -0.44646  -0.91500   0.12822   1.84764   0.78159   0.67323  -0.69000  -0.08572  -0.33714   0.06742  -0.70620  -1.10458  -1.25223  -0.29158  -0.23974  -0.35704  -1.43667   0.79160  -1.04726   0.24063   0.80421  65.00000  32.00000  32.00000  32.00000  32.00000
   0.01057  -0.29700  -0.76500  -0.98856   0.10621  -0.50000  -0.17200  -0.09300   4.49100  -0.31942  -0.45000   0.31086  -0.08500  -0.24800  -0.21400  -0.06900   0.69365  -0.29712  -0.54523  -0.12603  -0.53702   0.00204   0.61301   0.81100  -0.13229   0.08181  -0.28200  -0.06900  -0.14700  -0.20300  -0.34800  -0.40400  -0.14300  -0.44900  -0.14400  -0.06900  -0.10700  -0.13900  -0.08500  -0.38000  -0.35400  -0.52006  -0.82100  -0.71797  -0.86010  -0.08800  -0.46795   0.19731   0.34952  -0.65433   0.23220   0.17972  -0.01653   0.06047   0.11746   0.16295  -0.16222   0.03276  -0.68226   0.09244   0.26718   3.12585  -0.98800  -0.76500  -0.72100   0.41597   1.55577   1.09400   0.03463  -0.91500   2.74350   2.36530   1.02685   0.12642  -0.62408  -1.14137  -0.44292  -0.23826  -1.06508  -1.13827  -0.09287  -0.36623  -0.51212  -0.42100  -0.68138   0.78050  -1.20695   0.03271   5.21669  65.00000  32.00000  32.00000  32.00000  32.00000
  -0.39794   2.10385  -0.29531  -1.07926  -0.02742  -0.50000  -0.17200  -0.09300   2.80941  -0.41732  -0.45000  -0.10022  -0.08500  -0.24800  -0.21400  -0.06900   0.24821   0.23651  -0.74617  -0.17335  -0.37588  -0.28569   0.37019   0.81100   0.14195  -0.04589  -0.28200  -0.06900  -0.14700  -0.20300  -0.34800  -0.40400  -0.14300  -0.44900  -0.14400  -0.06900  -0.10700  -0.13900  -0.08500  -0.38000  -0.35400  -0.75070  -0.73659  -0.88310  -1.22857  -0.44054  -1.06906   0.44920   0.27803  -0.96787   0.15007  -0.27484   1.93201   0.04947   0.10468   0.64262  -1.05115   0.01575  -0.83120  -0.88964   0.22915   2.68285  -0.98800  -0.76500  -0.72100   0.59135   0.40556   1.09936   0.86527  -0.91500   1.74894   1.91139   0.44736   0.62199   0.15472  -0.20082  -0.06457  -0.24660  -0.64798  -0.60238   0.05047  -0.61392  -0.59077  -0.42100  -1.15064   0.78018  -1.04951  -0.42789   4.48122  32.00000  32.00000  32.00000  32.00000  32.00000
  -1.14591   6.29955   0.52552  -1.26438  -0.22900  -0.50000  -0.17200  -0.09300  -0.13100  -0.56500  -0.45000  -0.94200  -0.08500  -0.24800  -0.21400  -0.06900  -0.63985   1.20280  -1.06494  -0.28301  -0.07883  -0.75791   0.07907   0.81100   0.74518  -0.26281  -0.28200  -0.06900  -0.14700  -0.20300  -0.34800  -0.40387  -0.14300  -0.44900  -0.14400  -0.06900  -0.10700  -0.13900  -0.08500  -0.38000  -0.35400  -1.22300  -0.58909  -1.16387  -1.86612  -1.05678  -2.13474   0.89113   0.15675  -1.51124   0.00902  -1.06802   5.33785   0.02974   0.08081   1.48018  -2.61047  -0.01290  -1.08638  -2.61433   0.16306   1.94873  -0.98800  -0.76466  -0.72003   0.89405  -1.57562   1.06170   2.35245  -0.91452   0.04829   1.04027  -0.60960   1.52552   1.45352   1.36003   0.57039  -0.36600   0.01600   0.24500   0.34400  -1.06400  -0.73300  -0.42100  -1.93610   0.77174  -0.76984  -1.28484   3.16808  65.00000  32.00000  32.00000  32.00000  32.00000
  -0.91409  -0.29435  -0.76448   0.41333  -0.22900  -0.50000  -0.17200  -0.09300  -0.13100  -0.56500  -0.45000  -0.94200  -0.08500  -0.24800  -0.21400  -0.06900  -0.24016   0.65322  -0.89607  -0.32098   0.39181  -0.50410   0.27292   0.81100   1.21681   0.24280  -0.28200  -0.06900  -0.14700  -0.20300  -0.34800  -0.04714  -0.14300  -0.44900  -0.14400  -0.06900  -0.10700  -0.13900  -0.08500  -0.38000  -0.35400  -1.22300  -0.82091  -0.81514  -2.18487  -0.46624  -1.44428  -1.44006  -0.50373  -2.14774   2.76189  -1.11098   2.23325  -0.66072  -3.11672  -0.74211  -1.18657  -2.44003  -2.11759  -0.80673  -2.36099   1.23429  -0.98800   0.15763   1.90694   1.01795   2.14950  -2.44459   0.87459   0.37548   0.84268   1.76571  -2.22035   0.23052  -2.53240  -1.24295  -1.08234  -0.36600   0.01600   0.24500   0.34400  -1.06400  -0.73300  -0.42100  -2.21089   0.07628  -0.34917  -0.85717  -1.99792  65.00000  32.00000  32.00000  32.00000  32.00000
  -1.35630  -0.29700  -0.76500  -0.43933  -0.22900  -0.50000  -0.17200  -0.09300  -0.13100  -0.56500  -0.45000  -0.94200  -0.08500  -0.24800  -0.21400  -0.06900  -1.90320   3.17869  -1.23306  -0.25999  -0.81365  -0.96155   0.00228   0.81100  -0.38367  -1.47053  -0.28200  -0.06900  -0.14700  -0.20300  -0.34800  -0.31924  -0.14300  -0.44900  -0.14400  -0.06900  -0.10700  -0.13900  -0.08500  -0.38000  -0.35400  -1.22300  -0.80408  -1.99625  -2.06985  -0.91669  -1.42452  -0.30627   0.00007  -2.02166   0.87865  -0.18446   0.49864  -0.13405  -0.67772   0.03865  -0.32428  -0.58868  -1.54924  -0.02282  -0.43571   1.01597  -0.98800  -0.54587  -0.09684  -0.32580   2.05311  -2.44600  -0.84868  -0.60850   0.41787   0.84418  -2.22100  -1.37067  -1.33114  -2.58595  -1.68087  -0.36600   0.01600   0.24500   0.34400  -1.14407  -0.80011  -0.42100  -0.46010   0.55547  -0.81429  -1.79651  -2.23703  32.00000  32.00000  32.00000  32.00000  32.00000
  -1.49400  -0.29700  -0.76500  -0.70500  -0.22900  -0.50000  -0.17200  -0.09300  -0.13100  -0.56500  -0.45000  -0.94200  -0.08500  -0.24800  -0.21400  -0.06900  -2.42100   3.96500  -1.33800  -0.24100  -1.18900  -1.10400  -0.08200   0.81100  -0.88200  -2.00400  -0.28200  -0.06900  -0.14700  -0.20300  -0.34800  -0.40400  -0.14300  -0.44900  -0.14400  -0.06900  -0.10700  -0.13900  -0.08500  -0.38000  -0.35400  -1.22300  -0.80038  -2.36400  -2.03400  -1.05700  -1.31331   0.04700   0.15700  -1.99420   0.29200   0.10400  -0.04100   0.03000   0.08200   0.28200  -0.05600  -0.01200  -1.43944   0.22100   0.16400   0.82330  -0.98800  -0.76500  -0.72100  -0.72926   2.00530  -2.44600  -1.38500  -0.91500   0.20868   0.64789  -2.22100  -1.86900  -1.10594  -3.11337  -1.86700  -0.36600   0.01600   0.24500   0.34400  -1.16900  -0.82100  -0.42100   0.08500   0.70381  -0.96249  -2.08900  -2.30519  65.00000  32.00000  32.00000  32.00000  32.00000
  -1.37805  -0.29700  -0.76500  -0.14671   0.43243  -0.49926  -0.17200  -0.09300  -0.13100  -0.07989  -0.45000  -0.94200  -0.08500  -0.24800  -0.21400  -0.06900  -1.90114   2.59459  -1.20606  -0.25100  -0.87009  -0.98405   0.20079  -1.71447  -0.65299  -1.75899  -0.28200  -0.06900  -0.14700  -0.20300  -0.34800  -0.40400  -0.14300  -0.44900  -0.14400  -0.06900  -0.10700  -0.13900  -0.08500  -0.38000  -0.35400  -1.22300  -0.78100  -1.19386  -0.23536  -1.05700  -1.01418   0.04700   0.15700  -2.28301   2.08046   0.10400  -0.04100   0.03000   0.08200   0.28257  -0.05600  -0.01200  -2.27658   0.22157   0.16400   0.89403  -0.98800  -0.76500  -0.72100   0.89014   1.42637  -2.01980  -1.38500  -0.91500   0.79067   1.21373  -2.04364  -1.86900  -0.42393  -1.55164  -2.11593  -0.36600   0.01600   0.24500   0.34400  -1.16900  -0.82100  -0.42100  -0.01331  -0.08120  -0.26245  -1.81412   0.26908  65.00000  32.00000  32.00000  32.00000  32.00000
  -1.37571  -0.29700  -0.76500  -1.26500  -0.22900   1.54286  -0.17200  -0.09300  -0.13100   0.89807  -0.45000  -0.94200  -0.08500  -0.24800  -0.21400  -0.06900  -1.87533   2.68211  -1.19678  -0.25116  -0.82809  -0.97527   0.14119  -1.71600  -0.67166  -1.77873  -0.28200  -0.06900  -0.14700  -0.20300  -0.34800  -0.40400  -0.14300  -0.44900  -0.14400  -0.06900  -0.10700  -0.13900  -0.08500  -0.38000  -0.35400  -1.22300  -0.79092  -2.20885  -1.56061  -1.05700  -1.20378   0.04700   0.15700   2.24300   2.76300   0.10400  -0.04100   0.03000   0.08200   0.28200  -0.05600  -0.01200  -2.65042   0.22100   0.16400   1.24743  -0.98800  -0.76500  -0.72100   1.03161   1.96855  -2.44600  -1.38500  -0.91500   0.85400   1.61072  -2.22100  -1.86900  -1.86841  -1.58332  -1.77879  -0.36600   0.01600   0.24500   0.34400  -1.16900  -0.82100  -0.42100  -0.50822   1.00500  -0.48808  -1.81404   0.58327  65.00000  32.00000  32.00000  32.00000  32.00000
  -1.50536   1.14370  -0.35499  -1.26500  -0.22900   0.50675  -0.17200  -0.09300  -0.13100   0.15602  -0.45000  -0.94200  -0.08500  -0.24800  -0.21400  -0.06900  -2.22246   1.95755  -1.38311  -0.24269  -0.88572  -1.11112  -0.63042  -1.26741  -0.83445  -1.95301  -0.28200  -0.06900  -0.14700  -0.20300  -0.34800  -0.40400  -0.14300  -0.44900  -0.14400  -0.06900  -0.10700  -0.13900  -0.08500  -0.38000  -0.35400  -1.22300  -0.77442  -2.32919  -2.31258  -1.05700  -2.00530   0.04700   0.15700   1.29961   1.68389   0.10400  -0.04100   0.03000   0.08200   1.11864  -0.05600  -0.01200  -1.14643   1.05960   0.16400   0.97052  -0.98800  -0.76500  -0.72100   0.75104  -0.14747  -1.61044  -1.38500  -0.91500   0.61697  -0.19642  -1.47098  -1.86900  -1.45863  -2.48486  -2.08885  -0.36600   0.01600   0.24500   0.34400  -1.16900  -0.82100  -0.42100  -1.66481   0.91439  -0.79400  -2.15701   1.12047  32.00000  32.00000  32.00000  32.00000  32.00000
  -1.66947   3.00200   0.19813  -1.26500  -0.22900  -0.50000  -0.17200  -0.09300  -0.13100  -0.56500  -0.45000  -0.94200  -0.08500  -0.24800  -0.21400  -0.06900  -2.92933   1.55674  -1.59019  -0.23044  -1.09263  -1.27280  -1.41042  -1.75808  -1.39542  -2.55318  -0.28200  -0.06900  -0.14700  -0.20300  -0.34800  -0.40400  -0.14300  -0.44900  -0.14400  -0.06900  -0.10700  -0.13900  -0.08500  -0.38000  -0.35400  -1.22300  -0.77471  -2.74306  -3.18905  -1.05700  -3.38000   0.04700   0.15700   0.13536   0.29200   0.10400  -0.04100   0.03000   0.08200   0.28200  -0.05600  -0.01200   0.37679   0.22100   0.16400   1.22268  -0.98800  -0.76500  -0.72100   1.00653  -2.44900  -2.44600  -1.38500  -0.91500   0.83280  -2.16200  -2.22100  -1.86900  -0.43706  -3.66057  -1.86700  -0.36600   0.01600   0.24500   0.34400  -1.16900  -0.82100  -0.42100  -2.57065   0.79218  -1.04801  -2.60587   1.28073  65.00000  32.00000  32.00000  32.00000  32.00000
  -1.26216  -0.29538  -0.11899  -0.70538  -0.22900  -0.50000  -0.17200  -0.09300  -0.13100  -0.56500  -0.45000  -0.09642  -0.08500  -0.24800  -0.21400  -0.06900   1.57848   0.89103  -1.68984  -0.22300  -1.38482  -1.28396  -0.50741  -4.24161  -2.03948  -3.24241  -0.28200  -0.06900  -0.14700  -0.20300  -0.34800  -0.40400  -0.14300  -0.44900  -0.14400  -0.06900  -0.10700  -0.13900  -0.08500  -0.38000  -0.35400  -1.22300  -0.82091  -3.21848  -4.63745  -1.05700  -1.41602   0.04700   0.15700  -1.84428   2.39604   0.10400  -0.04100   0.03000   0.08200   0.28249  -0.05600  -0.01200  -1.82610   0.22149   0.16400   1.07241  -0.98800  -0.76500  -0.72100   0.84341   1.36939  -1.87039  -1.38500  -0.91500   0.79543   1.21669  -2.05212  -1.86900  -2.55666  -1.92162  -2.17877  -0.36600   0.01600   0.24500   0.34400  -1.16894  -0.82100  -0.42100  -3.43500   0.55221  -0.81322  -1.37554  -0.63863  65.00000  32.00000  32.00000  32.00000  32.00000
  -1.03003  -0.29700  -0.76484  -1.26486  -0.22900  -0.50000  -0.17200  -0.09300  -0.13100  -0.56500  -0.45000  -0.09600  -0.08500  -0.24800  -0.21400  -0.06900   0.15051   0.61900  -1.07516  -0.22300  -1.14792  -1.09000  -0.20410  -2.55965  -0.79012  -1.71498  -0.28200  -0.06900  -0.14700  -0.20300  -0.34800  -0.40400  -0.14300  -0.44900  -0.14400  -0.06900  -0.10700  -0.13900  -0.08500  -0.38000  -0.35400  -1.22300  -0.48104  -1.57411   0.17852  -1.05700   3.49681   0.04807   0.15700   2.24201   2.76291   0.10487  -0.04100   0.03000   0.08200   2.84338  -0.05519  -0.01200   2.67891   2.78838   0.16400  -2.16621  -0.98800  -0.76500  -0.72100  -2.42721  -2.44807  -2.44586  -1.38500  -0.91500  -2.06830  -2.16118  -2.22096  -1.86900  -0.90847  -0.68979  -1.79869  -0.36645   0.01600   0.24500   0.34400  -0.87710  -0.82093  -0.42100  -0.18310   1.00489  -1.31688  -0.97706   1.09974  65.00000  32.00000  32.00000  32.00000  32.00000
  -0.97141  -0.29700  -0.76500  -1.26500  -0.22900  -0.50000  -0.17200  -0.09300  -0.13100  -0.56500  -0.45000  -0.09600  -0.08500  -0.24800  -0.21400  -0.06900   0.54837   0.47946  -1.11237  -0.22300  -0.85297  -1.00681  -0.27482  -0.87200  -0.38856  -0.83882  -0.28200  -0.06900  -0.14700  -0.20300  -0.34800  -0.40400  -0.14300  -0.44900  -0.14400  -0.06900  -0.10700  -0.13900  -0.08500  -0.38000  -0.35400  -1.22300  -0.38039  -0.92478  -0.62191  -1.05700   3.49800   2.42700   0.15700   2.24300   2.76300   2.04700  -0.04100   0.03000   0.08200   2.84400   1.75200  -0.01200   2.68000   2.78900   0.16400  -2.16700  -0.98800  -0.76500  -0.72100  -2.42800  -2.44900  -2.44600  -1.38500  -0.91500  -2.06900  -2.16200  -2.22100  -1.86900  -1.03679  -1.78872  -0.92862  -1.21399   0.01600   0.24500   0.34400  -0.94423  -0.67351  -0.42100  -0.92954   1.00500  -1.31700  -0.90704   1.42727  65.00000  32.00000  32.00000  32.00000  32.00000
  -0.56600  -0.29700  -0.76500  -1.26500  -0.22900  -0.50000  -0.17200  -0.09300  -0.13100  -0.56500   0.36470   0.75000  -0.08500   1.57749   0.94643  -0.06900   2.49424  -0.20748  -1.69000  -0.13324  -0.92519  -1.15348  -0.74015  -0.65790  -2.04000  -0.65480   0.58405  -0.06900  -0.14700  -0.20300  -0.34800  -0.40400  -0.14300  -0.44900  -0.14400  -0.06900  -0.10700  -0.13900  -0.08500  -0.03916  -0.02636   1.06814   0.27926  -0.93929  -2.12996  -1.05700   3.49800   2.42700   1.50804   2.24300   2.76300   2.04700   1.12047   1.44287   0.08200   2.84400   1.75200  -0.01200   2.68000   2.78900   0.16400  -2.16700  -0.98800  -0.76500  -0.72100  -2.42800  -2.44900  -2.44600  -1.38500  -0.91500  -2.06900  -2.16200  -2.22100  -1.86900  -0.58532  -0.52746  -0.63986  -0.77516  -1.53541  -1.87934  -0.74748  -0.96230  -0.71012  -0.42100  -1.87610   1.00500  -1.31700  -0.20686   2.18115  65.00000  32.00000  32.00000  32.00000  32.00000
   0.24694  -0.29700  -0.76484   2.09137  -0.22900  -0.50000  -0.17200  -0.09300  -0.13100  -0.56500  -0.45000  -0.94200  -0.08500  -0.24800  -0.21400  -0.06900  -0.66500  -0.28197   0.68192  -0.50100  -0.03158   1.21190   2.97366  -0.19943   1.08313   0.19414  -0.28200  -0.06900  -0.14700  -0.20300  -0.34800   1.50330   3.06077  -0.44900  -0.14400  -0.06900  -0.10700  -0.13900  -0.08500  -0.38000  -0.35400  -0.71582  -0.71896   0.77254   0.82164   0.60217   2.02880  -0.21468  -0.22942  -0.38111  -0.16682   1.10814   0.09158  -1.03970   0.34743  -0.69648   1.03210   0.27327  -0.41724  -0.75939   0.16408  -0.68088   0.13112  -0.06769  -0.15650   1.45929   0.18139  -0.11792  -0.55962   0.98095   0.54245   1.23331  -0.09409   0.40243   0.63076   0.52778   0.70465   0.43040   0.30247  -0.69720  -0.90313   0.19458   0.39283  -0.12394   0.65611  -0.75066   0.68568   0.29800   3.47946  65.00000  32.00000  32.00000  32.00000  32.00000
  -0.02257  -0.29700  -0.69597   0.12902  -0.22900  -0.50000  -0.17200  -0.09300  -0.13100  -0.56500  -0.45000  -0.78610  -0.08500  -0.24800  -0.21400  -0.06900  -0.32745  -0.17895   0.15613  -0.43366   0.20235   0.65898   1.81487   0.66882   1.20340   0.31754  -0.28200  -0.06900  -0.14700  -0.20300  -0.34800   0.04825   1.09629  -0.44900  -0.14400  -0.06900  -0.10700  -0.13900  -0.08500  -0.38000  -0.35400  -0.47012  -0.64244  -0.07106  -0.22263   0.42264   1.76593  -0.31796   0.34373  -0.79321  -0.03701  -0.03570   0.23104  -0.12897   0.07100  -0.04912  -0.12078  -0.09002  -0.85999  -0.39936   0.46067  -0.55427   0.09484  -0.32631  -0.24129   1.80774   0.68000   0.25661   0.11507  -0.14856   0.52033   1.79464   0.38629   0.26031   0.36796   0.22597  -0.02579  -0.48929  -0.82821  -1.27639  -1.43254  -0.49826  -0.13419  -0.17130   0.07957   0.34528  -0.38917   0.04007   3.02660  32.00000  32.00000  32.00000  32.00000  32.00000
  -0.33284  -0.29700  -0.76500  -0.70502  -0.22900  -0.50000  -0.17200  -0.09300  -0.13100  -0.56500  -0.45000  -0.09657  -0.08500  -0.24800  -0.21400  -0.06900   0.23966  -0.10902  -0.46569  -0.22316  -0.13685  -0.18947  -0.02173   0.81100   0.76640  -0.00072  -0.28200  -0.06900  -0.14700  -0.20300  -0.34800  -0.40400  -0.14300  -0.44900  -0.14400  -0.06900  -0.10700  -0.13900  -0.08500  -0.38000  -0.35400   0.13942  -0.22538  -0.07319  -0.04557  -0.57230   1.86788  -0.06358   0.99511  -1.18581   0.31462   0.07082  -0.07809   0.04120   0.09524   0.01796  -0.22696   0.22604  -1.29369  -0.13649   0.45713  -0.75181  -0.57748  -0.76500  -0.72100   1.37039   1.45127  -0.32425   0.14712  -0.91500   0.47370   1.99693   0.47331  -0.02137   0.56083  -0.15165  -0.47577  -0.77687  -1.23097  -1.70082  -1.92778  -0.44618  -0.52684  -0.34091  -0.01336   0.79703  -0.92895  -0.11004   4.08910  65.00000  32.00000  32.00000  32.00000  32.00000
  -0.20050   0.21131  -0.36516  -0.80409  -0.22900  -0.50000  -0.17200   0.90991  -0.13100  -0.49027  -0.16961  -0.28381  -0.08500  -0.24800  -0.21400  -0.06900   0.45406  -0.16887  -0.46775  -0.26039   0.06380  -0.02693   0.52469   0.81100   0.41264   0.34434  -0.28200  -0.06900  -0.14700  -0.20300  -0.34800  -0.40400  -0.14300  -0.44900  -0.14400  -0.06900  -0.10700  -0.13900  -0.08500  -0.26269  -0.22222   0.02366  -0.17350  -0.34467  -0.87403   0.06318   1.12799  -0.39434   0.67571  -0.75214  -0.06267  -0.06518  -0.41061   0.28774   0.39579  -0.22371  -0.25154   0.32334  -0.78050  -0.51061   0.44617  -0.29341  -0.05361  -0.54867  -0.53795   1.09179   0.93287   0.59897   0.14531  -0.91485   0.00015   1.46238   0.49427   0.52623  -0.08357  -0.11852  -0.29340  -0.50295  -1.13162  -1.09121  -1.22719  -0.54316  -0.33977  -0.29254  -0.81271   0.74815  -0.86736  -0.08360   2.47854  32.00000  32.00000  32.00000  32.00000  32.00000
  -0.11146   0.35728  -0.21253  -0.92161  -0.11947  -0.50000  -0.17200   1.19790   1.63628  -0.38856  -0.05358   0.31798  -0.08500  -0.24800  -0.21400  -0.06900   1.04201  -0.27702  -0.75451  -0.09759  -0.14815  -0.30995  -0.07295   0.81100  -0.47594   0.28222  -0.28200  -0.06900  -0.14700  -0.20300  -0.34800  -0.40400  -0.14300  -0.44900  -0.14400  -0.06900  -0.10700  -0.13900  -0.08500  -0.21415  -0.16769   0.21898  -0.07937  -0.55618  -1.06752  -0.04065   0.05962   0.01864   0.24151  -0.56169   0.06546   0.06956  -0.41651   0.22573   0.32854  -0.21800  -0.25752   0.25007  -0.61863  -0.17822   0.27481   1.21140  -0.42713  -0.48655  -0.48539   0.31057   1.34910   0.93806  -0.02314  -0.91480   0.92536   1.54437   0.51501   0.29656  -0.59966  -0.67630  -0.36303  -0.21428  -1.00285  -0.74711  -0.47631  -0.39263  -0.37077  -0.37047  -1.09650   0.70568  -0.99223   0.05131   2.98476  32.00000  32.00000  32.00000  32.00000  32.00000
  -0.21536   0.22169  -0.19226  -0.98345  -0.14209  -0.50000  -0.17200   0.93039   1.34750  -0.42507   0.18148   0.27566  -0.08500   0.07358  -0.21400  -0.06900   1.15775  -0.22939  -0.82127  -0.10270  -0.32223  -0.46719  -0.18152   0.52111  -0.61147   0.06561  -0.11423  -0.06900  -0.14700  -0.20300  -0.34800  -0.40400  -0.14300  -0.44900  -0.14400  -0.06900  -0.10700  -0.13900  -0.08500  -0.11581  -0.08322   0.24049  -0.05601  -0.60445  -0.95158  -0.20710   0.00811  -0.41373   0.23222  -0.72945   0.10049   0.11278  -0.33852   0.19166   0.28499  -0.29613  -0.38158   0.20138  -0.64689  -0.18445   0.25878   1.00924  -0.53099  -0.54425  -0.53421   0.32527   1.17064   0.78773  -0.00524  -0.91484   0.70205   1.44512   0.36822   0.27949  -0.53772  -0.56211  -0.39628  -0.46701  -1.13518  -0.55845  -0.33770  -0.45424  -0.41567  -0.37860  -1.01533   0.74457  -0.98881  -0.04423   2.87124  32.00000  32.00000  32.00000  32.00000  32.00000
  -0.49400   1.58362  -0.24380  -1.11935  -0.08492  -0.50000  -0.17200  -0.09300   2.07709  -0.45944  -0.05469  -0.08115  -0.08500   0.19500  -0.21400  -0.06900   0.57887   0.20055  -0.85456  -0.16916  -0.54835  -0.51592   0.12044   0.41166  -0.17184  -0.27008  -0.05089  -0.06900  -0.14700  -0.20300  -0.34800  -0.40400  -0.14300  -0.44900  -0.14400  -0.06900  -0.10700  -0.13900  -0.08500  -0.21462  -0.20404  -0.50928  -0.56008  -0.88082  -1.05978  -0.59408  -0.89884  -0.23854   0.24698  -1.09363   0.17413  -0.13844   1.50403   0.04468   0.09911   0.33472  -1.05210   0.00839  -0.81265  -0.75065   0.21261   2.02219  -0.98800  -0.76500  -0.72100   0.54853   0.33901   0.87411   0.68250  -0.91500   1.20346   1.65485   0.25102   0.51995   0.07258  -0.14655  -0.17916  -0.61577  -0.92142  -0.37093   0.11382  -0.66711  -0.61634  -0.42100  -1.04839   0.81380  -1.02380  -0.46635   3.98480  32.00000  32.00000  32.00000  32.00000  32.00000
  -1.03256   1.58380  -0.22869  -0.76794  -0.22900  -0.50000  -0.17200  -0.09300  -0.13100  -0.56500  -0.01581  -0.72152  -0.08500   0.23858  -0.21400  -0.06900  -0.04095   0.88893  -1.07369  -0.25955  -0.29934  -0.84812  -0.07376  -0.02743   0.24481  -0.47115  -0.02816  -0.06900  -0.14700  -0.20300  -0.34800  -0.32660  -0.14300  -0.44900  -0.14400  -0.06900  -0.10700  -0.13900  -0.08500  -0.19835  -0.18929  -0.84588  -0.54091  -1.09824  -1.53187  -0.92886  -1.02192  -1.25588   0.01369  -1.47585   0.62111  -0.89350   1.98519  -0.11982  -0.61180  -0.09714  -1.70030  -0.53864  -1.12183  -1.17043  -0.38367   0.68941  -0.98800  -0.56488  -0.15100   0.39381   0.07400  -0.23318   1.61872  -0.63509  -0.07499   0.86379  -0.78787   0.71184  -1.07438  -0.45872  -0.84712  -0.76501  -0.48231   0.24500   0.34400  -1.00354  -0.74426  -0.42100  -1.61954   0.64007  -0.77911  -1.06943   0.94638  32.00000  32.00000  32.00000  32.00000  32.00000
  -1.11422   2.10417  -0.29524  -0.56930  -0.22900  -0.50000  -0.17200  -0.09300  -0.13100  -0.56500  -0.45000  -0.94200  -0.08500  -0.24800  -0.21400  -0.06900  -0.61183   1.17724  -1.04401  -0.28920  -0.01398  -0.72188   0.09093   0.25096   0.71482  -0.29518  -0.28200  -0.06900  -0.14700  -0.20300  -0.34800  -0.29570  -0.14300  -0.44900  -0.14400  -0.06900  -0.10700  -0.13900  -0.08500  -0.38000  -0.35400  -1.22300  -0.73658  -1.18591  -1.90421  -0.87771  -1.24121  -0.88891  -0.04353  -1.47797   0.77390  -1.33793   2.60617  -0.17963  -0.88878   0.06625  -1.93012  -0.74888  -1.26397  -1.46424  -0.60231   0.90584  -0.98800  -0.48499   0.07655   0.37657   0.06708  -0.40283   2.16387  -0.52335   0.04959   0.88090  -0.94662   0.87627  -1.44057  -0.64319  -0.98596  -0.36600   0.01600   0.24500   0.34400  -1.06400  -0.76228  -0.42100  -1.96318   0.53523  -0.71682  -1.23436   0.32711  32.00000  32.00000  32.00000  32.00000  32.00000
  -1.35899  -0.29700  -0.64538  -0.56154  -0.22900  -0.50000  -0.17200  -0.09300  -0.13100  -0.56500  -0.45000  -0.94200  -0.08500  -0.24800  -0.21400  -0.06900  -1.71387   2.81059  -1.22909  -0.25773  -0.73062  -0.96861  -0.03423  -0.23637  -0.35222  -1.43707  -0.28200  -0.06900  -0.14700  -0.20300  -0.34800  -0.35823  -0.14300  -0.44900  -0.14400  -0.06900  -0.10700  -0.13900  -0.08500  -0.38000  -0.35400  -1.22300  -0.78636  -1.78756  -1.59092  -0.98123  -0.89443  -0.54555   0.07225  -1.49146  -0.18304  -0.37995   0.25042  -0.05859  -0.32826  -0.02245  -0.50609  -0.32342  -1.15819  -0.08404  -0.15985   0.41242  -0.98800  -0.64666  -0.38394  -0.42088   1.28107  -0.85521  -0.33267  -0.74948   0.02501   0.53442  -0.76453  -1.15692  -1.65473  -2.51428  -2.02614  -0.36600   0.01600   0.24500   0.34400  -1.13781  -0.80972  -0.42100  -0.72282   0.59316  -0.86348  -1.78236  -0.97466  32.00000  32.00000  32.00000  32.00000  32.00000
  -1.41914  -0.29700  -0.65597  -0.43839  -0.15828  -0.50000  -0.17200  -0.09300  -0.13100  -0.51319  -0.45000  -0.94200  -0.08500  -0.24800  -0.21400  -0.06900  -2.02108   3.10606  -1.25879  -0.24790  -0.96645  -1.02680   0.04155  -0.20947  -0.61306  -1.71619  -0.28200  -0.06900  -0.14700  -0.20300  -0.34800  -0.34890  -0.14300  -0.44900  -0.14400  -0.06900  -0.10700  -0.13900  -0.08500  -0.38000  -0.35400  -1.22300  -0.78240  -1.79999  -1.07501  -1.05700  -0.92055   0.04700   0.15700  -1.76101  -0.21621   0.10400  -0.04100   0.03000   0.08200   0.75569  -0.05600  -0.01200  -1.45459   0.69580   0.16400   0.53523  -0.98800  -0.76500  -0.72100  -0.27289   1.52229  -0.85034  -1.38500  -0.91500   0.15454   0.75081  -0.78452  -1.86900  -1.00985  -2.53240  -2.07239  -0.36600   0.01600   0.24500   0.34400  -1.16900  -0.82100  -0.42100  -0.18791   0.47741  -0.75169  -1.91648  -1.09435  32.00000  32.00000  32.00000  32.00000  32.00000
  -1.39127  -0.29700  -0.68374  -0.60998  -0.19241  -0.05716  -0.17200  -0.09300  -0.13100  -0.22104  -0.45000  -0.94200  -0.08500  -0.24800  -0.21400  -0.06900  -1.88238   2.83119  -1.22934  -0.25057  -0.87285  -0.99798   0.07115  -0.19864  -0.48553  -1.57972  -0.28200  -0.06900  -0.14700  -0.20300  -0.34800  -0.36296  -0.14300  -0.44900  -0.14400  -0.06900  -0.10700  -0.13900  -0.08500  -0.38000  -0.35400  -1.22300  -0.77997  -1.78131  -1.07887  -1.05700  -0.99130   0.04700   0.15700  -0.67414   0.55422   0.10400  -0.04100   0.03000   0.08200   0.94615  -0.05600  -0.01200  -1.55771   0.88666   0.16400   0.67699  -0.98800  -0.76500  -0.72100   0.01355   1.53626  -0.90999  -1.38500  -0.91500   0.29282   0.88281  -0.83419  -1.72588  -1.23222  -2.18583  -2.14951  -0.36600   0.01600   0.24500   0.34400  -1.16900  -0.82100  -0.42100  -0.33403   0.60157  -0.70352  -1.84959  -0.69019  32.00000  32.00000  32.00000  32.00000  32.00000
  -1.37795  -0.29700  -0.76500  -1.26432  -0.22892   0.85252  -0.17200  -0.09300  -0.13100   0.40372  -0.45000  -0.94200  -0.08500  -0.24800  -0.21400  -0.06900  -1.27533   2.23602  -1.25491  -0.25400  -0.54517  -1.00094  -0.25558   0.80998   0.13364  -0.91738  -0.28200  -0.06900  -0.14700  -0.20300  -0.34800  -0.40394  -0.14300  -0.44900  -0.14400  -0.06900  -0.10700  -0.13900  -0.08500  -0.38000  -0.35400  -1.22300  -0.74704  -1.61496  -1.51926  -1.05700  -0.51541   0.04700   0.15700   2.24098   2.76199   0.10400  -0.04100   0.03000   0.08200   4.12344  -0.05600  -0.01200  -1.73125   4.07143   0.16400   0.09965  -0.98800  -0.76500  -0.72100  -0.13131   1.12743   1.39070  -1.38500  -0.91500  -0.12841   0.89238   1.22291  -1.86873  -2.85471  -1.56310  -3.02923  -0.36600   0.01600   0.24500   0.34400  -1.16900  -0.82100  -0.42100  -1.58995   1.00457  -0.76775  -1.78093   1.37839  65.00000  32.00000  32.00000  32.00000  32.00000
  -1.47059   0.95516  -0.40859  -1.08905  -0.22900   0.32060  -0.17200  -0.09300  -0.13100   0.02270  -0.45000  -0.94200  -0.08500  -0.24800  -0.21400  -0.06900  -2.11705   1.92185  -1.34125  -0.24565  -0.83738  -1.07563  -0.50255  -0.92832  -0.70045  -1.80962  -0.28200  -0.06900  -0.14700  -0.20300  -0.34800  -0.40400  -0.14300  -0.44900  -0.14400  -0.06900  -0.10700  -0.13900  -0.08500  -0.38000  -0.35400  -1.22300  -0.77394  -2.15422  -1.96088  -1.05700  -1.91811   0.04700   0.15700   0.93982   1.43657   0.10400  -0.04100   0.03000   0.08200   0.90855  -0.05600  -0.01200  -1.03386   0.84894   0.16400   0.95078  -0.98800  -0.76500  -0.72100   0.73095   0.00450  -1.49333  -1.38500  -0.91500   0.59999  -0.06671  -1.36595  -1.61097  -1.34581  -2.38061  -2.13109  -0.36600   0.01600   0.24500   0.34400  -1.16900  -0.82100  -0.42100  -1.45173   0.82875  -0.78308  -2.07281   0.84586  32.00000  32.00000  32.00000  32.00000  32.00000
  -1.32626   1.27754   0.02069  -0.97227  -0.22900  -0.50000  -0.17200  -0.09300  -0.13100  -0.56500   0.50056  -0.74105  -0.08500  -0.24800  -0.21400  -0.06900  -0.76802   0.84540  -1.43955  -0.21274  -1.18912  -1.23191  -0.91928  -2.18707  -1.43153  -2.27579  -0.28200  -0.06900  -0.14700  -0.20300  -0.34800  -0.40400  -0.14300  -0.44900  -0.14400  -0.06900  -0.10700  -0.13900  -0.08500   0.01756   0.00649  -1.10835  -0.74203  -2.19113  -2.60573  -1.05700  -1.97206   0.17648   0.15700  -0.35012   0.49682   0.19926  -0.04100   0.03000   0.08200  -0.12868   0.09772  -0.01200  -0.24322   0.15883   0.16400   0.86942  -0.98800  -0.76500  -0.72100   0.47910  -1.03462  -1.27820  -1.38500  -0.91500   0.62906  -0.76628  -1.28705  -1.48028  -0.67530  -2.14441  -1.50561  -0.68428  -0.51161   0.24500   0.34400  -1.07717  -0.79277  -0.42100  -2.09687   0.67690  -0.90192  -1.75276   1.15401  32.00000  32.00000  32.00000  32.00000  32.00000
  -1.27747   1.01788  -0.10899  -1.02071  -0.22900  -0.50000  -0.17200  -0.09300  -0.13100  -0.56500   0.34278  -0.63442  -0.08500  -0.24800  -0.21400  -0.06900  -0.61673   0.80927  -1.37945  -0.21444  -1.18230  -1.20849  -0.80116  -2.24845  -1.32554  -2.18339  -0.28200  -0.06900  -0.14700  -0.20300  -0.34800  -0.40400  -0.14300  -0.44900  -0.14400  -0.06900  -0.10700  -0.13900  -0.08500  -0.04843  -0.05335  -1.12738  -0.69895  -2.08963  -2.14604  -1.05700  -1.06897   0.15499   0.15700   0.07828   0.87160   0.18344  -0.04100   0.03000   0.08200   0.36274   0.07221  -0.01200   0.23977   0.59339   0.16400   0.36818  -0.98800  -0.76500  -0.72100  -0.00064  -1.26836  -1.47188  -1.38500  -0.91500   0.18361  -0.99705  -1.44203  -1.54480  -0.71407  -1.90468  -1.55445  -0.63145  -0.42404   0.24500   0.34400  -1.04417  -0.79745  -0.42100  -1.78093   0.73112  -0.97052  -1.62490   1.14432  32.00000  32.00000  32.00000  32.00000  32.00000
  -0.99561  -0.29700  -0.48332  -1.02082  -0.22900  -0.50000  -0.17200  -0.09300  -0.13100  -0.56500   0.34243  -0.29714  -0.08500  -0.24800  -0.21400  -0.06900   0.76521   0.49880  -1.17992  -0.21159  -1.08597  -1.09902  -0.33165  -1.84645  -0.90873  -1.49209  -0.28200  -0.06900  -0.14700  -0.20300  -0.34800  -0.40400  -0.14300  -0.44900  -0.14400  -0.06900  -0.10700  -0.13900  -0.08500  -0.04857  -0.05348  -1.12742  -0.54486  -1.35966  -1.03632  -1.05700   1.67320   1.06568   0.15700   0.93984   1.85686   0.92692  -0.04100   0.03000   0.08200   1.38451   0.76400  -0.01200   1.18130   1.61743   0.16400  -0.96299  -0.98800  -0.76500  -0.72100  -1.34936  -1.26888  -1.47231  -1.38500  -0.91500  -0.95599  -0.99756  -1.44237  -1.54494  -0.94993  -1.13542  -1.18541  -0.99652  -0.42384   0.24500   0.34400  -0.95221  -0.73870  -0.42100  -1.07412   0.81390  -1.07513  -0.93824   1.16217  32.00000  32.00000  32.00000  32.00000  32.00000
  -0.80183  -0.29700  -0.76500  -1.26500  -0.22900  -0.50000  -0.17200  -0.09300  -0.13100  -0.56500  -0.16295   0.20967  -0.08500   0.39519   0.19487  -0.06900   1.07278   0.22511  -1.25074  -0.19067  -0.89833  -1.03804  -0.41100  -0.77032  -1.03325  -0.79807   0.02314  -0.06900  -0.14700  -0.20300  -0.34800  -0.40400  -0.14300  -0.44900  -0.14400  -0.06900  -0.10700  -0.13900  -0.08500  -0.25991  -0.23856  -0.39693  -0.20049  -0.97925  -0.84959  -1.05700   3.49800   2.08549   0.65674   2.24300   2.76300   1.76820   0.74611   0.55261   0.08200   2.84400   1.49257  -0.01200   2.68000   2.78900   0.16400  -2.16700  -0.98800  -0.76500  -0.72100  -2.42800  -2.44900  -2.44600  -1.38500  -0.91500  -2.06900  -2.16200  -2.22100  -1.86900  -0.85575  -0.94742  -0.88068  -1.06028  -0.54510  -0.52308  -0.04057  -0.89685  -0.66877  -0.42100  -0.94025   1.00500  -1.31700  -0.61232   1.50758  32.00000  32.00000  32.00000  32.00000  32.00000
  -0.79797  -0.29700  -0.76500  -1.26500  -0.22900  -0.50000  -0.17200  -0.09300  -0.13100  -0.56500  -0.44967  -0.09565  -0.08500  -0.24727  -0.21353  -0.06900  -0.08372   0.33483  -0.75152  -0.22296  -0.75310  -0.83219  -0.16627   0.80975  -0.34871  -0.23140  -0.28165  -0.06900  -0.14700  -0.20300  -0.34800  -0.40400  -0.14300  -0.44900  -0.14400  -0.06900  -0.10700  -0.13900  -0.08500  -0.37986  -0.35387  -1.22206  -0.64352  -0.64123   0.40660  -1.05700   3.49800   2.42700   0.15757   2.24300   2.76300   2.04700   2.23068   0.03060   0.08200   2.84400   1.75200  -0.01200   2.68000   2.78900   0.16400  -2.16700  -0.98800  -0.76500  -0.72100  -2.42800  -2.44900  -2.44600  -1.38500  -0.91500  -2.06900  -2.16200  -2.22100  -1.86900  -0.97388  -0.36561  -0.57715  -1.62556   0.01536   0.24412   0.34356  -0.66823  -0.45319  -0.42100   0.36560   1.00500  -1.31700  -0.62093   0.41114  65.00000  32.00000  32.00000  32.00000  32.00000
  -0.17884  -0.29700  -0.42657   1.21268  -0.22900  -0.50000  -0.17200  -0.09300  -0.13100  -0.56500  -0.44995  -0.94194  -0.08500  -0.24800  -0.21400  -0.06900  -0.83775   0.05477   0.18488  -0.42451  -0.00259   0.59857   2.33202  -0.33226   0.85938  -0.09505  -0.28200  -0.06900   2.17990  -0.20300  -0.34800   0.66039   1.75528  -0.44900  -0.14400  -0.06900  -0.10700  -0.13900  -0.08500  -0.37998  -0.35398  -0.98141  -0.72839   0.38526   0.73800  -0.26686   1.87754  -0.21763   0.77087  -0.43085  -0.18787   1.29253  -0.55213  -0.13055   0.20851  -0.64547   1.29872   0.12401  -0.64914  -0.85255   0.16406  -0.61966  -0.14711  -0.43305  -0.45230   1.69840  -0.00116  -0.08752  -0.72846  -0.01228   0.62376   1.33946  -0.18607   0.35160   0.36384   0.32316  -0.05507  -0.53392  -0.66775  -0.20382  -0.25007  -0.18958  -0.01563  -0.27954   0.80729  -0.33856   0.27252  -0.17549   2.43771  32.00000  32.00000  32.00000  32.00000  32.00000
  -0.23071  -0.29700  -0.59668   0.37253  -0.22900  -0.50000  -0.17200  -0.09300  -0.13100  -0.56500  -0.45000  -0.70112  -0.08500  -0.24800  -0.21400  -0.06900  -0.54866   0.00535  -0.00178  -0.36644   0.03280   0.35681   1.60218   0.24142   0.85652  -0.03857  -0.28200  -0.06900   1.01041  -0.20300  -0.34800   0.12701   0.80383  -0.44900  -0.14400  -0.06900  -0.10700  -0.13900  -0.08500  -0.38000  -0.35400  -0.71444  -0.59671   0.16042   0.34458  -0.22952   1.67643  -0.30632   0.96644  -0.65276   0.06750   0.69584  -0.37825  -0.02587   0.17387  -0.27858   0.57105   0.23857  -0.91153  -0.56657   0.29627  -0.53678  -0.19708  -0.59938  -0.58699   1.65607   0.54362  -0.10582  -0.37573  -0.46448   0.67704   1.64432   0.00009   0.21890   0.64404   0.26224  -0.18432  -0.66579  -0.91554  -0.90893  -1.02993  -0.38370  -0.14730  -0.32765   0.65544   0.16945  -0.23950  -0.14251   3.37398  32.00000  32.00000  32.00000  32.00000  32.00000
  -0.21704  -0.29700  -0.76500  -0.14621  -0.22900  -0.50000  -0.17200  -0.09300  -0.13100  -0.56500  -0.45000  -0.94168  -0.08500  -0.24800  -0.21400  -0.06900  -0.91956   0.04294   0.17676  -0.42092   0.33682   0.51673   2.05521   0.81100   0.96792   0.04098  -0.28200  -0.06900  -0.14700  -0.20300  -0.34800  -0.40400  -0.14300  -0.44900  -0.14400  -0.06900  -0.10700  -0.13900  -0.08500  -0.38000  -0.35400  -1.22248  -0.78179  -0.05101  -0.04800   0.30367   0.96334  -0.82871   1.38085  -0.46327   0.32899   0.14597  -0.37489   0.12997   0.19696   0.17494  -0.05207   0.51689  -1.01311  -0.47487   0.38903  -0.06426   0.18671  -0.76500  -0.72100   1.93479   0.60232   0.13982  -0.25185  -0.91500   1.06578   1.88204  -0.19275   0.22990   1.39468   0.66469  -0.10114  -0.82598  -1.07406  -1.48708  -1.64011  -0.74888   0.04678  -0.42097   1.18355   0.51411  -0.51216  -0.11100   4.57981  65.00000  32.00000  32.00000  32.00000  32.00000
  -0.37520   0.79966  -0.55025  -0.34927  -0.22900  -0.50000  -0.17200   2.07074  -0.13100  -0.40377  -0.45000  -0.63436  -0.08500  -0.24800  -0.21400  -0.06900  -0.27213   0.04490  -0.28486  -0.33570   0.26702   0.06544   0.90243   0.81100   1.09200   0.21521  -0.28200  -0.06900  -0.14700  -0.20300  -0.34800  -0.40400  -0.14300  -0.44900  -0.14400  -0.06900  -0.10700  -0.13900  -0.08500  -0.38000  -0.35400  -0.49068  -0.49535  -0.14776  -0.30321  -0.14455   0.97329  -0.30679   0.66488  -0.34196   0.25343   0.07684  -0.85206   0.17276   0.28025  -0.25972  -0.32074   0.47268  -0.71694  -0.36536   0.27677  -0.51130   0.18672  -0.29828  -0.32608   1.21096   0.44769   0.21425   0.16867  -0.91467   0.23276   1.01631  -0.18783   0.01404   0.42389  -0.29028  -0.34241  -0.96841  -1.37210  -0.98906  -1.08520  -0.67372  -0.36351  -0.35867  -0.05208   0.57203  -0.65200  -0.25059   4.05942  32.00000  32.00000  32.00000  32.00000  32.00000
  -0.56600   3.00200  -0.11900  -0.14600  -0.22900  -0.50000  -0.17200   6.41600  -0.13100  -0.08000  -0.45000  -0.94200  -0.08500  -0.24800  -0.21400  -0.06900  -0.24000   0.21500  -0.50900  -0.38100   0.64500  -0.06800   0.86000   0.81100   1.56200   0.61100  -0.28200  -0.06900  -0.14700  -0.20300  -0.34800  -0.40400  -0.14300  -0.44900  -0.14400  -0.06900  -0.10700  -0.13900  -0.08500  -0.38000  -0.35400  -0.51100  -0.52900  -0.31800  -0.81900  -0.08600   0.00400  -0.09600  -0.35100   0.69200   0.11700   0.02000  -2.13500   0.35600   0.55900  -0.96100  -0.66900   0.70200   0.18500  -0.51600  -0.02300  -0.65700   1.02300   0.63900   0.46700   0.37500  -0.79200   0.87200   0.57700  -0.91400  -0.79300  -0.84800  -0.90600  -0.14400  -0.61400  -1.31500  -0.41700  -1.30800  -1.79900   0.24500   0.34400  -0.85400  -0.56000  -0.32100  -1.22500   0.37900  -0.47700  -0.53200   3.55000  65.00000  32.00000  32.00000  32.00000  32.00000
  -0.72087   0.79980  -0.11900  -0.72358  -0.22900  -0.50000  -0.17200   2.07102  -0.13099  -0.40375   0.66211  -0.37726  -0.08500   0.99828  -0.21400  -0.06900   0.97558   0.11754  -0.94543  -0.24446  -0.53758  -0.82595  -0.05852  -0.31246  -0.20964  -0.44704   0.36424  -0.06900  -0.14700  -0.20300  -0.34800  -0.40400  -0.14300  -0.44900  -0.14400  -0.06900  -0.10700  -0.13900  -0.08500   0.08527   0.06788  -0.03307  -0.24303  -0.39496  -0.59204  -0.73418  -0.12321  -0.99249  -0.01189  -0.25971  -0.01683  -0.43544  -0.73717   0.13838   0.24059  -0.97443  -1.38014   0.22538  -0.16929  -0.22985   0.10183  -0.17226  -0.31941  -0.29822  -0.32603  -0.00145  -0.35469   0.42130   1.84930  -0.91467  -0.40058  -0.09643  -0.24231   0.05856  -0.18542  -0.43588  -0.49676  -1.55416  -1.85921   0.24499   0.34400  -0.88680  -0.65865  -0.38775  -0.87970   0.63516  -0.72414  -0.57720   2.66624  32.00000  32.00000  32.00000  32.00000  32.00000
  -0.79803  -0.29700  -0.11916  -1.26470  -0.22900  -0.50000  -0.17200  -0.09300  -0.13100  -0.56500   1.21558  -0.09600  -0.08500   1.61853  -0.21400  -0.06900   1.58054   0.06911  -1.15593  -0.17601  -1.10303  -1.20295  -0.53986  -0.87200  -1.09192  -0.97398   0.69175  -0.06900  -0.14700  -0.20300  -0.34800  -0.40400  -0.14300  -0.44900  -0.14400  -0.06900  -0.10700  -0.13900  -0.08500   0.31682   0.27784   0.22362  -0.00017  -0.85162  -0.47876  -1.05700  -0.31283  -2.46834   0.15700  -1.46537   0.25967   0.33984  -0.04100   0.03000   0.08200  -0.69703  -0.98368  -0.01200  -0.73472  -0.22590   0.16400  -0.02614  -0.98800  -0.76500  -0.72100   0.39128   0.25069   0.10819   0.05783  -0.91500  -0.42898   0.79846  -0.36848   0.18296  -0.31492  -0.12901  -0.60413  -1.89683  -1.89551   0.24500   0.34400  -0.83199  -0.69604  -0.42100  -0.64677   0.91485  -0.95095  -0.59705   2.42955  65.00000  32.00000  32.00000  32.00000  32.00000
  -0.93434  -0.29700  -0.35362  -0.71705  -0.22900  -0.50000  -0.17200  -0.09300  -0.13100  -0.56500   0.24863  -0.26371  -0.08500   0.53492  -0.21400  -0.06900   0.50430   0.52680  -1.07656  -0.21219  -0.89836  -1.04631  -0.28313  -0.87200  -0.61754  -0.89902   0.12409  -0.06900  -0.14700  -0.20300  -0.34800  -0.40400  -0.14300  -0.44900  -0.14400  -0.06900  -0.10700  -0.13900  -0.08500  -0.08771  -0.08897  -0.62380  -0.35126  -0.75075  -0.46682  -1.05700   0.27380  -2.06248   0.15700  -0.60309  -0.29603  -1.38647  -0.04100   0.03000   0.08200  -1.06644  -1.85752  -0.01200  -0.34040  -0.75498   0.16400  -0.55660  -0.98800  -0.76500  -0.72100  -0.79111  -0.18809   0.27242   3.04545  -0.91500  -0.73284   0.00389   0.19964   0.64174  -0.97708  -0.71739  -1.11603  -1.51507  -0.78308   0.24500   0.34400  -0.89126  -0.73088  -0.42100  -0.71506   0.62823  -0.82519  -0.86261   1.14598  32.00000  32.00000  32.00000  32.00000  32.00000
  -1.26180  -0.29700  -0.76479  -0.70482  -0.22900  -0.50000  -0.17200  -0.09300  -0.13100  -0.56500  -0.45000  -0.94151  -0.08500  -0.24800  -0.21400  -0.06900  -0.91943   1.62632  -1.15588  -0.26697  -0.31337  -0.88105  -0.06205  -0.87200   0.22356  -0.82102  -0.28200  -0.06900  -0.14700  -0.20300  -0.34800  -0.40400  -0.14300  -0.44900  -0.14400  -0.06900  -0.10700  -0.13900  -0.08500  -0.38000  -0.35400  -1.22300  -0.82075  -1.54749  -1.68892  -1.05700  -0.07839  -2.33313   0.15700  -0.83069  -0.20223  -1.84009  -0.04100   0.03000   0.08200  -0.74335  -1.86410  -0.01200  -0.67969  -0.80638   0.16400  -0.53441  -0.98800  -0.76500  -0.72100  -0.77442  -0.03518  -0.14258   3.13335  -0.91500  -0.67238  -0.10010  -0.15360   0.75521  -3.60831  -2.28607  -2.59906  -0.36690   0.01600   0.24500   0.34400  -1.06384  -0.82094  -0.42100  -1.76608   0.69485  -0.99383  -1.52259  -0.65911  65.00000  32.00000  32.00000  32.00000  32.00000
  -1.24293  -0.29700  -0.41202  -0.54516  -0.22900  -0.50000  -0.17200  -0.09300  -0.13100  -0.56500  -0.45000  -0.70009  -0.08500  -0.24800  -0.21400  -0.06900  -1.00999   1.89139  -1.16980  -0.24506  -0.69698  -0.97528  -0.13872  -1.27453  -0.34810  -1.25884  -0.28200  -0.06900  -0.14700  -0.20300  -0.34800  -0.40400  -0.14300  -0.44900  -0.14400  -0.06900  -0.10700  -0.13900  -0.08500  -0.38000  -0.35400  -1.22300  -0.65031  -1.40466  -0.77780  -1.05700   0.27449  -1.30741   0.15700  -0.66608  -1.28285  -0.99291  -0.04100   0.03000   0.08200  -0.69136  -1.08491  -0.01200  -0.50132  -0.77742   0.16400  -0.66620  -0.98800  -0.76500  -0.72100  -0.90665   0.14545   0.87567   0.79692  -0.91500  -0.78861   0.04810   0.82007  -0.17536  -1.63388  -2.02068  -1.91001  -0.84611   0.01600   0.24500   0.34400  -1.07233  -0.76524  -0.42100  -0.92533   0.52851  -0.80302  -1.51418   0.66025  32.00000  32.00000  32.00000  32.00000  32.00000
  -1.43514  -0.29700  -0.43723  -0.70500  -0.22900  -0.50000  -0.17200  -0.09300  -0.13100  -0.56500  -0.45000  -0.94200  -0.08500  -0.24800  -0.21400  -0.06900  -1.82908   2.92701  -1.28334  -0.24706  -0.82172  -1.04902  -0.16403  -1.71600  -0.63280  -1.73732  -0.28200  -0.06900  -0.14700  -0.20300  -0.34800  -0.40400  -0.14300  -0.44900  -0.14400  -0.06900  -0.10700  -0.13900  -0.08500  -0.38000  -0.35400  -1.22300  -0.73557  -1.67182  -0.82120  -1.05700  -0.37526   0.04700   0.15700  -1.02889  -2.07500   0.10400  -0.04100   0.03000   0.08200   0.28200  -0.05600  -0.01200  -0.86586   0.22100   0.16400  -0.19319  -0.98800  -0.76500  -0.72100  -0.43273   0.67664   1.64147  -1.38500  -0.91500  -0.34046   0.40434   1.52637  -1.86900  -1.32179  -2.62528  -2.23942  -0.36600   0.01600   0.24500   0.34400  -1.16900  -0.82100  -0.42100  -0.73468   0.62244  -0.90216  -1.94011   1.41967  65.00000  32.00000  32.00000  32.00000  32.00000
  -1.26205  -0.29700  -0.76489   0.41324  -0.22900  -0.49980  -0.17200  -0.09300  -0.13100  -0.56485  -0.45000  -0.94200  -0.08500  -0.24800  -0.21400  -0.06900  -1.49509   1.84531  -1.08904  -0.26200  -0.74993  -0.85705   0.48174   0.81026   0.04379  -1.01322  -0.28200  -0.06900  -0.14700  -0.20300  -0.34800  -0.10621  -0.14300  -0.44900  -0.14400  -0.06900  -0.10700  -0.13900  -0.08500  -0.38000  -0.35400  -1.22300  -0.82094  -1.19729   0.04748  -1.05700  -0.62892   0.04700   0.15700  -2.22766   0.29155   0.10400  -0.04100   0.03000   0.08200   2.84265  -0.05600  -0.01200  -2.20620   2.78764   0.16400   0.55362  -0.98800  -0.76500  -0.72100   0.32861   1.84138  -0.52707  -1.38500  -0.91500   0.25969   1.50144  -0.49814  -1.86844  -1.09613  -1.94674  -2.16410  -0.36600   0.01600   0.24500   0.34400  -1.16900  -0.82100  -0.42100  -0.16117   0.07640  -0.34932  -1.57908  -2.87732  65.00000  32.00000  32.00000  32.00000  32.00000
  -1.26196  -0.29700  -0.76500  -0.14617  -0.22900  -0.49953  -0.17200  -0.09300  -0.13100  -0.56467  -0.44975  -0.94200  -0.08500  -0.24800  -0.21400  -0.06900  -1.49483   1.84484  -1.08498  -0.26299  -0.56912  -0.86201   0.31498   0.81100   0.04388  -1.01304  -0.28200  -0.06900  -0.14700  -0.20300  -0.34800  -0.40390  -0.14300  -0.44893  -0.14353  -0.06900  -0.10700  -0.13900  -0.08500  -0.37990  -0.35391  -1.22300  -0.77398  -1.19715   0.04768  -1.05700  -1.31626   0.04700   0.15700  -0.83092   0.29221   0.10400  -0.04100   0.03000   0.08200  -0.35536  -0.05600  -0.01200  -0.68088  -0.41917   0.16400   0.89344  -0.98800  -0.76500  -0.72100   0.67240   1.17217  -1.00502  -1.38500  -0.91500   0.55037   0.93017  -0.92811  -0.22839  -0.80610  -1.66832  -2.30469  -0.36600   0.01600   0.24500   0.34400  -1.16900  -0.82100  -0.42100  -0.11208   0.38510  -0.67188  -1.56292  -0.70921  65.00000  32.00000  32.00000  32.00000  32.00000
  -1.14088  -0.29700  -0.65825  -0.49041  -0.22900   0.03908  -0.17200  -0.09300  -0.13100  -0.17892   0.40253  -0.94200  -0.08500  -0.24800  -0.21400  -0.06900  -0.80717   1.36084  -1.06690  -0.24171  -0.76239  -0.91932   0.14496   0.81100  -0.21599  -1.09060  -0.28200  -0.06900  -0.14700  -0.20300  -0.34800  -0.35599  -0.14300  -0.36912   0.43053  -0.06900  -0.10700  -0.13900  -0.08500  -0.02340  -0.03341  -1.15657  -0.74613  -1.22000  -0.34857  -1.05700  -0.65021   0.04700   0.15700  -0.25125   0.35967   0.10400  -0.04100   0.03000   0.08200   2.07847  -0.05600  -0.01200  -1.12017   0.99871   0.16400   0.39103  -0.98800  -0.76500  -0.72100   0.11737   0.88392   0.24311  -1.38500  -0.91500  -0.03559   0.72165   0.18423  -0.16728  -0.50453  -0.67242  -1.63958  -0.47787  -0.21303   0.24500   0.34400  -1.11480  -0.82100  -0.42100  -0.22670   0.56183  -0.58833  -1.30870   0.90206  32.00000  32.00000  32.00000  32.00000  32.00000
  -0.87537  -0.29700  -0.33444  -0.53522  -0.22900  -0.04877  -0.17200  -0.09300  -0.13100  -0.24183   2.32704  -0.94200  -0.08500  -0.24800  -0.21400  -0.06900   0.63680   0.30675  -1.02201  -0.19070  -1.17483  -1.06769  -0.21202   0.20045  -0.76311  -1.10544  -0.28200  -0.06900  -0.14700  -0.20300  -0.34800  -0.36786  -0.14300  -0.30193   0.91387  -0.06900  -0.10700  -0.13900  -0.08500   0.78154   0.69414  -0.95507  -0.69339  -0.51576   0.13171  -1.05700  -0.46323   0.21170   0.15700  -0.26207  -0.62206   0.22516  -0.04100   0.03000   0.08200   1.50925   0.13953  -0.01200  -0.37268   0.01252   0.16400   0.53929  -0.98800  -0.76500  -0.72100   0.01642  -0.11409   0.69331  -1.38500  -0.91500   0.05803   0.10375   0.54133   0.35349   0.84020   0.06541  -0.33755  -0.97647  -1.07608   0.24500   0.34400  -0.95257  -0.78509  -0.42100  -0.12954   0.53298  -0.49704  -0.77690   2.13227  32.00000  32.00000  32.00000  32.00000  32.00000
  -0.79800  -0.29700  -0.11900  -0.70479  -0.22900  -0.50000  -0.17200  -0.09300  -0.13100  -0.56500   2.88300  -0.94200  -0.08500  -0.24800  -0.21400  -0.06900   0.95617   0.12199  -0.96607  -0.17500  -1.17499  -1.11399  -0.38797  -0.87137  -0.90189  -0.91709  -0.28200  -0.06900  -0.14700  -0.20300  -0.34800  -0.40396  -0.14300  -0.44900  -0.14400  -0.06900  -0.10700  -0.13900  -0.08500   1.01400   0.91001  -0.82100  -0.62007  -0.35000   0.25080  -1.05700  -0.07944   0.50083   0.15700   0.17191  -0.74296   0.43788  -0.04100   0.03000   0.08200  -1.15709   0.48280  -0.01200   0.13603   0.00339   0.16400   0.19533  -0.98800  -0.76500  -0.72100  -0.61945  -0.67199   1.16880  -1.38500  -0.91500   0.22324  -0.08418   0.91282  -0.50584   0.52520   0.21459  -0.34000  -1.48184  -1.83383   0.24500   0.34400  -0.84700  -0.72204  -0.42100  -0.07710   0.57887  -0.71991  -0.61402   2.23909  65.00000  32.00000  32.00000  32.00000  32.00000
  -0.96392  -0.29700  -0.58101  -0.71796  -0.22900  -0.14737  -0.17200  -0.09300  -0.13100  -0.31245   0.49926  -0.33695  -0.08500  -0.24800  -0.21400  -0.06900   0.37955   0.47745  -1.05094  -0.20933  -1.21901  -1.09733  -0.22500  -2.07925  -0.82190  -1.48772  -0.28200  -0.06900  -0.14700  -0.20300  -0.34800  -0.38283  -0.14300  -0.44900  -0.14400  -0.06900  -0.10700  -0.13900  -0.08500   0.01702   0.00600  -1.10851  -0.48370  -0.99457   0.20022  -1.05700   0.01970   0.17630   0.15700   0.19767   0.54289   0.19913  -0.04100   0.03000   0.08200  -1.74900   0.09751  -0.01200  -0.59034  -1.46583   0.16400  -0.40895  -0.98800  -0.76500  -0.72100  -0.81315   0.11210   0.49339  -1.38500  -0.91500  -0.48680   0.18501   0.38602   1.56441  -0.42809  -0.54775  -1.06517  -0.68384  -0.51089   0.24500   0.34400  -0.86846  -0.79280  -0.42100  -0.16954   0.66900  -0.78045  -0.88408   1.64211  32.00000  32.00000  32.00000  32.00000  32.00000
  -0.94124  -0.29700  -0.76500  -0.75728  -0.22900  -0.17746  -0.17200  -0.09300  -0.13100  -0.33400  -0.45000  -0.09600  -0.08500  -0.24800  -0.21400  -0.06900   0.14109   0.50045  -0.98322  -0.22300  -1.08187  -0.99618  -0.14463  -1.54796  -0.60292  -1.26042  -0.28200  -0.06900  -0.14700  -0.20300  -0.34800  -0.36177  -0.14300  -0.44900  -0.14400  -0.06900  -0.10700  -0.13900  -0.08500  -0.38000  -0.35400  -1.01498  -0.41932  -1.03646   0.16132  -1.05700   0.80737   0.82672   0.15700   0.58760   1.26878   0.74062   0.45364   0.03000   0.08200  -0.85627   0.53640  -0.01200  -0.00265  -0.92014   0.16400  -0.97638  -0.98800  -0.76500  -0.72100  -1.22098  -0.42330  -0.44060  -0.91913  -0.91500  -1.04915  -0.43182  -0.42077   1.36478  -0.77512  -0.63335  -0.98295  -0.81720   0.01600   0.24500   0.34400  -0.79704  -0.70875  -0.42100  -0.18009   0.72374  -0.89343  -0.86317   1.50724  32.00000  32.00000  32.00000  32.00000  32.00000
  -0.94124  -0.29700  -0.76500  -0.75728  -0.22900  -0.17746  -0.17200  -0.09300  -0.13100  -0.33400  -0.45000  -0.09600  -0.08500  -0.24800  -0.21400  -0.06900   0.14109   0.50045  -0.98322  -0.22300  -1.08187  -0.99618  -0.14463  -1.54796  -0.60292  -1.26042  -0.28200  -0.06900  -0.14700  -0.20300  -0.34800  -0.36177  -0.14300  -0.44900  -0.14400  -0.06900  -0.10700  -0.13900  -0.08500  -0.38000  -0.35400  -1.01498  -0.41932  -1.03646   0.16132  -1.05700   0.80737   0.82672   0.15700   0.58760   1.26878   0.74062   0.45364   0.03000   0.08200  -0.85627   0.53640  -0.01200  -0.00265  -0.92014   0.16400  -0.97638  -0.98800  -0.76500  -0.72100  -1.22098  -0.42330  -0.44060  -0.91913  -0.91500  -1.04915  -0.43182  -0.42077   1.36478  -0.77512  -0.63335  -0.98295  -0.81720   0.01600   0.24500   0.34400  -0.79704  -0.70875  -0.42100  -0.18009   0.72374  -0.89343  -0.86317   1.50724  32.00000  32.00000  32.00000  32.00000  32.00000
  -0.56562  -0.29700  -0.11863   0.41418  -0.22900  -0.50000  -0.17200  -0.09300  -0.13100  -0.56500  -0.44945  -0.94179  -0.08500  -0.24800  -0.21400  -0.06900  -0.99460   0.36062  -0.26662  -0.35492   0.02416   0.04121   1.74803  -0.45260   0.65605  -0.35760  -0.28200  -0.06900   4.29720  -0.20300  -0.34800  -0.10588   0.56923  -0.44900  -0.14400  -0.06900  -0.10700  -0.13900  -0.08500  -0.37977  -0.35380  -1.22214  -0.73683   0.03330   0.66223  -1.05605   1.73978  -0.21979   1.67867  -0.47605  -0.20676   1.45932  -1.13656   0.69585   0.08123  -0.59848   1.54014  -0.01300  -0.86008  -0.93644   0.16400  -0.56385  -0.39978  -0.76432  -0.71991   1.91593  -0.16693  -0.05991  -0.88155  -0.91441   0.69817   1.43597  -0.26991   0.30476   0.12125   0.13719  -0.74530  -1.41017  -1.54937   0.24425   0.34313  -0.53874  -0.38676  -0.42073   0.94508   0.03582  -0.10278  -0.60541   1.49110  65.00000  32.00000  32.00000  32.00000  32.00000
  -0.08356  -0.29700   0.02228   0.52741  -0.22900  -0.50000  -0.17200  -0.09300  -0.13100  -0.56500   0.22028  -0.64892  -0.08500   0.06035  -0.21400  -0.06900  -0.48010  -0.11589   0.18730  -0.25626   0.23212   0.27394   0.72515   0.12956   0.72257   0.10614   0.15286  -0.06900   4.82239  -0.20300  -0.34800   0.01053   0.77009  -0.44900  -0.14400  -0.06900  -0.10700  -0.13900  -0.08500  -0.09958  -0.05277  -0.25288  -0.46504   0.30846   0.74448   0.19741   1.48064  -0.29416   0.29946  -0.48266   0.06009   0.35663  -0.30155   0.26032  -0.53759   0.15453   0.18140  -0.74940  -0.91715  -0.27503   0.20372  -0.42082   0.06180  -0.11600   0.28107   1.68238  -0.05555   0.10833  -0.13079  -0.18216   0.83255   1.38044  -0.24784   0.04602   0.55822   0.43912   0.13116  -0.31759  -0.74452  -0.78856  -0.85202  -0.32776  -0.01844  -0.16011   0.96304  -0.05170   0.02663   0.05318   3.22887  32.00000  32.00000  32.00000  32.00000  32.00000
   0.00371  -0.29682  -0.45742   0.38643  -0.22900  -0.49994  -0.17200  -0.09120  -0.13100  -0.56483   0.34237  -0.53934  -0.08500   0.63983  -0.21400  -0.06900  -0.34852  -0.20295   0.22163  -0.22640   0.28259   0.25668   0.81394   0.32973   0.72093   0.11380   0.97010  -0.06900   1.43909  -0.20300  -0.34797  -0.00717   0.70396  -0.44898  -0.14400  -0.06900  -0.10700  -0.13900  -0.08500  -0.04850   0.09067  -0.23571  -0.31382   0.20268   0.46269   0.49539   1.49275  -0.84251   0.50082  -0.39858   0.03859  -0.24190   0.32072  -0.22246  -0.10564   0.45002  -0.50274  -0.06788  -0.85984  -0.22328   0.27613  -0.47707   0.45249  -0.32052  -0.11800   1.38396  -0.02892   0.22229   0.30876  -0.03890   0.71556   1.31904  -0.39062   0.07297   0.81099   0.59148   0.28285  -0.02776  -0.57070  -1.06860  -1.18142  -0.46052   0.13964  -0.24156   0.80844   0.13902  -0.16319   0.03700   4.05604  32.00000  32.00000  32.00000  32.00000  32.00000
  -0.27691   0.64414  -0.44093   0.09613  -0.22900  -0.50000  -0.17200   5.15814  -0.13100  -0.17399  -0.08951  -0.53836  -0.08500   0.15599  -0.21400  -0.06900  -0.36705  -0.01302  -0.10917  -0.26946   0.17857   0.00595   0.66091   0.26267   0.75633   0.17257   0.28774  -0.06900   0.57377  -0.20300  -0.34800  -0.22354   0.24216  -0.44900  -0.14400  -0.06900  -0.10700  -0.13900  -0.08500  -0.22918  -0.15168  -0.57089  -0.37462   0.01006   0.29667  -0.07492   0.65174  -0.70074  -0.60963   0.17339  -0.28274  -0.11710  -0.48465  -0.17654   0.13267  -0.17032  -0.51241   0.16591  -0.00991  -0.27054   0.16152  -0.55136   0.70346   0.71458  -0.10793   0.36093  -0.20515   0.61388   0.31184  -0.51505  -0.03660  -0.04664  -0.25619   0.00497   0.84813  -0.00618  -0.01679  -0.50472  -1.05189  -0.77845  -0.34833  -0.55813  -0.14342  -0.31090   0.35367   0.34956  -0.35331  -0.19614   3.76915  32.00000  32.00000  32.00000  32.00000  32.00000
  -0.51074   1.43032  -0.42674  -0.14603  -0.22900  -0.49999  -0.17200   9.51618  -0.13100   0.15053  -0.44997  -0.53897  -0.08500  -0.24797  -0.21400  -0.06900  -0.38288   0.14544  -0.38467  -0.30573   0.09332  -0.20186   0.53607   0.20884   0.78785   0.22224  -0.28198  -0.06900  -0.14700  -0.20300  -0.34799  -0.40400  -0.14300  -0.44900  -0.14400  -0.06900  -0.10700  -0.13900  -0.08500  -0.37999  -0.35399  -0.85016  -0.42610  -0.15080   0.15566  -0.54857  -0.04838  -0.58147  -1.52950   0.64905  -0.54799  -0.01238  -1.15789  -0.13656   0.33175  -0.68753  -0.51989   0.36185   0.69560  -0.31068   0.06609  -0.61268   0.91197   1.57317  -0.09898  -0.48718  -0.35179   0.93910   0.31403  -0.91202  -0.66195  -1.18086  -0.14569  -0.05157   0.87609  -0.50511  -0.26694  -0.90357  -1.45362  -0.53581   0.34391  -0.64010  -0.37945  -0.36864  -0.02689   0.52478  -0.51178  -0.39051   3.53094  32.00000  32.00000  32.00000  32.00000  32.00000
  -0.66218   0.56223  -0.25896  -0.59826  -0.22900  -0.50000  -0.17200   4.42278  -0.13100  -0.22874   0.42113  -0.31634  -0.08500   0.72823  -0.21400  -0.06900   0.64718   0.10703  -0.79432  -0.23981  -0.53224  -0.72260  -0.00680  -0.34288  -0.17782  -0.39457   0.22421  -0.06900  -0.14700  -0.20300  -0.34800  -0.40400  -0.14300  -0.44900  -0.14400  -0.06900  -0.10700  -0.13900  -0.08500  -0.01555  -0.02354  -0.29091  -0.25826  -0.30197  -0.19793  -0.80410  -0.11940  -1.01836  -0.62139  -0.07252  -0.29051  -0.35212  -0.59570  -0.03849   0.20624  -0.84734  -1.15870   0.17396   0.13999  -0.19839   0.11530  -0.25709  -0.07901   0.32974  -0.41158  -0.31240  -0.24950   0.54956   1.45555  -0.91366  -0.42589  -0.41107  -0.04005   0.05668   0.39965  -0.25797  -0.41118  -1.31674  -1.68908  -0.11011   0.34400  -0.78246  -0.55517  -0.39495  -0.40966   0.64586  -0.68634  -0.50306   2.84895  32.00000  32.00000  32.00000  32.00000  32.00000
  -0.79803  -0.29700  -0.11916  -0.70518  -0.22900  -0.50000  -0.17200  -0.09300  -0.13100  -0.56500   1.21559  -0.09600  -0.08500   1.61854  -0.21400  -0.06900   1.58056   0.06911  -1.17092  -0.17701  -1.15498  -1.20395  -0.48691  -0.87200  -1.09192  -0.97398   0.67877  -0.06900  -0.14700  -0.20300  -0.34800  -0.40400  -0.14300  -0.44900  -0.14400  -0.06900  -0.10700  -0.13900  -0.08500   0.31683   0.27785   0.18167  -0.22198   0.07160  -0.47877  -1.05700  -0.03407  -0.19726   0.15700   0.14926  -0.49769  -1.87227  -0.04100   0.03000   0.08200  -1.32350  -2.64027  -0.01200   0.12355   0.07984   0.16400   0.18369  -0.98800  -0.76500  -0.72100  -0.88962  -0.60458   0.30402   5.41125  -0.91500   0.06460  -0.35056   0.63965   0.13101   0.44145   0.15974  -0.45525  -1.41124  -1.88054   0.24500   0.34400  -0.98886  -0.72202  -0.42100  -0.78066   0.57914  -0.72214  -0.60305   1.97994  65.00000  32.00000  32.00000  32.00000  32.00000
  -0.91402  -0.29700  -0.76454  -0.70513  -0.22900  -0.49986  -0.17200  -0.09300  -0.13100  -0.56490  -0.44945  -0.09613  -0.08500  -0.24738  -0.21400  -0.06900  -0.23941   0.50002  -0.86117  -0.22299  -1.15280  -0.98705  -0.05318  -0.87200  -0.78187  -0.90500  -0.28168  -0.06900  -0.14700  -0.20300  -0.34791  -0.40400  -0.14300  -0.44900  -0.14400  -0.06900  -0.10700  -0.13900  -0.08500  -0.37977  -0.35379  -1.22252  -0.41695  -0.34732   0.45227  -1.05700   0.05917  -2.33227   0.15700  -0.72490  -0.23399  -1.83964  -0.04100   0.03000   0.08200  -0.11849  -1.86386  -0.01200  -0.56678  -0.18094   0.16400  -0.80679  -0.98800  -0.76500  -0.72100  -1.04876  -0.03506   0.66271   5.38915  -0.91500  -0.90389  -0.09996   0.56952   0.10009  -0.81608  -0.50316  -1.29182  -1.75880   0.01537   0.24500   0.34400  -0.62721  -0.82093  -0.42100   0.42310   0.69498  -0.99384  -0.80305   1.12005  65.00000  32.00000  32.00000  32.00000  32.00000
  -0.91407  -0.29700  -0.11926  -0.14654  -0.22900  -0.49981  -0.17200  -0.09300  -0.13100  -0.56486  -0.45000  -0.09618  -0.08500  -0.24800  -0.21400  -0.06900   0.29050   0.42729  -1.00197  -0.22301  -0.80106  -0.93901  -0.20790  -0.87200  -0.34509  -0.82104  -0.28200  -0.06900  -0.14700  -0.20300  -0.34788  -0.40400  -0.14300  -0.44900  -0.14400  -0.06900  -0.10700  -0.13900  -0.08500  -0.38000  -0.35400  -1.22300  -0.36612  -0.90287  -0.02612  -1.05700   1.65688  -2.71504   0.15700   0.01747  -0.87048  -2.11981  -0.04100   0.03000   0.08200  -2.27031  -2.15462  -0.01200   0.18751  -2.41826   0.16400  -1.58440  -0.98800  -0.76500  -0.72100  -1.82636  -0.57855   0.50896   2.49917  -0.91500  -1.65447  -0.39985   0.49865   1.87781  -0.60567  -0.82414  -0.74159  -2.04450   0.01600   0.24500   0.34400  -0.91789  -0.62613  -0.42100  -0.63973   0.24335  -0.49131  -0.81314   0.70994  65.00000  32.00000  32.00000  32.00000  32.00000
  -1.16458  -0.29700  -0.34230  -0.71696  -0.22900  -0.33877  -0.17200  -0.09300  -0.13100  -0.44932  -0.45000  -0.55618  -0.08500  -0.24800  -0.21400  -0.06900  -0.82668   1.56002  -1.09621  -0.23980  -0.80570  -0.97810  -0.11834  -1.17863  -0.45158  -1.17456  -0.28200  -0.06900  -0.14700  -0.20300  -0.24210  -0.40400  -0.14300  -0.44900  -0.14400  -0.06900  -0.10700  -0.13900  -0.08500  -0.38000  -0.35400  -1.22300  -0.59475  -1.15266  -0.48461  -1.05700   0.22272  -0.95895   0.15700  -0.68115  -0.96627  -1.19464  -0.04100   0.03000   0.08200  -0.25651  -1.11136  -0.01200  -0.47509  -1.19258   0.16400  -0.69241  -0.98800  -0.76500  -0.72100  -0.89983   0.17395   0.84329   0.76023  -0.91500  -0.84431  -0.03690   0.55095   0.64559  -1.38776  -1.64384  -1.71420  -1.05396   0.01600   0.24500   0.34400  -0.96616  -0.77858  -0.42100  -0.60377   0.60815  -0.81720  -1.34479   0.80368  32.00000  32.00000  32.00000  32.00000  32.00000
  -1.37082  -0.29700  -0.55040  -0.29674  -0.22900  -0.50000  -0.17200  -0.09300  -0.13100  -0.56500  -0.45000  -0.94200  -0.08500  -0.24800  -0.21400  -0.06900  -1.70864   2.52553  -1.21088  -0.25259  -0.79653  -0.97765   0.07903  -0.79403  -0.38628  -1.47349  -0.28200  -0.06900  -0.14700  -0.20300  -0.34800  -0.29528  -0.14300  -0.44900  -0.14400  -0.06900  -0.10700  -0.13900  -0.08500  -0.38000  -0.35400  -1.22300  -0.76683  -1.48894  -0.49224  -1.05700  -0.46886   0.04700   0.15700  -1.45786  -1.20939   0.10400  -0.04100   0.03000   0.08200   1.21673  -0.05600  -0.01200  -1.34490   1.15792   0.16400   0.08253  -0.98800  -0.76500  -0.72100  -0.15176   1.09999   0.83982  -1.38499  -0.91500  -0.11797   0.80125   0.77986  -1.86899  -1.22570  -2.37280  -2.21918  -0.36600   0.01600   0.24500   0.34400  -1.16900  -0.82100  -0.42100  -0.51084   0.42166  -0.69855  -1.80582  -0.18308  32.00000  32.00000  32.00000  32.00000  32.00000
  -1.29805  -0.29700  -0.63694  -0.21541  -0.22900  -0.50000  -0.17200  -0.09300  -0.13100  -0.56500  -0.45000  -0.94200  -0.08500  -0.24800  -0.21400  -0.06900  -1.65098   2.16223  -1.11536  -0.25947  -0.69512  -0.89493   0.28426  -0.10676  -0.22738  -1.30342  -0.28200  -0.06900  -0.14700  -0.20300  -0.34800  -0.30703  -0.14300  -0.44900  -0.14400  -0.06900  -0.10700  -0.13900  -0.08500  -0.38000  -0.35400  -1.22300  -0.76355  -1.47958  -0.30691  -1.05700  -0.56336   0.04700   0.15700  -1.40630  -0.72591   0.10400  -0.04100   0.03000   0.08200   0.90293  -0.05600  -0.01200  -1.29649   0.84322   0.16400   0.17110  -0.98800  -0.76500  -0.72100  -0.06092   1.20177   0.26793  -1.38500  -0.91500  -0.05261   0.91553   0.24557  -1.17288  -0.93866  -1.70820  -2.12909  -0.36600   0.01600   0.24500   0.34400  -1.16900  -0.82100  -0.42100  -0.12569   0.39552  -0.67600  -1.64412  -0.32387  32.00000  32.00000  32.00000  32.00000  32.00000
  -1.14603  -0.29700  -0.76500  -0.14595  -0.22900  -0.49974  -0.17200  -0.09300  -0.13100  -0.56481  -0.44968  -0.94200  -0.08500  -0.24800  -0.21400  -0.06900  -1.64469   1.53999  -0.89910  -0.27398  -0.52221  -0.71513   0.74271   0.81100  -0.07107  -1.13596  -0.28200  -0.06900  -0.14700  -0.20300  -0.34800  -0.28500  -0.14300  -0.44891  -0.14339  -0.06900  -0.10700  -0.13900  -0.08500  -0.37987  -0.35389  -1.22300  -0.73802  -1.76554  -0.20876  -1.05700  -0.17237   0.04700   0.15700  -1.66984  -0.44864   0.10400  -0.04100   0.03000   0.08200   0.86003  -0.05600  -0.01200  -1.59595   0.79897   0.16400  -0.26140  -0.98800  -0.76500  -0.72100  -0.49743   1.41298  -0.02830  -1.38500  -0.91500  -0.43868   1.13702  -0.05125  -0.03223  -0.32507   0.02023  -1.71298  -0.36600   0.01600   0.24500   0.34400  -1.16900  -0.82100  -0.42100   0.82437   0.38498  -0.67183  -1.30508   0.10976  65.00000  32.00000  32.00000  32.00000  32.00000
  -1.03006  -0.29700  -0.76477  -0.70471  -0.22900   0.85199  -0.17200  -0.09300  -0.13100   0.40327   1.21559  -0.94200  -0.08500  -0.24800  -0.21400  -0.06900  -0.42014   0.70633  -0.96009  -0.22301  -1.20973  -0.99695   0.06512   0.81044  -0.74570  -1.25802  -0.28200  -0.06900  -0.14700  -0.20300  -0.34800  -0.40396  -0.14300  -0.00833   3.02562  -0.06900  -0.10700  -0.13900  -0.08500   0.31683   0.23984  -1.22294  -0.65710  -0.84725   0.37560  -1.05700  -0.15159   0.04700   0.15700  -0.92088  -0.46595   0.10400  -0.04100   0.03000   0.08200   4.61988  -0.05600  -0.01200  -1.45236  -0.93102   0.16400   0.41517  -0.98800  -0.76500  -0.72100  -0.05465   0.96860   0.23900  -1.38500  -0.91500  -0.86906   0.91659   0.24285   1.67327   0.98114   0.76969  -0.33004  -0.36609   0.01581   0.24500   0.34400  -1.16895  -0.82100  -0.42100   0.01519   0.74675  -0.26031  -1.05613   4.12678  65.00000  32.00000  32.00000  32.00000  32.00000
  -0.79813  -0.29700  -0.11913  -0.14638  -0.22900  -0.49972  -0.17200  -0.09300  -0.13100  -0.56480   2.88228  -0.94200  -0.08500  -0.24800  -0.21400  -0.06900   1.41515   0.08932  -1.15692  -0.17402  -1.13605  -1.08998  -0.30587   0.81001  -0.61612  -1.16309  -0.28200  -0.06900  -0.14700  -0.20300  -0.34800  -0.28508  -0.14300  -0.44891  -0.14334  -0.06900  -0.10700  -0.13900  -0.08500   1.01370   0.93467  -0.82117  -0.82092  -0.35029  -0.27872  -1.05700  -1.26445   0.04711   0.15700  -0.05718  -0.64901   0.10408  -0.04100   0.03000   0.08200   1.27587  -0.05587  -0.01200   0.20556   1.06014   0.16400   1.08661  -0.98800  -0.76500  -0.72100   0.85442  -0.63662   0.62421  -1.38500  -0.91500   0.87943  -0.56450   0.42514  -0.07115   1.06055  -0.88750  -0.34439  -1.04282  -1.36952   0.24500   0.34400  -0.84114  -0.82098  -0.42100  -0.35067   0.24326  -0.49108  -0.66520  -0.18846  65.00000  32.00000  32.00000  32.00000  32.00000
  -0.91609  -0.29700  -0.11900  -0.71617  -0.22900  -0.17899  -0.17200  -0.09300  -0.13100  -0.33510   1.65838  -0.74128  -0.08500  -0.24800  -0.21400  -0.06900   0.47543   0.40464  -1.03993  -0.19866  -1.17430  -1.06980  -0.18500  -0.72527  -0.76650  -1.18138  -0.28200  -0.06900  -0.14700  -0.20300  -0.11075  -0.37809  -0.14300  -0.44900  -0.14400  -0.06900  -0.10700  -0.13900  -0.08500   0.50187   0.41151  -1.02100  -0.66791  -0.56114   0.06383  -1.05700  -0.57824  -0.19857   0.15700  -0.22021  -0.54261  -0.26210  -0.04100   0.03000   0.08200  -0.14872   0.63156  -0.01200  -0.03963  -0.13771   0.16400   0.40898  -0.98800  -0.76500  -0.72100   0.05375  -0.26311   0.86779  -1.24502  -0.91500   0.19003  -0.27906   0.39897  -0.05569   0.20764  -0.56113  -0.92685  -1.14533  -0.81259   0.24500   0.34400  -0.87730  -0.79281  -0.42100   0.12900   0.56597  -0.66280  -0.83495   1.05990  32.00000  32.00000  32.00000  32.00000  32.00000
  -0.94959  -0.29700  -0.47078  -0.83670  -0.22900   0.06288  -0.17200  -0.09300  -0.13100  -0.16187   0.34241  -0.29713  -0.08500  -0.24800  -0.21400  -0.06900   0.25672   0.47493  -1.00781  -0.21159  -1.20370  -1.07366  -0.19096  -1.79120  -0.81489  -1.34894  -0.28200  -0.06900  -0.14700  -0.20300  -0.13030  -0.38788  -0.14300  -0.44900  -0.14400  -0.06900  -0.10700  -0.13900  -0.08500  -0.04858  -0.05349  -1.12743  -0.47203  -0.84018   0.25631  -1.05700   0.02619  -0.18903   0.15700  -0.00477   0.40727  -0.23981  -0.04100   0.03000   0.08200  -1.51187   0.56219  -0.01200  -0.52933  -1.50777   0.16400  -0.43251  -0.98800  -0.76500  -0.72100  -0.76949   0.22344   0.45625  -1.25656  -0.91500  -0.59025   0.06940   0.19129   1.72229  -0.40818  -0.47524  -1.01651  -0.91956  -0.42383   0.24500   0.34400  -0.81544  -0.79746  -0.42100  -0.03839   0.70910  -0.73710  -0.86079   1.71499  32.00000  32.00000  32.00000  32.00000  32.00000
  -1.03000  -0.29700  -0.76500  -0.70926  -0.22900  -0.03758  -0.17200  -0.09300  -0.13100  -0.23382  -0.45000  -0.09600  -0.08500  -0.24800  -0.21400  -0.06900   0.15000   0.61900  -1.08447  -0.22300  -1.23392  -1.09068  -0.16138  -2.56000  -0.79000  -1.71500  -0.28200  -0.06900  -0.14700  -0.20300  -0.34800  -0.37420  -0.14300  -0.44900  -0.14400  -0.06900  -0.10700  -0.13900  -0.08500  -0.38000  -0.35400  -1.22300  -0.43094  -1.26076   0.18000  -1.05700   0.05900   0.04700   0.15700   0.13850   0.98968   0.10400  -0.04100   0.03000   0.08200  -1.96431  -0.05600  -0.01200  -0.87244  -2.03067   0.16400  -0.65410  -0.98800  -0.76500  -0.72100  -0.89475   0.41556   0.22321  -1.38500  -0.91500  -0.77343   0.28462   0.17515   2.40089  -0.81123  -0.84693  -1.36330  -0.36600   0.01600   0.24500   0.34400  -0.87700  -0.82100  -0.42100  -0.20568   0.69717  -0.80896  -0.99121   1.38411  65.00000  32.00000  32.00000  32.00000  32.00000
  -0.79816  -0.29700  -0.76500  -0.14640  -0.22900  -0.49966  -0.17200  -0.09300  -0.13100  -0.56475  -0.45000  -0.09600  -0.08500  -0.24800  -0.21400  -0.06900   0.40582   0.27524  -0.90912  -0.22300  -0.93221  -0.85916  -0.06107  -0.87318  -0.23939  -0.91756  -0.28200  -0.06900  -0.14700  -0.20300  -0.34800  -0.25508  -0.14300  -0.44900  -0.14400  -0.06900  -0.10700  -0.13900  -0.08500  -0.38000  -0.35400   0.03712  -0.08824  -0.77234  -0.23371  -1.05700   0.05900   1.63289   0.15700  -0.43455  -0.11918   1.39909  -0.04100   0.03000   0.08200  -1.47835   1.14916  -0.01200  -0.24644  -1.54435   0.16400  -0.63801  -0.98800  -0.76500  -0.72100  -0.87601  -0.93904  -0.28564   1.43702  -0.91500  -0.75801  -0.87218  -0.28168   1.82040  -0.41328  -0.17447  -0.16084  -1.43825   0.01600   0.24500   0.34400  -0.66815  -0.62614  -0.42100  -0.80158   0.38522  -0.67209  -0.70120   3.26869  65.00000  32.00000  32.00000  32.00000  32.00000
   0.13511  -0.29700   0.52600   0.68854  -0.22900  -0.50000  -0.17200  -0.09300  -0.13100  -0.56500   0.36823  -0.51150  -0.08500  -0.24800  -0.21400  -0.06900  -0.31932  -0.31332   0.44822  -0.22300   0.29685   0.44258   0.07858   0.31446   0.74229   0.36106  -0.28200  -0.06900   8.19135  -0.20300  -0.34800   0.03507   0.81864  -0.44900  -0.14400  -0.06900  -0.10700  -0.13900  -0.08500  -0.03768  -0.04999   0.31106  -0.41727   0.56872   1.06651   0.64174   1.46406   0.14056  -0.64591  -0.48797   0.21570   0.37848  -0.39797   0.32956  -1.16930   0.15394   0.15216  -1.64583  -0.92372  -0.01471   0.15252  -0.37114  -0.05128   0.45310   1.14289   1.78783   0.02829   0.10285  -0.19962   0.12590   1.09482   1.34072  -0.04526  -0.07321   0.38069   0.43052   0.43032  -0.04030  -0.45700  -1.05263  -1.13524  -0.06954   0.07468   0.10218   1.13681  -0.25922   0.23499   0.46645   3.22576  65.00000  32.00000  32.00000  32.00000  32.00000
   0.07446  -0.29700   0.15145   0.76054  -0.22900  -0.50000  -0.17200  -0.09300  -0.13100  -0.56500   0.22164  -0.28138  -0.08500   0.06115  -0.21400  -0.06900  -0.13818  -0.26033   0.21163  -0.15810   0.21760   0.23587   0.14395  -0.03024   0.44669   0.24001   0.15398  -0.06900   6.19111  -0.20300  -0.34800   0.18638   1.29831  -0.44900  -0.14400  -0.06900  -0.10700  -0.13900  -0.08500  -0.09901  -0.05213   0.22191  -0.21239   0.51574   0.83887   0.37113   1.65935  -0.17483   0.15034  -0.45677  -0.02482   0.34980  -0.01313   0.15769  -0.47351   0.02371   0.14817  -0.62745  -0.80253  -0.11089   0.08455  -0.52927  -0.05645   0.02203   0.60490   1.23165  -0.09141   0.16658  -0.12505  -0.00077   0.74586   1.21969  -0.11828   0.01170   0.19420   0.39597   0.23978   0.05971  -0.46289  -0.54190  -0.57513  -0.14013   0.01311   0.01525   0.71988  -0.22008   0.15854   0.24163   2.98448  32.00000  32.00000  32.00000  32.00000  32.00000
   0.24700  -0.29700  -0.11900   0.97300  -0.22900  -0.50000  -0.17200  -0.09300  -0.13100  -0.56500   1.21600  -0.09600  -0.08500   1.61900  -0.21400  -0.06900   0.28100  -0.47400   0.27100  -0.01200   0.22300  -0.03000  -0.55400  -0.20000   0.44900   0.19400   2.35100  -0.06900   3.18400  -0.20300  -0.34800   0.43000   1.63700  -0.44900  -0.14400  -0.06900  -0.10700  -0.13900  -0.08500   0.31700   0.58100   0.85200   0.20200   0.48200   1.02500   0.70700   2.07700  -0.85800  -0.46700  -0.32800  -0.28100  -0.67000   1.08800  -0.61100  -0.43900   0.75400  -1.00000  -0.71200  -0.69200   0.05400   0.15200  -0.93200   0.74500   0.16700   0.54600   0.77800  -0.72400   0.31300   0.92700   0.92600   0.33000   0.70000  -0.60900  -0.10000   0.16800   0.51100   0.70600   0.85200  -0.01600  -0.60800  -0.67700  -0.14300   0.24200  -0.04400   0.39500  -0.27400   0.22100   0.20000   3.48000  65.00000  32.00000  32.00000  32.00000  32.00000
  -0.11842  -0.29490  -0.45711   0.38637  -0.22900  -0.49994  -0.17200   6.72524  -0.13100  -0.05744   0.34270  -0.09645  -0.08500   0.64034  -0.21394  -0.06900  -0.14903  -0.18930  -0.00125  -0.12270  -0.16207  -0.19705  -0.16885  -0.33182   0.18168  -0.01465   0.97081  -0.06900   1.43793  -0.20300  -0.34792  -0.00717   0.70395  -0.44899  -0.14400  -0.06900  -0.10700  -0.13900  -0.08500  -0.04836   0.09088  -0.23508  -0.06808   0.24640   1.12946  -0.21705   0.93278  -0.99203  -1.70149   0.15953  -0.80314  -0.34392   0.47228  -0.64539  -0.16559   0.15559  -0.66267  -0.34461   0.32889  -0.01914   0.15817  -0.73918   0.76891   1.44140  -0.11739  -0.38072  -0.27597   0.67964   0.45465  -0.03593  -0.11463  -0.47729   0.07086  -0.02152   1.39545   0.44382   0.28226   0.16423  -0.57103  -1.01898  -0.14206  -0.28062   0.02000  -0.24156   0.86237   0.22848  -0.18310  -0.02819   3.49560  32.00000  32.00000  32.00000  32.00000  32.00000
  -0.45000  -0.29700  -0.76500  -0.14600  -0.22900  -0.50000  -0.17200  12.92499  -0.13100   0.40400  -0.45000  -0.09600  -0.08500  -0.24800  -0.21400  -0.06900  -0.54000   0.06900  -0.24800  -0.22300  -0.51300  -0.34900   0.18000  -0.45300  -0.06300  -0.20500  -0.28200  -0.06900  -0.14700  -0.20300  -0.34800  -0.40400  -0.14300  -0.44900  -0.14400  -0.06900  -0.10700  -0.13900  -0.08500  -0.38000  -0.35400  -1.22300  -0.31300   0.03300   1.22700  -1.05700  -0.10600  -1.11500  -2.82500   0.60200  -1.27900  -0.04800  -0.08400  -0.67800   0.08200  -0.38700  -0.35600  -0.01200   1.25700  -0.08500   0.16400  -0.56400   0.79000   2.60000  -0.72100  -1.43500   0.13200   1.01300   0.02500  -0.91000  -0.51800  -1.54700   0.69000   0.05000   2.51400   0.38500  -0.10200  -0.45900  -1.07400  -1.39400   0.34400  -0.40500  -0.18100  -0.42100   1.29000   0.68500  -0.55000  -0.23500   3.51000  65.00000  32.00000  32.00000  32.00000  32.00000
  -0.63211  -0.29498  -0.42662  -0.43846  -0.22900  -0.49996  -0.17200   6.11000  -0.13100  -0.10325   0.42144  -0.09645  -0.08500   0.72858  -0.21397  -0.06900   0.56976   0.06908  -0.73101  -0.19903  -0.84812  -0.79609  -0.16852  -0.67138  -0.60026  -0.60678   0.22068  -0.06900  -0.14700  -0.20300  -0.34795  -0.40400  -0.14300  -0.44899  -0.14400  -0.06900  -0.10700  -0.13900  -0.08500  -0.01542  -0.02342  -0.48752  -0.26552   0.05316   0.33324  -1.05641  -0.06823  -0.63366  -1.26352   0.36555  -0.86950  -1.00263  -0.06285  -0.30695   0.08229  -0.87745  -1.55149  -0.01156   0.66357   0.00101   0.16389  -0.17284  -0.13972   0.83864  -0.72027  -1.14871  -0.25417   0.64186   2.84387  -0.91232  -0.21321  -0.92085   0.66279   0.09227   1.42793   0.26620  -0.28687  -0.95755  -1.49654  -0.53562   0.34382  -0.71076  -0.46425  -0.42094   0.20498   0.62935  -0.63994  -0.42768   2.70951  32.00000  32.00000  32.00000  32.00000  32.00000
  -0.70611  -0.29700  -0.55033  -0.70500  -0.22900  -0.50000  -0.17200  -0.09299  -0.13100  -0.56500   0.10362   0.21276  -0.08500   0.37242  -0.21400  -0.06900   1.02973   0.09801  -1.03226  -0.17450  -0.93103  -1.03283  -0.41803  -0.71908  -1.04742  -0.73048   0.03735  -0.06900  -0.14700  -0.20300  -0.34800  -0.40400  -0.14300  -0.44900  -0.14400  -0.06900  -0.10700  -0.13900  -0.08500  -0.14838  -0.14398   0.02309  -0.02738   0.04917  -0.37861  -1.05700   0.03577  -0.86993   0.23693  -0.40868  -0.22721  -1.23600  -0.15159   0.11394   0.08200  -0.52899  -1.54994  -0.01200  -0.30817  -0.10383   0.16400  -0.51345  -0.40989  -0.76499  -0.72100  -1.03266  -0.25726   0.37289   3.64019  -0.91500  -0.61265  -0.21151   0.43997   0.34906  -0.35890  -0.24983  -0.74634  -1.26014  -0.99213  -0.53238  -0.48520  -0.78562  -0.69284  -0.42100  -0.62717   0.65645  -0.90361  -0.48106   1.65031  32.00000  32.00000  32.00000  32.00000  32.00000
  -0.81581  -0.29700  -0.40753  -0.71534  -0.22900  -0.35999  -0.17200  -0.09300  -0.13100  -0.46455  -0.18805  -0.06088  -0.08500   0.04556  -0.21400  -0.06900   0.39963   0.32832  -0.95750  -0.21120  -0.86306  -0.93059  -0.12687  -0.57969  -0.63610  -0.73456  -0.13090  -0.06900  -0.14700  -0.20300  -0.25604  -0.40400  -0.14300  -0.44900  -0.14400  -0.06900  -0.10700  -0.13900  -0.08500  -0.27041  -0.25463  -0.63422  -0.27619  -0.26490  -0.12843  -1.05700   0.34301  -0.93647   0.19473  -0.41881  -0.27505  -1.39328  -0.22347   0.06963   0.08200  -0.49246  -1.43327  -0.01200  -0.24638  -1.08329   0.16400  -0.78640  -0.35658  -0.76500  -0.72100  -1.13083  -0.26015   0.44480   2.37022  -0.91500  -0.91360  -0.32008   0.25235   1.29565  -0.52378  -0.61167  -0.87057  -1.38694  -0.46061  -0.12200  -0.04747  -0.80043  -0.70098  -0.42100  -0.43596   0.62592  -0.82883  -0.67977   1.20708  32.00000  32.00000  32.00000  32.00000  32.00000
  -0.91391  -0.29700  -0.11933  -1.26448  -0.22900   0.17552  -0.17200  -0.09300  -0.13100  -0.08035  -0.45000  -0.09597  -0.08500  -0.24800  -0.21400  -0.06900  -0.23962   0.49989  -0.86105  -0.22300  -1.15267  -0.98689  -0.05299  -0.87166  -0.78177  -0.90480  -0.28200  -0.06900  -0.14700  -0.20300   0.09568  -0.40400  -0.14300  -0.44900  -0.14400  -0.06900  -0.10700  -0.13900  -0.08500  -0.38000  -0.35400  -1.22260  -0.41689  -0.34698   0.45252  -1.05700   0.05932   0.15084   0.15704  -0.72781   0.04474  -1.83949  -0.04121   0.03004   0.08200   1.12862  -1.19701  -0.01200  -0.38994  -2.51882   0.16400  -0.77717  -0.98728  -0.76500  -0.72100  -0.87927   0.26356   0.73875   0.64612  -0.91500  -1.02306  -0.30901  -0.30854   3.26732  -0.60010  -0.43931  -1.08788  -1.71868   0.01581   0.24460   0.34358  -0.62713  -0.82088  -0.42100   0.42326   0.86179  -0.86199  -0.80290   1.25980  65.00000  32.00000  32.00000  32.00000  32.00000
  -0.75445  -0.29700  -0.23606  -0.71589  -0.22900  -0.35313  -0.17200  -0.09300  -0.13100  -0.45963  -0.45000  -0.59054  -0.08500  -0.24800  -0.21400  -0.06900  -0.33990   0.41718  -0.66640  -0.29602  -0.54971  -0.45715   0.82109  -0.18896   0.24415  -0.45343  -0.28200  -0.06900  -0.14700  -0.20300  -0.25153  -0.40400  -0.14300  -0.44900  -0.14400  -0.06900  -0.10700  -0.13900  -0.08500  -0.38000  -0.35400  -1.22300  -0.62773  -0.27711   0.03832  -0.92997   0.13970  -0.72087   0.31626  -0.45119  -0.30848  -0.89647  -0.09865   0.17943   0.14932  -0.42031  -0.93928   0.07384  -0.85371  -1.02451   0.16698  -0.22905  -0.49131  -0.76500  -0.72100  -0.72823  -0.34173   0.74331   0.92143  -0.91500  -0.66258   0.78455   0.12373   1.12507   0.06356  -0.62715  -0.83645  -1.25001  -0.65756   0.24500   0.34400  -0.73432  -0.64573  -0.42100  -0.41101   0.59492  -0.75593  -0.73789   0.98224  32.00000  32.00000  32.00000  32.00000  32.00000
  -0.60772  -0.29700  -0.11900  -0.33369  -0.22900  -0.50000  -0.17200  -0.09300  -0.13100  -0.56500  -0.45000  -0.94200  -0.08500  -0.24800  -0.21400  -0.06900  -0.80780   0.39052  -0.39459  -0.34870  -0.32811  -0.03143   1.78644  -0.20774   0.63794  -0.34145  -0.28200  -0.06900  -0.14700  -0.20300  -0.34800  -0.32503   0.03419  -0.44900  -0.14400  -0.06900  -0.10700  -0.13900  -0.08500  -0.38000  -0.35400  -1.22300  -0.76940  -0.28109   0.25090  -0.82351  -0.07105   0.01629   0.41971  -0.30924  -0.46128  -0.18617   0.16163   0.27655   0.20574   0.16352  -0.49024   0.14579  -1.35283   0.26767   0.16947   0.88683  -0.98800  -0.76500  -0.72100   0.48926  -0.45049   0.99164   0.46375  -0.91500   0.64169   2.04821   0.08697  -0.50041   0.60417  -0.01948  -0.70123  -1.29914  -1.09347   0.24500   0.34400  -0.64692  -0.64661  -0.42100   0.04624   0.38986  -0.54713  -0.64473   0.96496  32.00000  32.00000  32.00000  32.00000  32.00000
  -0.75415  -0.29700  -0.24701   0.05408  -0.22900  -0.50000  -0.17200  -0.09300  -0.13100  -0.56500  -0.45000  -0.94200  -0.08500  -0.24800  -0.21400  -0.06900  -1.08545   0.69088  -0.52015  -0.32511  -0.49415  -0.20547   1.67708   0.14442   0.34894  -0.66506  -0.28200  -0.06900  -0.14700  -0.20300  -0.34800  -0.13445  -0.02697  -0.44900  -0.14400  -0.06900  -0.10700  -0.13900  -0.08500  -0.38000  -0.35400  -1.22300  -0.76608  -0.70913   0.26557  -0.92991  -0.00803   0.04116   0.31632  -0.65540  -0.71354  -0.07394   0.08188   0.17949   0.14935   0.76394  -0.32087   0.07388  -1.26429   0.75331   0.16698   0.52082  -0.98800  -0.76500  -0.72100   0.20601   0.11751   0.88026  -0.25459  -0.91500   0.30232   1.62157   0.24630  -0.66486   0.48691  -0.10143  -0.85250  -1.14100  -0.65782   0.24500   0.34400  -0.84852  -0.71568  -0.42100   0.39775   0.18769  -0.38052  -0.82351   0.51627  32.00000  32.00000  32.00000  32.00000  32.00000
  -1.03132  -0.29700  -0.35374   0.07737  -0.22900  -0.27630  -0.17200  -0.09300  -0.13100  -0.40479  -0.17455  -0.94200  -0.08500  -0.24800  -0.21400  -0.06900  -1.37859   1.29780  -0.81109  -0.27542  -0.79848  -0.61566   1.06387  -0.13934  -0.27737  -1.24424  -0.28200  -0.06900  -0.14700  -0.20300  -0.34800  -0.12956  -0.01570  -0.37609   0.38046  -0.06900  -0.10700  -0.13900  -0.08500  -0.26476  -0.25579  -1.22300  -0.74330  -1.17064   0.29447  -1.05700  -0.25759   0.23365   0.15700  -0.28135  -1.29674  -0.00089  -0.04100   0.03000   0.08200   1.76611  -0.16184  -0.01200  -0.33788   0.57694   0.16400   0.41443  -0.98800  -0.76500  -0.72100   0.36442   0.01761   1.20530  -1.01050  -0.91500   0.39986   0.31288   0.72275  -0.72162  -0.17706  -0.27679  -1.24170  -0.91570   0.01600   0.24500   0.34400  -1.06888  -0.82100  -0.42100   0.65293   0.19774  -0.31293  -1.19057   0.21424  32.00000  32.00000  32.00000  32.00000  32.00000
  -1.08968  -0.29700  -0.29406  -0.19392  -0.22900  -0.05651  -0.17200  -0.09300  -0.13100  -0.24750   0.40995  -0.94200  -0.08500  -0.24800  -0.21400  -0.06900  -0.98159   1.28562  -0.98667  -0.24727  -0.97401  -0.83039   0.63592  -0.43687  -0.53490  -1.48357  -0.28200  -0.06900  -0.14700  -0.20300  -0.34800  -0.23544  -0.14300  -0.23830   0.22781  -0.06900  -0.10700  -0.13900  -0.08500  -0.02027  -0.05769  -1.17998  -0.77290  -1.12333  -0.12986  -1.05700  -0.80381   0.04700   0.15700  -0.32933  -1.41446   0.10400  -0.04100   0.03000   0.08200   1.28611  -0.05600  -0.01200  -0.13896   0.53814   0.16400   0.56865  -0.98800  -0.76500  -0.72100   0.58892   0.07128   0.79179  -1.38500  -0.91500  -0.00839  -0.09096   1.07903  -0.97866   0.01268  -0.69234  -1.49014  -0.56982  -0.13233   0.24500   0.34400  -1.13390  -0.82100  -0.42100   0.54850   0.31407  -0.36586  -1.23685   0.63166  32.00000  32.00000  32.00000  32.00000  32.00000
  -1.14597  -0.29700  -0.11911  -0.70481  -0.22900  -0.49939  -0.17200  -0.09300  -0.13100  -0.56456   1.21561  -0.94200  -0.08500  -0.24800  -0.21400  -0.06900  -0.18551   0.89137  -1.18590  -0.22301  -1.22486  -1.07989   0.01827  -1.71517  -0.72998  -1.73787  -0.28200  -0.06900  -0.14700  -0.20300  -0.34800  -0.40398  -0.14300  -0.44871  -0.14346  -0.06900  -0.10700  -0.13900  -0.08500   0.31684   0.12596  -1.22294  -0.82096  -1.16385  -0.20905  -1.05700  -1.13098   0.04700   0.15700  -0.32270  -0.77069   0.10400  -0.04100   0.03000   0.08200   0.28290  -0.05600  -0.01200  -0.12668   0.22093   0.16400   0.97286  -0.98800  -0.76500  -0.72100   0.74518  -0.37990   1.29750  -1.38500  -0.91500   0.68842  -0.21623   0.68854  -1.86811  -0.27378  -1.38547  -2.07052  -0.36611   0.01578   0.24500   0.34400  -1.16895  -0.82100  -0.42100   0.48692   0.55193  -0.81264  -1.24801   0.03096  65.00000  32.00000  32.00000  32.00000  32.00000
  -0.98324  -0.29700  -0.33365  -0.64022  -0.22900   0.37358  -0.17200  -0.09300  -0.13100   0.06068   0.33282  -0.51519  -0.08500  -0.24800  -0.21400  -0.06900  -0.31121   0.73822  -0.96985  -0.22363  -1.13112  -0.97031   0.17458  -0.95824  -0.75335  -1.27142  -0.28200  -0.06900  -0.14700  -0.20300  -0.17577  -0.38837  -0.14300  -0.13928  -0.14400  -0.06900  -0.10700  -0.13900  -0.08500  -0.05255  -0.08528  -1.17019  -0.61200  -0.66279  -0.00028  -1.05700  -0.49484  -0.17373   0.15700  -0.51196  -0.66895  -0.87676  -0.04100   0.03000   0.08200  -0.22672   2.04322  -0.01200  -0.17577   0.02729   0.16400   0.15170  -0.98800  -0.76500  -0.72100   0.31663   0.25689   0.18137  -1.23210  -0.91500  -0.49948  -0.31167   0.50285  -0.00524  -0.14850  -0.64069  -1.28299  -1.13443  -0.16607   0.24500   0.34400  -0.85247  -0.82100  -0.42100   0.53769   0.56379  -0.48158  -0.96576   1.61048  32.00000  32.00000  32.00000  32.00000  32.00000
  -0.91405  -0.29700  -0.11951  -1.26457  -0.22900   0.85250  -0.17200  -0.09300  -0.13100   0.40364  -0.45000  -0.09600  -0.08500  -0.24800  -0.21400  -0.06900  -0.23983   0.50005  -0.86110  -0.22300  -1.15304  -0.98704  -0.05305  -0.87272  -0.78200  -0.90534  -0.28200  -0.06900  -0.14700  -0.20300   0.65121  -0.40399  -0.14300  -0.44886  -0.14400  -0.06900  -0.10700  -0.13900  -0.08500  -0.38000  -0.35400  -1.22300  -0.41701  -0.34738   0.45288  -1.05700   0.05900  -1.53168   0.15700  -0.72757   0.04541  -1.83917  -0.04100   0.03000   0.08200  -0.71770   2.19513  -0.01200  -0.38022  -1.79933   0.16400  -0.57506  -0.98800  -0.76500  -0.72100  -0.63115   0.69881   0.25802  -0.79541  -0.91500  -1.02988  -0.31973  -0.55846   2.48734  -0.42819  -0.28820  -0.91122  -1.68945   0.01600   0.24500   0.34400  -0.62711  -0.82100  -0.42100   0.42373   0.86188  -0.58710  -0.80308   1.91983  65.00000  32.00000  32.00000  32.00000  32.00000
  -0.96660  -0.29700  -0.60327  -0.69882  -0.22900   0.10668  -0.17200  -0.09300  -0.13100  -0.13037  -0.45000  -0.09600  -0.08500  -0.24800  -0.21400  -0.06900   0.01450   0.54601  -0.97848  -0.22300  -1.15216  -1.03159  -0.13111  -1.38119  -0.74552  -1.16067  -0.28200  -0.06900  -0.14700  -0.20300  -0.20578  -0.36716  -0.14300  -0.35022  -0.14400  -0.06900  -0.10700  -0.13900  -0.08500  -0.38000  -0.35400  -1.12846  -0.40990  -1.10462   0.25725  -1.05700   0.05900   1.38634   0.15700  -0.44253   0.18647   0.65460  -0.04100   0.03000   0.08200  -1.59603   2.73456  -0.01200  -0.66410  -1.44361   0.16400  -0.62978  -0.98800  -0.76500  -0.72100  -0.80624   0.39731   0.30545  -0.89495  -0.91500  -0.85433  -0.00591   0.07823   1.91589  -0.66635  -0.42499  -1.13451  -0.98104   0.01600   0.24500   0.34400  -0.73859  -0.80638  -0.42100   0.10646   0.65562  -0.69922  -0.89032   2.03267  32.00000  32.00000  32.00000  32.00000  32.00000
  -0.99965  -0.29700  -0.65361  -0.55424  -0.22900  -0.21975  -0.17200  -0.09300  -0.13100  -0.36429  -0.45000  -0.09600  -0.08500  -0.24800  -0.21400  -0.06900   0.18349   0.57400  -1.05477  -0.22300  -1.15081  -1.05942  -0.18079  -1.72868  -0.71792  -1.33429  -0.28200  -0.06900  -0.14700  -0.20300  -0.34800  -0.34233  -0.14300  -0.44900  -0.14400  -0.06900  -0.10700  -0.13900  -0.08500  -0.38000  -0.35400  -1.05803  -0.40263  -1.58614   0.12584  -1.05700   0.05900   2.46807   0.15700  -0.27593   0.31414   2.22689  -0.04100   0.03000   0.08200  -1.97527   1.76724  -0.01200  -0.83382  -2.08237   0.16400  -0.62928  -0.98800  -0.76500  -0.72100  -0.86982   0.28000   0.28476  -0.76864  -0.91500  -0.74721   0.17881   0.24151   2.23678  -0.78327  -0.55816  -1.23377  -0.50637   0.01600   0.24500   0.34400  -0.81204  -0.79549  -0.42100  -0.11275   0.58662  -0.76232  -0.94601   2.04651  32.00000  32.00000  32.00000  32.00000  32.00000
   0.47877  -0.29700  -0.11861   0.97285  -0.22900  -0.50000  -0.17200  -0.09300  -0.13100  -0.56500  -0.44942   0.74919  -0.08500  -0.24800  -0.21400  -0.06900   0.64542  -0.59282   0.24909   0.03584   0.24303   0.30106  -0.63857  -0.03284  -0.32934   0.62183  -0.28200  -0.06900   6.51697  -0.20300  -0.34800   0.42980   2.34816  -0.44900  -0.14400  -0.06900  -0.10700  -0.13900  -0.08500  -0.37976  -0.35378   0.95658   0.38350   0.90878   0.44337   0.98376   1.85070  -0.22877   0.73017  -0.34513  -0.10781   0.23003   0.88523  -0.29255   0.48794  -0.49651  -0.06493   1.04229  -0.47232   0.23888  -0.17880  -0.60482  -0.40977  -0.13466   0.76325  -0.14182   0.37374   0.39082  -0.28289  -0.08588   0.63521   1.10617   0.39768   0.07988  -0.38843   0.42102   0.34008   0.85650   0.17861  -0.20153  -0.19360   0.13086   0.15393   0.38480   0.04364  -0.29999   0.12809   0.71182   3.19013  65.00000  32.00000  32.00000  32.00000  32.00000
   0.12105  -0.29700   0.53456   0.42891  -0.22900  -0.36637  -0.17200  -0.09300  -0.13100  -0.46913   0.22219   0.38809  -0.08500   0.06147  -0.21400  -0.06900   0.44484  -0.40100   0.08021  -0.09587   0.10449   0.06387  -0.37072  -0.02985   0.29750   0.25928   0.15444  -0.06900   5.31455  -0.20300   0.13531   0.12768   1.15807  -0.44900  -0.14400  -0.06900  -0.10700  -0.13900  -0.08500  -0.09878  -0.05187   0.50461  -0.20305   0.35780   0.69929   0.37232   1.29029  -0.30844  -0.85594   0.00722  -0.27750   0.05496   0.06963   0.24415  -0.47397   0.38119  -0.38688  -0.62798  -0.27408   0.01311   0.08450  -0.58048   0.55466   1.33940   0.60598   1.15323  -0.39735   0.31640   0.31835   1.02278   0.89598   0.56578   0.10186  -0.14548   0.11691   0.29239   0.42937   0.22615  -0.28172  -0.92920  -0.97796  -0.14692   0.01129   0.01562   0.54696  -0.14141   0.11585   0.35225   2.90657  32.00000  32.00000  32.00000  32.00000  32.00000
  -0.15705  -0.29700   0.58430  -0.39930  -0.22900  -0.02907  -0.17199  -0.09295  -0.13100  -0.22712   0.05539   0.82551  -0.08500   0.31835  -0.21400  -0.06900   0.78695  -0.30016  -0.35932  -0.09291  -0.30780  -0.36983  -0.40223  -0.37625   0.24572  -0.17940   0.51671  -0.06900   0.86350  -0.20300   0.65083  -0.15101   0.39697  -0.38596  -0.14400  -0.06900  -0.10700  -0.13900  -0.08496  -0.16856  -0.07037   0.26339  -0.28838  -0.08760   0.41568  -0.52188   0.58395  -0.80808  -2.41597   0.51612  -0.68383  -0.20170   0.00215   0.38188  -0.07605   0.55756  -0.93500  -0.22434   0.48838  -0.10060   0.16036  -0.82504   1.84012   4.10268  -0.33664   0.64620  -0.86466  -0.01522   1.02377   2.73454   0.54507  -0.40895   0.33415  -0.20688  -0.07841   0.01114   0.22534  -0.18681  -0.59474  -1.29800  -1.46207  -0.34855  -0.22220  -0.30663   0.05889   0.25895  -0.22927   0.00716   2.48547  32.00000  32.00000  32.00000  32.00000  32.00000
  -0.26043  -0.29700   0.07259  -0.32838  -0.22900  -0.21675  -0.17200   2.49553  -0.13100  -0.16910  -0.17473   0.69046  -0.08500   0.06048   0.30075  -0.06900   0.64317  -0.21891  -0.42811  -0.12212  -0.40484  -0.48452  -0.34421  -0.41120   0.05180  -0.21457   0.15304  -0.06900   0.40337  -0.20300   0.29327  -0.26620   0.15110  -0.41471  -0.14400  -0.06900  -0.10700  -0.13900  -0.08500  -0.26484  -0.19951   0.16602  -0.13724  -0.07523   0.42318  -0.76554   0.31297  -0.90256  -2.55188   0.56297  -0.59890  -0.27385  -0.46400  -0.47475  -0.00408   0.26661  -0.80179  -0.12766   0.73342  -0.10584   0.16202  -0.76548   1.91044   3.57823  -0.51166  -0.09677  -0.77955  -0.11010   0.93556   2.34071   0.05866  -0.84781   0.04979  -0.16798   0.39374   0.13008   0.11212  -0.29578  -0.69344  -1.34586  -1.18587  -0.36586  -0.24282  -0.35871   0.14656   0.37795  -0.39262  -0.05846   2.27223  32.00000  32.00000  32.00000  32.00000  32.00000
  -0.30050  -0.29700  -0.45691  -0.41260  -0.22900  -0.35338  -0.17200   3.00329  -0.13100  -0.22933  -0.45000   0.36529  -0.08500  -0.24800   1.07990  -0.06900   0.28877  -0.15931  -0.35212  -0.15951  -0.54225  -0.53369  -0.21396  -0.38721  -0.07308  -0.16483  -0.28200  -0.06900  -0.14700  -0.20300  -0.27577  -0.40400  -0.14300  -0.40801  -0.14400  -0.06900  -0.10700  -0.13900  -0.08500  -0.38000  -0.35400   0.25283   0.01472   0.12045   0.58502  -0.80504  -0.08231  -0.47871  -2.31600  -0.06461  -0.20300   0.01037  -0.70491  -1.15249   0.19433  -0.14464  -0.32777   0.06757   0.26155  -0.04155   0.25423  -0.37818   1.52731   3.05060  -0.72100  -0.64823  -0.01309  -0.60451   0.65875   2.12449  -0.36180  -0.32335  -0.22987  -0.16413   0.48978   0.25996   0.03964  -0.46493  -0.82836  -1.29223  -1.10052  -0.09153  -0.28336  -0.34793   0.28169   0.53600  -0.65102  -0.04485   2.02193  32.00000  32.00000  32.00000  32.00000  32.00000
  -0.29147  -0.29700  -0.55049  -0.33162  -0.22900  -0.49995  -0.17200   3.85587  -0.13100  -0.27103  -0.45000   0.49332  -0.08500  -0.24800   1.43901  -0.06900   0.37488  -0.17862  -0.36478  -0.14189  -0.54619  -0.63236  -0.33466  -0.36900  -0.21385  -0.09201  -0.28200  -0.06900  -0.14700  -0.20300  -0.34798  -0.40400  -0.14300  -0.44899  -0.14400  -0.06900  -0.10700  -0.13900  -0.08500  -0.38000  -0.35400   0.38019   0.10078   0.11640   0.64594  -0.73530  -0.10502  -0.42655  -2.09523  -0.02966  -0.20958   0.00356  -0.84652  -1.60083   0.22542  -0.09375  -0.24400   0.08959   0.30056  -0.05029   0.27920  -0.28088   1.42192   2.30880  -0.72100  -0.70936   0.00129  -0.47130   0.63459   1.96140  -0.39236  -0.46095  -0.47094  -0.21050   0.65042   0.33440   0.10436  -0.39732  -0.76018  -1.24134  -0.87220  -0.03685  -0.23644  -0.32771   0.43093   0.53146  -0.68179  -0.02786   1.72246  32.00000  32.00000  32.00000  32.00000  32.00000
  -0.39305  -0.29700  -0.52931  -0.70500  -0.22900  -0.50000  -0.17200  -0.09298  -0.13100  -0.56500  -0.45000   0.49334  -0.08500  -0.24800   0.65177  -0.06900   0.64564  -0.12123  -0.60374  -0.14574  -0.58333  -0.76803  -0.43133   0.02277  -0.48859  -0.14982  -0.28200  -0.06900  -0.14700  -0.20300  -0.34800  -0.40400  -0.14300  -0.44900  -0.14400  -0.06900  -0.10700  -0.13900  -0.08500  -0.38000  -0.35400   0.28106  -0.01021   0.25511   0.22908  -0.70347  -0.07450  -0.03874  -0.19174  -0.75684   0.13834   0.08277  -0.94311  -0.34244   0.23961  -0.03361  -0.12635   0.09964  -0.60734  -0.10108   0.29060  -0.34917   2.03936   0.08838  -0.72100  -0.58672   0.02369  -0.60101   0.87463   0.28278  -0.50354   0.04936  -0.52499   0.16865  -0.17558  -0.00072  -0.17932  -0.76686  -1.06281  -0.90753  -0.88592  -0.15669  -0.40966  -0.31848   0.04235   0.64283  -0.92796  -0.13777   1.54613  32.00000  32.00000  32.00000  32.00000  32.00000
  -0.45023  -0.29700  -0.76463  -0.70495  -0.22900  -0.49984  -0.17200  -0.09300  -0.13100  -0.56488  -0.45000   0.74922  -0.08500  -0.24800  -0.21400  -0.06900   1.57967  -0.20856  -1.04776  -0.13208  -0.54304  -0.91481  -0.65739  -0.45268  -1.22607  -0.36412  -0.28200  -0.06900  -0.14700  -0.20300  -0.34789  -0.40393  -0.14300  -0.44900  -0.14400  -0.06900  -0.10700  -0.13900  -0.08500  -0.38000  -0.35400   0.91055   0.47218   0.35656  -0.97613  -1.05700   0.07999  -0.27010   0.37646  -0.65501   0.02507  -0.15557  -0.34448   0.26040   0.08200  -0.14569  -0.29637  -0.01200  -0.48698  -0.20854   0.16400  -0.90479   0.59669  -0.76486  -0.72100  -1.14876  -0.12510   0.19476   0.57318  -0.91481  -0.98784  -0.17715   0.14955   0.75537  -0.70883  -0.41321  -0.55914  -0.70927  -1.01868  -1.88375  -1.92631  -0.73195  -0.56006  -0.42100  -1.35803   0.69489  -0.99380  -0.10341   1.78970  65.00000  32.00000  32.00000  32.00000  32.00000
  -0.91379  -0.29700  -0.76465  -0.70495  -0.22900  -0.49984  -0.17200  -0.09300  -0.13100  -0.56489  -0.45000  -0.94119  -0.08500  -0.24800  -0.21400  -0.06900  -0.70417   0.74454  -0.77602  -0.30792  -0.24631  -0.45924   0.92412   0.81014   0.66015  -0.35312  -0.28200  -0.06900  -0.14700  -0.20300  -0.34790  -0.40393  -0.14300  -0.44900  -0.14400  -0.06900  -0.10700  -0.13900  -0.08500  -0.38000  -0.35400  -1.22242  -0.82059  -0.34677  -0.29579  -1.05700   0.00406  -0.32404   0.15764  -0.59706  -0.09283  -0.20051  -1.03682   0.03059   0.08200  -0.35750  -0.33831  -0.01200  -0.42304  -0.42132   0.16400  -0.63505   1.75260  -0.76487  -0.72100  -0.87902  -0.63962   0.14482   0.30942  -0.91482  -0.75806  -0.61474   0.10461   0.75535  -0.88168  -1.88584  -1.16058  -0.36658   0.01535   0.24423   0.34352  -0.95874  -0.64797  -0.42100  -0.81558   0.69489  -0.99381  -1.00856   0.24114  65.00000  32.00000  32.00000  32.00000  32.00000
  -0.69679  -0.29700   0.00514  -0.52491  -0.22900  -0.38361  -0.17200  -0.09300  -0.13100  -0.48149  -0.45000  -0.67455  -0.08500  -0.24800  -0.21400  -0.06900  -0.47955   0.39653  -0.57259  -0.30334  -0.31918  -0.33684   0.88577  -0.15997   0.47041  -0.33638  -0.28200  -0.06900  -0.14700  -0.20300  -0.27155  -0.34397  -0.14300  -0.44900  -0.14400  -0.06900  -0.10700  -0.13900  -0.08500  -0.38000  -0.35400  -1.10726  -0.69248  -0.26957   0.08813  -0.95625  -0.32662  -0.24045   0.98912  -0.38495  -0.18231  -0.68386  -0.29526   0.93027   0.13539  -0.15609  -0.59686   0.05608  -0.78055  -0.42106   0.16636   0.28301   0.10018  -0.64796  -0.72100  -0.28657  -0.22514   0.57896   0.43728  -0.75060  -0.35218   0.76561  -0.05421   0.49185   0.22359  -0.29529  -0.52739  -1.04681  -0.69055  -0.04263   0.34400  -0.68527  -0.60485  -0.42100  -0.28330   0.43926  -0.57913  -0.63113   1.48665  32.00000  32.00000  32.00000  32.00000  32.00000
  -0.50728  -0.29700  -0.11900  -0.70500  -0.22900  -0.50000  -0.17200  -0.09300  -0.13100  -0.56500  -0.45000  -0.94200  -0.08500  -0.24800  -0.21400  -0.06900  -0.52667   0.20768  -0.33842  -0.36815  -0.21024   0.07937   1.75101   0.18679   0.93212  -0.03388  -0.28200  -0.06900  -0.14700  -0.20300  -0.34800  -0.40400  -0.14300  -0.44900  -0.14400  -0.06900  -0.10700  -0.13900  -0.08500  -0.38000  -0.35400  -1.22300  -0.78300   0.11500  -0.01527  -0.66827  -0.49614  -0.38632   0.54827  -0.46219  -0.31096  -0.12511   0.26083   0.39730   0.28801  -0.36815  -0.49916   0.25070  -1.80848   0.19500   0.17311   0.91128  -0.98800  -0.76500  -0.72100  -0.04378  -0.41964   1.13270   0.63729  -0.91500   0.06200   2.58718   0.22535  -0.23137   1.17452  -0.06388  -0.59879  -1.00347  -1.63370   0.24500   0.34400  -0.59085  -0.56000  -0.42100  -0.57720   0.57900  -0.72200  -0.53384   1.37481  65.00000  32.00000  32.00000  32.00000  32.00000
  -0.79789  -0.29700  -0.11884   0.41362  -0.22900  -0.50000  -0.17200  -0.09300  -0.13100  -0.56500  -0.45000  -0.94200  -0.08500  -0.24800  -0.21400  -0.06900  -1.35958   0.74477  -0.49796  -0.31202  -0.53581  -0.23989   1.85783  -0.87125   0.08144  -0.91657  -0.28200  -0.06900  -0.14700  -0.20300  -0.34800  -0.16601   0.39057  -0.44900  -0.14400  -0.06900  -0.10700  -0.13900  -0.08500  -0.38000  -0.35400  -1.22300  -0.74200  -1.06146   0.77357  -1.05688   0.78998   0.82925   0.15735   0.00381  -0.75496  -0.33599  -0.04093   0.03049   0.08206   1.23909  -0.49987  -0.01192  -0.43541   0.41415   0.16400   0.83401  -0.98758  -0.76500  -0.72100   1.55682  -0.51474   0.71129   0.18584  -0.91500   1.80751   0.96637  -0.14361  -1.03967  -0.54272   0.07202  -0.90352  -1.89343   0.01536   0.24500   0.34400  -0.74902  -0.82084  -0.42100   1.28896   0.00913  -0.19509  -0.85684   0.22081  65.00000  32.00000  32.00000  32.00000  32.00000
  -0.79819  -0.29611  -0.11883   1.53162  -0.22900  -0.50000  -0.17059  -0.09300  -0.13100  -0.56474  -0.45000  -0.94200  -0.08500  -0.24800  -0.21400  -0.06900  -1.36025   0.74558  -0.51721  -0.30598  -0.98483  -0.21127   2.31725   0.81002  -0.09611  -1.16305  -0.28200  -0.06900  -0.14700  -0.20300  -0.34800   0.66826  -0.14287  -0.44900  -0.14400  -0.06900  -0.10700  -0.13900  -0.08500  -0.38000  -0.35400  -1.22300  -0.78796  -0.93100   0.77366  -1.05700   0.31247   0.04719   0.15700  -0.75496  -1.83212   0.10389  -0.04100   0.03000   0.08200   2.62276  -0.05611  -0.01200  -0.68196   2.35411   0.16400   0.12422  -0.98800  -0.76500  -0.72100  -0.09822   0.65027   1.52167  -1.38461  -0.91500  -0.15844   0.79205   1.18617  -1.86878   1.08006  -0.52281  -0.40789  -1.39062   0.01600   0.24500   0.34400  -1.16890  -0.82100  -0.42100   1.00798  -0.68521   0.47635  -0.87929  -0.42946  65.00000  32.00000  32.00000  32.00000  32.00000
  -1.37773  -0.29619  -0.11884  -0.70456  -0.22900  -0.49966  -0.17072  -0.09300  -0.13100  -0.56452  -0.44963  -0.94200  -0.08500  -0.24800  -0.21400  -0.06900  -1.90056   2.59290  -1.20572  -0.25101  -0.87010  -0.98374   0.20188  -1.71499  -0.65284  -1.75877  -0.28200  -0.06900  -0.14700  -0.20300  -0.34800  -0.40383  -0.14300  -0.44881  -0.14400  -0.06900  -0.10700  -0.13900  -0.08500  -0.37984  -0.35389  -1.22300  -0.77799  -1.19282  -0.23382  -1.05700  -2.04075   0.04700   0.15700   1.55162  -2.84922   0.10400  -0.04100   0.03000   0.08200   0.28259  -0.05600  -0.01200   2.04942   0.22191   0.16400   0.81166  -0.98800  -0.76500  -0.72100   0.54634  -1.91903   3.34040  -1.38500  -0.91500   1.04881  -2.01250   2.35737  -1.86899  -1.56731  -1.52220  -2.57118  -0.36616   0.01600   0.24500   0.34400  -1.16900  -0.82100  -0.42100  -0.01206   0.55177  -0.81247  -1.81350  -2.13710  65.00000  32.00000  32.00000  32.00000  32.00000
  -1.14595  -0.29620  -0.11875  -0.14637  -0.22900   1.52855  -0.17074  -0.09300  -0.13100   0.88720  -0.44938  -0.94200  -0.08500  -0.24800  -0.21400  -0.06900  -2.15029   1.84460  -0.87803  -0.26798  -0.93308  -0.67211   1.51333  -1.71552  -0.80682  -1.92369  -0.28200  -0.06900  -0.14700  -0.20300  -0.34790  -0.40398  -0.14300   0.68320  -0.14400  -0.06900  -0.10700  -0.13900  -0.08500  -0.37974  -0.35373  -1.22300  -0.78797  -1.27768  -0.94730  -1.05700  -0.79101   0.04700   0.15700  -0.45321  -2.59033   0.10400  -0.04100   0.03000   0.08200   0.28220  -0.05600  -0.01200   0.14253   0.22168   0.16400   0.79256  -0.98800  -0.76500  -0.72100   2.58730   0.84914  -2.11638  -1.38500  -0.91500  -1.54554  -0.24955   2.39430  -1.86868   0.07594  -0.78983  -2.01377  -0.36617   0.01576   0.24500   0.34400  -1.16900  -0.82100  -0.42100   1.71226   0.24319   0.33236  -1.36790   3.99726  65.00000  32.00000  32.00000  32.00000  32.00000
  -0.92508  -0.29700  -0.30454  -0.64735  -0.22900   0.80100  -0.17200  -0.09300  -0.13100   0.36669   0.05280  -0.47008  -0.08500  -0.24800  -0.21400  -0.06900  -0.67901   0.71975  -0.80248  -0.22932  -1.15936  -0.88429   0.31806  -1.56942  -0.80338  -1.38451  -0.28200  -0.06900  -0.14700  -0.20300  -0.11614  -0.39009  -0.14300   0.05158  -0.14400  -0.06900  -0.10700  -0.13900  -0.08500  -0.16964  -0.14109  -1.22300  -0.58013  -0.84487  -0.16599  -1.05700  -0.25543   0.03134   0.15700  -0.47450  -0.60634  -0.82916  -0.04100   0.03000   0.08200  -0.31363   2.00944  -0.01200  -0.14941  -0.02058   0.16400  -0.06789  -0.98800  -0.76500  -0.72100   0.15523   0.47451   0.12838  -1.24357  -0.91500  -0.60332  -0.37751   0.51389   0.10481  -0.25006  -0.48098  -1.19188  -1.16685  -0.33334   0.24500   0.34400  -0.79729  -0.82100  -0.42100   0.70063   0.56125  -0.30402  -0.88756   2.16191  32.00000  32.00000  32.00000  32.00000  32.00000
  -0.91400  -0.29700  -0.76500  -0.70500  -0.22900   0.50997  -0.17200  -0.09300  -0.13100   0.15876  -0.45000  -0.09600  -0.08500  -0.24800  -0.21400  -0.06900  -0.24000   0.50000  -0.86100  -0.22300  -1.15300  -0.98700  -0.05300  -0.87200  -0.78200  -0.90500  -0.28200  -0.06900  -0.14700  -0.20300  -0.34800  -0.40400  -0.14300  -0.04076  -0.14400  -0.06900  -0.10700  -0.13900  -0.08500  -0.38000  -0.35400  -1.22300  -0.41700  -0.34700   0.45300  -1.05700   0.05900   0.10184   0.15700  -0.72500  -0.09263  -1.84000  -0.04100   0.03000   0.08200  -1.06809   4.95518  -0.01200  -0.39879   0.43107   0.16400  -0.64341  -0.98800  -0.76500  -0.72100  -0.73022   0.52548   0.35440  -1.23232  -0.91500  -1.01729  -0.29965   0.13897   0.67447  -0.49554  -0.18466  -1.01004  -1.72136   0.01600   0.24500   0.34400  -0.62700  -0.82100  -0.42100   0.42400   0.69500  -0.58483  -0.80300   1.99268  65.00000  32.00000  32.00000  32.00000  32.00000
  -0.87028  -0.29700  -0.56531  -0.51700  -0.22900   0.38796  -0.17200  -0.09300  -0.13100   0.07101  -0.45000  -0.09600  -0.08500  -0.24800  -0.21400  -0.06900  -0.29545   0.47903  -0.78755  -0.22300  -1.14891  -0.93853   0.01500  -1.09720  -0.81055  -1.01776  -0.28200  -0.06900  -0.14700  -0.20300  -0.17936  -0.31132  -0.14300  -0.19841  -0.14400  -0.06900  -0.10700  -0.13900  -0.08500  -0.38000  -0.35400  -1.22300  -0.44907  -1.19379   0.24953  -1.05700  -0.10195   1.82718   0.15700  -0.76945  -0.28623   1.14949  -0.04100   0.03000   0.08200  -1.18769   3.90630  -0.01200  -0.51163  -1.15255   0.16400  -0.09214  -0.98800  -0.76500  -0.72100  -0.71108   0.64152   0.40248  -1.03104  -0.91500  -0.57532  -0.10393  -0.01946   1.57707  -0.25949   0.01006  -0.92699  -1.16204  -0.27235   0.24500   0.34400  -0.51268  -0.82100  -0.42100   0.57694   0.55283  -0.44787  -0.74612   2.16257  32.00000  32.00000  32.00000  32.00000  32.00000
  -1.03000  -0.29700  -0.44933  -0.41916  -0.22900  -0.50000  -0.17200  -0.09300  -0.13100  -0.56500  -0.45000  -0.09600  -0.08500  -0.24800  -0.21400  -0.06900   0.15000   0.61900  -1.06500  -0.22300  -1.10600  -1.08800  -0.25500  -0.87200  -0.79000  -0.95100  -0.28200  -0.06900  -0.14700  -0.20300  -0.34800  -0.32781  -0.14300  -0.44900  -0.14400  -0.06900  -0.10700  -0.13900  -0.08500  -0.38000  -0.35400  -1.22300  -0.48100  -2.36400   0.18000  -1.05700   0.05900   6.14175   0.15700  -1.09341  -0.73231   5.49424  -0.04100   0.03000   0.08200  -2.10995   4.52852  -0.01200  -0.97181  -2.29178   0.16400  -0.60494  -0.98800  -0.76500  -0.72100  -0.84641   0.50513   0.57318  -0.68525  -0.91500  -0.71784   0.38932   0.52083   2.19050  -0.90030  -0.28867  -1.47742  -0.36600   0.01600   0.24500   0.34400  -0.77300  -0.82100  -0.42100   0.26900   0.46660  -0.74090  -0.97000   2.44067  65.00000  32.00000  32.00000  32.00000  32.00000
   0.42352  -0.29700   0.49792   0.17126  -0.22900   0.14645   1.06969  -0.09300  -0.13100   0.12921   1.14284   0.34556  -0.08500  -0.24764  -0.21400  -0.06900   0.90149  -0.60252   0.07558   0.10192  -0.00543   0.05966  -0.73642  -0.11275  -0.71869   0.40214  -0.28149  -0.06900   3.33186  -0.20300   1.88238   0.03149   1.15807  -0.14793  -0.14400  -0.06900  -0.10700  -0.13900   6.59593   0.28619   0.12924   0.96172   0.31131   0.91176   0.47228   0.67625   0.99624  -0.20520  -0.01707  -0.32921  -0.05115   0.09125   0.27343  -0.49371   0.30809  -0.12449  -0.13924   0.90869  -0.26755   0.28196   0.35426  -0.69870   0.32505   0.53830   0.70280  -0.02136   0.68142   0.16210  -0.11838   0.16079   0.03200   0.42029   0.01363  -0.13075   0.29865   0.45397   0.52929   0.67633   0.48375   0.19542  -0.03310   0.09463   0.41344   0.11305   0.15111   0.01389   0.20449   0.66602   2.78864  32.00000  32.00000  32.00000  32.00000  32.00000
   0.17458  -0.29700   0.91563  -0.27909  -0.22900   0.13552   0.61838  -0.09300  -0.13100   0.03763   0.56362   1.05353  -0.08500  -0.24798  -0.21400  -0.06900   1.24124  -0.51787  -0.25350   0.05244  -0.17765  -0.22745  -0.77031  -0.22300  -0.50064   0.18877  -0.28197  -0.06900   2.28121  -0.20300   1.88199  -0.10006   0.76516  -0.25741  -0.14400  -0.06900  -0.10700  -0.13900   4.16765   0.04394  -0.04654   0.70946  -0.01887   0.35497   0.29981   0.11165   0.65133  -0.43488  -1.11551   0.39954  -0.52855   0.05662  -0.03718   0.05292   0.23913   0.30471  -0.47509   0.60820   0.41553   0.08341   0.27408  -0.73686   1.08524   2.29249   0.23280   0.48613  -0.12257   0.34675   0.36554   1.51110   0.52367  -0.31714   0.30098  -0.24271   0.08806   0.17384   0.41701   0.26740   0.10222  -0.44909  -0.58732  -0.12612   0.13617  -0.05519   0.12102   0.14342   0.02817   0.43023   2.23850  32.00000  32.00000  32.00000  32.00000  32.00000
  -0.33300  -0.29700   1.81729  -1.26480  -0.22900   0.17600  -0.17200  -0.09300  -0.13100  -0.08000  -0.45000   2.44108  -0.08500  -0.24800  -0.21400  -0.06900   1.95028  -0.34791  -0.93377  -0.04107  -0.54899  -0.82976  -0.84761  -0.45300  -0.09781  -0.26306  -0.28200  -0.06900  -0.14700  -0.20300   2.09623  -0.40400  -0.14300  -0.44893  -0.14400  -0.06900  -0.10700  -0.13900  -0.08500  -0.38000  -0.35400   0.20085  -0.69186  -0.76767  -0.04485  -1.05700  -0.12695  -0.89592  -3.40389   1.87025  -1.48552  -0.02698  -0.72281   1.13576   0.08200   1.20644  -1.15981  -0.01200   1.81238  -0.31289   0.16400  -0.82297   2.68972   5.89594  -0.72100   1.52129  -1.71440   0.69635   1.35778   4.25844   1.45638  -1.87026   0.84293  -0.48882  -0.26994  -0.38786   0.20885  -0.57505  -0.63816  -1.71091  -1.69009  -0.57490  -0.39802  -0.42100   0.07088   0.43504  -0.32008  -0.05002   1.09073  65.00000  32.00000  32.00000  32.00000  32.00000
  -0.33300  -0.29700  -0.11860  -0.70501  -0.22900   0.17582  -0.17200  -0.09300  -0.13100  -0.08013  -0.45000  -0.09502  -0.08500  -0.24800  -0.21336  -0.06900  -0.01910  -0.09012  -0.30729  -0.22292  -0.52800  -0.17837   0.22046  -0.45300   0.43464  -0.42792  -0.28200  -0.06900  -0.14700  -0.20300  -0.01446  -0.40400  -0.14300  -0.26011  -0.14400  -0.06900  -0.10700  -0.13900  -0.08500  -0.38000  -0.35400  -0.20350  -0.29490   0.13469   0.36272  -1.05700  -0.00001  -0.66714  -3.11292  -0.19023  -0.17723   0.03378  -0.19663   0.46333   0.08200  -0.32747  -0.63121  -0.01200   0.12065  -0.01011   0.16400  -0.73004   1.91152   5.72924  -0.72100  -0.42659  -0.06780  -1.08859   0.74838   2.72080  -0.25167   0.17304   0.63751   0.00280  -0.09409  -0.00903  -0.19383  -0.70887  -1.07374  -1.47604  -1.92790  -0.28910  -0.45295  -0.42100  -0.26001   0.55192  -0.53997  -0.10597   3.09878  65.00000  32.00000  32.00000  32.00000  32.00000
  -0.33282  -0.29700  -0.76459  -0.14624  -0.22900  -0.49972  -0.17200  -0.09300  -0.13100  -0.56480  -0.45000   0.74965  -0.08500  -0.24800   2.15803  -0.06900   1.12533  -0.25501  -0.67256  -0.11804  -0.52299  -0.83255  -0.58556  -0.45267  -0.30162  -0.30283  -0.28200  -0.06900  -0.14700  -0.20300  -0.34786  -0.40397  -0.14300  -0.44884  -0.14400  -0.06900  -0.10700  -0.13900  -0.08500  -0.38000  -0.35400   1.18754   0.50461  -0.01566  -0.20846  -1.05661   0.09685  -0.94540  -2.48646   0.40337   0.40079  -0.70628  -1.93404  -2.73249   0.08222  -0.03803  -0.80952  -0.01180   0.66934  -0.09993   0.16414  -0.78965   2.96989   2.73519  -0.72100  -1.03234  -1.22802  -1.52663   1.47034   3.97881  -0.89040  -1.11901  -1.39511  -0.21104  -0.24290   0.28993   0.00615  -0.36892  -0.60294  -1.35469  -1.80258  -0.33446  -0.32285  -0.42092  -0.66746   0.38504  -0.67191  -0.06285   0.82073  65.00000  32.00000  32.00000  32.00000  32.00000
  -0.10101  -0.29700  -0.11930  -0.70473  -0.22900  -0.49973  -0.17200  -0.09300  -0.13100  -0.56481  -0.45000   0.74982  -0.08500  -0.24800   2.15805  -0.06900   0.38624  -0.32100  -0.13313  -0.09403  -0.60184  -0.67080  -0.52881  -0.19967  -0.25497   0.24276  -0.28200  -0.06900  -0.14700  -0.20300  -0.34793  -0.40397  -0.14300  -0.44882  -0.14400  -0.06900  -0.10700  -0.13900  -0.08500  -0.38000  -0.35400   0.95798   0.03520   0.33805   1.05325  -0.08834  -0.32574   0.77220  -0.99834  -1.08235   0.09711   0.83027  -0.34852  -1.20004   0.51387   0.11286   0.47953   0.29375  -0.97825   0.03598   0.51088   0.53611   0.29909   1.57439  -0.72100   0.30831   1.23174  -0.66819   0.27331   2.36799   0.26938   1.25373  -0.51606  -0.44784  -0.07109   0.33693   0.40086  -0.37183  -0.64577  -0.97693  -0.96118   0.62668  -0.19198  -0.14016   0.85208   0.55192  -0.81282   0.19997   1.08036  65.00000  32.00000  32.00000  32.00000  32.00000
  -0.22482  -0.29700  -0.48288  -0.59424  -0.22900  -0.24384  -0.17200  -0.09300  -0.13100  -0.38121  -0.45000   0.44266  -0.08500  -0.24800   0.35216  -0.06900   0.60227  -0.22261  -0.40075  -0.14840  -0.45807  -0.50516  -0.28168   0.29508  -0.37285  -0.07998  -0.28200  -0.06900  -0.14700  -0.20300  -0.28202  -0.37448  -0.14300  -0.27970  -0.14400  -0.06900  -0.10700  -0.13900  -0.08500  -0.38000  -0.35400   0.50598   0.09625   0.43170   0.15666  -0.52412  -0.04292  -0.01343  -0.44067  -0.66878   0.14502   0.09811  -0.74105  -0.31415   0.33964  -0.06603   0.01485   0.02240  -0.48672  -0.03460   0.35869  -0.49145   1.57943   0.73781  -0.72100  -0.53076  -0.01729  -0.55706   0.58609   0.68109  -0.47586  -0.03072  -0.31819   0.02290  -0.19341   0.07283   0.02331  -0.43542  -0.68391  -0.80388  -0.90598   0.10144  -0.26617  -0.32364  -0.13531   0.57132  -0.74712   0.04173   1.76748  32.00000  32.00000  32.00000  32.00000  32.00000
  -0.68181  -0.29700  -0.76431  -0.70485  -0.22900  -0.49989  -0.17200  -0.09300  -0.13100  -0.56492  -0.45000  -0.09583  -0.08500  -0.24800  -0.21400  -0.06900  -0.06468   0.21484  -0.68392  -0.22297  -0.60481  -0.72386  -0.06599   0.81035   0.03766  -0.38788  -0.28200  -0.06900  -0.14700  -0.20300  -0.34800  -0.40394  -0.14300  -0.44895  -0.14400  -0.06900  -0.10700  -0.13900  -0.08500  -0.38000  -0.35400  -1.22214  -0.59265   0.04399   0.55548  -1.05686   0.05891  -0.76159   0.15754  -0.47618   0.31178  -0.55675  -2.31219   0.03072   0.08204  -0.08718  -0.66964  -0.01214  -0.29228  -0.14904   0.16405  -0.80661   5.70897  -0.76456  -0.72100  -1.04878  -1.26703  -1.38981   1.92665  -0.91450  -0.90384  -1.15207  -1.27294   0.26905   0.28154   0.04371  -0.46178  -1.30443  -1.61128   0.24381   0.34295  -0.46996  -0.50695  -0.42099   0.59920   0.69477  -0.99365  -0.58168   1.83971  65.00000  32.00000  32.00000  32.00000  32.00000
  -0.45009  -0.29700   0.52560   0.41316  -0.22900  -0.50000  -0.17200  -0.09300  -0.13100  -0.56500  -0.45000  -0.09599  -0.08500  -0.24800  -0.21400  -0.06900   0.24584  -0.03684  -0.52007  -0.22300  -0.13730  -0.36117  -0.15477  -0.45259   0.47045  -0.26305  -0.28200  -0.06900  -0.14700  -0.20300  -0.34800   0.01269  -0.14300  -0.44900  -0.14400  -0.06900  -0.10700  -0.13900  -0.08500  -0.38000  -0.35400  -0.41917  -0.76367  -0.19086   0.04204  -1.05700   0.17579  -0.94955   3.91334  -0.81187   0.25785  -0.72962  -1.10042   3.46373   0.08200   0.06367  -0.81069  -0.01200  -0.74089   0.10267   0.16400  -0.23007   1.12565   0.04739  -0.72100  -0.47127   0.32442  -0.51571   0.60601   0.22614  -0.29235   0.49040  -0.53369  -0.23641  -0.56766  -0.43995  -0.07624  -0.70509  -1.18378  -1.75230   0.34307  -0.55095  -0.46300  -0.42100  -0.52668  -0.20844   0.01242  -0.11921   2.39902  65.00000  32.00000  32.00000  32.00000  32.00000
  -0.58456  -0.29700   0.39350  -0.43851  -0.22900  -0.50000  -0.17200  -0.09300  -0.13100  -0.56500  -0.45000  -0.64538  -0.08500  -0.24800  -0.21400  -0.06900  -0.55947   0.29683  -0.41332  -0.29929  -0.26269  -0.22742   0.92960  -0.08754   0.51181  -0.22526  -0.28200  -0.06900  -0.14700  -0.20300  -0.34800  -0.34392  -0.14300  -0.44900  -0.14400  -0.06900  -0.10700  -0.13900  -0.08500  -0.38000  -0.35400  -1.10716  -0.69355  -0.21148   0.23297  -0.95618  -0.40905  -0.30011   1.07923  -0.41611  -0.16726  -0.37424   0.02394   1.14757   0.13543  -0.48991  -0.45713   0.05614  -0.89757  -0.09718   0.16636   0.53593   1.43734  -0.64787  -0.72100  -0.21863  -0.27109   0.44748   0.34478  -0.75047  -0.26857   0.85287   0.03041   0.01559   0.46122  -0.09775  -0.24162  -0.92191  -0.88689  -0.38840  -0.08994  -0.52273  -0.47937  -0.42100  -0.09852   0.31026  -0.45218  -0.48339   1.35924  32.00000  32.00000  32.00000  32.00000  32.00000
  -0.79779  -0.29700   0.52575  -0.14540  -0.22900  -0.50000  -0.17200  -0.09300  -0.13100  -0.56500  -0.45000  -0.94200  -0.08500  -0.24800  -0.21400  -0.06900  -0.91992   0.61876  -0.56177  -0.32603   0.06676  -0.30771   1.02559  -0.45265   0.70500  -0.30595  -0.28200  -0.06900  -0.14700  -0.20300  -0.34800  -0.40309  -0.14290  -0.44900  -0.14400  -0.06900  -0.10700  -0.13900  -0.08500  -0.38000  -0.35400  -1.22300  -0.63409  -0.77163   0.25103  -1.05661  -0.97934   0.22083   0.95467   0.48748  -0.53505  -0.96040  -0.24371   1.42023   0.08235  -0.89047  -0.33606  -0.01167   0.18413   0.00989   0.16421   1.24771   0.71482  -0.76496  -0.72100   0.40610  -0.40193   0.68837   0.03820  -0.91494  -0.16551   0.09319   0.00745  -0.39373   0.83487   0.78563   0.22459  -1.31076   0.01533   0.24487   0.34384  -0.74885  -0.55999  -0.42100   0.14200   0.12673  -0.21777  -0.69085   2.27917  65.00000  32.00000  32.00000  32.00000  32.00000
  -0.61707  -0.29700   0.21749   0.62934  -0.22900  -0.50000  -0.17200  -0.09300  -0.13100  -0.56500  -0.45000  -0.94200  -0.08500  -0.24800  -0.21400  -0.06900  -0.91760   0.43539  -0.35322  -0.34921  -0.29430  -0.04181   1.72442   0.02140   0.58598  -0.39199  -0.28200  -0.06900  -0.14700  -0.20300  -0.34800   0.55141  -0.05100  -0.44900  -0.14400  -0.06900  -0.10700  -0.13900  -0.08500  -0.38000  -0.35400  -1.22300  -0.72949  -0.47997   0.35705  -0.72661  -0.21757   0.05469   0.55229  -0.13702  -0.76999  -0.28570   0.03134   0.55357   0.38543   0.07110  -0.34062   0.27324  -0.67888   0.24774   0.34848   0.83864  -0.55025  -0.72974  -0.72100   0.42447  -0.18952   1.13220  -0.00003  -0.86369   0.26319   1.21311   0.56761  -0.36702   0.75029   0.28579  -0.21510  -1.11281  -0.55818   0.12915   0.20690  -0.67930  -0.58800  -0.42100   0.27968  -0.23333   0.09410  -0.59051   1.16400  32.00000  32.00000  32.00000  32.00000  32.00000
  -0.86317   0.48941   0.26830   0.71739  -0.22900  -0.50000   1.06733  -0.09300  -0.13100  -0.33401  -0.45000  -0.94200  -0.08500  -0.24800  -0.21400  -0.06900  -1.48089   1.12565  -0.57245  -0.31191  -0.65315  -0.32424   1.58342  -0.05592   0.00334  -0.97766  -0.28200  -0.06900  -0.14700  -0.20300  -0.34800   0.69860  -0.02688  -0.44900  -0.14400  -0.06900  -0.10700  -0.13900  -0.08500  -0.38000  -0.35400  -1.22300  -0.73508  -0.80117   0.40090  -0.79324  -0.25319   0.19013   0.27658   0.32464  -1.79519  -0.02442  -0.02164   0.16514   0.36928   0.80375  -0.17173   0.23747   0.39682   0.88140   0.37331   0.44173  -0.88959  -0.72448  -0.72100   0.71945  -0.08173   1.28510  -0.81996  -0.85602   0.34742  -0.09070   1.53685  -1.06566   0.22080  -0.02412  -0.95275  -0.79488  -0.02977   0.11185   0.18643  -0.90671  -0.71119  -0.42100   0.88485  -0.26098   0.20041  -0.97504   0.46553  32.00000  32.00000  32.00000  32.00000  32.00000
  -1.02999   2.99959   0.52577  -0.70434  -0.22900  -0.49939   5.02321  -0.09300  -0.13100   0.40373  -0.45000  -0.94184  -0.08500  -0.24800  -0.21400  -0.06900  -1.84578   1.36204  -0.75102  -0.27999  -0.85411  -0.52612   1.73247   0.80972  -0.18532  -1.09432  -0.28200  -0.06900  -0.14700  -0.20300  -0.34775  -0.40376  -0.14300  -0.44854  -0.14400  -0.06900  -0.10700  -0.13900  -0.08500  -0.38000  -0.35400  -1.22300  -0.69904  -0.58426   0.33661  -1.05700  -0.13038   0.04679   0.15700   0.49604  -2.41297   0.10350  -0.04100   0.03000   0.08200   1.22978  -0.05574  -0.01200   0.66118   2.59616   0.16400  -0.27858  -0.98800  -0.76500  -0.72100   0.73421   1.16502  -0.47598  -1.38497  -0.91500  -0.90128  -0.55427   2.04792  -1.81500   1.30091   0.46215  -1.45199  -0.36635   0.01567   0.24500   0.34400  -1.16882  -0.82100  -0.42100   1.53643   0.58955  -0.25171  -1.19298   2.37900  65.00000  32.00000  32.00000  32.00000  32.00000
  -1.00024   0.48925   0.39712  -0.28983  -0.22900   0.35860   1.06708  -0.09300  -0.13100   0.28070  -0.17493  -0.77431  -0.08500  -0.24800  -0.21400  -0.06900  -1.58243   1.34975  -0.75358  -0.25081  -1.01009  -0.71945   0.89654  -1.08579  -0.65118  -1.51832  -0.28200  -0.06900  -0.14700  -0.20300   0.02655  -0.31359  -0.14300   0.16560  -0.14400  -0.06900  -0.10700  -0.13900  -0.08500  -0.26492  -0.17866  -1.22300  -0.73072  -0.78465  -0.26716  -1.05700  -0.53090  -0.17659   0.15700   0.72100  -2.20318  -0.41613  -0.04100   0.03000   0.08200   0.58380   0.21675  -0.01200   1.06896   1.48673   0.16400   0.01889  -0.98800  -0.76500  -0.72100   0.92304   0.05115   0.39390  -1.35309  -0.91500  -0.06366  -1.14862   1.91282  -1.48281   0.05797  -0.30898  -1.45834  -0.74996  -0.59551   0.24500   0.34400  -0.98287  -0.82100  -0.42100   0.96729   0.25137   0.00982  -1.11693   1.80487  32.00000  32.00000  32.00000  32.00000  32.00000
  -0.68215  -0.29700   0.52538  -0.14617  -0.22900   0.85322  -0.17200  -0.09300  -0.13100   0.40416   1.21458  -0.94143  -0.08500  -0.24800  -0.21400  -0.06900  -1.16472   0.40125  -0.38126  -0.22301  -1.25590  -0.63916   0.62983  -2.55896  -0.90992  -1.72364  -0.28200  -0.06900  -0.14700  -0.20300   0.31869  -0.28503  -0.14300   0.37005  -0.14400  -0.06900  -0.10700  -0.13900  -0.08500   0.31641   0.70710  -1.22300  -0.72785  -0.53122  -0.39189  -1.05700   0.27170   0.04704   0.15700   0.37853  -0.72826   0.10272  -0.04100   0.03000   0.08200   0.07976  -0.05363  -0.01200   0.67257   0.91696   0.16400  -0.71360  -0.98800  -0.76500  -0.72100  -0.30735   0.11942   0.36755  -1.38491  -0.91500   0.39404  -1.07063   0.84307   0.14561   0.43841   0.14566  -0.53539  -1.49080  -1.59314   0.24500   0.34400  -1.16848  -0.82100  -0.42100   1.16261   0.10023   0.23882  -0.57018   2.43039  65.00000  32.00000  32.00000  32.00000  32.00000
  -0.56615  -0.29700  -0.76479  -0.70479  -0.22900   2.88133  -0.17200  -0.09300  -0.13100   1.85580  -0.44973  -0.09614  -0.08500  -0.24800  -0.21400  -0.06900  -0.91964   0.22211  -0.25529  -0.22300  -1.26388  -0.66011   0.48974  -2.97759  -0.89882  -1.71439  -0.28200  -0.06900  -0.14700  -0.20300  -0.34789  -0.40395  -0.14300   0.74657  -0.14400  -0.06900  -0.10700  -0.13900  -0.08500  -0.37989  -0.35383  -1.22300  -0.41704  -2.16386  -1.42471  -1.05700   0.05900   1.74301   0.15716  -0.63591   0.00279  -0.42691  -0.04149   0.03012   0.08200   0.27347   1.71878  -0.01200  -0.43780  -0.25867   0.16400   0.07147  -0.98797  -0.76500  -0.72100   0.08074   1.45829  -0.02983  -1.33980  -0.91500  -0.93162  -0.37504   0.14816   0.78481  -0.41286  -0.27986  -0.22031  -0.94737  -1.48841   0.24500   0.34400   0.02054  -0.82094  -0.42100   0.40213   0.69484   0.37850  -0.33822   3.88858  65.00000  32.00000  32.00000  32.00000  32.00000
  -0.78514  -0.29700  -0.47232  -0.19588  -0.22900   0.24775  -0.17200  -0.09300  -0.13100  -0.02943  -0.45000  -0.23830  -0.08500  -0.24800  -0.21400  -0.06900  -0.42837   0.42451  -0.64783  -0.24352  -0.88054  -0.75264   0.24173  -0.92478  -0.48808  -0.80345  -0.28200  -0.06900  -0.14700  -0.20300  -0.34800  -0.25385  -0.14300  -0.10931  -0.14400  -0.06900  -0.10700  -0.13900  -0.08500  -0.38000  -0.35400  -1.22300  -0.48532  -1.16920   0.25868  -1.05700  -0.22970   2.29459  -0.28066  -0.77073  -0.30757   1.87235  -0.09932  -0.45198   0.08200  -1.02363   3.27684  -0.01200  -0.53393  -1.05431   0.16400  -0.00994  -0.90735  -0.38554  -0.72100  -0.38660   0.61734   0.24649  -0.98234  -0.38281  -0.27826   0.00539   0.10822   1.15572  -0.25170   0.09966  -0.73707  -1.07807  -0.42516   0.24500   0.34400  -0.44793  -0.74847  -0.42100   0.59937   0.35358  -0.29701  -0.64344   1.77423  32.00000  32.00000  32.00000  32.00000  32.00000
  -0.56619  -0.29700  -0.76460   0.97215  -0.22900  -0.49972  -0.17200  -0.09300  -0.13100  -0.56480  -0.45000  -0.09619  -0.08500  -0.24800  -0.21400  -0.06900  -1.07439   0.27514  -0.27333  -0.22303  -1.13464  -0.61707   0.54078  -0.87182  -0.89849  -1.01267  -0.28200  -0.06900  -0.14700  -0.20300  -0.34800   0.19166  -0.14300  -0.44882  -0.14400  -0.06900  -0.10700  -0.13900  -0.08500  -0.38000  -0.35400  -1.22300  -0.52999  -0.84549   1.11734  -1.05700  -1.31612   0.07092   0.15642  -0.25352  -0.48297   3.92672  -0.04108   0.02936   0.08200  -0.98419   3.43848  -0.01200   0.09835  -2.11562   0.16400   3.26318  -0.98789  -0.76449  -0.72100  -1.10129   0.56398   0.68760  -1.38450  -0.91429   1.93827  -0.27558  -0.94301   1.50388   2.41663   1.99639   0.01032  -1.09377  -1.07341   0.24500   0.34400   0.12547  -0.82090  -0.42100   2.14065  -0.18066   0.15859  -0.32129   0.57080  65.00000  32.00000  32.00000  32.00000  32.00000
   0.36300  -0.29700   1.17200  -0.70500  -0.22900   0.85300   2.42700  -0.09300  -0.13100   0.88800   2.88300  -0.09600  -0.08500  -0.24800  -0.21400  -0.06900   1.18100  -0.61300  -0.11400   0.17400  -0.27700  -0.20400  -0.84300  -0.20000  -1.14400   0.16200  -0.28200  -0.06900  -0.14700  -0.20300   4.32000  -0.40400  -0.14300   0.18100  -0.14400  -0.06900  -0.10700  -0.13900  13.89899   1.01400   0.65700   0.96700   0.23200   0.91500   0.50400   0.34000   0.06200  -0.17900  -0.83400  -0.31200   0.01100  -0.06000  -0.39600  -0.71300   0.11100   0.28200  -0.22000   0.76200  -0.04400   0.32900   0.93700  -0.80100   1.12800   1.27400   0.63700   0.11100   1.01800  -0.08800   0.06100   0.43000  -0.62700  -0.32900  -0.40600  -0.36100   1.05000   0.49000   0.73600   0.47900   0.81700   0.62900   0.14200   0.05500   0.69700  -0.18400   0.26900   0.35700   0.28800   0.61600   2.35000  65.00000  32.00000  32.00000  32.00000  32.00000
   0.00548  -0.29700   1.85618  -0.68725  -0.22900   0.38202   0.61891  -0.09300  -0.13100   0.21458   1.17072   0.74580  -0.08500  -0.24799  -0.21400  -0.06900   1.31808  -0.45522  -0.41909   0.02552  -0.17793  -0.44293  -0.83265   0.08409  -0.51860   0.12733  -0.28199  -0.06900  -0.14699  -0.20300   3.13749  -0.40400  -0.14299   0.20101  -0.14400  -0.06900  -0.10700  -0.13900   4.17050   0.29793   0.13312   0.62412  -0.07301   0.17770   0.14209   0.00260  -0.02179  -0.39861  -1.64709   0.79461  -0.46768  -0.40760  -0.61110  -0.31813  -0.08499   0.83122  -0.86811   0.04737   0.86421   0.45058   0.18701  -0.78755   1.15467   2.63846   0.37841   0.27396  -0.67363   0.10030   0.85227   2.13570   0.04893  -1.02244  -0.05107  -0.63823  -0.00771   0.04882   0.54337  -0.02892  -0.00884  -0.62178  -0.87623  -0.21183  -0.00107  -0.20145   0.05700   0.13389   0.16569   0.30156   1.09489  32.00000  32.00000  32.00000  32.00000  32.00000
  -0.17881  -0.29700   1.12065  -0.55877  -0.22900   0.49700  -0.17200  -0.09300  -0.13100   0.14949   0.41982   0.56399  -0.08500   0.19461  -0.21400  -0.06900   0.76475  -0.30004  -0.37009  -0.09094  -0.29213  -0.45059  -0.49642  -0.09272  -0.09114  -0.09316   0.19214  -0.06900  -0.14700  -0.20300   1.57935  -0.37579  -0.14300   0.39886  -0.14400  -0.06900  -0.10700  -0.13900  -0.08500  -0.01609   0.00818   0.29119  -0.28790  -0.04381   0.35898  -0.56019  -0.05536  -0.73014  -2.47393   0.70488  -0.60323  -0.42217  -0.33891   0.14861  -0.05567   0.32558  -0.65116  -0.14996   0.97922   0.42387  -0.00217  -0.62660   1.43092   3.45007  -0.18372   0.02584  -0.99882  -0.18896   0.84610   2.52655   0.10437  -0.85467   0.46486  -0.49338   0.03067   0.10856   0.34019  -0.38485  -0.47586  -1.10302  -1.38685  -0.20467  -0.21359  -0.30556   0.07445   0.20394   0.04413   0.09231   1.82888  32.00000  32.00000  32.00000  32.00000  32.00000
  -0.13761  -0.29700   0.58511  -0.34990  -0.22900   0.30294  -0.17200  -0.09300  -0.13100   0.01048   0.42097   0.63755  -0.08500   0.61134   0.15872  -0.06900   0.85459  -0.33496  -0.36627  -0.06836  -0.41103  -0.54119  -0.54133  -0.19194  -0.18354  -0.15310   0.56580  -0.06900  -0.14700  -0.20300   1.04068  -0.35786  -0.14300   0.31528  -0.14400  -0.06900  -0.10700  -0.13900  -0.08500  -0.01561   0.07638   0.60198   0.00337   0.08927   0.35839  -0.69701  -0.01701  -0.68555  -2.39008   0.56589  -0.26489  -0.48607  -0.64434  -0.25471  -0.01776   0.16765  -0.65122  -0.11196   0.82799   0.24966   0.04359  -0.67727   1.69250   3.41301  -0.33169  -0.20785  -0.98388  -0.41269   0.92547   2.48221  -0.14373  -0.90133   0.02025  -0.34643   0.11608   0.18361   0.33956  -0.19060  -0.37654  -0.96181  -1.24626  -0.09697  -0.11806  -0.33735  -0.00813   0.20485  -0.06991   0.12596   1.66066  32.00000  32.00000  32.00000  32.00000  32.00000
  -0.07052  -0.29700  -0.33381  -0.23512  -0.22900   0.21210  -0.17200  -0.09300  -0.13100  -0.05481   0.13422   0.33104  -0.08500   0.67500   0.64263  -0.06900   0.38912  -0.31768  -0.12256  -0.11076  -0.55629  -0.40669  -0.22856  -0.21082  -0.02916  -0.17542   0.63415  -0.06900  -0.14700  -0.20300  -0.04509  -0.33038  -0.14300   0.20955  -0.14400  -0.06900  -0.10700  -0.13900  -0.08500  -0.13558   0.00666   0.71711   0.08133   0.36782   0.65076  -0.76942  -0.05576  -0.47315  -2.10878  -0.16473   0.04796  -0.11319  -0.59233  -0.51550   0.24644  -0.27839  -0.14250   0.13482   0.19924   0.07347   0.26792  -0.41272   1.69420   2.89464  -0.72100  -0.32936  -0.34548  -0.83662   0.60768   2.13187  -0.25777  -0.25903  -0.12583  -0.19191   0.31307   0.36237   0.31840  -0.13187  -0.34481  -0.76079  -1.08583   0.30919   0.02049  -0.36003   0.12847   0.34494  -0.29438   0.16009   2.07281  32.00000  32.00000  32.00000  32.00000  32.00000
   0.24669  -0.29700  -0.11929  -0.14611  -0.22900   0.17575  -0.17200  -0.09300  -0.13100  -0.08018  -0.44944  -0.09547  -0.08500  -0.24754  -0.21311  -0.06900  -0.15923  -0.39395   0.44235  -0.22287  -0.40500   0.48504   0.69089   0.81042   0.75485  -0.01105  -0.28157  -0.06900  -0.14700  -0.20300  -0.01519  -0.25509  -0.14300   0.11784  -0.14400  -0.06900  -0.10700  -0.13900  -0.08500  -0.37976  -0.35369   0.56536  -0.05967   1.03546   0.44007  -0.28920  -0.03399  -0.25780  -1.00924  -0.37300   0.28197   0.31356  -0.75500  -0.27143   0.65477  -0.08701  -0.12996   0.58659  -0.13601  -0.01813   0.44494  -0.67587   1.67667   2.17987  -0.72100   0.03050  -0.39867  -1.15129   0.37117   1.29239   0.05248  -0.24094  -0.06927  -0.31677  -0.08669   0.17117   0.45592   0.31069   0.13553  -0.18655  -0.66131   1.10311   0.33760  -0.34097  -0.16075   0.24312  -0.21625   0.39878   1.85959  65.00000  32.00000  32.00000  32.00000  32.00000
  -0.21693  -0.29700  -0.76459  -0.70476  -0.22900   0.17576  -0.17200  -0.09300  -0.13100  -0.08017  -0.44961   0.74951  -0.08500  -0.24800  -0.21349  -0.06900   1.15522  -0.32094  -0.64157  -0.09004  -0.09023  -0.67972  -0.76653   0.81078  -1.11325   0.04096  -0.28200  -0.06900  -0.14700  -0.20300  -0.34783  -0.40395  -0.14300  -0.13398  -0.14400  -0.06900  -0.10700  -0.13900  -0.08500  -0.37984  -0.35382   0.93554   0.52449   0.33716  -0.33909  -0.23012   0.07988   0.20887  -0.61001  -0.63898   0.05010  -0.20279  -0.28542  -0.19710   0.30919  -0.16389   0.55852  -0.88096  -0.39901   0.16672   0.47496  -0.86064   0.57197   1.23289  -0.72100  -1.03740   0.02305   0.09857   0.02546   1.16176  -1.03240  -0.29574  -0.02018  -0.08798  -0.28552   0.22706   0.19410  -0.21403  -0.38215  -0.91066  -1.01470  -0.16666  -0.45271  -0.34095  -0.61112   0.69478  -0.71984   0.18490   2.47916  65.00000  32.00000  32.00000  32.00000  32.00000
  -0.33006  -0.29700   0.17029  -0.15784  -0.22900  -0.29921   0.22771  -0.09300  -0.13100  -0.34635  -0.16918   0.01268  -0.08500  -0.24800  -0.21400  -0.06900   0.00240  -0.08902  -0.29270  -0.18080  -0.41445  -0.43910  -0.05281   0.05766  -0.29488  -0.22585  -0.28200  -0.06900  -0.14700  -0.20300  -0.27316  -0.23806  -0.14300  -0.29172  -0.14400  -0.06900  -0.10700  -0.13900  -0.08500  -0.26251  -0.22623  -0.18807  -0.25557   0.08757   0.45560  -0.82131  -0.12922  -0.04229   0.68847  -0.34786  -0.11868  -0.17272  -0.26789   0.87648   0.22983  -0.37598  -0.06504   0.00182  -0.23152  -0.25539   0.26143  -0.26504   2.29580  -0.13259  -0.72100  -0.43715  -0.24763   0.02827   0.32263  -0.32467  -0.51749  -0.26572   0.05983   0.17882   0.21415   0.26050   0.18782  -0.62930  -0.87845  -1.16898  -1.09695  -0.14915  -0.27275  -0.38291   0.29596   0.20427  -0.28916  -0.09136   1.32159  32.00000  32.00000  32.00000  32.00000  32.00000
  -0.33308  -0.29700   1.81657  -0.70435  -0.22900  -0.50000  -0.17144  -0.09300  -0.13100  -0.56490  -0.45000  -0.09600  -0.08500  -0.24800  -0.21400  -0.06900  -0.71457   0.01000  -0.02625  -0.22300  -0.70985  -0.31908   0.39681  -0.45279  -0.32964  -0.26306  -0.28200  -0.06900  -0.14700  -0.20300  -0.34800  -0.40378  -0.14300  -0.44900  -0.14400  -0.06900  -0.10700  -0.13900  -0.08500  -0.38000  -0.35400  -1.22237  -0.46999  -0.07301   1.10434  -1.05700  -0.47772  -0.17398   0.69454  -0.75252   0.03479  -0.11800   1.51118   1.23301   0.08200  -0.78369  -0.37881  -0.01200  -1.01819  -0.51574   0.16400   0.76019   5.63032  -0.76485  -0.72100  -0.36894  -0.07036   0.12865   0.11530  -0.91480  -0.45694   0.37731   0.15179   0.36483   0.81728   0.65452   0.44762  -1.02285  -1.07401  -1.42788  -1.75635   0.14773  -0.17012  -0.42100   1.21913   0.15096  -0.18006  -0.06112   0.71049  65.00000  32.00000  32.00000  32.00000  32.00000
  -0.45329  -0.29700   0.60005   0.01619  -0.22900  -0.50000   0.34333  -0.09300  -0.13100  -0.46883  -0.45000  -0.27956  -0.08500  -0.24800  -0.21400  -0.06900  -0.45956   0.11229  -0.27069  -0.24535  -0.41553  -0.32903   0.42715  -0.45300   0.16930  -0.31011  -0.28200  -0.06900  -0.14700  -0.20300  -0.34800  -0.20346  -0.14300  -0.44900  -0.14400  -0.06900  -0.10700  -0.13900  -0.08500  -0.38000  -0.35400  -0.63670  -0.48167  -0.25002   0.39331  -1.05700  -0.40487   0.02362   1.32954  -0.07665  -0.32920  -0.23459   0.02950   1.46806   0.08200  -0.62372  -0.15370  -0.01200  -0.12096  -0.21449   0.16400   0.35043   2.07381  -0.63020  -0.72100  -0.04331  -0.29428   0.15424   0.09974  -0.72565  -0.26990  -0.08789   0.14199   0.05652   0.23289   0.33526   0.18493  -0.90122  -0.76369  -1.20552  -1.01282  -0.20501  -0.31798  -0.42100   0.27514   0.02420  -0.11667  -0.23132   1.32985  32.00000  32.00000  32.00000  32.00000  32.00000
  -0.52073  -0.29700   0.83421   1.72240  -0.22900  -0.49999  -0.17196  -0.09300  -0.13100  -0.56499  -0.45000  -0.94181  -0.08500  -0.24800  -0.21400  -0.06900  -0.86018   0.32832  -0.19030  -0.37368   0.04016   0.05837   1.44269   0.14997   0.83033  -0.09896  -0.28200  -0.06900  -0.14700  -0.20300  -0.34799   1.90000  -0.14299  -0.44899  -0.14400  -0.06900  -0.10700  -0.13900  -0.08500  -0.37995  -0.35398  -1.22276  -0.65541  -0.51134   0.31829  -0.36140  -0.62059   0.06631   0.88962   0.31428  -0.77681  -0.53910  -0.09612   1.11366   0.83961  -1.11974  -0.25303   0.64590   0.20206  -0.68081   0.71595   1.03594   0.16274  -0.65808  -0.72100   0.51234  -0.14253   1.23079  -0.05159  -0.75941  -0.12062   0.31104   1.10270   0.51155   0.86201   1.03858   0.55788  -0.66878  -0.10498  -0.10646  -0.07186  -0.49844  -0.39485  -0.42099   0.26985  -0.98776   0.90200  -0.36028   2.10326  32.00000  32.00000  32.00000  32.00000  32.00000
  -0.21714  -0.29700   1.17222   3.76926  -0.22900  -0.50000  -0.17200  -0.09300  -0.13100  -0.56500  -0.45000  -0.94166  -0.08500  -0.24800  -0.21400  -0.06900  -0.79496   0.01011   0.21679  -0.42589   0.01067   0.45956   1.90018   0.80965   0.96744   0.12746  -0.28200  -0.06900  -0.14700  -0.20300  -0.34800   4.42361  -0.14300  -0.44900  -0.14400  -0.06900  -0.10700  -0.13900  -0.08500  -0.38000  -0.35400  -1.22300  -0.67891  -0.22634   0.39184   0.40002  -0.22672  -0.10338   0.81778   0.12427  -1.04203  -0.07749   0.06669   0.77688   1.66893  -1.37067  -0.16242   1.36607   0.22121  -1.43733   1.32022   0.80349  -0.44382  -0.54115  -0.72100   0.62828   0.14159   1.82551  -0.14959  -0.58922  -0.07131   0.55057   2.30308   1.50288   0.89143   1.31536   0.92258   0.03448  -0.23695  -0.49115  -0.52711  -0.22392  -0.21366  -0.42100   0.40996  -2.20908   2.12908   0.00185   1.91009  65.00000  32.00000  32.00000  32.00000  32.00000
  -0.42381   0.64407   1.44810   1.73178  -0.22900  -0.50000   1.31106  -0.09300  -0.13100  -0.28858  -0.45000  -0.55785  -0.08500  -0.24800  -0.21400  -0.06900  -1.00575   0.33289  -0.05819  -0.29217  -0.62823  -0.08727   1.18547  -0.33645   0.07761  -0.70072  -0.28200  -0.06900  -0.14700  -0.20300  -0.34800   1.82946  -0.14300  -0.44900  -0.14400  -0.06900  -0.10700  -0.13900  -0.08500  -0.38000  -0.35400  -1.22300  -0.60067  -0.54995   0.24066  -0.67695   0.35619  -0.59717   0.32930   0.42577  -1.62683  -0.30669   0.92427   0.22472   0.49593  -0.40153  -0.55507   0.34746   0.60387   0.02067   0.46559  -0.23067  -0.75899  -0.70661  -0.72100  -0.09711   0.14173   0.96994  -0.08821  -0.83002  -0.63236  -0.11276   1.90558  -0.12424   0.37215   0.50332  -0.01793  -0.24758  -0.18977  -0.68527  -0.68328  -0.24128   0.11299  -0.42100   0.77236  -1.09092   1.13933  -0.28782   2.03620  32.00000  32.00000  32.00000  32.00000  32.00000
  -0.58479   1.20594   1.08847   0.48517  -0.22900  -0.23182   2.19653  -0.09300  -0.13100   0.06852  -0.45000  -0.29760  -0.08500  -0.24800  -0.21400  -0.06900  -0.87530   0.39508  -0.31297  -0.23658  -0.94898  -0.48704   0.64913  -0.94655  -0.38915  -1.03303  -0.28200  -0.06900  -0.14700  -0.20300  -0.08359   0.40974  -0.14300  -0.17448  -0.14400  -0.06900  -0.10700  -0.13900  -0.08500  -0.38000  -0.35400  -1.22300  -0.54342  -0.60056   0.14207  -1.05700   0.36932  -0.81886   0.15700   0.47538  -1.67556  -1.13039   1.95090   0.03000   0.08200  -0.02387  -0.22003  -0.01200   0.66539   1.21821   0.16400  -0.59385  -0.92083  -0.76500  -0.72100  -0.09496   0.23605   0.49667  -0.18700  -0.91500  -0.56483  -0.64697   1.52871  -0.77956   0.20697   0.25513  -0.20395  -0.66334  -0.80956  -0.31798  -0.26613  -0.25691  -0.18952  -0.42100   0.74118  -0.29099   0.49330  -0.45264   2.26186  32.00000  32.00000  32.00000  32.00000  32.00000
  -0.68203  -0.29574   1.17165   0.41316  -0.22900   0.85257  -0.17001  -0.09300  -0.13100   0.40406  -0.44977  -0.09629  -0.08500  -0.24800  -0.21400  -0.06900  -0.74506   0.30815  -0.45705  -0.22301  -1.21676  -0.77188   0.31323  -0.87234  -0.85161  -1.22288  -0.28200  -0.06900  -0.14700  -0.20300   0.98616  -0.04729  -0.14300   0.93519  -0.14400  -0.06900  -0.10700  -0.13900  -0.08500  -0.37990  -0.35385  -1.22300  -0.66686  -0.33927  -0.30460  -1.05700   0.21388  -1.08049   0.15700   1.43408  -2.11528  -2.51874  -0.03882   0.03000   0.08200   0.83184   1.31898  -0.01200   1.65598   3.16825   0.16400  -0.58895  -0.98799  -0.76500  -0.72100   1.06894   0.09034   0.51760  -1.22340  -0.91500   0.69190  -1.79817   1.71229  -1.66298   0.01410   0.15491  -0.50595  -1.36562  -1.72752   0.24500   0.34400  -0.23026  -0.82082  -0.42100   0.51523  -0.35139   0.74139  -0.48711   2.91949  65.00000  32.00000  32.00000  32.00000  32.00000
  -0.56606  -0.29637   0.52586  -0.14628  -0.22900   0.85324  -0.17101  -0.09300  -0.13100   0.40436  -0.44978  -0.09611  -0.08500  -0.24800  -0.21400  -0.06900  -0.59496   0.16906  -0.32812  -0.22300  -0.82222  -0.61505   0.19210  -1.71585  -0.43511  -0.86734  -0.28200  -0.06900  -0.14700  -0.20300   1.20771  -0.40388  -0.14300   0.80943  -0.14400  -0.06900  -0.10700  -0.13900  -0.08500  -0.37991  -0.35386  -1.22282  -0.39705  -0.49410   0.12494  -1.05700   0.04507  -0.19587   0.15700  -0.04572  -0.48846  -1.75237   3.66158   0.03000   0.08200  -1.20619   0.84951  -0.01200   0.16034  -0.56836   0.16400  -0.53193  -0.95703  -0.76500  -0.72100  -0.98484   0.41584   0.41371  -0.13628  -0.91500  -1.48761  -0.68615  -0.03110   0.57901  -0.19199   0.03892   0.20147  -0.86117  -1.24140   0.24466   0.34400   0.04267  -0.45319  -0.42100   0.69079   0.10022   0.23897  -0.33510   2.56942  65.00000  32.00000  32.00000  32.00000  32.00000
  -0.57934  -0.29700   0.18408  -0.40819  -0.22900   1.33982  -0.17200  -0.09300  -0.13100   0.75246  -0.23628  -0.20453  -0.08500  -0.24800  -0.21400  -0.06900  -0.51740   0.18138  -0.39720  -0.22300  -0.95556  -0.61755   0.27344  -1.49824  -0.45324  -1.02856  -0.28200  -0.06900  -0.14700  -0.20300   0.98657  -0.32702  -0.14300   0.40717  -0.14400  -0.06900  -0.10700  -0.13900  -0.08500  -0.29059  -0.21776  -1.04451  -0.40712  -0.72126   0.14064  -1.05700   0.06394   0.43455   0.28381  -0.05867  -0.56277  -0.33870   0.52671   0.12313   0.08200  -0.57489   0.54042  -0.01200   0.24481   0.05458   0.16400  -0.43885  -0.96207  -0.76500  -0.72100  -0.01971   0.36864   0.06140  -0.42113  -0.91500  -0.34903  -0.61302   0.48193   0.11149  -0.31899  -0.15819  -0.29863  -0.94661  -1.47430  -0.09013   0.34400  -0.20364  -0.55399  -0.42100   0.50687   0.32095   0.18942  -0.38561   1.89503  32.00000  32.00000  32.00000  32.00000  32.00000
  -0.56607  -0.29700  -0.76464  -0.14596  -0.22900   0.85280  -0.17200  -0.09300  -0.13100   0.40386  -0.45000  -0.09628  -0.08500  -0.24800  -0.21400  -0.06900  -0.24047   0.12220  -0.44497  -0.22304  -0.88669  -0.63587   0.13738  -0.45344  -0.24287  -0.31243  -0.28200  -0.06900  -0.14700  -0.20300  -0.34786  -0.25496  -0.14300   0.43262  -0.14400  -0.06900  -0.10700  -0.13900  -0.08500  -0.38000  -0.35400  -1.22282  -0.35515  -1.32928   0.45284  -1.05700  -0.08223   1.26783   0.90853  -0.83081  -0.26092   2.04592  -2.31178   0.58168   0.08200   0.32719   0.95507  -0.01200  -0.44485  -0.79095   0.16400  -0.51728  -0.86779  -0.76427  -0.72100   0.59229   0.85270  -0.19788  -0.56690  -0.91398  -0.01505  -0.18576   0.39164   0.55889  -0.24291  -0.11384  -0.03640  -0.91196  -1.29364   0.24466   0.34400  -0.06221  -0.53810  -0.42100   0.37418   0.38490  -0.12194  -0.37908   1.74918  65.00000  32.00000  32.00000  32.00000  32.00000
  -0.68200  -0.29700   0.52515   0.41373  -0.22900  -0.49968  -0.17200  -0.09300  -0.13100  -0.56477  -0.45000  -0.94163  -0.08500  -0.24800  -0.21400  -0.06900  -1.08471   0.49992  -0.33711  -0.34494   0.20348  -0.15428   1.18846  -0.45308   0.61453  -0.28414  -0.28200  -0.06900  -0.14700  -0.20300  -0.34800  -0.10604  -0.14300  -0.44879  -0.14400  -0.06900  -0.10700  -0.13900  -0.08500  -0.38000  -0.35400  -1.22300  -0.72090  -0.14851   0.30507  -1.05700  -0.73180   2.23778  -3.12992  -0.68302  -0.13304   1.89199   1.68420  -3.33793   0.08200  -1.22931   1.60579  -0.01200  -0.58789  -1.36073   0.16400   0.32817  -0.61782   1.48998  -0.72100   0.08268   0.32536  -0.09900  -0.98270   2.24756   0.26504   0.42682  -0.11517   0.75088  -0.39771   0.38673  -0.60495  -1.37861   0.01547   0.24500   0.34400  -0.64378  -0.64801  -0.42100   0.75484  -0.20866   0.01278  -0.52301   0.03056  65.00000  32.00000  32.00000  32.00000  32.00000
   0.61751  -0.29700   1.01835  -0.24027  -0.22900   0.74106   0.29970  -0.09300  -0.13100   0.41181   1.48381   0.48990  -0.08500  -0.24800  -0.21400  -0.06900   0.88583  -0.66055   0.25009   0.27896  -0.05281   0.11643  -0.80107   0.21988  -0.85375   0.45560  -0.28200  -0.06900  -0.14700  -0.20300   3.84820  -0.24978  -0.14300   0.93061  -0.14400  -0.06900  -0.10700  -0.13900   2.45298   0.42888   0.26679   1.11208   0.44702   0.86166   0.40081   0.75067   0.02214  -0.10320  -0.42102  -0.16467   0.00590  -0.00933  -0.39876  -0.36027  -0.33344   0.40800  -0.22557   1.04891   0.15006   0.24920  -0.55450  -0.75415   0.48708   0.70422   0.65264  -0.14537   0.47922   0.37178   0.11266   0.56475  -0.33680  -0.28810  -0.15635   0.05683   0.55829   0.46745   0.82218   0.78265   0.86388   0.52402   0.23850   0.51126   0.58581   0.05810   0.19431   0.06027   0.31102   0.73941   2.12565  32.00000  32.00000  32.00000  32.00000  32.00000
   0.49299  -0.29700   1.31682  -0.22085  -0.22900   0.62427   0.20248  -0.09300  -0.13100   0.31021   1.42878   0.36858  -0.08500  -0.24800  -0.21400  -0.06900   0.87952  -0.61104   0.15613   0.21342   0.00831   0.03252  -0.80285   0.34191  -0.75557   0.45521  -0.28200  -0.06900  -0.14700  -0.20300   3.69292  -0.28165  -0.14300   0.90559  -0.14400  -0.06900  -0.10700  -0.13900   1.92990   0.40589   0.24047   1.03167   0.40335   0.77101   0.32021   0.73726   0.01839  -0.10853  -0.48393   0.02201   0.01710  -0.22322  -0.45878  -0.55713  -0.34741   0.51943  -0.41525   0.72987   0.27586   0.45547  -0.52655  -0.75205   0.34056   0.72620   0.75831  -0.26548   0.14494   0.23590   0.30689   0.78405  -0.40543  -0.39988  -0.24160  -0.16276   0.30799   0.38703   0.79423   0.62996   0.65932   0.27621  -0.01456   0.38416   0.41881   0.04283   0.12682  -0.01970   0.35126   0.66080   1.69682  32.00000  32.00000  32.00000  32.00000  32.00000
   0.01519  -0.29700   2.46168  -0.14625  -0.22900   0.17647  -0.17200  -0.09300  -0.13100  -0.07966   1.21559  -0.09558  -0.08500  -0.24758  -0.21400  -0.06900   0.85581  -0.42106  -0.20481  -0.03794   0.24259  -0.28986  -0.80983   0.81026  -0.37917   0.45370  -0.28155  -0.06900  -0.14700  -0.20300   3.09621  -0.40397  -0.14300   0.80983  -0.14400  -0.06900  -0.10700  -0.13900  -0.08500   0.31683   0.13895   0.72313   0.23594   0.42302   0.01053   0.68559   0.00400  -0.12924  -0.72632   0.73842   0.05978  -1.04448  -0.68866  -1.31208  -0.40085   0.94734  -1.14328  -0.49479   0.75874   1.24746  -0.41917  -0.74389  -0.22147   0.81119   1.16323  -0.72683  -1.13835  -0.28562   1.05241   1.62645  -0.66880  -0.82876  -0.56835  -1.00538  -0.65214   0.07828   0.68698   0.04417  -0.12572  -0.67470  -0.98572  -0.10361  -0.22265  -0.01604  -0.13273  -0.32656   0.50570   0.35912   0.05158  65.00000  32.00000  32.00000  32.00000  32.00000
  -0.10087  -0.29700  -0.11829  -0.14586  -0.22900   1.52919  -0.17200  -0.09300  -0.13100   0.88742   1.21600  -0.09578  -0.08500   1.61884  -0.21400  -0.06900   0.07547  -0.29511  -0.00807  -0.08794  -0.43689  -0.47797  -0.39319  -0.45257  -0.22110  -0.25678   1.71770  -0.06900  -0.14700  -0.20300   0.65258  -0.28503  -0.14300   1.43957  -0.14400  -0.06900  -0.10700  -0.13900  -0.08500   0.31700   0.58091   0.32641  -0.46741   0.02536   1.21752  -1.05640  -0.09893  -1.32829  -2.96698   0.20810  -0.82330  -0.52616   0.37136   0.53237   0.08184  -0.78833   0.48020  -0.01217   1.11862   0.63997   0.16380  -0.17536   1.59539   1.84530  -0.72036  -0.29421  -0.90097  -0.21708   0.12646   1.52981  -0.12231  -0.71603   1.13298  -0.33806   1.29623   0.79765   0.55806  -0.39352  -0.16888  -0.60784  -1.03873   0.15804   0.21993  -0.42086   0.63464   0.26875   0.42490   0.11018   3.60837  65.00000  32.00000  32.00000  32.00000  32.00000
   0.24694  -0.29700  -0.76454   0.41361  -0.22900   0.17620  -0.17200  -0.09300  -0.13100  -0.07986   1.21632   0.74940  -0.08500   3.48325  -0.21400  -0.06900   0.85059  -0.55291  -0.00187   0.07092  -0.90754  -0.61159  -0.57874  -0.45243  -0.40546  -0.34073   3.21059  -0.06900  -0.14700  -0.20300  -0.34767  -0.22603  -0.14300   0.62086  -0.14400  -0.06900  -0.10700  -0.13900  -0.08500   0.31714   0.80891   1.37939   0.86816   0.88280   0.97278  -1.05643   0.05491  -0.17237  -1.99156  -0.09593   0.72925  -0.47179  -0.69367   0.54670   0.08210  -0.49184  -0.47666  -0.01189   0.10828  -0.29264   0.16404  -0.81973   1.65271   4.38785  -0.72078  -0.52586  -0.47317  -0.44881   0.69876   0.67020  -0.59869  -0.69991  -0.56215   0.30884   0.89571   0.40903   0.60203   0.88654   0.24195   0.08271  -0.05742   0.66892   0.52384  -0.42085   0.24788   0.07612  -0.07399   0.45884   1.99045  65.00000  32.00000  32.00000  32.00000  32.00000
   0.05298  -0.29700  -0.30531   0.05047  -0.22900  -0.04864  -0.17200  -0.09300  -0.13100  -0.24117   1.14529   0.14799  -0.08500   0.86136  -0.21400  -0.06900   0.55584  -0.40491  -0.06088  -0.04313  -0.24796  -0.29805  -0.44744   0.64545  -0.18727   0.03540   0.91137  -0.06900  -0.14700  -0.20300  -0.19874  -0.21836  -0.14300  -0.01816  -0.14400  -0.06900  -0.10700  -0.13900  -0.08500   0.28730   0.43392   0.77252   0.10919   0.64275   0.60270  -0.22804  -0.16739  -0.03814  -0.79116  -0.31679   0.10373  -0.13196  -0.34481  -0.19755   0.60600  -0.08251  -0.06420   0.28323  -0.06173  -0.14523   0.52847  -0.43319   0.82451   1.37672  -0.57492  -0.33408  -0.00693   0.08058   0.28990   0.65157  -0.32374  -0.20432   0.12273   0.16279   0.26906   0.36658   0.54769   0.22685  -0.09340  -0.52069  -0.68334   0.28407   0.07813  -0.27574   0.13085   0.17531  -0.24644   0.20449   1.95657  32.00000  32.00000  32.00000  32.00000  32.00000
  -0.10088  -0.29700  -0.11911  -0.14586  -0.22900   0.17575  -0.17200  -0.09300  -0.13100  -0.08018   1.21592  -0.09585  -0.08500  -0.24732  -0.21400  -0.06900   0.38612  -0.32106  -0.16291  -0.07399  -0.03711  -0.44481  -0.63880   0.81100  -0.96822  -0.02089  -0.28119  -0.06900  -0.14700  -0.20300   0.09574  -0.31491  -0.14300   0.24366  -0.14400  -0.06900  -0.10700  -0.13900  -0.08500   0.31697   0.40397   0.62605  -0.00800   0.60200   1.05352  -0.28882   0.03078   0.12087  -0.45415  -0.48987   0.05795  -0.44565  -0.35294   0.22549   0.78590  -0.06596  -0.06994   0.73261  -0.19390  -0.54360   0.50507  -0.78461   0.81389   0.89802  -0.72084  -0.56375   0.29278   0.91728   0.29094   0.20942  -0.65265  -0.08904   0.49674   0.28786   1.03418   0.55781   0.62891   0.04808  -0.44671  -0.72189  -0.92686  -0.29950  -0.07792  -0.25600   0.68345   0.24295  -0.21605   0.05311   1.10081  65.00000  32.00000  32.00000  32.00000  32.00000
  -0.26542  -0.29700   0.14158  -0.09814  -0.22900  -0.26060   0.13562  -0.09300  -0.13100  -0.33584  -0.03327  -0.02638  -0.08500  -0.04639  -0.21400  -0.06900  -0.02755  -0.13877  -0.18862  -0.17543  -0.31108  -0.37604  -0.08959   0.22627  -0.11933  -0.11683  -0.06841  -0.06900  -0.14700  -0.20300  -0.22730  -0.26061  -0.14300  -0.22652  -0.14400  -0.06900  -0.10700  -0.13900  -0.08500  -0.20565  -0.16029   0.06383  -0.17535   0.12941   0.55708  -0.60530  -0.28596   0.00176   0.07115   0.01058  -0.18807  -0.14157  -0.00705   0.33171   0.52206  -0.49793  -0.12131   0.09463   0.19398  -0.45139   0.53087  -0.09036   1.27610  -0.03532  -0.72100  -0.16019  -0.10926   0.24433   0.21376  -0.26658  -0.24442  -0.26231   0.18359   0.41868   0.11340   0.35303   0.31238  -0.51002  -0.76679  -1.27616  -1.50677  -0.14320  -0.21154  -0.36956   0.41002   0.17350  -0.25647  -0.03851   1.23457  32.00000  32.00000  32.00000  32.00000  32.00000
  -0.33300  -0.29700  -0.10707   0.40273  -0.22900  -0.50000   1.15252  -0.09300  -0.13100  -0.31783  -0.45000  -0.09600  -0.08500  -0.24800  -0.21400  -0.06900  -0.33597  -0.04923  -0.15203  -0.22300  -0.62563  -0.33258   0.35591  -0.45300   0.04906  -0.36430  -0.28200  -0.06900  -0.14700  -0.20300  -0.34800  -0.05109  -0.14300  -0.44900  -0.14400  -0.06900  -0.10700  -0.13900  -0.08500  -0.38000  -0.35400  -0.01739  -0.27148  -0.10030   0.18616  -1.05700  -0.29265   0.48632   0.82210   0.34647  -0.69056   0.34859  -0.27655   0.77824   0.08200  -0.68139   0.39604  -0.01200   0.54071  -0.31425   0.16400  -0.15052   1.02716  -0.76500  -0.72100   0.09539  -0.64875   0.15818  -0.10379  -0.91500  -0.19194  -0.73736   0.49895   0.26263  -0.13153   0.21873   0.10343  -0.67139  -0.82559  -1.65997  -1.91486   0.02873  -0.20580  -0.42100   0.09734  -0.01792  -0.07440  -0.12471   0.70308  65.00000  32.00000  32.00000  32.00000  32.00000
  -0.25472  -0.29700   1.00396  -0.51572  -0.22900  -0.41235   0.13557  -0.09300  -0.13100  -0.44472  -0.45000  -0.09600  -0.08500  -0.24800  -0.21400  -0.06900  -0.16192  -0.12239  -0.11367  -0.19733  -0.36670  -0.23951   0.04070  -0.42418   0.13017  -0.20345  -0.28200  -0.06900  -0.14700  -0.20300  -0.29043  -0.32550  -0.14300  -0.35097  -0.14400  -0.06900  -0.10700  -0.13900  -0.08500   0.01545  -0.23329  -0.08050  -0.28861   0.11250   0.52041  -0.50842  -0.34632  -0.10823   0.48091   0.46479  -0.46676  -0.10908  -0.14220   0.79886   0.63530  -0.32049  -0.29112   0.38007   0.26834  -0.66143   0.41362   0.22912   1.68022  -0.55539  -0.72100   0.41361  -0.54402   0.48576   0.20929  -0.76328  -0.04442  -0.17989   0.08881   0.67973   0.17566   0.16692   0.26126  -0.59204  -0.89299  -1.38777  -1.63918  -0.17339  -0.09809  -0.34613   0.40329   0.22242  -0.28830   0.00586   1.32972  32.00000  32.00000  32.00000  32.00000  32.00000
  -0.12572  -0.29700   2.15666  -0.07000  -0.22900  -0.50000  -0.17200  -0.09300  -0.13100  -0.56500  -0.45000  -0.29675  -0.08500  -0.24800  -0.21400  -0.06900  -0.07350  -0.20223   0.02841  -0.21963  -0.23207   0.03208   0.29466  -0.73120   0.31739  -0.14568  -0.28200  -0.06900  -0.14700  -0.20300  -0.34800   0.74211  -0.14300  -0.44900  -0.14400  -0.06900  -0.10700  -0.13900  -0.08500   0.41394  -0.11166  -0.10322  -0.34791   0.25049   0.52554   0.12121  -0.39815  -0.18642   0.62521   0.71908  -0.88855  -0.10144  -0.36593   1.00120   1.37809   0.11721  -0.37202   1.35489   0.01980  -0.97768   0.61589   0.73795   1.22135  -0.71185  -0.72100   1.31281  -0.64540   1.35257   0.04127  -0.83764   0.18524   0.41725   0.46700   1.00864   0.64336   0.16410   0.45726  -0.27234  -0.70908  -1.01879  -1.18812  -0.21785   0.09447  -0.31364   0.34053  -0.28187   0.26060   0.15080   2.06789  32.00000  32.00000  32.00000  32.00000  32.00000
  -0.13724  -0.29700   2.15690   0.61308  -0.22900  -0.50000  -0.17200  -0.09300  -0.13100  -0.56500  -0.45000  -0.24185  -0.08500  -0.24800  -0.21400  -0.06900  -0.22992  -0.17938   0.08357  -0.22063  -0.41684  -0.01279   0.34110  -1.01432   0.14320  -0.37934  -0.28200  -0.06900  -0.14700  -0.20300  -0.34800   1.07427  -0.14300  -0.44900  -0.14400  -0.06900  -0.10700  -0.13900  -0.08500   0.19553  -0.17833  -0.44688  -0.39410  -0.03174   0.39777  -0.23180   0.02344  -0.51639   0.48604   0.66460  -1.06433  -0.28039   0.35678   0.70726   0.99085  -0.19218  -0.58776   0.94400   0.25246  -0.91636   0.48595   0.27596   0.60017  -0.72638  -0.72100   0.59836  -0.59549   1.36708   0.25662  -0.85880  -0.11026   0.22786   0.81952   0.71070   0.29844   0.14948   0.42860  -0.28890  -0.57386  -1.12846  -1.24730  -0.05144   0.32872  -0.34318   0.38812  -0.66605   0.63267   0.14135   2.01902  32.00000  32.00000  32.00000  32.00000  32.00000
  -0.16026  -0.29700   2.16154   2.09200  -0.22900  -0.50000  -0.17200  -0.09300  -0.13100  -0.56500  -0.45000  -0.09600  -0.08500  -0.24800  -0.21400  -0.06900  -0.60082  -0.12892   0.22172  -0.22300  -0.85397  -0.12430   0.43330  -1.71600  -0.26905  -0.92972  -0.28200  -0.06900  -0.14700  -0.20300  -0.34800   1.74200  -0.14300  -0.44900  -0.14400  -0.06900  -0.10700  -0.13900  -0.08500  -0.38000  -0.35400  -1.22300  -0.48888  -0.70190   0.08909  -1.05700   1.01470  -1.27290   0.15700   0.53992  -1.45302  -0.68633   2.02290   0.03000   0.08200  -0.89252  -1.08472  -0.01200   0.77073  -0.78704   0.16400  -0.80592  -0.79088  -0.76500  -0.72100  -1.04756  -0.49069   1.36685   0.75178  -0.91500  -0.80039  -0.20662   1.56600   0.02939  -0.50242   0.06474   0.34561  -0.33438  -0.28928  -1.37252  -1.41119   0.33477   0.88962  -0.42100   0.50054  -1.49914   1.43789   0.11556   1.90196  65.00000  32.00000  32.00000  32.00000  32.00000
  -0.44569   0.64494   1.26389   0.85663  -0.22900  -0.14784   1.31244  -0.09300  -0.13100  -0.03611  -0.45000  -0.09600  -0.08500  -0.24800  -0.21400  -0.06900  -0.57156   0.09272  -0.17620  -0.22300  -0.97874  -0.47508   0.30994  -1.49632  -0.45309  -1.01398  -0.28200  -0.06900  -0.14700  -0.20300  -0.00078   0.66362  -0.14300  -0.08851  -0.14400  -0.06900  -0.10700  -0.13900  -0.08500  -0.38000  -0.35400  -1.22300  -0.49475  -0.60578   0.08118  -1.05700   0.52511  -1.08966   0.15700   0.46878  -1.44481  -1.51706   2.57492   0.03000   0.08200  -0.41587  -0.27105  -0.01200   0.66660   0.78778   0.16400  -0.69222  -0.89991  -0.76500  -0.72100  -0.35396  -0.05463   0.80100   0.18765  -0.91500  -0.45922  -0.67627   1.36615  -0.45592  -0.13539   0.19019   0.18648  -0.75657  -1.06832  -0.49361  -0.45645   0.02822   0.00750  -0.42100   0.49221  -0.56595   0.72596  -0.22124   2.22497  32.00000  32.00000  32.00000  32.00000  32.00000
  -0.68194   2.99969  -0.11790  -0.70471  -0.22900  -0.49892   5.02336  -0.09300  -0.13100   0.40410  -0.45000  -0.09600  -0.08500  -0.24800  -0.21400  -0.06900  -0.37004   0.24795  -0.54892  -0.22300  -0.96101  -0.75993   0.11505  -1.71582  -0.38308  -0.95803  -0.28200  -0.06900  -0.14700  -0.20300  -0.34588  -0.40392  -0.14300  -0.44834  -0.14400  -0.06900  -0.10700  -0.13900  -0.08500  -0.38000  -0.35400  -1.22300  -0.33909  -0.67596   0.41372  -1.05700   0.05907  -0.78614   0.15700  -0.54788  -0.79547  -1.90807   5.83440   0.03000   0.08200  -0.83201  -0.41113  -0.01200  -0.42794   1.07921   0.16400  -0.62396  -0.98499  -0.76500  -0.72100  -0.56653   0.52474   0.12612   0.56020  -0.91500  -0.99038  -0.38470   0.69808  -0.08544   0.32436   0.42551   0.56829  -0.87121  -1.70188   0.24500   0.34400  -0.21894  -0.63691  -0.42100   0.45894   0.73147  -0.43135  -0.51292   2.12029  65.00000  32.00000  32.00000  32.00000  32.00000
  -0.56603  -0.29651   3.10650  -1.26408  -0.22900   1.52936  -0.17123  -0.09300  -0.13100   0.88769  -0.45000  -0.09600  -0.08500  -0.24800  -0.21400  -0.06900   0.14939   0.06912  -0.56986  -0.22300  -0.94597  -0.62702   0.02417  -1.71569  -0.18524  -0.95102  -0.28200  -0.06900  -0.14700  -0.20300   6.64872  -0.40392  -0.14300  -0.44817  -0.14400  -0.06900  -0.10700  -0.13900  -0.08500  -0.38000  -0.35400  -1.22286  -0.37503  -1.11033   0.18009  -1.05700   0.24084  -2.02931   0.15700   2.24101  -2.17673  -1.83973   2.23220   0.03000   0.08200  -2.17369   0.27020  -0.01200   1.83264   2.25136   0.16400  -0.57294  -0.98799  -0.76500  -0.72100   0.65814  -0.13765  -0.12167  -0.53060  -0.91500   1.05337  -1.94988   1.04255  -1.53370  -1.83245  -1.19585  -1.33980  -1.42451  -1.74077   0.24473   0.34400  -0.25984  -0.26826  -0.42100  -0.23828   0.15007   0.58963  -0.39400   2.05995  65.00000  32.00000  32.00000  32.00000  32.00000
  -0.56399  -0.29700  -0.44760  -0.41094  -0.22900   1.51776  -0.17200  -0.09300  -0.13100   0.88009  -0.45000  -0.09600  -0.08500  -0.24800  -0.21400  -0.06900  -0.46491   0.16055  -0.40768  -0.22300  -0.83635  -0.58249   0.26332  -0.87200  -0.33213  -1.01650  -0.28200  -0.06900  -0.14700  -0.20300   0.14333  -0.28294  -0.14300   0.35165  -0.14400  -0.06900  -0.10700  -0.13900  -0.08500  -0.38000  -0.35400  -0.63294  -0.31595   0.07350   0.76986  -1.05700   0.00027   1.02469   0.15700  -0.53639  -0.27311  -0.36124  -0.04100   0.03000   0.08200  -0.68723   0.05632  -0.01200   0.11888  -0.21498   0.16400  -0.34290  -0.98800  -0.76500  -0.72100   0.05288  -0.03070  -0.04625   0.27801  -0.91500  -0.49638  -0.14917   0.61853  -0.05592  -0.12809   0.01632  -0.28597  -0.60131  -1.56830  -0.86289   0.34400  -0.08595  -0.52700  -0.42100   0.52893   0.46218   0.08306  -0.35799   0.55809  65.00000  32.00000  32.00000  32.00000  32.00000
  -0.69007  -0.29700  -0.45067  -0.23983  -0.22900   0.21815  -0.17200  -0.09300  -0.13100  -0.05067  -0.45000  -0.59195  -0.08500  -0.24800  -0.21400  -0.06900  -0.52101   0.37849  -0.53179  -0.29083  -0.11750  -0.43407   0.48022  -0.33914   0.43773  -0.30264  -0.28200  -0.06900  -0.14700  -0.20300  -0.23099  -0.29327  -0.14300  -0.09862  -0.14400  -0.06900  -0.10700  -0.13900  -0.08500  -0.38000  -0.35400  -0.99629  -0.58822  -0.46046  -0.12052  -0.80832  -0.15086   0.73931  -0.76889  -0.50190  -0.08764   0.51332  -0.33922  -0.96495  -0.66002  -0.33202   0.32640  -0.57529  -0.17949  -0.46111  -0.42170  -0.34669  -0.21841   0.38307   0.52277  -0.20325   0.19541  -0.34462  -0.10900   0.69186  -0.36226  -0.02364  -0.07384   0.09722  -0.90984  -0.63571  -0.69367  -0.91691  -0.59123  -0.03397   0.34400  -0.54823  -0.61173  -0.39064  -0.25601   0.36802  -0.34627  -0.54553   0.61568  32.00000  32.00000  32.00000  32.00000  32.00000
  -0.91383  -0.29700  -0.76470  -0.70451  -0.22900  -0.49971  -0.17200  -0.09300  -0.13100  -0.56479  -0.45000  -0.94182  -0.08500  -0.24800  -0.21400  -0.06900  -0.70484   0.74472  -0.76282  -0.31600   0.25287  -0.48191   0.47307  -0.45272   0.77991  -0.22485  -0.28200  -0.06900  -0.14700  -0.20300  -0.34800  -0.40390  -0.14300  -0.44881  -0.14400  -0.06900  -0.10700  -0.13900  -0.08500  -0.38000  -0.35400  -1.22290  -0.82086  -0.58105  -0.29611  -1.05668   0.00380  -0.32307  -1.00107  -0.98753   0.13884  -0.19904  -0.60983  -1.18110   0.08106   0.02576  -0.33727  -0.01272  -0.85045  -0.03649   0.16325  -0.63472   0.83822   1.31147  -0.71942  -0.87843   1.17113  -0.71874   0.30848   1.98825  -0.75758   0.92913  -0.67064  -0.29458  -1.81837  -1.76812  -1.56829  -0.36663   0.01572   0.24500   0.34400  -0.95875  -0.64799  -0.42096  -0.81570   0.69466  -0.99351  -0.90671   0.24039  65.00000  32.00000  32.00000  32.00000  32.00000
   0.83149  -0.29700   1.17200   0.41400  -0.22900   0.85300  -0.17200  -0.09300  -0.13100   0.40400   2.05904   0.33184  -0.08500  -0.24800  -0.21400  -0.06900   0.75932  -0.71093   0.56010   0.44832   0.32729   0.27161  -0.91513   0.81100  -0.69534   0.86860  -0.28200  -0.06900  -0.14700  -0.20300   4.83335  -0.03217  -0.14300   2.03714  -0.14400  -0.06900  -0.10700  -0.13900  -0.08500   0.66949   0.54430   1.05742   0.50618   1.01952   0.22082   1.02928  -0.01856  -0.10644  -0.29597   0.04468  -0.00404   0.15610  -0.35978  -0.37751  -0.57432   0.48526  -0.10007   0.31978   0.40206   0.10024  -0.76357  -0.69303   0.59970   0.40188   0.93118   0.15724   0.48148   0.42924   0.06134   0.69479  -0.04827  -0.23416  -0.21306   0.25594   0.56274   0.59750   0.96829   1.01586   1.19041   0.97692   0.79537   0.60692   0.80403   0.14422   0.29997  -0.35200   0.74200   0.76691   2.30458  65.00000  32.00000  32.00000  32.00000  32.00000
   0.47747  -0.29700   0.85325  -0.70500  -0.22900   0.51004  -0.17200  -0.09300  -0.13100   0.15881   0.39397   0.73886  -0.08500  -0.24800  -0.21400  -0.06900   0.77274  -0.60841   0.14162   0.11711  -0.29890   0.14343  -0.62964  -0.20000  -0.78980   0.15213  -0.28200  -0.06900  -0.14700  -0.20300   2.53857  -0.40400  -0.14300   0.11717  -0.14400  -0.06900  -0.10700  -0.13900  -0.08500  -0.02691  -0.16200   1.20622   0.44893   0.64732   0.60684   0.64781   0.04168  -0.05656  -0.28319  -0.28178   0.03784  -0.14325  -0.47297  -0.21428  -0.32303   0.32452  -0.34851   1.93084   0.01139   0.34119  -1.11395  -0.79289  -0.00440   0.67976   0.41953  -0.56504   0.17733   0.52620   0.20454   0.43479  -0.49197  -0.35032   0.01202   0.02241   0.21612   0.33295   0.69865   0.61489   0.48097  -0.10239  -0.37919   0.62377   0.34310   0.11967   0.11338   0.33756  -0.13162   0.75295   1.73901  65.00000  32.00000  32.00000  32.00000  32.00000
   0.31779  -0.29700   1.11816  -0.22788  -0.22900   0.40797  -0.17200  -0.09300  -0.13100   0.08547   0.88610   0.42275  -0.08500   0.08941   0.30129  -0.06900   0.62031  -0.52703   0.15748   0.07759  -0.18385  -0.12141  -0.67365   0.21454  -0.56230   0.21764   0.07945  -0.06900  -0.14700  -0.20300   1.71197  -0.29194  -0.14300   0.40058  -0.14400  -0.06900  -0.10700  -0.13900  -0.08500   0.17898   0.16813   1.01293   0.42943   0.64079   0.65320   0.42463  -0.04040  -0.19401  -0.71341   0.07466  -0.10568  -0.28022  -0.48036  -0.22364  -0.35045   0.18569  -0.26126   0.43801   0.39026   0.49536  -0.55603  -0.56003   0.44599   0.87235   0.50816  -0.55187  -0.49554   0.00702   0.35122   0.98814  -0.41954  -0.51474   0.02371  -0.24890   0.25943   0.40476   0.66379   0.38609   0.28497  -0.19827  -0.49743   0.53650   0.31796   0.03060   0.27429   0.01983   0.19302   0.62027   1.32496  32.00000  32.00000  32.00000  32.00000  32.00000
   0.13763  -0.29700   0.79680  -0.04239  -0.22900   0.13981  -0.17200  -0.09300  -0.13100  -0.10658   1.21600   0.39573  -0.08500   1.07858   0.77178  -0.06900   0.77749  -0.47231  -0.01083   0.03511  -0.38012  -0.48917  -0.71824   0.37302  -0.54844   0.12193   0.91159  -0.06900  -0.14700  -0.20300   0.65286  -0.26244  -0.14300   0.36948  -0.14400  -0.06900  -0.10700  -0.13900  -0.08500   0.31700   0.42332   1.07862   0.52173   0.61507   0.59618  -0.07800  -0.14330  -0.33529  -1.03650  -0.12344  -0.02395  -0.29826  -0.46105  -0.26413  -0.85964   0.24176  -0.31184  -1.10607   0.13418   0.49650  -0.10464  -0.29620   0.89627   1.39407   1.23738  -0.50047  -0.70041  -0.29449   0.47962   1.52195  -0.40668  -0.21839  -0.11367  -0.34703   0.74312   0.46542   0.72934   0.35933   0.13716  -0.31439  -0.57444   0.42148   0.24179  -0.15739   0.28931  -0.00146   0.13805   0.47347   1.65144  32.00000  32.00000  32.00000  32.00000  32.00000
   0.20874  -0.29700   0.22136  -0.04159  -0.22900   0.01366  -0.17200  -0.09300  -0.13100  -0.19715   1.82113   0.42899  -0.08500   1.48357   0.86601  -0.06900   0.78822  -0.50864   0.06814   0.08589  -0.44148  -0.46486  -0.74136   0.35170  -0.37907   0.10039   1.42700  -0.06900  -0.14700  -0.20300  -0.15005  -0.23021  -0.14300   0.10193  -0.14400  -0.06900  -0.10700  -0.13900  -0.08500   0.57001   0.76540   1.09249   0.41606   0.69619   0.68030  -0.10727  -0.17564  -0.41003  -0.88533  -0.29213  -0.12672  -0.09861  -0.38109   0.05365  -0.84981   0.05681  -0.11228  -1.10837   0.03566   0.21630   0.00306  -0.20769   1.07615   1.20831   1.11750  -0.48663  -0.61613  -0.07031   0.35324   1.21038  -0.34136  -0.15068   0.18640   0.06667   0.99297   0.54481   0.78668   0.53259   0.28992  -0.19805  -0.40246   0.55916   0.37318  -0.13075   0.29027   0.12656  -0.06865   0.45411   2.17955  32.00000  32.00000  32.00000  32.00000  32.00000
   0.36266  -0.29700  -0.11904  -0.14578  -0.22900  -0.49978  -0.17200  -0.09300  -0.13100  -0.56484   4.54733  -0.09574  -0.08500   1.61886  -0.21356  -0.06900   0.95576  -0.60582   0.14574   0.21279   0.12951  -0.08043  -0.96472   0.81069   0.64002   0.43860   2.24125  -0.06900  -0.14700  -0.20300  -0.34791  -0.28492  -0.14300  -0.44872  -0.14400  -0.06900  -0.10700  -0.13900  -0.08500   1.70988   1.93283   0.67123  -0.43944   0.80968   0.25144   0.76993  -0.09215  -0.43585   0.15634   0.18833  -0.40167  -0.28696  -0.36887   0.05173  -0.06211   0.17219  -0.42291  -0.14434   0.48625  -0.03782   0.06134  -0.49870   0.34826  -0.19807   0.29624  -0.75165  -0.84524   0.93845   0.62683  -0.11921  -0.44092  -0.76517   0.84440   1.04311   0.12763   0.34113   0.97277   0.90736   0.60930  -0.15643  -0.17251   0.44676   0.32278   0.16856  -0.31539   0.24290  -0.49076   0.20100   2.28998  65.00000  32.00000  32.00000  32.00000  32.00000
  -0.10088  -0.29700  -0.11913   0.97233  -0.22900  -0.49981  -0.17200  -0.09300  -0.13100  -0.56486   1.21672  -0.09600  -0.08500   1.61847  -0.21400  -0.06900   0.38602  -0.32106  -0.12289  -0.07993  -0.29687  -0.48287  -0.52708   0.81075   0.10174   0.08898   1.69559  -0.06900  -0.14700  -0.20300  -0.34787   0.13175  -0.14300  -0.44880  -0.14400  -0.06900  -0.10700  -0.13900  -0.08500   0.31730   0.44234   0.64204  -0.06404   0.28912   1.05384  -0.28892  -0.92435   0.17764  -1.00026  -0.34499  -0.01416   0.21753   0.24962  -1.30089   1.48319   0.06221   0.04171   1.01447  -0.10298  -0.06389   1.28329   0.84894   0.05623   0.39479  -0.72078   0.62206   0.95919  -0.01135  -0.10450   0.69937   0.56416   0.55038  -0.06648  -0.09864  -0.10857   0.44203   0.47616  -0.26269  -0.44281  -0.97675  -0.98380   0.16000  -0.04086  -0.42083   0.66978  -0.37660   0.15366   0.03509   2.26982  65.00000  32.00000  32.00000  32.00000  32.00000
  -0.26837  -0.29700  -0.07806   0.08839  -0.22900  -0.29871   0.16495  -0.09300  -0.13100  -0.35770   0.13190  -0.18728  -0.08500   0.11340  -0.21400  -0.06900  -0.12906  -0.10940  -0.15087  -0.18703  -0.20000  -0.31303   0.02662   0.31353   0.10702  -0.09879   0.11564  -0.06900  -0.14700  -0.20300  -0.21579  -0.22572  -0.14300  -0.23370  -0.14400  -0.06900  -0.10700  -0.13900  -0.08500  -0.13655  -0.07045   0.12088  -0.21773   0.12333   0.60173  -0.58453  -0.30059  -0.09699   0.00477   0.25943  -0.25044  -0.19416  -0.41081   0.19150   0.67728  -0.44026  -0.23412   0.31790   0.48247  -0.48628   0.56546  -0.08997   0.42412  -0.01611  -0.72100  -0.07630  -0.20330   0.29062   0.31681  -0.27356  -0.18159  -0.38070   0.18568   0.48498   0.18783   0.38991   0.35856  -0.49036  -0.77158  -1.08948  -1.25974  -0.21277  -0.16659  -0.37187   0.44854   0.11856  -0.22788  -0.09054   1.50093  32.00000  32.00000  32.00000  32.00000  32.00000
  -0.33300  -0.29700  -0.11900  -0.33069  -0.22900  -0.27461  -0.17200  -0.09300  -0.13100  -0.40329  -0.45000  -0.09600  -0.08500  -0.24800  -0.21400  -0.06900  -0.12926  -0.07655  -0.20784  -0.22300  -0.10861  -0.28428  -0.03616   0.39338   0.44788  -0.03874  -0.28200  -0.06900  -0.14700  -0.20300  -0.19996  -0.40400  -0.14300  -0.19693  -0.14400  -0.06900  -0.10700  -0.13900  -0.08500  -0.38000  -0.35400   0.08386  -0.25828   0.00292   0.38452  -0.49551  -0.25813  -0.43539   0.04789   0.71445  -0.16585  -0.43567  -0.52062   0.23563   0.63710  -0.69018  -0.58760  -0.02602   1.04251  -0.78228   0.70099  -0.16719   0.03899  -0.12286  -0.72100  -0.09003  -0.43697   0.19550   0.58776  -0.38133  -0.00800  -0.65031  -0.02230   0.91951  -0.32558   0.18310   0.20461  -0.56745  -0.93705  -1.40720  -1.70127  -0.43000  -0.28553  -0.36599   0.27075   0.34509  -0.50570  -0.10500   1.20680  65.00000  32.00000  32.00000  32.00000  32.00000
  -0.24346  -0.29700   0.90860  -0.41387  -0.22900  -0.41012   0.14343  -0.09300  -0.13100  -0.44165  -0.45000  -0.11839  -0.08500  -0.24800  -0.21400  -0.06900  -0.13115  -0.11569  -0.11946  -0.19839  -0.24028  -0.20388   0.08809  -0.26353   0.22212  -0.13373  -0.28200  -0.06900  -0.14700  -0.20300  -0.28897  -0.31925  -0.14300  -0.34848  -0.14400  -0.06900  -0.10700  -0.13900  -0.08500   0.02545  -0.23024  -0.00626  -0.31445   0.17011   0.44227  -0.36196  -0.42106  -0.23721   0.35865   0.79944  -0.55414  -0.20852  -0.57777   0.61826   0.80997  -0.24284  -0.37988   0.53622   0.68215  -0.61986   0.48220   0.25855   0.85819  -0.40900  -0.69091   0.48841  -0.73348   0.51239   0.34252  -0.62796   0.05985  -0.41838   0.10323   0.65071   0.22286   0.18439   0.32206  -0.45460  -0.83808  -1.12245  -1.30346  -0.20521  -0.09898  -0.32595   0.31763   0.18584  -0.25999  -0.01191   1.45234  32.00000  32.00000  32.00000  32.00000  32.00000
  -0.10068  -0.29700   2.46300  -1.26500  -0.22900  -0.50000  -0.17200  -0.09300  -0.13100  -0.56500  -0.45000  -0.09600  -0.08500  -0.24800  -0.21400  -0.06900   0.12294  -0.26186  -0.02040  -0.16307  -0.31072  -0.10066  -0.17098  -1.21100   0.13071  -0.23023  -0.28200  -0.06900  -0.14700  -0.20300  -0.34800  -0.40400  -0.14300  -0.44900  -0.14400  -0.06900  -0.10700  -0.13900  -0.08500   0.54313  -0.07223   0.23067  -0.24713   0.36432   0.54800   0.02891  -0.45466  -0.21346   0.56590   0.90608  -0.84274  -0.11038  -0.49810   1.07302   1.28963   0.58548  -0.43954   1.35420  -0.04240  -0.83379   0.39696   0.72463   1.73195  -0.76500  -0.72100   1.53772  -0.89693   1.20707   0.10352  -0.91500   0.27061   0.37411  -0.10494   0.85216   0.56600  -0.22201   0.30310  -0.37147  -0.88063  -1.17582  -1.41810  -0.22093   0.19200  -0.29617   0.31239   0.31800  -0.32100   0.18145   2.09242  65.00000  32.00000  32.00000  32.00000  32.00000
  -0.13633  -0.29700   1.87501   0.08157  -0.22900  -0.50000  -0.17200  -0.09300  -0.13100  -0.56500  -0.45000  -0.13498  -0.08500  -0.24800  -0.21400  -0.06900  -0.19909  -0.17540   0.04983  -0.20045  -0.35032  -0.06828   0.28580  -0.81606   0.07044  -0.28471  -0.28200  -0.06900  -0.14700  -0.20300  -0.34800   0.21704  -0.05622  -0.44900  -0.14400  -0.06900  -0.10700  -0.13900  -0.08500   0.08767  -0.21125  -0.37914  -0.41451   0.09679   0.41164  -0.26888  -0.19775  -0.68037   0.47502   0.78120  -0.96112  -0.54540   0.45394   0.26449   0.94812   0.21498  -0.70847   0.92107   0.40907  -0.25789   0.39544   0.44748   0.60472  -0.71167  -0.67092   0.62601  -0.82438   1.07519   0.50007  -0.49884   0.23699  -0.03335   0.46778   0.18881   0.32143   0.08076   0.41650  -0.26267  -0.68639  -1.02835  -0.95476  -0.01154   0.24502  -0.32732   0.37117  -0.29999   0.25272   0.09651   1.77003  32.00000  32.00000  32.00000  32.00000  32.00000
  -0.26734  -0.29700   1.26467   1.46278  -0.22900  -0.50000  -0.17200  -0.09300  -0.13100  -0.56500  -0.45000  -0.48026  -0.08500  -0.24800  -0.21400  -0.06900  -0.72689   0.00753   0.09967  -0.29847  -0.33300   0.04804   1.04611  -0.56820   0.29267  -0.49172  -0.28200  -0.06900  -0.14700  -0.20300  -0.34800   0.95922   0.06868  -0.44900  -0.14400  -0.06900  -0.10700  -0.13900  -0.08500  -0.38000  -0.35400  -1.22300  -0.56633  -0.31439   0.25930  -0.70816   0.30268  -0.85328   0.33971   0.43030  -0.99529  -0.77581   1.71831  -0.64911   0.68118  -0.44981  -0.79021   0.64644   0.32870  -0.12272   0.28826   0.18853  -0.38316  -0.71503  -0.72100  -0.11506  -0.46965   0.97015   0.53020  -0.00769   0.07930   0.12723   0.82146  -0.25884   0.18248   0.33682   0.41477  -0.49117  -0.64486  -1.02317  -0.61787  -0.11603   0.34764  -0.42100   0.53580  -0.92307   0.85989  -0.12953   2.00689  32.00000  32.00000  32.00000  32.00000  32.00000
  -0.39998   0.31170   0.51268   0.36305  -0.22900  -0.50000   0.78726  -0.09300  -0.13100  -0.38621  -0.45000  -0.53676  -0.08500  -0.24800  -0.21400  -0.06900  -0.37415   0.06637  -0.22786  -0.31955   0.02504  -0.11844   0.69054  -0.63463   0.59815  -0.18905  -0.28200  -0.06900  -0.14700  -0.20300  -0.34800   0.32264  -0.03869  -0.44900  -0.14400  -0.06900  -0.10700  -0.13900  -0.08500  -0.38000  -0.35400  -1.05330  -0.59813  -0.41451  -0.57499  -0.50835   0.08388  -0.63744   0.13392  -0.03329  -0.80029  -0.73954   1.93391  -0.35426   0.29657  -0.36216  -0.55862   0.14011  -0.02402   0.18292   0.22037   0.20270  -0.33255  -0.42660  -0.20943  -0.39059  -0.21397   0.05609   0.35967  -0.01929  -0.20297   0.08630   0.87712  -0.34766   0.24109  -0.02782   0.14133  -0.74099  -1.14629  -0.72056  -0.17496  -0.40518  -0.14129  -0.39130  -0.40597  -0.12268   0.09497  -0.20029   2.05912  32.00000  32.00000  32.00000  32.00000  32.00000
  -0.52058   0.32479   0.36701  -0.75829  -0.22900   0.07138   0.80790  -0.09300  -0.13100   0.02672  -0.23145  -0.48614  -0.08500  -0.24800  -0.21400  -0.06900   0.00021   0.08942  -0.53136  -0.28986   0.07866  -0.38306   0.13690  -0.81008   0.62157  -0.13995  -0.28200  -0.06900  -0.14700  -0.20300   0.98017  -0.40400  -0.14300  -0.18891  -0.14400  -0.06900  -0.10700  -0.13900  -0.08500  -0.28856  -0.29103  -0.89093  -0.53462  -0.45065  -0.86571  -0.44998  -0.05390  -0.53917  -0.01028   0.05934  -0.77228  -0.97463   2.10113  -0.06528  -0.07006  -0.66838   0.03157  -0.28401   0.10636   0.50871   0.15547   0.01106  -0.44631  -0.29263   0.04943  -0.50816   0.11310  -0.36580  -0.03853  -0.23259  -0.31425  -0.31861   0.73016  -0.44027  -0.13550  -0.37869  -0.27859  -1.01945  -1.54602  -0.37753   0.02850  -0.53894  -0.57394  -0.35849  -0.83179   0.52038  -0.36152  -0.35946   2.41769  32.00000  32.00000  32.00000  32.00000  32.00000
  -0.48138   0.17149   0.10086  -0.63749  -0.22900   0.47999   0.56631  -0.09300  -0.13100   0.27439  -0.10881  -0.43704  -0.08500  -0.24800  -0.21400  -0.06900  -0.11455   0.06746  -0.43389  -0.26290  -0.06465  -0.39100   0.09630  -0.78004   0.46928  -0.27892  -0.28200  -0.06900  -0.14700  -0.20300   0.65572  -0.37583  -0.14300  -0.00974  -0.00688  -0.06900  -0.10700  -0.13900  -0.08500  -0.23726  -0.22122  -0.73807  -0.47130  -0.20555  -0.31758  -0.48869  -0.04963  -0.15321  -0.01772  -0.07115  -0.61728  -0.77514   1.50475  -0.05453  -0.05043  -0.48275  -0.00473  -0.28926   0.14144   0.24146   0.15816  -0.12729  -0.51313  -0.35615  -0.08592  -0.40130   0.13910  -0.27213   0.05598  -0.31862  -0.33221  -0.21730   0.73913  -0.27196  -0.02862  -0.17388  -0.21147  -0.81535  -1.42269  -0.55890  -0.08788  -0.42795  -0.54488  -0.32969  -0.39698   0.50250  -0.22369  -0.38199   2.32587  32.00000  32.00000  32.00000  32.00000  32.00000
  -0.44594  -0.29700   0.36765  -0.56544  -0.22900   0.98551  -0.17200  -0.09300  -0.13100   0.49878   0.08309  -0.36671  -0.08500  -0.24800  -0.21400  -0.06900  -0.13283   0.02733  -0.37097  -0.22300  -0.27114  -0.43181  -0.03909  -0.78862   0.27854  -0.46405  -0.28200  -0.06900  -0.14700  -0.20300   1.26438  -0.36302  -0.14300   0.16544   0.05562  -0.06900  -0.10700  -0.13900  -0.08500  -0.15697  -0.15022  -0.65960  -0.39673  -0.05680   0.21076  -0.56624   0.01914  -0.05862   0.00353   0.20827  -0.66814  -0.75249   0.99943  -0.05298  -0.04447  -0.61929   0.13022  -0.26298   0.46505   0.12996   0.16005  -0.29156  -0.61423  -0.45224  -0.25605  -0.24781   0.14466   0.04515  -0.01970  -0.44967  -0.18249  -0.35251   0.70248  -0.25084  -0.25013  -0.10337  -0.30791  -0.73596  -1.30154  -0.66142  -0.33726  -0.30252  -0.46784  -0.31202   0.04013   0.37615   0.03577  -0.43354   2.43026  32.00000  32.00000  32.00000  32.00000  32.00000
  -0.59547  -0.29700  -0.53844  -0.50386  -0.22900   0.38112  -0.17200  -0.09300  -0.13100   0.06605  -0.10471  -0.68775  -0.08500  -0.24800  -0.21400  -0.06900  -0.31212   0.27269  -0.49407  -0.27852   0.19553  -0.36064   0.19976  -0.22620   0.76487  -0.11255  -0.28200  -0.06900  -0.14700  -0.20300  -0.06631  -0.36662  -0.14300  -0.11036   0.07528  -0.06900  -0.10700  -0.13900  -0.08500  -0.23554  -0.19939  -0.70077  -0.58746  -0.13126  -0.27359  -0.41674  -0.03188   0.08364  -0.50737  -0.24253  -0.13170  -0.22015  -0.35706  -0.58492  -0.89532  -0.03453  -0.23533  -0.88734   0.11072  -0.13318  -0.55603  -0.42994   0.08946   0.33534   1.08618  -0.48552   0.06415  -0.45998   0.21008   0.64262  -0.42605  -0.01831   0.12188  -0.21150  -0.85805  -0.79460  -0.73465  -0.67647  -0.58673  -0.40033  -0.05746  -0.65652  -0.58214  -0.29649  -0.63699   0.53906  -0.43806  -0.57999   1.42665  32.00000  32.00000  32.00000  32.00000  32.00000
  -0.79538  -0.29700  -0.76500  -0.41918  -0.22900  -0.50000  -0.17200  -0.09300  -0.13100  -0.56500  -0.45000  -0.94200  -0.08500  -0.24800  -0.21400  -0.06900  -0.30647   0.50370  -0.73085  -0.34247   0.58323  -0.35879   0.40798   0.29407   1.23132   0.25783  -0.28200  -0.06900  -0.14700  -0.20300  -0.34800  -0.40400  -0.14300  -0.44900  -0.14400  -0.06900  -0.10700  -0.13900  -0.08500  -0.38000  -0.35400  -0.96377  -0.78419  -0.57162  -1.40117  -0.21853  -0.00674  -0.35928  -0.93453  -0.02103   0.11241  -0.22863  -0.62943  -1.11146  -2.45228  -0.00928  -0.36459  -1.93583   0.20626  -0.07128  -1.83638  -0.56853   0.66567   0.97147   3.53939  -0.80997  -0.43266  -0.70213   0.22770   1.51246  -0.70073  -0.43999  -0.65617  -0.31903  -1.96404  -1.71291  -1.16450  -1.08285   0.01600   0.24500   0.34400  -1.01031  -0.68954  -0.32027  -1.70327   0.53650  -0.82936  -0.68673   0.54788  65.00000  32.00000  32.00000  32.00000  32.00000
   0.24727  -0.29700   0.52609  -0.70434  -0.22900   0.85303  -0.17200  -0.09300  -0.13100   0.40402   1.21552  -0.09532  -0.08500  -0.24800  -0.21400  -0.06900   0.92580  -0.52708  -0.11962  -0.00181  -0.19776   0.04802  -0.63213  -0.19951  -0.16258   0.22326  -0.28200  -0.06900  -0.14700  -0.20300   2.76411  -0.40371  -0.14300   0.18213  -0.14400  -0.06900  -0.10700  -0.13900  -0.08500   0.31680   0.01201   0.88419   0.31821   1.03574  -0.19252   0.56124  -0.00996   0.01397  -0.20023  -0.51279   0.63546   0.26866  -0.22102  -0.19698  -0.09702   0.36892   0.05495  -0.99238  -0.10584  -0.24065   0.28539  -0.70601   0.24209   0.47013   0.04141   0.22054   0.90162   0.42799  -0.14489  -0.02946   0.18245   0.06975  -0.46562   0.66355  -0.32749   0.10933   0.30848   0.33737   0.67311  -0.19147  -0.24158  -0.16033   0.06728   0.12096  -0.57626   0.40962  -0.08358   0.55221   2.30019  65.00000  32.00000  32.00000  32.00000  32.00000
   0.52018  -0.29700   0.61339  -0.00869  -0.22900   0.87372  -0.17200  -0.09300  -0.13100   0.41882   0.78333   0.52530  -0.08500  -0.24800  -0.21400  -0.06900   0.63907  -0.60012   0.34187   0.17471   0.04148   0.09964  -0.72614   0.33594  -0.69843   0.48367  -0.28200  -0.06900  -0.14700  -0.20300   2.76409  -0.11220  -0.14300   1.33015  -0.14400  -0.06900  -0.10700  -0.13900  -0.08500   0.13592   0.04541   1.07391   0.49399   0.79186   0.35986   0.81430   0.02141  -0.01513  -0.42565  -0.25934   0.05173  -0.09845  -0.15931  -0.18899  -0.22891   0.26206   0.00443   0.48380   0.08788   0.12081  -0.36148  -0.70656   0.30859   0.63569   0.55843  -0.20427   0.49889   0.40440  -0.00632   0.50405  -0.35117  -0.18504  -0.03227   0.17060   0.16705   0.45314   0.79703   0.70712   0.79152   0.29537   0.13379   0.61592   0.38015   0.13871   0.25924   0.00519   0.35066   0.77461   2.47997  32.00000  32.00000  32.00000  32.00000  32.00000
   0.46533  -0.29700   0.54062  -0.14282  -0.22900   0.54291  -0.17200  -0.09300  -0.13100   0.18190   0.52437   0.63956  -0.08500  -0.24800   0.34988  -0.06900   0.50885  -0.57961   0.40028   0.10702  -0.16832   0.01368  -0.66151   0.40833  -0.71200   0.32203  -0.28200  -0.06900  -0.14700  -0.20300   1.14194  -0.22812  -0.14300   0.49981  -0.14400  -0.06900  -0.10700  -0.13900  -0.08500   0.02765   0.01280   1.23094   0.64933   0.76545   0.70096   0.76593  -0.01821   0.09776  -0.27992  -0.31566   0.08065  -0.02908  -0.35327  -0.03785  -0.51751   0.15384   0.02873   0.48829  -0.00492   0.10841  -0.66405  -0.61380   0.32166   0.70084   0.68817  -0.37574   0.23041   0.22717   0.03434   0.55077  -0.40806  -0.18071   0.08392   0.05789   0.14286   0.45923   0.73267   0.69076   0.61143   0.02452  -0.18163   0.91294   0.42909   0.18742   0.50151   0.09547   0.11862   0.83174   1.72568  32.00000  32.00000  32.00000  32.00000  32.00000
   0.71062  -0.29700   1.17128   0.41398  -0.22900  -0.49972  -0.17200  -0.09300  -0.13100  -0.56480   1.21563   0.74964  -0.08500  -0.24755   2.15799  -0.06900   0.48608  -0.68585   0.75261   0.25782  -0.20210  -0.04614  -0.81389   0.81100  -0.59892   0.46496  -0.28169  -0.06900  -0.14700  -0.20300  -0.34759   0.01310  -0.14300  -0.44859  -0.14400  -0.06900  -0.10700  -0.13900  -0.08500   0.31747   0.44197   1.56158   1.34115   1.36545   1.02160   1.00053  -0.18203   0.46071   0.52362  -0.15837   0.09968   0.54274  -0.97238   0.30866  -0.72798  -0.12255   0.24785  -0.70113   0.02563  -0.22756  -0.43409  -0.28684   0.89375   0.39203   1.00720  -0.53977  -0.60150  -0.35265   0.02210   0.71040  -0.25902  -0.27545  -0.23670   0.19267   0.37432   0.56198   0.65726   0.97369   0.73273   0.41549   0.22351   1.41048   0.98346   0.34878   0.73381  -0.35182   0.19294   1.10160   0.05139  65.00000  32.00000  32.00000  32.00000  32.00000
  -0.21654  -0.29700   0.52579  -0.70412  -0.22900  -0.50000  -0.17200  -0.09300  -0.13100  -0.56500   1.21639   0.74965  -0.08500   1.61810   2.15802  -0.06900   1.58030  -0.39414  -0.62328  -0.03886  -0.82948  -1.12022  -0.91592   0.81100  -1.11325   0.08030   0.99265  -0.06900  -0.14700  -0.20300  -0.34800  -0.40358  -0.14300  -0.44900  -0.14400  -0.06900  -0.10700  -0.13900  -0.08500   0.31771   0.27847   1.40967   0.57779   0.33741  -0.04754  -0.46512  -0.48376  -0.68531  -0.55825  -1.44512  -0.16206   0.03023  -0.19134  -1.03602  -3.19934   1.34510  -0.50955  -4.19258  -1.37202   0.91631   0.16350   0.55839   0.97071   0.27490   4.99814  -0.35215  -0.28908  -0.18168   0.43080   2.98814  -0.35199   1.43280  -0.19267  -0.70320   2.18963   0.56893   1.12184   0.31035  -0.00762  -0.74542  -0.96334   0.00259  -0.22845  -0.42058   0.02917   0.46152  -0.44768   0.26625   3.25834  65.00000  32.00000  32.00000  32.00000  32.00000
   0.02483  -0.29700  -0.18936   0.36038  -0.22900  -0.50000  -0.17200  -0.09300  -0.13100  -0.56500   1.57689   0.10528  -0.08500   1.28079   0.35059  -0.06900   0.68193  -0.41653  -0.07921  -0.00265  -0.34585  -0.41835  -0.67570   0.60205  -0.15410   0.20823   1.31135  -0.06900  -0.14700  -0.20300  -0.34800   0.04326  -0.14300  -0.44900  -0.14400  -0.06900  -0.10700  -0.13900  -0.08500   0.97287   0.75746   0.80979  -0.04010   0.35276   0.52630  -0.09956  -0.33978  -0.20083  -0.03974  -0.61505  -0.31482   0.02847  -0.19059  -0.27316  -0.77386   0.60149  -0.22004  -1.07669  -0.42846   0.40956   0.10996   0.07648   0.33650   0.00409   1.24288  -0.32219   0.00691   0.37215   0.34170   0.74260  -0.24418   0.31442   0.30654   0.02960   0.57142   0.46571   0.85355   0.21324  -0.04689  -0.60795  -0.66893   0.29348   0.08910  -0.24051   0.23551  -0.00933  -0.17468   0.23273   2.33066  32.00000  32.00000  32.00000  32.00000  32.00000
   0.01503  -0.29700  -0.76456   0.41378  -0.22900  -0.49986  -0.17200  -0.09300  -0.13100  -0.56490   1.21641  -0.09600  -0.08500   1.61861  -0.21400  -0.06900  -0.12457  -0.33504   0.20185  -0.07597  -0.46661  -0.30692  -0.27122  -0.45214  -0.25145  -0.23061   1.89158  -0.06900  -0.14700  -0.20300  -0.34782  -0.04708  -0.14300  -0.44890  -0.14356  -0.06900  -0.10700  -0.13900  -0.08500   0.31717   0.59407   0.85082   0.05781  -0.12561   1.11759  -1.05606   0.09963  -0.88748   0.72234  -0.68064  -0.52271  -0.65961  -0.10704   0.62123   0.08223   1.20412  -0.76568  -0.01118  -0.51486   1.14524   0.16400  -0.69743  -0.19897  -0.76449  -0.72049  -0.93845  -0.21487   0.89764   1.05251  -0.91420  -0.81044  -0.25354   0.78068  -0.05659   0.15016   0.51194   0.51711  -0.42850  -0.62453  -0.97680  -0.92689   0.53167   0.31680  -0.42077   0.62066   0.07603  -0.34893   0.29792   3.03950  65.00000  32.00000  32.00000  32.00000  32.00000
  -0.26530  -0.29700  -0.08900  -0.04175  -0.22900  -0.29596  -0.17200  -0.09300  -0.13100  -0.41861   0.00875  -0.22594  -0.08500   0.26610  -0.21400  -0.06900  -0.13447  -0.10003  -0.14184  -0.20485  -0.01414  -0.23464   0.03393   0.49816   0.47184   0.04047   0.28362  -0.06900  -0.14700  -0.20300  -0.16182  -0.27555  -0.14300  -0.25036   0.10394  -0.06900  -0.10700  -0.13900  -0.08500  -0.18807  -0.11856   0.10468  -0.23420   0.07638   0.59282  -0.38034  -0.39005  -0.31522  -0.11369   0.32614  -0.12002  -0.28765  -0.50384  -0.04736   0.72089  -0.46055  -0.48900   0.64680   0.38941  -0.46903   0.50826   0.13011  -0.03388  -0.02595  -0.56567  -0.05564  -0.19768   0.19408   0.47153  -0.11945  -0.04952  -0.10283   0.00850   0.64751   0.22130   0.41927   0.39597  -0.44910  -0.71995  -0.97320  -1.11358  -0.31321  -0.17916  -0.33650   0.43629   0.18572  -0.31458  -0.06122   1.93354  32.00000  32.00000  32.00000  32.00000  32.00000
  -0.56578  -0.29700   0.52559  -0.14625  -0.22900  -0.49965  -0.17200  -0.09300  -0.13100  -0.56475  -0.45000  -0.94131  -0.08500  -0.24800  -0.21400  -0.06900  -0.99429   0.36063  -0.24893  -0.36389   0.36873   0.01280   1.35882   0.81081   0.98262  -0.00791  -0.28200  -0.06900  -0.14700  -0.20300  -0.34760  -0.40400  -0.14300  -0.44870  -0.14373  -0.06900  -0.10700  -0.13900  -0.08500  -0.38000  -0.35400  -1.22188  -0.60471   0.03304   0.66175  -0.57272  -0.71757  -0.30100  -0.44575   1.08566  -0.00913  -0.17020  -1.59517  -0.10784   1.32038  -1.37036  -0.47711   1.23544   0.99979  -1.54028   0.42000   1.08288   0.47660   0.43681  -0.72083   0.11580  -0.81371  -0.04571   0.23728   0.18189  -0.20287  -0.42202  -0.40965   0.92795   1.49470   0.92247   0.64568  -0.93959  -1.07373   0.24372   0.34246  -0.85364  -0.30098  -0.42090   0.93748   0.12721  -0.21818  -0.61452   2.52903  65.00000  32.00000  32.00000  32.00000  32.00000
  -0.22781  -0.29700   1.17848  -0.64263  -0.22900  -0.34773  -0.17200  -0.09300  -0.13100  -0.45575  -0.33275  -0.17255  -0.08500  -0.24800  -0.21400  -0.06900  -0.13198  -0.12393  -0.09312  -0.19710  -0.12741  -0.16558   0.01898  -0.04570   0.27567  -0.03300  -0.28200  -0.06900  -0.14700  -0.20300  -0.18637  -0.39196  -0.14300  -0.31363  -0.14400  -0.06900  -0.10700  -0.13900  -0.08500   0.07420  -0.19296  -0.01342  -0.32711   0.25523   0.54932  -0.17908  -0.44035  -0.39954   0.11941   0.91651  -0.50592  -0.33581  -0.64483   0.27476   1.02954  -0.04582  -0.57698   0.75656   0.70734  -0.69634   0.55734   0.32947   0.64237  -0.17068  -0.68487   0.51277  -0.82788   0.66432   0.47895  -0.14119   0.12061  -0.35604   0.05171   0.69793   0.19944   0.19241   0.30706  -0.45836  -0.84748  -1.04379  -1.21052  -0.23341  -0.08789  -0.32233   0.44583   0.24464  -0.30507   0.00943   1.45294  32.00000  32.00000  32.00000  32.00000  32.00000
   0.13076  -0.29700   1.81815  -0.14675  -0.22900  -0.49990  -0.17200  -0.09300  -0.13100  -0.56493  -0.44978   0.74920  -0.08500  -0.24800  -0.21400  -0.06900   0.29072  -0.42682   0.14486  -0.05810  -0.45582  -0.29385  -0.41378  -0.20025  -0.64433   0.25371  -0.28200  -0.06900  -0.14700  -0.20300  -0.34784  -0.28510  -0.14300  -0.44894  -0.14400  -0.06900  -0.10700  -0.13900  -0.08500  -0.37931  -0.35375   0.29287  -0.47983   0.42898   0.41119   0.21379  -1.06844  -1.51293   0.64265   1.46550  -1.15263  -1.18014  -0.56592   0.50778   0.82133   1.20440  -1.23735   0.54956   1.96650   1.18239   0.73975   0.57591   0.23968  -0.53084  -0.36429   0.30758  -1.70838   0.93913   1.58989  -0.60144   0.77450  -1.72348   1.01321  -0.50901   0.10509   0.13888   0.73954   0.73795  -0.38239  -0.48864  -0.55576   0.85916   0.02503  -0.20410   0.03639  -0.18460   0.05071   0.43175  -0.02870  65.00000  32.00000  32.00000  32.00000  32.00000
  -0.14554  -0.29700   1.75680  -0.57245  -0.22900  -0.50000  -0.17200  -0.09300  -0.13100  -0.56500  -0.21505  -0.27459  -0.08500  -0.24800  -0.21400  -0.06900  -0.16019  -0.16979   0.01354  -0.20151  -0.16618  -0.03017   0.25309  -0.31758   0.22537  -0.04640  -0.28200  -0.06900  -0.14700  -0.20300  -0.34800  -0.29108  -0.03872  -0.44900  -0.14400  -0.06900  -0.10700  -0.13900  -0.08500   0.23140  -0.12250  -0.15767  -0.39386   0.38031   0.60437  -0.02825  -0.57216  -0.44312   0.50415   0.76514  -0.74227  -0.40560  -0.03307  -0.06084   1.24951   0.58375  -0.52531   1.22933   0.14726  -0.16469   0.46614   0.84976   0.76754  -0.68307  -0.66608   1.03873  -0.97165   0.96737   0.40917   0.08811   0.48733   0.16481   0.16082   0.23614   0.44459   0.12092   0.32476  -0.37767  -0.85887  -0.97218  -0.94370  -0.11580   0.01998  -0.31824   0.45209   0.09560  -0.13680   0.06901   1.52467  32.00000  32.00000  32.00000  32.00000  32.00000
  -0.39281  -0.29700   0.18189   0.69974  -0.22900  -0.50000  -0.17200  -0.09300  -0.13100  -0.56500  -0.45000  -0.94200  -0.08500  -0.24800  -0.21400  -0.06900  -0.88166   0.16954  -0.04101  -0.38933   0.29001   0.25908   1.79027   0.81100   0.96596   0.03462  -0.28200  -0.06900  -0.14700  -0.20300  -0.34800   0.01565   0.31193  -0.44900  -0.14400  -0.06900  -0.10700  -0.13900  -0.08500  -0.38000  -0.35400  -1.22300  -0.65130   0.16567   0.45654  -0.28900  -0.53809  -0.31943   0.55067   0.28002  -0.42859  -0.87102   1.35029  -1.47193   1.41533   0.05582  -0.43049   1.44469  -0.21505   0.64566   0.44466   1.36473   0.10923  -0.65420  -0.72100   0.98206  -0.42752   0.46619   0.25822   1.08331   1.09324   0.52435  -0.07519  -0.56516   1.01398   0.67012   0.51112  -0.66945  -1.05868  -0.61488   0.34400  -0.64869  -0.30100  -0.42100   0.57495  -0.22684   0.16026  -0.41890   2.13404  65.00000  32.00000  32.00000  32.00000  32.00000
  -0.42730  -0.29700  -0.17763  -0.20980  -0.22900  -0.50000  -0.17200  -0.09300  -0.13100  -0.56500  -0.45000  -0.94200  -0.08500  -0.24800  -0.21400  -0.06900  -0.27094   0.10915  -0.34967  -0.40904   0.85803   0.12567   1.07469   0.38182   1.42353   0.49033  -0.28200  -0.06900  -0.14700  -0.20300  -0.34800  -0.21207   0.06864  -0.44900  -0.14400  -0.06900  -0.10700  -0.13900  -0.08500  -0.38000  -0.35400  -0.90743  -0.74484  -0.13310  -1.23258  -0.01095  -0.42528  -0.22134   0.13758  -0.16266  -0.43044  -0.37127   0.53904  -0.73655   0.53779   0.09073  -0.31207   0.33391  -0.33579   0.40946   0.27848   1.07106   0.15392  -0.14366   0.20827   0.08322  -0.31183  -0.67875   0.06670   0.81010   0.44132   0.43474   0.51135  -0.63814   0.65209  -0.20131  -0.09348  -0.90901  -1.39969  -0.74291   0.34400  -0.87777  -0.53681  -0.36641  -1.15294   0.33516  -0.45769  -0.26573   2.14960  32.00000  32.00000  32.00000  32.00000  32.00000
  -0.44991  -0.29700  -0.44314  -0.98401  -0.22900  -0.50000  -0.17200  -0.09300  -0.13100  -0.56500  -0.45000  -0.94200  -0.08500  -0.24800  -0.21400  -0.06900   0.24018   0.05339  -0.60124  -0.42689   1.33866   0.02203   0.48487   0.02729   1.80994   0.87690  -0.28200  -0.06900  -0.14700  -0.20300  -0.34800  -0.40400  -0.14300  -0.44900  -0.14400  -0.06900  -0.10700  -0.13900  -0.08500  -0.38000  -0.35400  -0.64176  -0.82100  -0.37741  -2.64367   0.22464  -0.33519  -0.12567  -0.20841  -0.53104  -0.43859   0.04542  -0.13563  -0.12772  -0.17589   0.12095  -0.21755  -0.58034  -0.43090   0.21451   0.14555   0.82160   0.18432   0.27737   0.97227  -0.66789  -0.20745  -1.64040  -0.08932   0.57842  -0.11737   0.35160   1.01854  -0.69290   0.35001  -0.92397  -0.58479  -1.09685  -1.66024  -0.91638   0.34400  -1.06400  -0.73300  -0.32100  -2.59813   0.80420  -0.97225  -0.12810   2.16876  65.00000  32.00000  32.00000  32.00000  32.00000
  -0.33295  -0.29700  -0.11925  -0.70509  -0.22900  -0.49973  -0.17200  -0.09300  -0.13100  -0.56481   1.21507  -0.94200  -0.08500  -0.24800  -0.21400  -0.06900   0.71048  -0.16194  -0.60072  -0.22313   0.96920  -0.21371  -0.66515   0.81056   1.64006   0.52922  -0.28200  -0.06900  -0.14700  -0.20300  -0.34787  -0.40400  -0.14300  -0.44891  -0.14379  -0.06900  -0.10700  -0.13900  -0.08500   0.31661   0.12578  -0.14612  -0.48706   0.49277  -0.94813   0.35703   0.01785  -0.12500  -0.18701   0.19160  -0.49782  -0.02295  -0.24092  -0.29288  -0.41691   0.08215  -0.25297  -0.64600   0.24569   0.21587   0.14390   0.37681   0.12995   0.20300   0.87022  -0.53712   0.13869   0.61961  -0.08404   0.51797   0.52246   0.46864   0.90668  -0.72470  -0.06801   0.07463  -0.31008  -0.83295  -1.26492  -1.69951  -2.05997  -0.90001  -0.60892  -0.19601  -1.30202   0.57910  -0.72004  -0.70355   3.65941  65.00000  32.00000  32.00000  32.00000  32.00000
  -0.10106  -0.29700  -0.11922  -0.70500  -0.22900   0.85219  -0.17200  -0.09300  -0.13100   0.40342   1.21544  -0.94200  -0.08500  -0.24800  -0.21400  -0.06900   0.14995  -0.25493  -0.05006  -0.22309   0.97612   0.02511  -0.43949  -0.03250   1.53010   0.62508  -0.28200  -0.06900  -0.14700  -0.20300   0.31860  -0.40400  -0.14300  -0.00826   0.91337  -0.06900  -0.10700  -0.13900  -0.08500   0.31676   0.39168  -0.04501  -0.49690   0.60202   0.17969   0.55994  -0.14389  -0.25488  -0.41679   0.22173  -0.52272   0.01401  -0.17998  -0.18500  -0.24115   0.77858  -0.35589  -0.90080   0.50764  -0.19283   0.15683  -0.18104   0.18084   0.21894   0.63649  -0.45719   0.36050  -0.48596   0.01684   0.55388   0.36264   0.33363   1.29008  -0.21601   0.56518   0.23781  -0.13814  -0.25729  -0.60725  -1.21811  -1.59311  -0.69011  -0.43497  -0.00013  -0.35818   0.57904  -0.17242  -0.52077   5.01866  65.00000  32.00000  32.00000  32.00000  32.00000
  -0.39538  -0.29700  -0.66547  -0.16927  -0.22900   0.05698  -0.17200  -0.09300  -0.13100  -0.16584  -0.19331  -0.59640  -0.08500  -0.24800  -0.21400  -0.06900  -0.24513   0.06003  -0.23953  -0.29959   0.48482  -0.13917   0.22392   0.53880   0.97876   0.37937  -0.28200  -0.06900  -0.14700  -0.20300  -0.24523  -0.33129  -0.14300   0.25990   0.01901  -0.06900  -0.10700  -0.13900  -0.08500  -0.27261  -0.23906  -0.15195  -0.38868   0.18717  -0.15175   0.10666  -0.02095  -0.04757  -0.97354  -0.21296   0.45801  -0.24908  -0.78790  -0.81037  -2.06002   0.10170  -0.21561   1.14701   0.05952   0.08621  -3.01848  -0.55032   0.24919   1.05894   2.52326  -0.48779   0.04303  -0.70236   0.01922   1.22655  -0.44772  -0.23992  -0.50083  -0.41024  -0.82995  -0.29894  -0.32974  -0.54489  -0.57483  -0.92056  -0.82373  -0.57881  -0.37626  -0.29522  -0.27809   0.38067  -0.41696  -0.27155   1.64058  32.00000  32.00000  32.00000  32.00000  32.00000
  -0.54539  -0.29700  -0.76500   0.07009  -0.22900   0.00651  -0.17200  -0.09300  -0.13100  -0.20189  -0.45000  -0.44803  -0.08500  -0.24800  -0.21400  -0.06900  -0.28894   0.18979  -0.40282  -0.27292   0.17732  -0.34848   0.13156   0.59086   0.68212   0.18739  -0.28200  -0.06900  -0.14700  -0.20300  -0.34800  -0.30007  -0.14300   0.47880  -0.14400  -0.06900  -0.10700  -0.13900  -0.08500  -0.38000  -0.35400  -0.24059  -0.42268  -0.06196  -0.32607  -0.10487  -0.00935  -0.02938  -1.32069  -0.22122   0.71041  -0.38547  -1.09161  -1.13310  -2.83450  -0.04317  -0.22583   1.87481   0.07030   0.16645  -4.30994  -0.59054   0.39853   1.44818   3.11523  -0.38838   0.19367  -0.63190   0.13094   1.62165  -0.54390  -0.22675  -0.75497  -0.57977  -1.03765  -0.48496  -0.37609  -0.59261  -0.48125  -0.75525  -0.41496  -0.50601  -0.41298  -0.37810  -0.33311   0.26607  -0.34146  -0.36959   0.78433  32.00000  32.00000  32.00000  32.00000  32.00000
   0.47878  -0.29700   0.52517   0.97240  -0.22900   0.85329  -0.17200  -0.09300  -0.13100   0.40421  -0.44984   0.74939  -0.08500  -0.24800  -0.21400  -0.06900   0.21004  -0.55989   0.66265   0.03682   0.49527   0.13210  -0.69071  -0.03255  -0.70359   0.62213  -0.28200  -0.06900  -0.14700  -0.20300   2.09546   0.78720  -0.14300   2.94939  -0.14400  -0.06900  -0.10700  -0.13900  -0.08500  -0.37993  -0.35396   0.98768   0.74353   0.87090   0.42080   1.04577   0.08291   0.20894  -0.35607  -0.21128  -0.45283  -0.62250   0.47815   0.02963   1.21069  -0.47585   0.45770   0.31511   0.04683   0.05693   1.42320  -0.68090   0.15593   0.57781   0.23522  -0.89108   0.08774   0.29351  -0.17381   0.39418  -1.09924  -0.49046  -0.02025   0.06412  -0.24491   0.56394   0.97657   0.58792   0.70481   0.40563   0.46036   0.91128   0.23073   0.31675   0.49357  -0.51849   0.88454   1.10125   3.88900  65.00000  32.00000  32.00000  32.00000  32.00000
   0.01527  -0.29700  -0.76448  -0.14548  -0.22900   1.52957  -0.17200  -0.09300  -0.13100   0.88770  -0.44970   0.74935  -0.08500  -0.24800  -0.21400  -0.06900   0.52569  -0.39406  -0.03859  -0.05707   0.02569  -0.45429  -0.72069   0.81064  -0.99235   0.35239  -0.28200  -0.06900  -0.14700  -0.20300  -0.34701  -0.31471  -0.14300   1.50276  -0.14400  -0.06900  -0.10700  -0.13900  -0.08500  -0.37987  -0.35391   1.01667   0.66458   0.09769   0.33693   0.57625   0.06592   0.08704  -1.02139  -0.93950   0.56408  -0.18796  -0.25304   0.08457  -0.01121   0.20250   0.50463   0.41487  -0.45361  -0.05893  -0.19922  -0.61298   0.29580   0.78065   0.13143  -0.26368   1.18762   0.27356  -0.47947   0.65690  -0.61569   0.30572   0.27151   0.21593  -0.29385   0.49002   0.76779   0.37615   0.43810  -0.19179  -0.28791   0.33596  -0.19180  -0.22366   0.47266   0.38460   0.15327   0.59479   2.99983  65.00000  32.00000  32.00000  32.00000  32.00000
   0.59485  -0.29700   0.52573   0.41376  -0.22900   0.85296  -0.17200  -0.09300  -0.13100   0.40397   1.21528  -0.09560  -0.08500  -0.24800  -0.21342  -0.06900  -0.21973  -0.55996   1.09062   0.03698   0.02901   0.40276  -0.42300   0.81100  -0.25305   0.49194  -0.28200  -0.06900  -0.14700  -0.20300   1.65096  -0.04709  -0.14300   1.56453  -0.14400  -0.06900  -0.10700  -0.13900  -0.08500   0.31670   0.30275   1.04803   0.09938   0.96687   0.98287   0.94594  -0.03400  -0.02186  -0.43799   0.13758  -0.37955  -0.37062   0.70315  -0.28169  -1.32833   0.00791   0.06926  -1.23621   0.46558   0.17981  -0.56093  -0.65088   0.19714   1.01076   1.61031   0.19857   0.37390   0.28777   0.26868   0.39621  -0.15225  -0.21592   0.48265  -0.25067   0.02213   0.58699   0.86491   0.76791   0.88378  -0.09981  -0.25690   1.58953   0.63181   0.66966   1.19774  -0.20881   0.56077   0.90697   2.45971  65.00000  32.00000  32.00000  32.00000  32.00000
   0.27003  -0.29700   0.31709   0.48535  -0.22900  -0.27613  -0.17200  -0.09300  -0.13100  -0.40467   0.58258   0.28837  -0.08500   0.15690   0.86414  -0.06900   0.53252  -0.49559   0.27961   0.00876  -0.16686  -0.11348  -0.61045   0.66715  -0.22524   0.51351  -0.00549  -0.06900  -0.14700  -0.20300  -0.01708   0.16851  -0.14300  -0.11576  -0.14400  -0.06900  -0.10700  -0.13900  -0.08500   0.55728   0.25786   1.01166   0.36117   0.54088   0.46424   0.50288  -0.30125   0.01329   0.78440  -0.50206  -0.23810   0.14012  -0.34993   0.61456  -1.62933   0.26086  -0.03187  -1.72579  -0.32674   0.18416  -0.54783   0.01957   0.52808   0.19737   2.06343  -0.18560  -0.02696   0.11779   0.14183   0.76879  -0.16834   0.30948   0.13053  -0.10541   0.52908   0.53039   0.77553   0.58680   0.33604  -0.16753  -0.45863   0.60989   0.29063   0.09734   0.33834  -0.19140   0.12596   0.58430   1.70855  32.00000  32.00000  32.00000  32.00000  32.00000
   0.13107  -0.29700  -0.76406   1.53207  -0.22900  -0.50000  -0.17200  -0.09300  -0.13100  -0.56500  -0.44918  -0.09559  -0.08500  -0.24756  -0.21284  -0.06900   0.29135  -0.42705   0.18494  -0.03197  -0.18002   0.10871  -0.59005   0.81084   0.01679   0.66687  -0.28170  -0.06900  -0.14700  -0.20300  -0.34800   0.96632  -0.14300  -0.44900  -0.14400  -0.06900  -0.10700  -0.13900  -0.08500   2.40638   0.62266   0.33760  -0.47320   0.38506   0.41096   0.52690  -0.12321   0.86724   0.88113  -0.66896  -0.58966   0.77352  -0.59796   0.78800  -1.85085   0.19011   0.56744  -1.48031  -0.50298   0.12905  -1.36126  -0.14473   0.31525   0.10494   1.48960  -0.37989   0.39255   0.45766  -0.20271   0.30149  -0.33785   0.26513   0.38571   0.11283   0.13145   0.45306   1.12867   0.48006   0.18304  -0.14403  -0.21426   0.44997   0.19802  -0.07195   0.23994  -0.54268   0.29677   0.40111   0.58088  65.00000  32.00000  32.00000  32.00000  32.00000
   0.11321  -0.29700  -0.20055   0.49215  -0.22900  -0.50000  -0.17200  -0.09300  -0.13100  -0.56500   0.22051   0.10497  -0.08500   0.50341   0.34973  -0.06900   0.48340  -0.41830   0.08795  -0.11713  -0.16289  -0.08591  -0.37482   0.31407   0.09408   0.48918   0.37940  -0.06900  -0.14700  -0.20300  -0.34800   0.18432  -0.14300  -0.44900  -0.14400  -0.06900  -0.10700  -0.13900  -0.08500   0.45400   0.14643   0.72885  -0.03063   0.20951   0.30412   0.10006  -0.29910  -0.26519   0.91791  -0.80984  -0.34566   0.07711  -0.41342   0.66483  -1.46365   0.59539  -0.17306  -1.56269  -0.61626   0.53690  -0.47598   0.21050   0.31939  -0.21562   1.72855  -0.37036   0.14513   0.35168   0.29626   0.53997  -0.31828   0.48934   0.15517  -0.18227   0.65438   0.57489   0.79196   0.32668   0.10027  -0.33784  -0.62946   0.17484   0.10859  -0.14949   0.04849  -0.07510  -0.08503   0.31854   1.96468  32.00000  32.00000  32.00000  32.00000  32.00000
   0.22180   0.64446  -0.25865  -0.03779  -0.22900  -0.32361   1.31167  -0.09300  -0.13100  -0.16192  -0.08984  -0.09600  -0.08500   0.15561  -0.21400  -0.06900   0.06442  -0.40557   0.33955  -0.19122   0.42307   0.27927  -0.11661   0.36602   0.90364   0.64800   0.18798  -0.06900  -0.14700  -0.20300  -0.11603  -0.22778  -0.14300  -0.31749   0.40787  -0.06900  -0.10700  -0.13900  -0.08500  -0.22932  -0.14906   0.54712  -0.05843   0.37693   0.41247   0.36989  -0.08312  -0.34812   0.20860  -0.44272  -0.30277  -0.44195  -0.21394  -0.02442   0.00143   0.09431  -0.21008   0.64215  -0.58279   0.70747  -0.22108  -0.20912  -0.26627  -0.29352   0.26985  -0.48761   0.19730   0.37857   0.56655   0.15913  -0.55943   0.41820   0.31701   0.13327   0.64663   0.63722   0.71423   0.32422   0.27627  -0.23955  -0.49653   0.24141   0.09156  -0.04480   0.04384   0.27848  -0.24100   0.28006   2.37753  32.00000  32.00000  32.00000  32.00000  32.00000
  -0.10085  -0.29641  -0.11881  -0.70431  -0.22900   0.17549  -0.17106  -0.09300  -0.13100  -0.08019  -0.44979  -0.09617  -0.08500  -0.24777  -0.21400  -0.06900   0.14965  -0.25499  -0.06169  -0.22301   0.54580   0.04419  -0.26947   0.81075   0.99488   0.55188  -0.28173  -0.06900  -0.14700  -0.20300   0.54033  -0.40382  -0.14300   0.05462   1.96942  -0.06900  -0.10700  -0.13900  -0.08500  -0.37991  -0.35388   0.43775  -0.18199   0.20711   0.18024   0.56258  -0.25380  -0.17217   0.22270  -0.31378   0.14167  -0.25612  -0.46200  -0.14705  -0.32025  -0.51478  -0.57775   2.85417  -1.42087   0.22590  -1.05192  -0.01506  -0.94016  -0.32670   0.60339  -0.35812  -0.29882   0.21398   0.55196   0.16113  -0.14040   1.57272   0.17294   0.77757   1.23151   0.50012   0.59109   0.33272   0.08189  -0.90330  -1.15525  -0.50942  -0.24665   0.03981  -0.03373   0.57860  -0.44672   0.34878   2.39014  65.00000  32.00000  32.00000  32.00000  32.00000
  -0.08002   0.42056   0.37552  -0.17320  -0.22900  -0.24355   0.95883  -0.09300  -0.13100  -0.17024  -0.45000  -0.29729  -0.08500  -0.24800  -0.21400  -0.06900  -0.33200  -0.14074   0.14959  -0.25655   0.34789   0.14074   0.34916   0.81100   0.86985   0.35997  -0.28200  -0.06900  -0.14700  -0.20300   0.03323  -0.28588  -0.14300  -0.28276   0.23934  -0.06900  -0.10700  -0.13900  -0.08500  -0.38000  -0.35400   0.01532  -0.18881   0.26300   0.35534   0.04951   0.02656  -0.28981  -0.44400   0.40641  -0.22062  -0.52395  -0.51242  -0.36347   0.88635  -0.58556  -0.42138   1.16294   0.25298  -0.30901   0.38625  -0.26173   0.09687   0.45095  -0.26051  -0.35645  -0.36355   0.19063   0.48856   0.68179  -0.47110  -0.14766   0.10218   0.50109   0.49489   0.53000   0.55726  -0.16605  -0.27027  -0.38701  -0.56326   0.01049  -0.01272  -0.24413   0.35892   0.19903  -0.14263  -0.00498   2.52171  32.00000  32.00000  32.00000  32.00000  32.00000
  -0.33281  -0.29700   0.52662  -0.70447  -0.22900   0.17543  -0.17200  -0.09300  -0.13100  -0.08041  -0.44978  -0.09613  -0.08500  -0.24800  -0.21400  -0.06900  -0.34496  -0.05008  -0.09283  -0.22300  -0.06895  -0.28775  -0.07867   0.81082   0.27107   0.14505  -0.28200  -0.06900  -0.14700  -0.20300   0.76207  -0.40389  -0.14300  -0.07132  -0.14400  -0.06900  -0.10700  -0.13900  -0.08500  -0.37991  -0.35393   0.13986  -0.28100   0.13511   0.42707  -0.28882  -0.03442  -0.12542  -0.92658   1.20067  -0.41210  -0.48693  -0.76357  -0.45431   0.89865  -0.16884  -0.66095   0.84328   1.41553  -0.75159   0.52855  -0.69398   0.51258   1.45893  -0.72091  -0.11785  -0.83712   0.80072   0.51605   1.34455  -0.01189  -1.39428   0.15015   0.60262  -0.42653   0.32003   0.14624  -0.64572  -0.75790  -1.49013  -1.49134  -0.15480  -0.28972  -0.42088   0.66981   0.40958  -0.35872  -0.05293   0.78064  65.00000  32.00000  32.00000  32.00000  32.00000
  -0.21692  -0.29700   1.81757  -0.70473  -0.22900  -0.49986  -0.17200  -0.09300  -0.13100  -0.56490   1.21485  -0.94122  -0.08500  -0.24800  -0.21400  -0.06900  -0.59456  -0.09011   0.12292  -0.22296  -0.09498   0.04683   0.13674   0.81077   0.38480   0.12814  -0.28200  -0.06900  -0.14700  -0.20300  -0.34777  -0.40397  -0.14300  -0.44892  -0.14400  -0.06900  -0.10700  -0.13900  -0.08500   0.31652   0.17663  -0.34050  -0.39787   0.56473   1.16243  -0.08788  -0.50917  -0.23633   0.05662   0.29561  -0.45922   0.16742  -0.05702  -2.31273   1.34617   0.75570  -0.20639   1.22388  -0.60153  -0.63348   0.45061   0.77967  -0.93126  -0.61322  -0.72089   0.25703  -1.30282   0.97788   0.42121   2.68357  -0.06357   0.90948   0.54704   0.22486  -0.50481   0.28996  -0.37145  -1.15025  -1.07366  -1.36463  -1.88940   0.01207  -0.05208  -0.42085   1.16233   0.15093  -0.17997   0.00810   0.20046  65.00000  32.00000  32.00000  32.00000  32.00000
  -0.09611  -0.29700   0.89493   0.09661  -0.22900  -0.50000  -0.17200  -0.09300  -0.13100  -0.56500  -0.18716  -0.30215  -0.08500  -0.24800  -0.21400  -0.06900  -0.28794  -0.16738   0.11611  -0.23749   0.06411   0.10346   0.43084   0.61998   0.46643   0.28166  -0.28200  -0.06900  -0.14700  -0.20300  -0.34800  -0.26538  -0.01498  -0.44900  -0.14400  -0.06900  -0.10700  -0.13900  -0.08500  -0.27004  -0.27023  -0.11444  -0.35673   0.38947   0.59197   0.13377  -0.62037  -0.50149   0.12927   0.87587  -0.57237  -0.54853   0.39787  -1.03770   1.33872   0.18539  -0.50080   0.99012   0.62063   0.29726   0.88550   1.01839  -0.28625  -0.18228  -0.47968   0.71499  -0.87250   0.68458   0.44518   0.74885   1.09622  -0.22295   0.46523  -0.25561   0.27963   0.36405   0.37826  -0.29181  -0.70292  -0.68554  -0.68866  -0.06966  -0.10075  -0.20478   0.48164  -0.07993  -0.03594   0.08270   1.60371  32.00000  32.00000  32.00000  32.00000  32.00000
   0.02175  -0.29700  -0.17765   0.70665  -0.22900  -0.50000  -0.17200  -0.09300  -0.13100  -0.56500  -0.45000  -0.72210  -0.08500  -0.24800  -0.21400  -0.06900  -0.54032  -0.14717   0.32839  -0.40873   0.55496   0.64915   1.48682   0.81100   1.19397   0.47780  -0.28200  -0.06900  -0.14700  -0.20300  -0.34800  -0.21189   0.06884  -0.44900  -0.14400  -0.06900  -0.10700  -0.13900  -0.08500  -0.38000  -0.35400  -0.51172  -0.59088   0.46114   0.52200   0.34522   0.36316  -0.34088   0.26501   1.28661  -0.28007  -0.59759   0.26059  -0.89885   0.45397  -0.31371  -0.42928   0.42653   0.54765   0.39698   0.23439   1.33368  -0.07833  -0.06889  -0.09608   1.03807  -0.80654   0.45313   0.38891   0.51189   2.25762   0.00586   0.02516  -0.13256   0.45164   0.46332   0.24690  -0.18731  -0.52729  -0.52049  -0.28079  -0.21376   0.00201  -0.16677   0.48493  -0.15220  -0.02092   0.07534   2.21252  32.00000  32.00000  32.00000  32.00000  32.00000
  -0.02986  -0.29700  -0.28543  -0.08455  -0.22900  -0.50000  -0.17200  -0.09300  -0.13100  -0.56500  -0.45000  -0.81190  -0.08500  -0.24800  -0.21400  -0.06900  -0.17208  -0.14602   0.06513  -0.46185   1.10003   0.56768   1.11390   0.55318   1.60422   0.80808  -0.28200  -0.06900  -0.14700  -0.20300  -0.34800  -0.30945  -0.03879  -0.44900  -0.14400  -0.06900  -0.10700  -0.13900  -0.08500  -0.38000  -0.35400  -0.48347  -0.69243   0.20657  -0.78782   0.41087   0.07049  -0.24140   0.05471   0.48881  -0.26252  -0.30163   0.02342  -0.53115   0.12206  -0.13073  -0.32692  -0.03144   0.13025   0.28626   0.16271   1.44698   0.07477   0.13676   0.43721   0.77416  -0.44909  -0.28505   0.23603   0.54156   1.60047   0.14905   0.34395  -0.27100   0.24010  -0.25561  -0.12552  -0.40918  -0.80287  -0.56337  -0.12305  -0.52594  -0.27357  -0.17494  -0.76657   0.28885  -0.47864  -0.02129   2.17329  32.00000  32.00000  32.00000  32.00000  32.00000
  -0.02345  -0.29700  -0.41335  -0.55292  -0.22900  -0.50000  -0.17200  -0.09300  -0.13100  -0.56500  -0.17498  -0.94200  -0.08500  -0.24800  -0.21400  -0.06900   0.20303  -0.19708  -0.10559  -0.49561   1.53646   0.54779   0.79632   0.46625   1.98698   1.06327  -0.28200  -0.06900  -0.14700  -0.20300  -0.34800  -0.40400  -0.14300  -0.44900  -0.14400  -0.06900  -0.10700  -0.13900  -0.08500  -0.26494  -0.27476  -0.40268  -0.75696   0.09819  -1.57094   0.54703   0.20000  -0.25231  -0.21909   0.22808  -0.29335  -0.09884  -0.34939  -0.22677  -0.30763   0.02306  -0.31788  -0.51771   0.08202   0.19235   0.07649   1.33944   0.27582   0.34714   0.91645   0.42233  -0.30744  -0.52486   0.23893   0.59324   1.31256   0.15630   0.53513  -0.27081  -0.15754  -0.62052  -0.46840  -0.48723  -0.90503  -0.76510  -0.41515  -0.68754  -0.42430  -0.16481  -1.60953   0.55963  -0.77818  -0.14305   2.14569  32.00000  32.00000  32.00000  32.00000  32.00000
  -0.06687  -0.29700  -0.42856  -0.76372  -0.22900  -0.27206  -0.17200  -0.09300  -0.13100  -0.40175   0.00883  -0.94200  -0.08500  -0.24800  -0.21400  -0.06900   0.17718  -0.19826  -0.12693  -0.45964   1.63152   0.40123   0.46201   0.44599   1.96308   1.05495  -0.28200  -0.06900  -0.14700  -0.20300  -0.23563  -0.40400  -0.14300  -0.37471   0.03424  -0.06900  -0.10700  -0.13900  -0.08500  -0.18804  -0.17699  -0.23933  -0.54694   0.29792  -1.24912   0.51356  -0.15615  -0.11089  -0.15219  -0.16626  -0.15639   0.02666  -0.15234  -0.15973  -0.28183   0.23169  -0.20264  -0.52962   0.01132   0.08183   0.01332   0.43044   0.10174   0.19630   1.01711  -0.23834  -0.17678  -0.84674  -0.10533   0.46255   0.14762   0.00892   0.25709  -0.37979  -0.22390  -0.64098  -0.40256  -0.52845  -0.85316  -0.94456  -0.85057  -0.88081  -0.52140  -0.17602  -1.46183   0.66773  -0.78971  -0.05749   2.69002  32.00000  32.00000  32.00000  32.00000  32.00000
  -0.10094  -0.29700  -0.76471  -0.70488  -0.22900  -0.49967  -0.17200  -0.09300  -0.13100  -0.56477  -0.44926  -0.94200  -0.08500  -0.24800  -0.21400  -0.06900  -0.41945  -0.12911   0.18777  -0.48593   1.32621   0.54082   1.22910   0.81080   1.74313   0.93403  -0.28200  -0.06900  -0.14700  -0.20300  -0.34784  -0.40400  -0.14300  -0.44889  -0.14375  -0.06900  -0.10700  -0.13900  -0.08500  -0.37969  -0.35372   0.00893  -0.20016   0.73384   0.10538   0.52803   0.04495  -0.00609   0.01985  -0.54039   0.28164   0.06097  -0.07508  -0.11406  -0.55781   0.06221  -0.09510  -0.49806  -0.36136   0.00003  -0.34071  -0.71664  -0.23879   0.05605   1.90716  -0.95878  -0.93241  -1.21741  -0.37983   0.23211  -0.82743  -0.86639  -1.11797   0.13056  -1.37607  -0.19912  -0.41290  -0.68875  -0.84084  -1.18997  -1.54897  -0.85399  -0.21423  -0.22394  -0.17575   0.69488  -0.99368   0.29373   2.09090  65.00000  32.00000  32.00000  32.00000  32.00000
  -0.17637  -0.29700  -0.65366  -0.06342  -0.22900   0.17381  -0.17200  -0.09300  -0.13100  -0.08211  -0.16287  -0.51237  -0.08500  -0.24800  -0.21400  -0.06900  -0.13994  -0.14470  -0.04114  -0.33413   0.74971   0.06226   0.21431   0.66554   1.08763   0.58641  -0.28200  -0.06900  -0.14700  -0.20300  -0.23305  -0.31361  -0.14300   0.43408   0.03834  -0.06900  -0.10700  -0.13900  -0.08500  -0.25987  -0.22543   0.11921  -0.25067   0.44402   0.03191   0.28303  -0.01695   0.05422  -0.87924  -0.15702   0.57238  -0.23418  -0.78632  -0.65513  -1.75056   0.13960  -0.15973   2.05224   0.13594   0.15718  -3.12851  -0.56065   0.08414   0.95686   1.96930  -0.42229   0.12513  -0.74248  -0.07914   1.02376  -0.41512  -0.22680  -0.53081  -0.49475  -0.43199   0.00505  -0.05836  -0.27914  -0.68588  -1.25159  -1.16793  -0.48077  -0.31035  -0.28544  -0.07899   0.32000  -0.30350   0.00724   1.94845  32.00000  32.00000  32.00000  32.00000  32.00000
  -0.37214  -0.29700  -0.76500   0.41400  -0.22900   0.39787  -0.17200  -0.09300  -0.13100   0.07862  -0.45000  -0.09600  -0.08500  -0.24800  -0.21400  -0.06900  -0.26973  -0.02993  -0.17726  -0.22300  -0.11499  -0.34787  -0.07152   0.81100   0.29208   0.13630  -0.28200  -0.06900  -0.14700  -0.20300  -0.34800  -0.22600  -0.14300   1.18238  -0.14400  -0.06900  -0.10700  -0.13900  -0.08500  -0.38000  -0.35400   0.26928  -0.16532   0.29349   0.42700  -0.02800  -0.01103   0.18009  -1.56294  -0.37118   1.14610  -0.50471  -1.42627  -1.16367  -3.11800  -0.06854  -0.14764   4.51621  -0.03133   0.34836  -6.03611  -0.60225   0.22249   1.69839   2.83542  -0.08019   0.64951  -0.59377   0.08567   1.70130  -0.43800  -0.08627  -0.82792  -0.76517  -0.39506   0.39072   0.19094  -0.23321  -0.82393  -1.47221  -0.90388  -0.15538  -0.21772  -0.42100   0.62976   0.07600   0.01580  -0.15298   1.06984  65.00000  32.00000  32.00000  32.00000  32.00000
   0.28386  -0.29700  -0.54889   0.78353  -0.22900   1.07948  -0.17200  -0.09300  -0.13100   0.56592  -0.45000  -0.09600  -0.08500  -0.24800  -0.21400  -0.06900   0.27908  -0.44836   0.28295  -0.22300   1.43621   0.40750  -0.41735   0.39321   1.78851   1.13727  -0.28200  -0.06900  -0.14700  -0.20300  -0.12486   0.05032  -0.14300   3.23873  -0.14400  -0.06900  -0.10700  -0.13900  -0.08500  -0.38000  -0.35400   0.44463   0.14815   0.90781  -0.01685   0.85160  -0.06916   0.27206  -0.14353  -0.45646   1.22266  -0.08252  -0.62206  -0.77240  -0.39415  -0.54907  -0.10357   0.76033  -0.08495   0.00649  -0.85589  -0.52536   0.01458   0.07343   0.66676   0.48731   1.08058  -0.65731   0.28308   0.66204  -0.04046   0.21463  -0.50852   0.08475  -0.27337   0.52460   0.33567   0.59109   0.49796   0.00788  -0.21822  -0.14090  -0.15900   0.00789  -0.41131  -0.17677   0.56607  -0.08943   2.59430  65.00000  32.00000  32.00000  32.00000  32.00000
   0.36293  -0.29700  -0.11920  -0.14540  -0.22900   1.52962  -0.17200  -0.09300  -0.13100   0.88773  -0.44984  -0.09578  -0.08500  -0.24800  -0.21400  -0.06900  -0.57430  -0.39405   0.88555  -0.22292   0.34243   0.69758   0.38126   0.81073   0.73197   0.41036  -0.28200  -0.06900  -0.14700  -0.20300   1.20724  -0.25474  -0.14300   1.75467  -0.14400  -0.06900  -0.10700  -0.13900  -0.08500  -0.37993  -0.35394   0.62405  -0.16360   0.80994   1.03432   0.97487   0.03795  -0.02884  -0.91056  -0.37306   0.19343   0.18663  -0.36892   0.10157  -0.25998  -0.47089   0.61455   0.14325  -0.04402   0.00503  -0.78272  -0.56401  -0.05886   0.81863   0.58702  -0.48350   0.18759  -0.04916  -0.17577   0.73288  -0.75063  -0.34764  -0.12505   0.29080   0.58032   0.67688   0.78281   0.51003   0.47205   0.28176  -0.32387   0.88149   0.19782   0.36875   1.27498   0.24271   0.33314   0.84755   3.32957  65.00000  32.00000  32.00000  32.00000  32.00000
   0.25665  -0.29700  -0.33123   0.29438  -0.22900   1.57561  -0.17200  -0.09300  -0.13100   0.92110  -0.08831   0.12430  -0.08500  -0.24800  -0.21400  -0.06900  -0.24826  -0.39813   0.61641  -0.12333  -0.07346   0.19012   0.02142   0.52297  -0.12874   0.32865  -0.28200  -0.06900  -0.14700  -0.20300   0.45590  -0.03031  -0.14300   2.31087  -0.14400  -0.06900  -0.10700  -0.13900  -0.08500  -0.22868  -0.21136   0.67167   0.08391   0.23705   0.49950   0.65284   0.00516   0.06569  -0.40275  -0.19405   0.12020  -0.26883  -0.16083   1.90676  -1.24147   0.02531   0.43705  -0.93619   0.11380  -0.23549  -0.62888  -0.52528   0.24315   0.39951   1.34127   0.02926   0.48456   0.23904  -0.20784   0.17054  -0.48894  -0.35017  -0.07110   0.30793   0.01042   0.53811   0.78977   0.52200   0.35003  -0.10015  -0.41660   1.06646   0.18440   0.08335   0.82119   0.04595   0.54645   0.64422   2.59081  32.00000  32.00000  32.00000  32.00000  32.00000
   0.23158  -0.29700  -0.31652   0.98488  -0.22900   0.56341  -0.17200  -0.09300  -0.13100   0.19660  -0.08885  -0.09600  -0.08500  -0.24800  -0.21400  -0.06900  -0.10323  -0.40438   0.48844  -0.12126  -0.08715   0.23947  -0.07640   0.33455   0.21923   0.53853  -0.28200  -0.06900  -0.14700  -0.20300   0.08555   0.45419  -0.14300   1.27737  -0.14400  -0.06900  -0.10700  -0.13900  -0.08500   0.43353   0.02056   0.47009  -0.18037  -0.00258   0.25643   0.54586  -0.21444   0.12351   1.19958  -0.08867  -0.28725  -0.17744  -0.26166   2.92457  -1.88700   0.08008   0.17022  -1.66068   0.09499  -0.20846  -0.89872  -0.13397   0.27509  -0.15946   1.78712   0.19451   0.28375   0.43281  -0.04278  -0.32387  -0.15688  -0.21596   0.08292   0.23872  -0.10159   0.48070   0.70882   0.51393   0.14647  -0.23241  -0.60569   0.78322   0.18976   0.04722   0.34118  -0.33933   0.53775   0.43802   1.78135  32.00000  32.00000  32.00000  32.00000  32.00000
   0.13122  -0.29700  -0.11943   0.97310  -0.22900  -0.49930  -0.17200  -0.09300  -0.13100  -0.56450  -0.45000  -0.09620  -0.08500  -0.24800  -0.21400  -0.06900   0.29069  -0.38805   0.11142  -0.22312   0.44721   0.27238  -0.20837   0.08811   0.99194   0.92193  -0.28200  -0.06900  -0.14700  -0.20300  -0.34800   0.43010  -0.14300  -0.44783  -0.14400  -0.06900  -0.10700  -0.13900  -0.08500  -0.37951  -0.35383   0.50472  -0.06727  -0.43365  -0.02604   0.57404  -0.62868  -0.50757   3.48666  -0.26377  -0.28597  -0.37286  -0.43012   3.36731  -1.04154  -0.18884  -0.47456  -0.88950  -0.10576  -0.06926  -0.70707   0.50461   0.07830  -0.71181   1.02349   0.27590   0.22898   0.55493   0.17788  -0.84573   0.28064   0.25960   0.39570   0.11326  -0.31289   0.47401   0.14357   0.37320  -0.07875  -0.31067  -1.11228  -0.35230  -0.16979   0.03985  -0.42174  -0.37696   0.15422   0.21241   2.39956  65.00000  32.00000  32.00000  32.00000  32.00000
   0.50504  -0.29700   0.03143   0.98206  -0.22900  -0.50000  -0.17200  -0.09300  -0.13100  -0.56500  -0.45000  -0.48213  -0.08500  -0.24800  -0.21400  -0.06900  -0.00806  -0.49160   0.72151  -0.42605   1.12596   1.01592   0.77508   0.42770   1.35012   1.11856  -0.28200  -0.06900  -0.14700  -0.20300  -0.34800   0.43241  -0.14300  -0.44900  -0.14400  -0.06900  -0.10700  -0.13900  -0.08500   0.12351  -0.17755   0.22165  -0.39918   0.38788   0.12730   0.83329  -0.43848  -0.11665   1.51263  -0.09532  -0.50187  -0.11794  -0.24911   1.67800  -0.75649   0.05396  -0.27287  -0.72717   0.03123   0.07706  -0.48125   0.49671   0.28519  -0.22013   0.85467  -0.01700   0.13156   0.54387   0.38395  -0.22918  -0.02534   0.19690   0.35841  -0.01754   0.20609   0.76239   1.01527   0.90792   0.54378   0.32550   0.08416   0.09481   0.19744   0.09057  -0.12890  -0.39319   0.27748   0.71791   1.73025  32.00000  32.00000  32.00000  32.00000  32.00000
   0.50648   0.37775   0.08995   0.32507  -0.22900  -0.39496   0.89136  -0.09300  -0.13100  -0.29144  -0.45000  -0.39791  -0.08500  -0.24800  -0.21400  -0.06900  -0.03237  -0.48589   0.72243  -0.40872   1.19041   0.96998   0.68433   0.51176   1.53888   1.10495  -0.28200  -0.06900  -0.14700  -0.20300  -0.20986  -0.00852  -0.14300  -0.37068   0.18465  -0.06900  -0.10700  -0.13900  -0.08500  -0.38000  -0.35400   0.28718  -0.27388   0.58461   0.15745   0.88565  -0.29161  -0.23997   0.54819  -0.12669  -0.40162  -0.35940  -0.15371   0.57658  -0.15956  -0.06515  -0.23924   0.15672  -0.17389   0.36468  -0.21464   0.27961   0.03246  -0.15626   0.57311  -0.18489   0.18543   0.39692   0.52485   0.15100  -0.27820   0.35845   0.27300   0.03711   0.57925   0.80610   1.00922   0.85978   0.68757   0.32285   0.08959   0.16555   0.16764   0.10443  -0.13148  -0.00217   0.04786   0.60828   2.05186  32.00000  32.00000  32.00000  32.00000  32.00000
   0.36300   2.99957  -0.11850  -0.14559  -0.22900  -0.49979   5.02318  -0.09300  -0.13100   0.40344  -0.45000  -0.09615  -0.08500  -0.24800  -0.21400  -0.06900   0.14974  -0.47396   0.44117  -0.22307   1.10849   0.48119  -0.18629   0.81074   1.61660   1.13658  -0.28200  -0.06900  -0.14700  -0.20300  -0.34782  -0.40368  -0.14300  -0.44878  -0.14369  -0.06900  -0.10700  -0.13900  -0.08500  -0.38000  -0.35400   0.51992   0.23370   0.45312   0.18010   0.86777   0.04492  -0.30994  -0.00426   0.00393  -0.60369  -1.30315   0.38760  -0.04712   0.79862  -0.48066   0.07265   0.00046   0.02580   0.85450   0.60367  -0.70246  -0.11474  -0.05567   0.29184  -0.13417   0.56946   0.28975   0.58298   0.61994  -0.78064  -0.15462   0.77744   0.04092   0.33013   0.64305   0.72116   0.48022   0.51099   0.28182  -0.15302   0.56787  -0.19145   0.00804  -0.20976   0.42255  -0.10874   0.06730   3.60883  65.00000  32.00000  32.00000  32.00000  32.00000
   0.36281  -0.29628   1.17115   0.97205  -0.22900  -0.49963  -0.17087  -0.09300  -0.13100  -0.56453  -0.45000  -0.09600  -0.08500  -0.24800  -0.21400  -0.06900  -0.52462  -0.40794   0.86253  -0.22300  -0.40140   0.49681   0.79142   0.81082   0.30452  -0.08554  -0.28200  -0.06900  -0.14700  -0.20300  -0.34757   0.31051  -0.14300  -0.44867  -0.14365  -0.06900  -0.10700  -0.13900  -0.08500  -0.38000  -0.35400   0.52094  -0.04299   0.55892   0.25103  -0.28847   1.45385  -0.57371  -1.17239  -0.20466  -0.18895  -0.34510   0.10861  -1.27629   1.68516  -0.16913  -0.53281   1.11485  -0.08085  -0.12285   1.45908  -1.36937   0.46782   0.78189  -0.72056  -1.61290  -0.44677  -0.35672   0.62390   1.25872  -1.36218  -0.13598  -0.18472   0.06616  -0.43249   0.10030   0.66990   0.12605   0.05704  -0.28711  -0.64602   1.29018   1.22709  -0.42077   0.33179  -0.66124   0.51446   0.44781   3.30918  65.00000  32.00000  32.00000  32.00000  32.00000
   0.11058  -0.29700   0.82793   0.09565  -0.22900  -0.26565  -0.17200  -0.09300  -0.13100  -0.39686  -0.21057  -0.07175  -0.08500  -0.24800  -0.21400  -0.06900  -0.06318  -0.31845   0.27078  -0.16663   0.14525   0.18375   0.01817   0.52711   0.39440   0.34283  -0.28200  -0.06900  -0.14700  -0.20300  -0.08540  -0.11961  -0.14300  -0.22880  -0.14400  -0.06900  -0.10700  -0.13900  -0.08500  -0.27983  -0.27769   0.42557   0.07277   0.53980   0.37010   0.22361  -0.21282  -0.42868  -0.68606   0.59424  -0.30394  -0.26834  -0.00849  -1.02722   1.75072  -0.11114  -0.46855   1.20044   0.68656  -0.43553   1.36077  -0.04623   0.23080   0.65327  -0.65582  -0.04689  -0.73999   0.17397   0.47174   1.26810   0.00423  -0.52067   0.14485   0.24754  -0.34736   0.32176   0.42745  -0.06302  -0.17738  -0.52684  -0.79633   0.18175   0.22201  -0.19664   0.23908  -0.09616   0.02150   0.34544   1.69794  32.00000  32.00000  32.00000  32.00000  32.00000
  -0.10085  -0.29700   1.17150  -0.14560  -0.22900  -0.49986  -0.17200  -0.09300  -0.13100  -0.56490  -0.44973  -0.09582  -0.08500  -0.24800  -0.21400  -0.06900   0.15003  -0.25506  -0.03491  -0.22288   0.29520  -0.03096  -0.19522   0.81086   0.63739   0.55199  -0.28200  -0.06900  -0.14700  -0.20300  -0.34776  -0.40352  -0.14300  -0.44892  -0.14400  -0.06900  -0.10700  -0.13900  -0.08500  -0.37989  -0.35391   0.66463   0.11382  -0.02345   0.18009   0.29210  -1.07875  -0.47897  -1.15359   0.90182  -0.75289  -0.37089   0.91952  -1.40645   2.89096  -0.05907  -0.45009   1.67976   1.22868  -0.14929   2.55096   0.88776  -0.27991   0.68881  -0.59786   0.64297  -0.60818   0.69486   0.12127   1.11913   0.81686  -0.80376   0.60672   0.00824  -0.37120   0.22900   0.36994  -0.32685  -0.59774  -0.57608  -1.07082  -0.35284  -0.23589  -0.02413  -0.07675  -0.04214  -0.12993   0.06736   1.76944  65.00000  32.00000  32.00000  32.00000  32.00000
   0.17775  -0.29700   0.51846   0.51116  -0.22900  -0.50000  -0.17200  -0.09300  -0.13100  -0.56500  -0.17475   0.08538  -0.08500  -0.24800  -0.21400  -0.06900   0.21068  -0.39050   0.19032  -0.10485   0.54772   0.17849  -0.35252   0.66759   0.12414   0.62056  -0.28200  -0.06900  -0.14700  -0.20300  -0.34800   0.08569  -0.14300  -0.44900  -0.14400  -0.06900  -0.10700  -0.13900  -0.08500  -0.26485  -0.26627   0.36271  -0.06624   0.73489   0.38803   0.61262  -0.78209  -0.40473  -0.43175   0.82655  -0.56485  -0.20199   0.53609  -0.84408   1.62038  -0.29740  -0.42898   1.18861   0.78857  -0.24981   1.40740   1.07971  -0.49656   0.24046  -0.26909   0.90440  -0.73851   0.47649   0.26466   0.84462   1.28819  -0.28299   0.39871   0.07814  -0.30441   0.24215   0.37840  -0.02700  -0.22036  -0.45698  -0.76455  -0.13047  -0.01563  -0.04186   0.22274  -0.27071  -0.02229   0.57371   1.81417  32.00000  32.00000  32.00000  32.00000  32.00000
   0.24710  -0.29700  -0.11937   0.41459  -0.22900  -0.50000  -0.17200  -0.09300  -0.13100  -0.56500  -0.45000  -0.09607  -0.08500  -0.24800  -0.21400  -0.06900  -0.21974  -0.38806   0.51394  -0.22305   0.14070   0.50718   0.21432   0.81100   0.75593   0.52428  -0.28200  -0.06900  -0.14700  -0.20300  -0.34800  -0.40356  -0.14300  -0.44900  -0.14400  -0.06900  -0.10700  -0.13900  -0.08500  -0.38000  -0.35400   0.48163  -0.27430   1.03579   0.97244   0.73415   0.17604   0.07063   0.48124   1.67887  -0.05635  -0.20898  -0.27478  -0.43988  -0.05887  -0.95463  -0.14427  -0.27964   0.88117   0.15900   0.16426   1.31817  -0.91453   0.30716   0.14122   1.22715  -0.58224   0.46894  -0.09260  -0.51722   2.81116  -0.13617   0.51768  -0.22474   0.79397   0.35684   0.48166   0.02317  -0.25683  -0.55786  -0.92478   0.10694   0.19795   0.12090   0.85939   0.00869  -0.19492   0.59305   3.61842  65.00000  32.00000  32.00000  32.00000  32.00000
   0.47899  -0.29700  -0.76467   0.97230  -0.22900  -0.50000  -0.17200  -0.09300  -0.13100  -0.56500  -0.45000  -0.94177  -0.08500  -0.24800  -0.21400  -0.06900  -0.28985  -0.43402   0.75188  -0.60894   1.35103   1.40279   2.16925   0.81100   1.95389   1.14203  -0.28200  -0.06900  -0.14700  -0.20300  -0.34800  -0.40400  -0.14300  -0.44900  -0.14400  -0.06900  -0.10700  -0.13900  -0.08500  -0.38000  -0.35400  -0.28377  -0.77987   0.40720   0.21173   1.00092   1.95594  -0.72663  -0.40067   2.52999  -0.25084  -0.51579  -0.98861  -0.41495  -0.58676  -0.31706  -0.69572  -0.53985   1.47036   0.22095  -0.02495   1.29155   0.37868   0.52192   0.68295   0.94066  -1.60818   0.41390   1.04552   0.54076   3.56761  -0.71555  -0.22576   0.65362  -0.75758   0.23559  -0.37179   0.40286   0.08892  -0.37102  -0.68900   0.19477   0.30580  -0.02394  -0.00612  -0.18369  -0.14626   0.39689   1.04095  65.00000  32.00000  32.00000  32.00000  32.00000
   0.71091  -0.29700  -0.11925  -1.26413  -0.22900  -0.50000  -0.17200  -0.09300  -0.13100  -0.56500  -0.45000  -0.94200  -0.08500  -0.24800  -0.21400  -0.06900   0.26079  -0.57295   0.52909  -0.78093   2.80543   1.51496   1.24236   0.81100   2.80467   1.94269  -0.28200  -0.06900  -0.14700  -0.20300  -0.34800  -0.40400  -0.14300  -0.44900  -0.14400  -0.06900  -0.10700  -0.13900  -0.08500  -0.38000  -0.35400  -0.18604  -0.82098   0.54095  -1.70825   0.97601  -0.43907  -0.09425  -0.03114  -0.66776   0.16884  -0.01120  -0.18931  -0.16610  -0.16716   0.14382  -0.16221  -0.20213  -0.50223   0.08205  -0.03300   3.52113   0.48696   0.41504   1.05785   3.33407   0.63313  -0.03882   0.34727   0.73492   2.80230   0.47054  -0.06106   0.04724  -0.74501  -1.55230  -0.42998   0.25306   0.12898  -0.26704  -0.41811  -0.64367  -0.38673   0.07196  -1.44944   0.86159  -1.13661  -0.27974   2.10958  65.00000  32.00000  32.00000  32.00000  32.00000
   0.18572  -0.29700  -0.12178  -0.83878  -0.22900  -0.50000  -0.17200  -0.09300  -0.13100  -0.56500  -0.45000  -0.94200  -0.08500  -0.24800  -0.21400  -0.06900   0.07256  -0.32183   0.16392  -0.60869   2.21479   0.83636   0.95613   0.81100   2.30221   1.44077  -0.28200  -0.06900  -0.14700  -0.20300  -0.34800  -0.40400  -0.14300  -0.44900  -0.14400  -0.06900  -0.10700  -0.13900  -0.08500  -0.38000  -0.35400  -0.16853  -0.50390   0.43855  -1.12780   0.67998  -0.14501  -0.08459  -0.08357   0.43684   0.21677  -0.00334  -0.19032  -0.22168  -0.40287   0.12102  -0.15542  -0.38062   0.70603   0.05926  -0.21868   0.42139   0.05618   0.14971   1.08412   0.19416  -0.75027  -0.80836  -0.14189   0.36353   0.14676  -0.71129  -0.75103  -0.25863  -1.21985  -1.14312  -0.43884  -0.29994  -0.46112  -0.94929  -1.24128  -0.86072  -0.46764  -0.15977  -1.43880   0.62674  -0.89145   0.31312   1.34262  32.00000  32.00000  32.00000  32.00000  32.00000
   0.36272  -0.29700  -0.76445  -0.14649  -0.22900  -0.50000  -0.17200  -0.09300  -0.13100  -0.56500  -0.45000  -0.94200  -0.08500  -0.24800  -0.21400  -0.06900   0.40567  -0.46082   0.14693  -0.69189   2.97121   0.99371   0.70515   0.81100   2.64958   1.77560  -0.28200  -0.06900  -0.14700  -0.20300  -0.34800  -0.40400  -0.14300  -0.44900  -0.14400  -0.06900  -0.10700  -0.13900  -0.08500  -0.38000  -0.35400  -0.09206  -0.32907   0.38802  -1.79829   0.77085   0.03791  -0.04103  -0.00208   0.73900   0.24299   0.03197  -0.15003  -0.13609  -0.15527   0.20992  -0.12303  -0.19220   1.03700   0.14892  -0.02321  -0.65382  -0.06999  -0.01492   0.43656  -0.89481  -0.66040  -1.01600  -0.32496   0.13311  -0.77384  -0.63435  -0.93700  -0.71368  -0.49673  -1.49061  -0.37306   0.09553   0.01246  -0.54651  -0.88450  -0.95897  -0.64787  -0.22400  -2.33723   0.38515  -0.67213   0.88365   1.53965  65.00000  32.00000  32.00000  32.00000  32.00000
  -0.05056  -0.29700  -0.31590  -0.15809  -0.22900  -0.10629  -0.17200  -0.09300  -0.13100  -0.28275  -0.05911  -0.16132   0.12493   1.06539   0.06430   1.63457   0.22639  -0.22538  -0.13429  -0.26515   0.65365  -0.03305   0.20703   0.81100   0.86629   0.59252   0.55020   1.63457  -0.14700  -0.20300  -0.34800  -0.30929  -0.14300   0.27210  -0.14400  -0.06900  -0.10700  -0.13900  -0.08500  -0.21652  -0.09458   0.22812  -0.14748   0.44867  -0.20913   0.24593  -0.07023   0.02474  -0.82946   0.08639   0.61622  -0.24433  -0.76168  -0.69924  -1.54931   0.09295  -0.15988   1.93189   0.38707   0.24300  -2.80960  -0.45004   0.19468   0.94134   1.69452  -0.34653  -0.23075  -0.76206  -0.01262   1.04005  -0.43770  -0.49240  -0.82203  -0.52755  -0.66739  -0.16680  -0.01024  -0.14504  -0.47416  -0.98430  -0.93080  -0.20718  -0.14721  -0.33648  -0.38994   0.29312  -0.39322   0.28712   1.15919  32.00000  32.00000  32.00000  32.00000  32.00000
  -0.08673  -0.29700  -0.48521   0.29263  -0.22900   0.19053  -0.17200  -0.09300  -0.13100  -0.06999   0.27234   0.45405   0.30294   2.17910   0.30029   3.07914   0.44551  -0.22682  -0.28698  -0.04117  -0.35405  -0.53750  -0.32236   0.81100  -0.09835   0.08469   1.25588   3.07914  -0.14700  -0.20300  -0.34800  -0.23879  -0.14300   0.81103  -0.14400  -0.06900  -0.10700  -0.13900  -0.08500  -0.07789   0.12539   0.54019   0.07226   0.48367   0.30455  -0.00719  -0.07264   0.09229  -1.34330  -0.40752   0.90108  -0.42672  -1.17947  -1.04438  -2.30030   0.08828  -0.17420   3.64533  -0.10542   0.39845  -4.60786  -0.46293   0.40233   1.53002   2.06496  -0.10959   0.46798  -0.57402   0.20101   1.61146  -0.33137  -0.06328  -0.73097  -0.68261  -0.08228   0.45962   0.32809   0.13687  -0.29031  -0.80120  -0.42989   0.34731   0.11777  -0.42100   0.32279   0.08120  -0.06019   0.18094   1.26018  32.00000  32.00000  32.00000  32.00000  32.00000
   0.43148  -0.29700  -0.18285   0.23977   0.44140   0.68871  -0.17200  -0.09300  -0.13100   0.77691  -0.23149   0.07876  -0.08500  -0.24800  -0.21400  -0.06900   0.16953  -0.50214   0.52051  -0.11498   0.95418   0.48667  -0.34867   0.32639   0.96974   0.82243  -0.28200  -0.06900  -0.14700   0.22049   0.29928  -0.12193  -0.14300   1.75852  -0.14400  -0.06900  -0.10700   0.15558  -0.08500  -0.28858  -0.30429   0.68310   0.33376   0.91114   0.42661   0.99715  -0.05518   0.35504  -0.31096  -0.17092   0.60201   0.05342  -0.35987  -0.42778  -0.51521  -0.50257   0.12476   0.17012   0.16426  -0.11126  -0.74475  -0.51018  -0.09529   0.24087   0.79607   0.02714   0.42039  -0.40352   0.10353   0.61745  -0.22831  -0.07988  -0.34870   0.16821   0.25255   0.52672   0.52214   0.63568   0.52242   0.33166   0.00064   0.27979   0.11407   0.28272   0.08906  -0.43025   0.61075   0.34463   2.56418  32.00000  32.00000  32.00000  32.00000  32.00000
   0.43148  -0.29700  -0.18285   0.23977   0.44140   0.68871  -0.17200  -0.09300  -0.13100   0.77691  -0.23149   0.07876  -0.08500  -0.24800  -0.21400  -0.06900   0.16953  -0.50214   0.52051  -0.11498   0.95418   0.48667  -0.34867   0.32639   0.96974   0.82243  -0.28200  -0.06900  -0.14700   0.22049   0.29928  -0.12193  -0.14300   1.75852  -0.14400  -0.06900  -0.10700   0.15558  -0.08500  -0.28858  -0.30429   0.68310   0.33376   0.91114   0.42661   0.99715  -0.05518   0.35504  -0.31096  -0.17092   0.60201   0.05342  -0.35987  -0.42778  -0.51521  -0.50257   0.12476   0.17012   0.16426  -0.11126  -0.74475  -0.51018  -0.09529   0.24087   0.79607   0.02714   0.42039  -0.40352   0.10353   0.61745  -0.22831  -0.07988  -0.34870   0.16821   0.25255   0.52672   0.52214   0.63568   0.52242   0.33166   0.00064   0.27979   0.11407   0.28272   0.08906  -0.43025   0.61075   0.34463   2.56418  32.00000  32.00000  32.00000  32.00000  32.00000
   0.24184  -0.29700  -0.45651   0.43904  -0.22877   1.88282  -0.17200  -0.09300  -0.13100   1.14131  -0.44993  -0.09589  -0.08500  -0.24800  -0.21400  -0.06900  -0.64270  -0.33553   0.75166  -0.22294  -0.14390   0.43459   0.56779   0.28259   0.36976   0.25595  -0.28200  -0.06900  -0.14700  -0.20283   0.39466   0.10320  -0.14276   2.97078  -0.14397  -0.06900  -0.10700  -0.13888  -0.08500  -0.37990  -0.35396   0.35496  -0.20982   0.03713   0.40676   0.58622  -0.00695   0.08659  -0.11375   0.02264   0.11039  -0.24781  -0.46973   3.57319  -1.75356  -0.07328   0.55840  -1.41699   0.23820  -0.47523  -0.86758  -0.43480   0.22372  -0.00890   1.78059   0.08046   0.18018   0.19085  -0.26634  -0.12825  -0.57314  -0.71682  -0.45786   0.57361   0.17496   0.54738   0.76992   0.49336   0.10055  -0.04035  -0.53753   1.19912   0.18661   0.00844   0.85609  -0.00660   0.71986   0.57155   2.47799  32.00000  32.00000  32.00000  32.00000  32.00000
   0.13100  -0.29700  -0.76477   0.97300  -0.22900   2.20503  -0.17200  -0.09300  -0.13100   1.37230  -0.45000  -0.09600  -0.08500  -0.24800  -0.21400  -0.06900  -0.70464  -0.28204   0.62881  -0.22300  -0.58763   0.19403   0.73766  -0.19990   0.03934   0.11529  -0.28200  -0.06900  -0.14700  -0.20300  -0.34800   0.43000  -0.14300   4.08137  -0.14400  -0.06900  -0.10700  -0.13900  -0.08500  -0.38000  -0.35400   0.10914  -0.25193  -0.66892  -0.16695   0.23112  -0.04821   0.19175   0.61503   0.38377   0.03488  -0.64490  -0.56195   6.74379  -3.11725   0.28983   0.50665  -2.84130   0.49578  -0.91370  -0.94491  -0.31670   0.48185  -0.76498   2.87034   0.59588   0.17402   0.41005  -0.34881  -0.91498  -0.41075  -1.05353  -0.76158   0.83174  -0.19604   0.42902   0.75778   0.47796  -0.23894  -0.33499  -0.73314   1.48834   0.17588  -0.32087   0.47268  -0.23405   1.07267   0.31896   1.70025  65.00000  32.00000  32.00000  32.00000  32.00000
   0.44038  -0.29700  -0.56923   0.97300  -0.22900   0.48478  -0.17200  -0.09300  -0.13100   0.14028  -0.45000  -0.37774  -0.08500  -0.24800  -0.21400  -0.06900  -0.14840  -0.44434   0.67783  -0.43680   0.90123   0.84239   0.77737   0.05546   1.14838   0.88974  -0.28200  -0.06900  -0.14700  -0.20300  -0.34800   0.43000  -0.14299   1.20030  -0.14400  -0.06900  -0.10700  -0.13900  -0.08500  -0.38000  -0.35400   0.15042  -0.35212  -0.14820  -0.18521   0.63567  -0.30533  -0.24759   2.24925   0.16265  -0.16252  -0.45966  -0.55530   4.44346  -1.60704  -0.06264  -0.11396  -1.44788   0.33687  -0.48508  -0.64908   0.11894   0.44615  -0.64570   1.59995   0.30520   0.16502   0.47992   0.10477  -0.74989  -0.06608  -0.30079  -0.01976   0.48289  -0.27208   0.49592   0.69384   0.63168   0.20279   0.10720  -0.31798   0.42991   0.02819  -0.14599  -0.22517  -0.27734   0.42817   0.73682   2.23850  32.00000  32.00000  32.00000  32.00000  32.00000
   1.05956  -0.29700  -0.76447   0.97293  -0.22900  -0.50000  -0.17200  -0.09300  -0.13100  -0.56500  -0.45000  -0.94146  -0.08500  -0.24800  -0.21400  -0.06900   0.06010  -0.67288   1.24643  -0.86455   2.94040   2.06903   1.71695   0.30497   2.50216   1.70649  -0.28200  -0.06900  -0.14700  -0.20300  -0.34800   0.42984  -0.14300  -0.44900  -0.14400  -0.06900  -0.10700  -0.13900  -0.08500  -0.38000  -0.35400  -0.12651  -0.72032   0.68067  -0.34980   1.13384  -0.29213  -0.49018   2.90712   0.30879  -0.26619  -0.33538  -0.66164   2.90618  -0.47096  -0.33304  -0.46343  -0.43302   0.56572  -0.39498  -0.27296   0.24420   0.74156  -0.45474   0.73588   0.01401   0.09693   0.48813   0.53374  -0.48168  -0.00499   0.01204   0.41304   0.43809  -0.31766   0.58904   1.12444   1.03490   0.94171   0.97037   0.85821  -0.01499   0.04710  -0.12376  -0.80878  -0.23407  -0.02684   1.66994   2.67939  65.00000  32.00000  32.00000  32.00000  32.00000
   0.47913  -0.29644   1.81603   0.97274  -0.22900  -0.50000  -0.17112  -0.09300  -0.13100  -0.56483  -0.45000  -0.94143  -0.08500  -0.24800  -0.21400  -0.06900  -0.63923  -0.39415   1.09859  -0.60978   1.47985   1.43063   2.14547   0.81059   1.78391   1.14205  -0.28200  -0.06900  -0.14700  -0.20300  -0.34800   0.31082  -0.14300  -0.44900  -0.14400  -0.06900  -0.10700  -0.13900  -0.08500  -0.38000  -0.35400   0.09829  -0.30066   0.40704   0.42049   0.97502  -0.85548  -0.18146  -0.13546   0.70244  -1.09044  -0.91998   1.04584   1.13837   0.03684   0.29131  -1.05477  -0.50781   0.37990   0.24357   0.35364   1.20807  -0.01176   0.13479   0.36313   0.45752  -0.54338   0.93165   1.09326  -0.44248   0.31054   0.09490   0.89164  -0.53699   0.83932   1.37130   1.59005   1.68226   0.60709   0.42796   0.47867   0.09005   0.39275   0.46866   0.54895  -0.72446   0.97415   0.60290   2.13013  65.00000  32.00000  32.00000  32.00000  32.00000
   0.59495  -0.29650  -0.11875   0.41410  -0.22900  -0.49984  -0.17122  -0.09300  -0.13100  -0.56474  -0.45000  -0.09601  -0.08500  -0.24800  -0.21400  -0.06900   0.04000  -0.55297   0.78391  -0.22301   0.27453   0.82896   0.27704   0.08827   0.99814   0.96589  -0.28200  -0.06900  -0.14700  -0.20300  -0.34786   0.01300  -0.14300  -0.44887  -0.14387  -0.06900  -0.10700  -0.13900  -0.08500  -0.38000  -0.35400   0.42315  -0.37943   0.92957   0.30487   0.85795  -0.21590  -0.09565  -0.02028  -0.90301  -0.22908   0.58753  -0.76131  -0.45073  -0.67513   0.44322   0.35974  -0.42268  -0.45334   0.65902  -0.64805   0.61531   0.23219  -0.11256   0.77747  -0.64359   0.66929   0.19297   0.12024   0.58090  -0.52477   0.44849  -0.50005  -0.29020   0.83536   0.89469   1.02059   0.81306   1.02761   0.53469   0.20679   0.41000   0.59879   0.14106  -0.09108  -0.04109  -0.07479   0.44392   0.28256  65.00000  32.00000  32.00000  32.00000  32.00000
   0.47903  -0.29615  -0.11862   0.41369  -0.22900   0.17571  -0.17066  -0.09300  -0.13100  -0.07996  -0.45000  -0.09580  -0.08500  -0.24800  -0.21400  -0.06900  -0.02007  -0.50701   0.64715  -0.22292  -0.14047   0.75285   0.67045  -0.19949   1.00466   0.13938  -0.28200  -0.06900  -0.14700  -0.20300  -0.01504  -0.10607  -0.14300   0.49441  -0.14375  -0.06900  -0.10700  -0.13900  -0.08500  -0.38000  -0.35400   0.66200   0.05106   1.00872   0.36316   0.49908  -0.03374  -0.16719  -0.76281  -0.01508   0.53354   0.32841  -0.91829  -0.75482   0.80485  -0.17896  -0.03915   0.34484   0.21784  -0.11497   0.70795  -0.65103   1.40038   1.44931  -0.72033  -0.09042  -0.12783  -1.34423   0.30914   1.37467  -0.10147  -0.17193  -0.50034  -0.24353  -0.05072   0.51400   0.68712   0.64703   0.62500   0.31391   0.02994   0.84199   0.91173  -0.09177  -0.23056  -0.06686   0.10693   0.50193   2.04149  65.00000  32.00000  32.00000  32.00000  32.00000
   0.41673  -0.29700   0.66933   0.27287  -0.22900  -0.24334  -0.17200  -0.09300  -0.13100  -0.38086  -0.45000   0.25620  -0.08500  -0.24800  -0.21400  -0.06900   0.07881  -0.48578   0.59847  -0.08349   0.40045   0.40023  -0.14921   0.32697   0.21434   0.52753  -0.28200  -0.06900  -0.14700  -0.20300  -0.13318  -0.05033  -0.14300  -0.24055   0.06615  -0.06900  -0.10700  -0.13900  -0.08500  -0.38000  -0.35400   0.72473   0.26506   0.67964   0.40581   0.55359  -0.16690  -0.55821  -0.70860   0.34365  -0.11800  -0.22786   0.15965  -0.79415   1.57321  -0.17400  -0.46928   0.94347   0.59788  -0.45637   1.45202  -0.07567   0.54225   0.68060  -0.29888  -0.22723  -0.47077  -0.25861   0.46132   0.92178  -0.07996  -0.45253   0.17611   0.37184  -0.03485   0.39605   0.78092   0.55048   0.38874   0.03128  -0.18763   0.40716   0.49475   0.13492   0.17600  -0.15788   0.09371   0.57666   2.97592  32.00000  32.00000  32.00000  32.00000  32.00000
   0.59472  -0.29700   0.52589   0.97291  -0.22900  -0.50000  -0.17200  -0.09300  -0.13100  -0.56500  -0.45000   0.74973  -0.08500  -0.24800  -0.21400  -0.06900   0.74586  -0.63886   0.36477   0.10389   1.07882   0.31382  -0.90381   0.08841  -0.24294   1.00082  -0.28200  -0.06900  -0.14700  -0.20300  -0.34800   0.42996  -0.14300  -0.44900  -0.14400  -0.06900  -0.10700  -0.13900  -0.08500  -0.38000  -0.35400   0.80276   0.91132   1.19357  -0.02900   1.10171  -0.55753  -0.99069  -0.04170   0.97375  -0.37233  -0.75662   0.49341  -0.18834   2.57176  -0.72668  -0.84179   1.84588   1.32384  -0.79558   2.12998   0.41855   0.25160  -0.04359  -0.48984   0.18365  -1.10362  -0.01570   0.91753   0.09062   0.24272  -1.02669   0.09219   0.74950  -0.30628   0.45378   1.04958   1.00637   0.79835   0.33757   0.33738  -0.11412   0.16479   0.10491  -0.26699  -0.51897   0.33479   1.17562   2.32940  65.00000  32.00000  32.00000  32.00000  32.00000
   0.36290  -0.29700  -0.76408   2.09080  -0.22900  -0.50000  -0.17200  -0.09300  -0.13100  -0.56500  -0.45000   0.74959  -0.08500  -0.24800  -0.21400  -0.06900   0.95547  -0.57289  -0.03279   0.07086   1.37237   0.03016  -1.08143   0.81085  -1.14291   0.85887  -0.28200  -0.06900  -0.14700  -0.20300  -0.34800   1.38392  -0.14300  -0.44900  -0.14400  -0.06900  -0.10700  -0.13900  -0.08500  -0.38000  -0.35400  -0.01653  -0.82026   1.01977  -0.29153   0.98979  -2.03792  -0.39104  -1.45517   0.02781  -1.23642   0.29749   1.59416   0.02948   1.18044  -0.31018  -0.49498   1.55666   0.78325   0.07478   1.48310   2.04119  -0.69974   0.66277   0.32255   2.23792  -0.18340   0.28109   0.02519   1.26929   2.45319  -0.05142   0.18317  -0.33466  -1.35202  -0.15365   0.21428   0.19900  -0.01903  -0.22205  -0.35117  -0.27190  -0.14787  -0.07590  -0.47054  -1.01840   0.07894   1.07065   0.61137  65.00000  32.00000  32.00000  32.00000  32.00000
   0.36684  -0.29700  -0.55053   1.12643  -0.22900  -0.50000  -0.17200  -0.09300  -0.13100  -0.56500  -0.44999  -0.14853  -0.08500  -0.24800  -0.21400  -0.06900   0.11073  -0.46084   0.43516  -0.27484   0.95563   0.68957   0.53541   0.81100   0.61771   0.85110  -0.28199  -0.06900  -0.14700  -0.20300  -0.34800   0.13800  -0.14300  -0.44900  -0.14400  -0.06899  -0.10700  -0.13900  -0.08500  -0.38000  -0.35400   0.05119  -0.62443   0.80153   0.31194   0.90903   0.15510  -0.36028  -0.42749   1.48953  -0.48498  -0.16747   0.03089  -0.28848   0.12363  -0.52668  -0.45185   0.18163   1.06669   0.15619   0.49461   1.52748  -0.37748   0.49334   0.39400   1.42882  -0.83603   0.39196   0.35855   0.41029   2.97918  -0.32198   0.14491   0.06256  -0.42269   0.15801   0.08905   0.21504  -0.05858  -0.38794  -0.66495   0.02430   0.13260   0.00838   0.14062  -0.37290  -0.09410   0.66626   1.76624  32.00000  32.00000  32.00000  32.00000  32.00000
   0.14319  -0.29700  -0.47162   0.35516  -0.22900  -0.11422  -0.17200  -0.09300  -0.13100  -0.28871  -0.45000  -0.74119  -0.08500  -0.24800  -0.21400  -0.06900  -0.40343  -0.17749   0.32668  -0.47625   0.94500   0.78434   1.37196   0.81100   1.44410   0.71303  -0.28200  -0.06900  -0.14700  -0.20300  -0.34800  -0.40400  -0.14300   0.19710  -0.14400  -0.06900   1.79653  -0.13900  -0.08500  -0.38000  -0.35400  -0.34867  -0.63941   0.37264   0.12932   0.34541   0.16067  -0.40492   0.04790   1.55694  -0.44185  -0.44400  -0.11205  -0.24007  -0.17987  -0.38533   0.11021  -0.25447   0.90474   0.42450   0.07202   1.66243   0.74963   0.08081   0.23532   2.07761  -0.79744   0.41810  -0.04851  -0.08346   3.18833  -0.25515  -0.06610  -0.11278  -0.43930  -0.21491  -0.28850  -0.32391  -0.00527  -0.21720  -0.39173  -0.21705  -0.09226  -0.08197   0.21186   0.08856  -0.21564  -0.02885   2.54015  32.00000  32.00000  32.00000  32.00000  32.00000
   0.12672  -0.29700  -0.56898   0.29393  -0.22900  -0.00744  -0.17200  -0.09300  -0.13100  -0.21223  -0.45000  -0.94200  -0.08500  -0.24800  -0.21400  -0.06900  -0.44135  -0.12413   0.27513  -0.56107   1.23840   0.88762   1.71912   0.81100   1.68871   0.80292  -0.28200  -0.06900  -0.14700  -0.20300  -0.34800  -0.40400  -0.14300   0.37594  -0.14400  -0.06900   2.32341  -0.13900  -0.08500  -0.38000  -0.35400  -0.59611  -0.75494   0.17607  -0.17539   0.24419   0.13934  -0.54075  -0.08559   1.46030  -0.54258  -0.50366  -0.06439  -0.17744  -0.21601  -0.19860   0.18030  -0.24522   0.87424   0.49591   0.04138   1.81646   1.24726   0.02099   0.28565   2.36928  -0.82431   0.39048  -0.02491   0.06980   3.29220  -0.27175  -0.24293  -0.07481  -0.82141  -0.42406  -0.52575  -0.41395   0.07455  -0.11520  -0.23072  -0.32680  -0.18824  -0.13940  -0.02878   0.13338  -0.24647  -0.22416   2.20197  32.00000  32.00000  32.00000  32.00000  32.00000
   0.03473  -0.29700  -0.07251  -0.41717  -0.22900  -0.14855  -0.17200  -0.09300  -0.13100  -0.31330  -0.45000  -0.94200  -0.08500  -0.24800  -0.21400  -0.06900  -0.10653  -0.15153   0.00979  -0.57012   1.84298   0.66588   1.06471   0.81100   1.99443   1.08791  -0.28200  -0.06900  -0.14700  -0.20300  -0.34800  -0.40400  -0.14300   0.13960  -0.14400  -0.06900   1.62712  -0.13900  -0.08500  -0.38000  -0.35400  -0.49942  -0.64133   0.14309  -0.99843   0.26792  -0.43444  -0.28104  -0.05653   1.23223  -0.22373  -0.25784   0.05167  -0.19321  -0.23919   0.00782   0.19426  -0.25634   1.25865   0.34348  -0.08952   0.85465   0.82234  -0.06036   0.37305   1.20874  -0.87346  -0.29285  -0.37769   0.07007   1.27462  -0.63077  -0.55761  -0.52799  -1.12580  -1.14719  -0.52845  -0.56703  -0.24194  -0.58770  -0.75907  -0.78157  -0.54618  -0.21096  -1.14458   0.39542  -0.52275   0.04354   1.60652  32.00000  32.00000  32.00000  32.00000  32.00000
  -0.10083  -0.29700   1.17130  -1.26459  -0.22900  -0.50000  -0.17200  -0.09300  -0.13100  -0.56500  -0.45000  -0.94200  -0.08500  -0.24800  -0.21400  -0.06900   0.15009  -0.19610  -0.15189  -0.52306   2.00235   0.44920   0.64702   0.81100   2.17717   1.27018  -0.28200  -0.06900  -0.14700  -0.20300  -0.34800  -0.40400  -0.14300  -0.44900  -0.14400  -0.06900  -0.10700  -0.13900  -0.08500  -0.38000  -0.35400  -0.41888  -0.73285   0.07511  -1.38115   0.51609  -0.27489  -0.20294  -0.31589   2.15649   0.16103  -0.09995  -0.35493  -0.46488  -0.65682   0.08505  -0.24596  -0.57386   2.58444   0.02305  -0.41886   0.06674   0.13593   0.18193   0.79587  -0.16526  -1.78859  -0.81107  -0.12107   0.40890  -0.15722  -1.59865  -0.75307  -0.52407  -2.10742  -1.51799  -0.53494  -0.69771  -0.97164  -1.62461  -1.91862  -0.95900  -0.64800  -0.22400  -1.99213   0.57693  -0.77496   0.30621  -0.29933  65.00000  32.00000  32.00000  32.00000  32.00000
   0.38782  -0.29700   0.36988  -0.55307  -0.22900  -0.49998  -0.17200  -0.09300  -0.13100  -0.56499   0.66077   0.18576   0.51155   3.48418   0.57683   4.77193   1.18800  -0.52356  -0.23905  -0.19461   1.22274   0.05655   0.03904   0.81099   1.09188   0.96604   2.08282   4.77193  -0.14700  -0.20300  -0.34800  -0.36434  -0.14300  -0.44898  -0.14398  -0.06900  -0.10698  -0.13900  -0.08500   0.08457   0.38318   0.32593  -0.05606   0.53474  -1.09337   0.44394  -0.18684  -0.17758  -0.28521   0.82926   0.13819  -0.07568  -0.27091  -0.41599  -0.06769   0.31416  -0.22740  -0.13598   1.13289   0.25480   0.04953  -0.15709   0.38553   0.32395   0.18139  -0.39815  -0.90440  -0.77179   0.07314   0.61333  -0.27693  -0.77142  -0.68010  -0.53657  -0.56352  -0.76730  -0.02635   0.26672   0.20321  -0.21569  -0.53134   0.08112   0.01119  -0.28965  -1.69555   0.35987  -0.58915   0.84102   1.07727  32.00000  32.00000  32.00000  32.00000  32.00000
   0.94400  -0.29700   0.52600  -0.14600  -0.22900  -0.50000  -0.17200  -0.09300  -0.13100  -0.56500   2.88300   2.44200   1.70500  10.95099   2.15900  14.45699   3.03200  -0.93800  -0.68500   0.61600  -1.21800  -1.22400  -1.23000   0.81100  -1.50900  -0.10200   6.81400  14.45699  -0.14700  -0.20300  -0.34800  -0.28500  -0.14300  -0.44900  -0.14400  -0.06900  -0.10700  -0.13900  -0.08500   1.01400   1.85800   1.51900   0.93100   1.17000  -0.13800   0.06800  -0.29500  -0.27400  -0.50900  -0.53800   0.01800  -0.14700  -0.28900  -0.61700   0.65500   0.65900  -0.30200   0.39300  -0.36500   0.60400   0.62700   0.05000   1.07200   0.78700  -0.72100  -0.20100  -0.16100  -0.50700   0.64700   1.27300   0.04400   0.00700  -0.36700  -0.38900   1.06100   0.71000   0.84400   1.47500   1.65900   1.62300   1.30400   2.16200   1.33000  -0.42100  -0.78800   0.10000  -0.31100   1.38600   2.16000  65.00000  32.00000  32.00000  32.00000  32.00000
   0.71100  -0.29700   0.53587  -0.42956   1.75600  -0.15709  -0.17200  -0.09300  -0.13100   1.13402   0.39509   0.32086  -0.08500  -0.24800  -0.21400  -0.06900   0.37513  -0.64610   0.71290   0.09648   0.50743   0.55777  -0.57309  -0.03300  -0.05320   0.55491  -0.28200  -0.06900  -0.14700   1.24377   0.83594  -0.31629  -0.14300  -0.19334  -0.14400  -0.06900  -0.10700   1.00030  -0.08500  -0.02644  -0.16175   1.09325   0.81474   0.96317   0.78047   1.25523  -0.07835   0.73261  -0.19840   0.36360  -0.12078   0.10797   0.06774  -0.08265  -0.65786  -0.40863   0.21621  -0.68430   0.64209  -0.27956  -0.38942  -0.48002  -0.29816   0.17850   1.06297  -0.35530  -0.46230  -0.19993  -0.02913   0.46011  -0.22471  -0.41408  -0.23096   0.18863   0.88410   0.43900   0.66672   0.75675   0.63186   0.86506   0.58559   0.65668   0.47396   0.70009   0.23043  -1.14732   0.89527   0.77370   2.28726  65.00000  32.00000  32.00000  32.00000  32.00000
   0.85522  -0.29700   0.72794   0.54579   1.58822  -0.17972  -0.17200  -0.09300  -0.13100   0.99505   0.00854   0.35774  -0.08500  -0.24800  -0.21400  -0.06900   0.02656  -0.65108   1.14210   0.05828   0.29686   0.80007  -0.20410   0.32459  -0.05923   0.53894  -0.28200  -0.06900  -0.14700   1.08224   0.39601   0.32126  -0.14300   0.42129   0.28026  -0.06900  -0.10700   0.53886  -0.08500  -0.18816  -0.24969   1.02204   0.65103   0.97637   0.86426   1.10220  -0.01205   0.27541  -0.10872   0.28676  -0.20578   0.01459   0.44467  -0.54393  -1.31470  -0.17981  -0.03696  -1.08114   0.51691  -0.15629  -0.86582  -0.15376   0.00055   0.23931   1.31522  -0.34737  -0.44261  -0.13632   0.07878   0.66301  -0.10620  -0.36902  -0.12348   0.03552   0.99101   0.60978   0.87083   0.90955   0.90356   0.82981   0.68971   1.25014   1.37653   0.50367   0.52901  -1.60307   1.42684   0.95938   2.54010  32.00000  32.00000  32.00000  32.00000  32.00000
   0.69567  -0.29700   0.17207   1.71730   0.20230   0.51165  -0.17200  -0.09300  -0.13100   0.47562  -0.45000   0.52975  -0.08500  -0.24800  -0.21400  -0.06900  -0.14771  -0.57086   1.05038   0.03151   0.25718   0.55972  -0.18637   0.54779  -0.23823   0.60964  -0.28200  -0.06900  -0.14700   0.09532   0.21408   1.63109  -0.14300   1.83020   0.44091  -0.06900  -0.10700   0.34900  -0.08500  -0.38000  -0.35400   0.81223   0.51780   0.58623   0.66760   0.93297   0.11234   0.19764   0.39219   0.08005  -0.31158  -0.23710   0.07906   1.84920  -1.55793   0.08860   0.04013  -1.18619   0.29714  -0.22603  -0.81828   0.53819   0.20726  -0.15604   1.48372  -0.18387   0.00572   0.25600  -0.00814   0.01785   0.19796  -0.52065  -0.19280   0.18394   1.09320   0.58022   0.99944   1.01934   0.81429   0.51293   0.33768   1.20704   0.83905   0.50029   0.63919  -1.14356   1.39148   0.94856   1.58409  32.00000  32.00000  32.00000  32.00000  32.00000
   0.77150  -0.29700   0.03129   1.96050  -0.22900   0.36431  -0.17200  -0.09300  -0.13100   0.05421  -0.45000   0.52986  -0.08500  -0.24800  -0.21400  -0.06900  -0.08532  -0.59551   1.07547   0.06137   0.45041   0.69360  -0.24562   0.54793  -0.13025   0.72707  -0.28200  -0.06900  -0.14700  -0.20300   0.02072   2.21467   2.72375   1.44614   0.44060  -0.06900  -0.10700  -0.13900  -0.08500  -0.38000  -0.35400   0.80199   0.52354   0.41662   0.58463   0.89919   0.37808   0.05160   0.66372   0.19014  -0.24431  -0.19729  -0.14748   1.81790  -1.33420   0.11767   0.01963  -1.10796   0.12885  -0.22515  -0.61475   0.60879   0.03331  -0.21460   1.41555   0.28754  -0.13883   0.28699  -0.04563   0.00579   0.68889  -0.26317  -0.29785   0.11512   1.18084   0.55846   1.02665   0.98830   0.95317   0.63612   0.44512   1.12055   0.65046   0.45081   0.58416  -0.90356   1.17436   1.06418   1.40630  32.00000  32.00000  32.00000  32.00000  32.00000
   0.74440  -0.29700  -0.58104   1.69426  -0.22900   0.20321  -0.17200  -0.09300  -0.13100  -0.06137  -0.45000   0.12732  -0.08500  -0.24800  -0.21400  -0.06900  -0.12919  -0.57382   1.05818  -0.19722   0.85876   0.92718   0.30252   0.42780   0.50557   0.87109  -0.28200  -0.06900  -0.14700  -0.20300  -0.34800   1.80261   2.71839   0.72873  -0.14400  -0.06900  -0.10700  -0.13900  -0.08500  -0.38000  -0.35400   0.54053   0.02286   0.22769   0.30119   0.83773   0.29798  -0.01164   1.06275   0.15194  -0.15728  -0.31535  -0.29449   2.54537  -1.38234  -0.04010  -0.06861  -1.26798   0.09761  -0.30426  -0.64914   0.50614   0.14800  -0.23745   1.42651   0.24058  -0.02270   0.29605   0.02551  -0.22023   0.36923  -0.13537  -0.31835   0.14833   0.78087   0.58951   1.02536   0.92044   0.84257   0.65732   0.44392   0.87901   0.40642   0.26207   0.28045  -0.62740   0.76188   1.24219   1.64232  32.00000  32.00000  32.00000  32.00000  32.00000
   1.14701  -0.29700  -0.46315   1.09248  -0.22900  -0.50000  -0.17200  -0.09300  -0.13100  -0.56500  -0.45000  -0.21299  -0.08500  -0.24800  -0.21400  -0.06900   0.35272  -0.70652   1.02863  -0.30110   2.20642   1.61682   0.25147   0.41176   1.92543   1.57804  -0.28200  -0.06900  -0.14700  -0.20300  -0.34800   0.53572   1.26316  -0.44900  -0.14400  -0.06900  -0.10700  -0.13900  -0.08500  -0.38000  -0.35400   0.56014   0.51800   0.52893  -0.36045   1.18007  -0.16961   0.88375   0.42033   0.36045  -0.38516   0.67149  -0.20728   0.26146  -0.29773  -0.49228   0.48036  -0.40028   0.41572  -0.52898  -0.09078   0.24521   0.22369   0.02903   0.61200   0.19420  -0.18589   0.67226   0.17083   0.11172   0.16469   0.01817   0.52356   0.81670   0.05206   0.51642   0.47278   1.09105   1.01585   0.88663   0.65771   0.08817   0.11813   0.27924  -0.81316  -0.33847   0.16334   0.64597   2.51842  32.00000  32.00000  32.00000  32.00000  32.00000
   0.60002  -0.29700  -0.76500   0.97300  -0.22900  -0.50000  -0.17200  -0.09300  -0.13100  -0.56500  -0.45000  -0.09600  -0.08500  -0.24800  -0.21400  -0.06900   0.49520  -0.58818   0.37396  -0.22300   1.02427   0.80490  -0.02405   0.17058   1.57367   1.09409  -0.28200  -0.06900  -0.14700  -0.20300  -0.34800   0.19200  -0.14300  -0.44900  -0.14400  -0.06900  -0.10700  -0.13900  -0.08500  -0.38000  -0.35400   0.65837   0.53010   0.23104  -0.42923   1.04690  -0.32716   1.36106  -0.05228   0.19797  -0.45636   1.17714  -0.41216  -0.18836  -0.29262  -0.94452   0.94365  -0.29698   0.44507  -1.00852  -0.13149   0.21673   0.25807  -0.02519   0.45619  -0.01278  -0.06559   0.72072  -0.07993   0.11953  -0.02713  -0.12659   0.62170   1.33872  -0.22800   0.35100  -0.11582   0.82762   0.61699   0.11977  -0.17206  -0.03800   0.08900   0.14100  -1.06629  -0.23400  -0.02700   0.21058   2.14568  65.00000  32.00000  32.00000  32.00000  32.00000
   1.00851   0.12531  -0.30679   0.76032  -0.22900  -0.37434  -0.17200  -0.09300  -0.13100  -0.47484  -0.45000   0.00432  -0.08500  -0.24800  -0.21400  -0.06900   0.31785  -0.67419   0.93793  -0.18398   1.67447   1.28623   0.00664   0.34984   1.48679   1.32265  -0.28200  -0.06900  -0.14700  -0.20300  -0.24284   0.09357  -0.14300  -0.34691  -0.04116  -0.06900  -0.10700  -0.13900  -0.08500  -0.38000  -0.35400   0.65196   0.53333   0.66838  -0.10110   1.11238  -0.07767   0.75953  -0.21783   0.28245  -0.20496   0.74191  -0.27363  -0.16340  -0.20530  -0.43334   0.46952  -0.31015   0.44217  -0.61077   0.01341   0.19207   0.44138   0.30480   0.49159  -0.09921  -0.13572   0.39055   0.21437   0.37783   0.16651  -0.13434   0.48353   0.91343   0.19076   0.54127   0.48313   1.08147   0.94341   0.65796   0.43815   0.22439   0.28469   0.39542  -0.57095  -0.20309   0.08040   0.46552   2.91434  32.00000  32.00000  32.00000  32.00000  32.00000
   0.82792  -0.29597   0.52545  -0.70422  -0.22900   0.17579  -0.17200  -0.09300  -0.13100  -0.08015  -0.45000   0.74980  -0.08500  -0.24800  -0.21400  -0.06900  -0.14476  -0.63899   1.34666   0.12093   0.94374   0.60803  -0.79765   0.08816  -0.58531   0.84394  -0.28200  -0.06900  -0.14700  -0.20300   0.42965  -0.40381  -0.14300  -0.25988   0.91342  -0.06900  -0.10700  -0.13900  -0.08500  -0.38000  -0.35400   0.93688   0.18801   0.75714   1.31953   1.01594  -0.11951  -0.52180  -0.47196  -0.23072   0.38398   0.11315  -0.08935  -0.36005  -0.49064   0.29470  -0.42272  -0.52274  -0.04075  -1.03958   0.06614  -0.16694   1.12180   0.67904   1.00344  -0.68771   0.05491  -0.59191   0.37095   0.90391  -0.41723   0.07780   0.67050   1.20748   1.00978   0.67095   1.15482   1.36373   1.17878   0.42797   0.47488   0.75493   0.73884   1.02665   1.20429   0.43568  -0.26581   0.70410   5.69845  65.00000  32.00000  32.00000  32.00000  32.00000
   0.69406   0.32729   0.29005   0.24402   0.56069  -0.30511  -0.17200  -0.09300  -0.13100   0.15293  -0.21086   0.51790  -0.08500  -0.24800  -0.21400  -0.06900   0.24810  -0.62514   0.81489   0.06464   0.67691   0.59578  -0.55659   0.16217  -0.06703   0.81061  -0.28200  -0.06900  -0.14700   0.73609  -0.18192  -0.09839  -0.14300  -0.29575   0.02262  -0.06900  -0.10700  -0.13900  -0.08500  -0.27995  -0.27965   0.82627   0.37503   0.92902   0.72791   1.06885   0.04225  -0.32812  -0.54460   0.44711   0.16588   0.01189  -0.26506  -0.60406   0.93960  -0.14492  -0.20910   0.51118   0.63082  -0.35086   0.89022   0.06617   0.50283   0.57162   0.20460  -0.23803  -0.55471  -0.48484   0.23547   0.64887   0.23571  -0.41009  -0.04690   0.23991   0.57693   0.73988   0.90644   0.97537   0.80884   0.46086   0.36110   0.55524   0.35948   0.53502   0.40568  -0.60847   0.46119   0.93735   2.73395  32.00000  32.00000  32.00000  32.00000  32.00000
   0.49835   0.41803   0.42977   0.44632   1.01004  -0.50000  -0.17200  -0.09300  -0.13100   0.34217   0.57462   0.41317  -0.08500   0.15665  -0.21400  -0.06900   0.60739  -0.59650   0.39392   0.08655   0.59275   0.21909  -0.79752   0.33545  -0.57870   0.66565   0.16600  -0.06900  -0.14700   1.19683  -0.34800   0.11595  -0.14300  -0.44900  -0.14400  -0.06900  -0.10700  -0.13900  -0.08500   0.04858   0.02217   0.79529   0.37559   0.94677   0.55550   0.89071  -0.62418  -0.46611  -0.91678   0.72151  -0.25005  -0.23516   0.06375  -0.63151   2.24496  -0.24045  -0.43507   1.36530   1.03727  -0.17867   2.00066   0.43355   0.13328   0.70951   0.15848   0.23703  -0.93725  -0.32405   0.24530   0.92745   0.36429  -0.61760  -0.08998  -0.12287   0.18935   0.70984   0.75421   0.72905   0.55532   0.28946   0.13421   0.29082   0.13457   0.18904   0.21809  -1.10436   0.69790   0.94046   1.77060  32.00000  32.00000  32.00000  32.00000  32.00000
   0.49067   0.32473   0.67203   0.42034   0.81158  -0.50000  -0.17200  -0.09300  -0.13100   0.19686   0.70472   0.32316  -0.08500   0.42529  -0.21400  -0.06900   0.62580  -0.59589   0.36671   0.07819   0.47810   0.20479  -0.74550   0.27327  -0.32358   0.64138   0.61768  -0.06900  -0.14700   0.97311  -0.34800   0.07318  -0.14300  -0.44900  -0.14400  -0.06900  -0.10700  -0.13900  -0.08500   0.10302   0.10520   0.87192   0.52495   0.98717   0.48249   0.87071  -0.64880  -0.60039  -0.88868   0.82228  -0.33945  -0.37469   0.11904  -0.68675   1.89378  -0.04718  -0.53904   1.12299   1.15442   0.02952   1.70522   0.43750   0.16069   0.68224   0.17624   0.23639  -1.06063  -0.24067   0.38074   0.93268   0.38301  -0.76627   0.00241  -0.20518   0.11180   0.66771   0.65600   0.71226   0.54659   0.23952   0.05539   0.28588   0.19495   0.18367   0.09943  -0.99843   0.64276   0.81885   2.02769  32.00000  32.00000  32.00000  32.00000  32.00000
   0.31703   0.90417   0.56230   0.72024   0.25271  -0.50000  -0.17200  -0.09300  -0.13100  -0.21218   1.31646   0.16120  -0.08500   1.05139  -0.21400  -0.06900   0.94204  -0.56521  -0.00427   0.06535   0.30023  -0.15158  -0.80478   0.53089  -0.33023   0.46325   1.45395  -0.06900  -0.14700   0.25140  -0.34800   0.25836  -0.14300  -0.44900  -0.14400  -0.06899  -0.10700  -0.13900  -0.08500   0.35888   0.38855   0.84031   0.45659   1.05465   0.20074   0.56899  -0.99523  -0.82871  -1.12498   0.86639  -0.71849  -0.47327   0.36634  -0.54811   1.92140   0.08669  -0.75777   1.11472   1.33825   0.22742   1.91667   0.75557   0.10571   0.90684   0.24936   0.72263  -1.07189   0.06203   0.59412   1.33704   0.92156  -0.87195   0.16226  -0.31386  -0.28329   0.42910   0.42009   0.48616   0.35698  -0.06391  -0.29747   0.07315   0.17474  -0.12296  -0.31008  -0.77777   0.33277   0.62860   2.24778  32.00000  32.00000  32.00000  32.00000  32.00000
  -0.04969  -0.29700   0.09140   0.61757  -0.22900   0.19841   0.61882  -0.09300  -0.13100   0.08272   0.10237  -0.40409  -0.08500   0.37101  -0.21400  -0.06900  -0.20373  -0.11072   0.02503  -0.17523  -0.02547   0.12619   0.50689   0.53117   0.79397   0.15478   0.70039  -0.06900  -0.14700  -0.20300  -0.34800  -0.28563  -0.14300   0.62540   0.39214   4.35095   3.33985  -0.13900   1.13059  -0.14891  -0.08577   0.08688   0.12280   0.45725   0.51768   0.02824  -0.65523  -0.62561  -0.01184   1.37948  -0.74590  -0.80609   0.54806  -0.63827   0.24540  -0.09646   0.16793  -0.02977   0.92100   0.87178   0.13532   0.35928   0.91003   0.06389  -0.25798   1.46147  -0.95332   0.51623  -0.10746  -0.17582   1.88667  -0.27957   0.10833  -0.46101  -0.54608   0.24932  -0.02181  -0.30248   0.05763  -0.12434  -0.24698  -0.00513  -0.09227  -0.10237   0.39530  -0.15716   0.29817  -0.05552   3.58041  32.00000  32.00000  32.00000  32.00000  32.00000
  -0.68166  -0.29700  -0.76500   0.97270  -0.22900   0.85321  -0.17132  -0.09300  -0.13100   0.40428  -0.45000  -0.94178  -0.08500  -0.24800  -0.21400  -0.06900  -1.16471   0.53264  -0.37166  -0.33399  -0.17092  -0.10569   1.70487   0.81064   0.51615  -0.45672  -0.28200  -0.06900  -0.14700  -0.20300  -0.34800  -0.40400  -0.14300   1.81682  -0.14164  -0.06521   6.56979  -0.13900  -0.08396  -0.38000  -0.35400  -1.22256  -0.67688  -0.33862   0.74901  -1.05661  -1.03751  -0.74245   0.15618   2.25600  -1.40125  -0.90268   0.88365   0.02979   0.08212  -0.37614   1.26560  -0.01202   1.47594   1.09171   0.16396   0.87448   2.67273  -0.76403  -0.72086   2.86932  -1.32217   0.72665  -1.31251  -0.91434   3.44806  -0.48406  -0.40958  -0.84156  -0.94249  -0.08580  -0.74552  -1.71517   0.01567   0.24421   0.34310  -0.53858  -0.47382  -0.42089   1.13497  -0.18379   0.40401  -0.74451   3.34031  65.00000  32.00000  32.00000  32.00000  32.00000
  -0.14852  -0.29700  -0.30380   0.13555  -0.22900   1.17701   0.25878  -0.09300  -0.13100   0.71611   0.15413  -0.64843   0.23945  -0.24800   0.21613  -0.06900  -0.47306  -0.05698   0.05555  -0.30665   0.24550   0.14023   1.01186   0.33179   0.73835   0.13884  -0.28200  -0.06900  -0.14700  -0.20300  -0.34800  -0.40400  -0.14300   1.90485   3.64476   2.33869   4.37200  -0.13900   0.57717  -0.12733   0.21878  -0.40403  -0.59349   0.09738   0.39661  -0.43302  -0.34229  -0.22781  -0.84243   1.31885  -0.23260  -0.48117   0.00303  -0.67351  -0.01705  -0.36216   0.45582  -0.16073   0.86343   0.50836  -0.00199   0.18673   0.70819   0.37991  -0.27013   1.20606  -0.62804   0.03989  -0.48611  -0.12802   1.54391  -0.26084  -0.34964  -0.38000  -0.42017  -0.00934  -0.07566  -0.41415  -0.40049  -0.74919  -0.86312  -0.09562  -0.24767  -0.30564   0.46907   0.18612   0.31363   0.02175   3.10666  32.00000  32.00000  32.00000  32.00000  32.00000
  -0.03388  -0.29700  -0.05883  -0.19811  -0.22900   1.63042  -0.17200  -0.09300  -0.13100   0.96026   0.56160  -0.68522   0.45829  -0.24798   0.50623  -0.06898  -0.36069  -0.18578   0.16638  -0.31260   0.39128   0.16401   1.00067   0.00782   0.69124   0.23960  -0.28199  -0.06898  -0.14700  -0.20300  -0.34800  -0.40400  -0.14300   2.44343   5.71516  -0.06898   4.04798  -0.13900  -0.08500   0.04309   0.60509  -0.34896  -0.69629   0.12003   0.23274  -0.48353  -0.19060  -0.14758  -1.61450   1.16846   0.08807  -0.33740  -0.36107  -0.78866  -0.18742  -0.25343   0.27493  -0.21688   0.95738   0.32911  -0.04855   0.13275   0.34751   0.75007  -0.16795   0.70565  -0.55070  -0.34039  -0.36681   0.22525   0.93400  -0.52737  -0.49462  -0.34500  -0.21551  -0.07271  -0.01100  -0.14945  -0.53825  -1.09038  -1.24851  -0.03414  -0.15181  -0.34918   0.29897   0.29177   0.38025   0.19151   2.82105  32.00000  32.00000  32.00000  32.00000  32.00000
   0.35913  -0.29700   0.06736  -0.47725  -0.22900   2.22541  -0.17200  -0.09300  -0.13100   1.38605   2.79885   0.87269   4.45270   3.15005   1.48211   3.07964   0.49680  -0.51764   0.18715   0.06070  -0.31073  -0.36621  -0.28049  -0.14684  -0.20648  -0.03046   2.22721   3.07964  -0.14700  -0.20300  -0.34800  -0.37821  -0.14300   1.76915   2.70769  -0.06900  -0.10700  -0.13900  -0.08500   0.97880   3.46686   0.66539  -0.33805   0.33776  -0.23675  -0.36445   0.01382   0.02354  -0.52378   0.58162   0.16390  -0.32337  -1.02163  -0.85548  -0.00459   0.23123   0.11207  -0.08452   0.65841   0.28349   0.09806   0.03005   0.38148   0.18521  -0.28828  -0.08977  -0.28082  -0.14818  -0.07791  -0.03546  -0.01537  -0.89732  -0.62876  -0.22707   0.63268   0.37862   0.62714   0.76346   0.19887  -0.02750  -0.20929   1.33579   0.08828  -0.36481   0.25112   0.39124   0.49859   0.66154   2.84852  32.00000  32.00000  32.00000  32.00000  32.00000
   0.70098  -0.29700  -0.14862  -0.43805  -0.22900   3.03536  -0.17200  -0.09300  -0.13100   1.96608   4.62440   2.44187   8.25294   7.04942   2.15893   6.86638   1.08708  -0.74046   0.21793   0.42891  -1.33187  -0.73751  -0.81194  -0.50939  -1.26545  -0.59263   5.05750   6.86638  -0.14700  -0.20300  -0.34800  -0.34718  -0.14300   0.99851  -0.14373  -0.06900  -0.10700  -0.13900  -0.08500   1.74233   5.90578   1.31047   0.04425   0.61349  -0.43838  -0.51984   0.16638   0.46692  -0.16108  -0.53065   0.11209  -0.21129  -1.34712  -0.27899   0.35548   0.64537   0.24456   0.18151  -0.43029   0.42686   0.38486   0.00922   0.85406  -0.02387  -0.72089  -0.16024   0.43102   0.00194  -0.01662   0.12973  -0.46229  -0.28615  -0.28918  -0.02065   1.77575   0.93573   1.14129   1.46188   0.91433   0.85898   0.73540   2.87460   0.45004  -0.42100   0.83499   0.41089   0.76749   1.06042   3.24160  32.00000  32.00000  32.00000  32.00000  32.00000
   0.88792  -0.29700   0.84452   0.40574   2.42667  -0.50000  -0.17200  -0.09300  -0.13100   1.37922   0.39455  -0.09600  -0.08500  -0.24800  -0.21400  -0.06900  -0.43372  -0.61133   1.48889  -0.06382  -0.63833   1.04963   0.56393   0.31251   0.10172   0.05718  -0.28200  -0.06900  -0.14700   1.70885  -0.34800  -0.05146  -0.14300  -0.44900  -0.14400  -0.06900  -0.10700  -0.13900  -0.08500  -0.02667  -0.16187   0.92773   0.04915   0.78939   0.88488   0.70606  -0.04203  -0.07435  -0.57913   0.28326   0.09336  -0.15542   0.64808  -0.94209  -2.49123  -0.22089  -0.32271  -2.17275   0.41624  -0.15666  -1.63382   0.03881   0.14522   0.51468   2.03367  -0.54156  -0.69831  -0.49845   0.23008   1.08115  -0.47890  -0.36101  -0.50508  -0.17412   0.93790   0.94269   0.90212   0.79236   1.09769   0.76447   0.68631   2.18620   2.90389   0.06300   0.69006  -2.13852   1.78558   1.00322   2.99697  65.00000  32.00000  32.00000  32.00000  32.00000
   0.82828  -0.29643  -0.11816   0.97263   1.75592   0.17574  -0.17200  -0.09300  -0.13100   1.37275  -0.44971   0.74988  -0.08500  -0.24800  -0.21400  -0.06900   0.09998  -0.65906   1.16224   0.10316   0.52006   0.55747  -0.66769   0.81056  -0.21800   0.79496  -0.28200  -0.06900  -0.14700   1.17019   0.54106   0.31097  -0.14300   1.31335  -0.14368  -0.06900  -0.10700   2.10613  -0.08500  -0.37988  -0.35393   1.20886   0.67028   0.93318   1.01184   1.28298   0.01399   0.66564   0.10379  -0.02372  -0.31786  -0.28871   1.05846  -0.54496  -1.24586  -0.10011  -0.03400  -1.02485   0.26722   0.19959  -0.83390  -0.56173   0.18487   0.24594   1.00816  -0.38202   0.00362  -0.01012  -0.08789   0.25629  -0.53868  -0.18815  -0.02410  -0.28567   0.93105   0.59706   0.99997   1.17799   0.79139   0.86920   0.97796   1.07036   0.69682   0.79801   0.71877  -1.77892   1.65689   1.40676   2.95023  65.00000  32.00000  32.00000  32.00000  32.00000
   1.17604  -0.29613   1.81672   2.09150  -0.22809   0.17581  -0.17200  -0.09300  -0.13100  -0.07947  -0.45000   0.75022  -0.08500  -0.24800  -0.21400  -0.06900   0.24593  -0.76499   1.32114   0.22218   1.23068   1.09093  -0.58608   0.81100  -0.16826   1.10392  -0.28200  -0.06900  -0.14700  -0.20214   1.20736   2.15938  -0.14300   2.57047   2.32115  -0.06900  -0.10700  -0.13797  -0.08500  -0.38000  -0.35400   0.97213   1.38678   1.48077   0.84205   1.39493   0.04209  -0.22644   1.23505   0.47057  -0.63368   0.16177  -0.04369  -0.15775  -0.26356   0.33057  -0.09395   0.24622   0.70060  -0.06203  -0.12647   0.67580   0.26190  -0.35969   0.68620   0.20935  -0.39171   0.45066   0.23678   0.46978   1.33990  -0.52678   0.50347   0.29972   1.36303   0.45826   1.13102   1.32209   1.40908   0.88327   0.86618   0.99926   1.07510   0.67044   0.46607  -1.39710   1.70880   0.92245   1.69080  65.00000  32.00000  32.00000  32.00000  32.00000
   0.71179  -0.29630  -0.11848   2.65152  -0.22858  -0.49972  -0.17200  -0.09300  -0.13100  -0.56449  -0.45000   0.75003  -0.08500  -0.24767  -0.21400  -0.06900  -0.15464  -0.60621   1.12565   0.05139   0.02001   0.45485  -0.33130   0.81100  -0.56462   0.50971  -0.28081  -0.06900  -0.14700  -0.20252  -0.34741   3.29262  -0.14085  -0.44810  -0.14352  -0.06900  -0.10700  -0.13852  -0.08500  -0.38000  -0.35400   1.01904   0.38263   0.72450   1.02173   0.92348   0.39185   0.19903  -0.29123  -0.44251  -0.35484  -0.15682   0.01999   0.87223  -1.44710  -0.15291  -0.21781  -0.98845  -0.19672  -0.05903  -1.26508   2.04047  -0.07187   0.26269   1.24255  -1.07095   0.18369   0.15597   0.15985   0.31196   0.36520  -0.28174  -0.38074  -0.14585   2.16803   0.80688   1.11008   1.14136   1.29948   0.70875   0.38896   1.22717   1.35690   0.88241   0.87353  -1.27914   1.21620   1.19644   0.35290  65.00000  32.00000  32.00000  32.00000  32.00000
   1.17624  -0.29700  -0.76445   2.09263  -0.22900  -0.50000  -0.17200  -0.09300  -0.13100  -0.56500  -0.45000   0.74977  -0.08500  -0.24749  -0.21400  -0.06900   0.38577  -0.77202   1.27747   0.24002   1.40644   1.17204  -0.93862   0.81100   0.27781   1.33385  -0.28017  -0.06900  -0.14700  -0.20300  -0.34800   2.99609  13.01845  -0.44900  -0.14400  -0.06900  -0.10700  -0.13900  -0.08500  -0.38000  -0.35400   1.16089   0.69582   0.15364   0.63006   1.12716   1.23430  -0.00585   1.35122   0.48150  -0.00909  -0.10590   0.01593  -0.68230  -0.21934   0.03393  -0.12795  -0.66598  -0.50580   0.20284   0.10057  -0.23418  -0.61357  -0.02386   0.69615   1.78266  -0.65949   0.13298  -0.25977   0.20009   1.71714   0.99340  -0.50683  -0.60062   1.33384   0.49712   1.12504   1.03531   1.42927   1.43405   1.46992   0.67363  -0.16883   0.57059   0.46599  -0.67556   0.65952   1.93691   2.13100  65.00000  32.00000  32.00000  32.00000  32.00000
   1.53560   0.08956  -0.29947   1.67523  -0.22900  -0.50000  -0.17200  -0.09300  -0.13100  -0.56500  -0.45000   0.19266  -0.08500   0.09700  -0.21400  -0.06900   0.54420  -0.82782   1.37071   0.08591   1.83672   1.59104  -0.37615   0.50602   1.35234   1.57626   0.95479  -0.06900  -0.14700  -0.20300  -0.34800   1.80591   1.26420  -0.44900  -0.14400  -0.06900  -0.10700  -0.13900  -0.08500  -0.38000  -0.35160   0.85569   1.06364   0.89245  -0.28935   1.38065  -0.17179   0.96618   0.11056   0.14091  -0.25792   0.82776  -0.33664  -0.22738  -0.33498  -0.33766   0.64042  -0.39086   0.25246  -0.38348  -0.13838   0.19833   0.21736   0.12712   0.67384   0.20862  -0.05512   0.54257   0.00218   0.34116   0.19986   0.04674   0.38353   0.75754   0.00446   0.43924   0.49851   1.26722   1.42773   1.33512   1.13353   0.62246   0.54665   0.74354  -0.80165  -0.70620   0.51292   0.99148   3.55036  32.00000  32.00000  32.00000  32.00000  32.00000
   2.09785  -0.29700  -0.76500   0.97300  -0.22900  -0.50000  -0.17200  -0.09300  -0.13100  -0.56500  -0.45000  -0.09600  -0.08500  -0.24800  -0.21400  -0.06900   0.69416  -0.96261   1.59308  -0.22300   3.88854   2.63092  -0.37606   0.44348   2.75068   2.36410  -0.28200  -0.06900  -0.14700  -0.20300  -0.34800   0.19200  -0.14300  -0.44900  -0.14400  -0.06900  -0.10700  -0.13900  -0.08500  -0.38000  -0.35400   0.70640   1.30595   1.00380  -0.96148   1.45740  -0.16489   1.65682  -0.20871   0.39759  -0.20872   1.41854  -0.33853  -0.35223  -0.38744  -0.52220   1.16710  -0.36922   0.66301  -0.58520  -0.20674   0.07236   0.34872   0.27872   0.81091  -0.15913  -0.13769   0.78673   0.09798   0.54430  -0.15169  -0.18803   0.68126   1.40624  -0.22800   0.35100   0.20719   1.21509   1.52884   1.74706   1.34384   0.06900   0.17715   0.43738  -1.52234  -0.23400  -0.02700   0.27053   3.19842  65.00000  32.00000  32.00000  32.00000  32.00000
   1.07777   0.38176  -0.35869   0.76556  -0.22900  -0.43419  -0.17200  -0.09300  -0.13100  -0.51778  -0.45000   0.51968  -0.08500  -0.24800   0.18438  -0.06900   0.67149  -0.74054   0.78349   0.02968   1.59674   1.01953  -0.53257   0.46562   0.93044   1.26985  -0.28200  -0.06900  -0.14700  -0.20300  -0.27226   0.14965  -0.14300  -0.43060  -0.04099  -0.06900  -0.10700  -0.13900  -0.08500  -0.38000  -0.35400   0.89763   1.16308   0.78161  -0.20787   1.20831  -0.04200   0.92306  -0.14837   0.20549  -0.18589   0.92422  -0.36822  -0.25095  -0.40877  -0.43587   0.66144  -0.40407   0.42988  -0.64144  -0.16707   0.07113   0.34497   0.17785   0.69773  -0.23289  -0.20039   0.37038   0.09345   0.35881   0.05586  -0.25206   0.41372   1.03870   0.07231   0.43983   0.42911   1.07703   1.03443   0.76146   0.53795   0.27861   0.21746   0.43935  -0.74114  -0.20320   0.01390   0.68134   2.70003  32.00000  32.00000  32.00000  32.00000  32.00000
   0.82792   3.00012  -0.76447   0.97241  -0.22900  -0.49983  -0.17200  -0.09300  -0.13100  -0.56488  -0.45000   0.75027  -0.08500  -0.24800  -0.21323  -0.06900   0.52608  -0.69199   0.76789   0.14304   0.91086   0.59873  -0.78508   0.81082   0.42232   1.16868  -0.28200  -0.06900  -0.14700  -0.20300  -0.34781  -0.01712  -0.14300  -0.44895  -0.14374  -0.06900  -0.10700  -0.13900  -0.08500  -0.38000  -0.35400   0.76425   0.31055   1.01989   0.54296   1.19494   1.37520  -0.14769  -0.13905   0.51271   0.21594   0.44410  -0.57777  -0.23501  -0.29511  -0.29897   0.18303  -0.34508   0.56881  -0.38829   0.02292   0.37954   0.27315   0.24403   0.49021  -0.22032  -0.10923   0.26160   0.25999   0.27612   1.80066  -0.36403  -0.06086   0.64123   1.09052   0.63093   0.92694   1.03504   0.89203   0.42796   0.40889   0.46304   0.11118   0.73393   0.01506  -0.20780   0.06584   1.17589   3.46962  65.00000  32.00000  32.00000  32.00000  32.00000
   0.72209   0.35857   0.22291   0.10807   0.63898  -0.37736  -0.17200  -0.09300  -0.13100   0.15841  -0.17463   0.81127  -0.08500  -0.24800   0.35010  -0.06900   0.43298  -0.65713   0.73752   0.15289   0.67717   0.42895  -0.78046   0.37730  -0.39700   0.78182  -0.28200  -0.06900  -0.14700   0.82637  -0.20685  -0.20295  -0.14300  -0.41471   0.04795  -0.06900  -0.10700  -0.13900  -0.08500  -0.26479  -0.26838   0.98957   0.72569   0.85399   0.71848   1.15941   0.14735   0.11645  -0.49250   0.33353   0.15502   0.35434  -0.30289  -0.54717   0.32019  -0.14428   0.11320   0.05797   0.49160  -0.41170   0.41287  -0.05782   0.33509   0.43925   0.59548  -0.49072  -0.58948  -0.42293   0.06943   0.54108   0.05032  -0.39606  -0.02913   0.37785   0.62161   0.73409   0.83360   1.00423   0.82905   0.47332   0.34258   0.60318   0.28352   0.64881   0.36661  -0.57224   0.38807   1.01725   2.43127  32.00000  32.00000  32.00000  32.00000  32.00000
   0.71267  -0.29700   0.85225  -0.14600   2.09033  -0.50000  -0.17200  -0.09300  -0.13100   1.13294   0.39138   0.32274  -0.08500  -0.24800  -0.21400  -0.06900   0.12475  -0.62633   0.92564   0.09450   0.62567   0.70492  -0.63312   0.02811  -0.44260   0.78118  -0.28200  -0.06900  -0.14700   2.52380  -0.34800  -0.27095  -0.14300  -0.44900  -0.14400  -0.06900  -0.10700  -0.13900  -0.08500  -0.02799  -0.09239   0.85291   0.35418   0.82394   1.06150   1.23683  -0.30681   0.01088  -0.97091   0.48271   0.21076   0.08856  -0.32774  -0.97012   1.60315   0.02257   0.01062   0.93378   0.58680   0.10891   1.25828   0.17837   0.17558   0.73516   0.26812  -0.29479  -0.84338  -0.75422  -0.26743   0.69830  -0.20296  -0.26737  -0.20027  -0.49249   0.77611   1.00589   0.80716   0.88079   0.69371   0.65072   0.51140   0.76916   0.20300   0.63719   0.80272  -1.59694   1.26143   1.03295   1.51282  65.00000  32.00000  32.00000  32.00000  32.00000
   0.13135   2.99963   0.52642  -0.14588   1.09417  -0.50000  -0.17200  -0.09300  -0.13100   0.40412   2.88131  -0.09575  -0.08500   1.61807  -0.21400  -0.06900   1.14040  -0.52706  -0.22234   0.08099  -0.38145  -0.60919  -0.83182   0.81042  -0.76246   0.02049   1.78417  -0.06900  -0.14700   1.04544  -0.34800  -0.40385  -0.14300  -0.44900  -0.14400  -0.06900  -0.10700  -0.13900  -0.08500   1.01329   0.94735   1.25180   0.84283   0.94199   0.74501  -0.02419  -0.25714  -0.84270  -1.21477   1.26467  -0.21394  -0.64876  -0.77449  -0.75218   4.15379  -0.27559  -0.74972   1.74517   1.55563  -0.36446   3.81590  -0.16371   0.63567   1.47339   0.25205  -0.19194  -1.37084  -0.24216   0.69263   1.81526  -0.03295  -1.09774  -0.16190  -0.06032   0.68781   0.95792   0.81085   0.59315   0.53606  -0.00169  -0.27565   0.21227   0.17608  -0.42034   0.02228  -0.83527   0.50831   0.55614   2.71949  65.00000  32.00000  32.00000  32.00000  32.00000
   0.47885  -0.29558   1.81744   0.41376  -0.22843  -0.50000  -0.17200  -0.09300  -0.13100  -0.56458   1.21672  -0.09600  -0.08500   1.61900  -0.21400  -0.06900   0.71119  -0.59997   0.26179   0.04302   0.06581   0.18466  -0.52113  -0.03264   0.88929   0.58676   2.68061  -0.06900  -0.14700  -0.20246  -0.34800  -0.04715  -0.14300  -0.44900  -0.14400  -0.06900  -0.10700  -0.13900  -0.08500   0.31730   0.45521   1.17403   1.20284   1.20988   0.05530   0.83463  -0.84874  -1.21384  -0.72321   1.19803  -0.79675  -0.98685   0.49245  -0.85396   0.15073   0.84751  -1.00689   0.01775   1.60798   1.01640   0.22955   0.58568   0.26216   0.50842   0.17903   0.33677  -1.55792   0.19481   1.00686   0.87341   0.56474  -1.37588   0.49871  -0.57278  -0.36854   0.38325   0.18027   0.63198   0.50501   0.01299  -0.27200   0.23699   0.46887   0.16075  -0.52676  -0.49415   0.37306   0.30311   3.22978  65.00000  32.00000  32.00000  32.00000  32.00000
  -0.04969  -0.29700   0.09140   0.61757  -0.22900   0.19841   0.61882  -0.09300  -0.13100   0.08273   0.10237  -0.40408  -0.08500   0.37101  -0.21400  -0.06900  -0.20373  -0.11072   0.02503  -0.17523  -0.02548   0.12619   0.50689   0.53117   0.79396   0.15478   0.70039  -0.06900  -0.14700  -0.20300  -0.34800  -0.28563  -0.14300   0.62541   0.39215   4.35096   3.33986  -0.13900   1.13060  -0.14891  -0.08577   0.08688   0.12280   0.45725   0.51768   0.02824  -0.65523  -0.62561  -0.01184   1.37948  -0.74590  -0.80609   0.54806  -0.63827   0.24541  -0.09646   0.16793  -0.02977   0.92100   0.87178   0.13532   0.35928   0.91003   0.06389  -0.25799   1.46148  -0.95332   0.51623  -0.10746  -0.17582   1.88667  -0.27957   0.10833  -0.46101  -0.54608   0.24933  -0.02181  -0.30248   0.05763  -0.12434  -0.24698  -0.00512  -0.09227  -0.10237   0.39530  -0.15716   0.29818  -0.05552   3.58042  32.00000  32.00000  32.00000  32.00000  32.00000
   0.13066  -0.29700  -0.76500   0.41417  -0.22900   0.17675   2.42553  -0.09300  -0.13100   0.40426  -0.45000  -0.09648  -0.08500  -0.24800  -0.21400  -0.06900  -0.05063  -0.34762   0.24182  -0.22308   0.04890   0.33993   0.19411   0.81066   1.02173   0.41555  -0.28200  -0.06900  -0.14700  -0.20300  -0.34800  -0.40400  -0.14300   0.37101   1.61881  14.44876   3.23447  -0.13900   3.90773  -0.38000  -0.35400   0.46904  -0.09736   0.58960   0.74501   0.44715   0.01361   0.15579   0.55989   0.52745   0.09449  -0.49303   0.20622  -1.20219   0.54574  -0.79079   0.13454  -0.10195  -0.49240   0.45025   0.00009  -0.50437  -0.49362   0.57184  -0.18031   1.00187   0.14759   0.61376   0.12030  -0.43377   1.45773   1.16055   0.30282   0.11664  -0.26407   0.50470   0.62434   0.37009  -0.37999  -0.71597  -0.92682   0.36965  -0.24701  -0.00823   0.51548   0.24185   0.09026   0.37855   4.24955  65.00000  32.00000  32.00000  32.00000  32.00000
  -0.21696  -0.29700  -0.76500   0.41416  -0.22900   2.20550  -0.17149  -0.09300  -0.13100   1.37274  -0.44928  -0.94165  -0.08461  -0.24800  -0.21349  -0.06900  -1.15955   0.08892   0.25386  -0.40285  -0.08121   0.58748   2.63560  -0.45239   0.57174  -0.28894  -0.28200  -0.06900  -0.14700  -0.20300  -0.34800  -0.40400  -0.14300   2.51010   6.55024  -0.06612  12.40479  -0.13900  -0.08421  -0.37970  -0.35332  -1.22225  -0.78678   0.14295   0.78715  -1.05670  -0.28509   0.37941  -3.11599   0.30974  -0.15222  -0.16642   0.28586   0.42693   0.08209  -0.47103   0.88981  -0.01202  -0.44424   0.67000   0.16397   0.29795   1.12782   1.43803  -0.72089   2.18052   0.26048  -0.40932  -0.88875   0.95880   1.98612   1.31390   0.40341  -0.17417   0.23485   0.06236  -0.32665  -0.70468  -0.76748  -1.66186  -1.64993   0.09006  -0.04109  -0.42092   1.59966   0.15191   0.72393  -0.04904   3.58053  65.00000  32.00000  32.00000  32.00000  32.00000
   0.24681  -0.29700  -0.76500   0.41400  -0.22900   3.55945  -0.17200  -0.09300  -0.13100   2.34061   2.88166  -0.09634   1.70428  -0.24800   2.15804  -0.06900  -0.10043  -0.47377   0.45292   0.03882  -1.02662  -0.64150  -0.36279  -0.45300  -0.96238  -0.41995  -0.28200  -0.06900  -0.14700  -0.20300  -0.34800  -0.40400  -0.14300   5.84366  11.83587  -0.06900  -0.10196  -0.13900  -0.08500   1.01344   2.80473   0.69023  -0.55309   0.14900   1.56469  -1.05700   0.01388  -0.65758  -1.53064   0.92075   0.26283  -0.80974  -1.07545  -2.50682   0.08200  -0.42202   0.22827  -0.01200   0.53560   0.32414   0.16400   0.03111  -0.25144   0.67931  -0.72100   0.13882   0.04909   0.30071  -0.09132  -0.79829   1.09436  -1.25397  -1.16637  -0.31694   1.56446   1.51541   0.96348   1.11627   0.23360   0.17726  -0.00366   0.94066   0.32285  -0.42100   1.62799   0.10202   1.39173   0.31685   5.73913  65.00000  32.00000  32.00000  32.00000  32.00000
   0.36852  -0.29700  -0.76451  -0.17117  -0.22900   4.97293  -0.17200  -0.09300  -0.13100   3.35292   4.62508   1.23154   8.25541   1.70751   2.15887  -0.06347  -0.40725  -0.51911   0.76097   0.15368  -1.24082  -0.45974  -0.39873  -1.11269  -1.00499  -0.74447   1.67300  -0.06347  -0.14700  -0.20300  -0.34800  -0.40395  -0.14300   4.00033   5.56993  -0.06900  -0.10667  -0.13900  -0.08500   1.74261   6.35939   0.91551  -0.66376   0.12637   0.37356  -1.05657   0.31391   0.28409  -0.64773   0.16516   0.22899  -0.52739  -1.72268  -1.18043   0.08222   0.12989   0.49751  -0.01185  -0.00071   0.29328   0.16418   0.00018   0.22264  -0.07576  -0.72100   0.00150   0.53142   0.38744  -0.36881  -0.85880   0.03826  -0.88797  -0.67057   0.01384   2.01638   1.32014   1.19860   1.29115   0.23451   0.16960   0.11192   2.29263  -0.03048  -0.42100   1.98774   0.41199   1.58003   0.55053   4.94925  32.00000  32.00000  32.00000  32.00000  32.00000
   0.47900  -0.29700  -0.76500  -0.70500  -0.22900   6.26600  -0.17200  -0.09300  -0.13100   4.27900   6.21600   2.44200  14.23699   3.48500   2.15900  -0.06900  -0.69000  -0.56000   1.04300   0.25800  -1.43600  -0.29300  -0.43000  -1.71600  -1.04300  -1.04100   3.45300  -0.06900  -0.14700  -0.20300  -0.34800  -0.40400  -0.14300   2.32100  -0.14400  -0.06900  -0.10700  -0.13900  -0.08500   2.40800   9.60499   1.12000  -0.76600   0.10500  -0.71300  -1.05700   0.58800   1.14400   0.15700  -0.52400   0.19800  -0.27000  -2.31400   0.03000   0.08200   0.63300   0.74400  -0.01200  -0.49000   0.26500   0.16400  -0.02800   0.65500  -0.76500  -0.72100  -0.12300   0.97200   0.46700  -0.62300  -0.91500  -0.92500  -0.55400  -0.21800   0.31600   2.42900   1.14200   1.41300   1.45000   0.23400   0.16100   0.21600   3.52600  -0.35400  -0.42100   2.31800   0.69500   1.75300   0.76300   4.23000  65.00000  32.00000  32.00000  32.00000  32.00000
   1.29170  -0.29700   1.17158   0.97280   2.41779   0.17570  -0.17200  -0.09300  -0.13100   1.85663  -0.44970   0.74963  -0.08500  -0.24800  -0.21400  -0.06900  -0.22504  -0.75890   1.91763   0.16687   0.20672   1.19678  -0.11280  -0.03269  -0.46468   0.56884  -0.28200  -0.06900  -0.14700   2.54132   1.65086   0.31087  -0.14300   1.56406  -0.14400  -0.06900  -0.10700   4.95010  -0.08500  -0.37988  -0.35393   1.13391   0.91556   0.81299   0.92899   1.61752   0.09695  -0.19077  -0.41104   0.13602  -0.18395  -0.10807   1.31572  -0.77711  -0.79586  -0.06907  -0.40289  -0.23204   0.35601  -0.30282  -0.71746  -0.59376   0.05904   0.62989   1.13737  -0.74385  -0.34106  -0.10412   0.18296   0.68810  -0.79482  -0.39993  -0.25901  -0.11107   0.94499   0.57713   1.08589   1.64447   1.40667   1.03084   0.99284   2.36859   2.83950   0.89862   0.76199  -2.53164   2.42653   1.34585   4.23923  65.00000  32.00000  32.00000  32.00000  32.00000
   1.27093   0.31124   0.96345   1.09015   1.76222  -0.08936  -0.17200  -0.09300  -0.13100   1.18721  -0.25454   0.66439  -0.08500  -0.24800  -0.21400  -0.06900  -0.01268  -0.75175   1.66891   0.29655   0.61713   1.23770  -0.27619   0.53245  -0.22471   0.80830  -0.28200  -0.06900  -0.14700   1.73511   0.51929   0.79602  -0.14300   0.78933   0.23492  -0.06900  -0.10700   1.24608  -0.08500  -0.29823  -0.30953   1.05988   0.97978   1.15477   0.86699   1.30731   0.02690   0.09799  -0.05690   0.30801  -0.20501  -0.14178   0.65655  -0.64101  -0.91319  -0.10796  -0.20252  -0.69029   0.53079  -0.11328  -0.58133   0.01671   0.15326   0.21052   1.08772  -0.32447  -0.47589  -0.11233   0.10374   0.59921  -0.05728  -0.41439  -0.07156  -0.05509   1.04773   0.70410   1.07325   1.33794   1.38938   1.13427   1.08085   1.64208   1.89848   0.80649   0.56834  -2.07729   1.95782   1.27178   3.13129  32.00000  32.00000  32.00000  32.00000  32.00000
   2.10416   2.99940   0.52618   0.41536   1.75521   0.17572  -0.17200  -0.09300  -0.13100   1.37222  -0.45000   1.59533  -0.08500  -0.24800  -0.21400  -0.06900   0.51563  -0.99078   2.19936   1.17121   1.86710   1.94017  -1.11552   0.81100  -0.70169   1.68234  -0.28200  -0.06900  -0.14700   2.04212   0.98541  -0.04506  -0.14300   0.99875  -0.14352  -0.06900  -0.10700   2.10563  -0.08500  -0.38000  -0.35400   1.24285   2.18198   1.86338   0.71319   1.71367   0.00411   0.76546   0.14904   0.21696   0.04462  -0.04012   0.25009  -0.03104  -0.36607  -0.46261   0.18067  -0.42283   0.48095  -0.37466  -0.12117  -0.64462   0.28984  -0.32464   0.58817  -0.40992  -0.20208  -0.16776  -0.27964  -0.02764  -0.37525  -0.21921  -0.15183   0.15980   0.93147   0.96871   1.31683   1.99048   2.29619   2.10706   1.99907   1.69853   1.43184   2.00404   0.09347  -1.61222   1.51429   1.95038   5.23686  65.00000  32.00000  32.00000  32.00000  32.00000
   1.53472   0.32475   0.59875   2.22869   0.49323  -0.25624  -0.17200  -0.09300  -0.13100   0.13861  -0.45000   0.77663  -0.08500   0.04510  -0.21400  -0.06900   0.19196  -0.82864   1.83258   0.43449   1.09934   1.37130  -0.61897   0.81100  -0.17428   1.21436   0.76874  -0.06900  -0.14700   0.74544   0.17124   2.99360   1.75717   0.34388   0.28062  -0.06900  -0.10700   0.28429  -0.08500  -0.38000  -0.35196   1.05664   1.06730   1.24670   0.76614   1.45456   0.20281   0.14347   0.40728   0.17593  -0.23114  -0.04702   0.08995  -0.05746  -0.23208  -0.04613  -0.10530  -0.19141   0.23843  -0.05022  -0.09561   0.67515   0.05614   0.00808   0.68684   0.04339  -0.29388   0.09093   0.05697   0.32923   0.65546  -0.15781  -0.05554  -0.02320   1.20515   0.65171   1.18769   1.54486   1.76100   1.45615   1.35450   1.35197   1.32572   1.23300   0.42646  -1.70085   1.67817   1.58124   2.91924  32.00000  32.00000  32.00000  32.00000  32.00000
   2.56801  -0.29700   0.52545   3.77019  -0.22900  -0.50000  -0.17200  -0.09300  -0.13100  -0.56500  -0.45000  -0.09550  -0.08500   1.61789  -0.21400  -0.06900   0.11997  -1.02379   3.15483   0.53776   0.87984   2.11819  -0.21722   0.81100   0.52257   1.67052   6.40701  -0.06900  -0.14700  -0.20300  -0.34800   6.65991  -0.13962  -0.44900  -0.14400  -0.06900  -0.10700  -0.13900  -0.08500  -0.38000  -0.34101   0.91010   0.39807   1.87717   0.41826   1.94844  -0.40431   0.31588   0.31006  -0.32783   0.04285   0.32872  -0.24085   0.17102  -0.12347  -0.00204   0.14880  -0.23837  -0.13012  -0.09991   0.03258   0.25548   0.35660   0.18297   0.62823   0.02308   0.28372   0.04606   0.13491   0.41191   0.06952   0.20204  -0.02225   0.28563  -0.15683   0.59005   1.27091   2.03444   2.54329   2.41017   2.36010   2.36218   2.42497   2.38502   0.00142  -2.06637   1.94842   2.41346   7.73605  65.00000  32.00000  32.00000  32.00000  32.00000
   1.94996   0.30057  -0.10694   1.92494  -0.22900  -0.50000  -0.17200  -0.09300  -0.13100  -0.56500  -0.45000   0.35013  -0.08500   0.19626  -0.21400  -0.06900   0.58778  -0.93686   1.78064   0.21818   2.28281   1.95466  -0.55816   0.65757   1.27886   1.80873   1.31063  -0.06900  -0.14700  -0.20300  -0.34800   2.37791   2.03071  -0.44900  -0.14400  -0.06900  -0.10700  -0.13900  -0.08500  -0.38000  -0.35091   0.95111   1.35976   1.17327  -0.25120   1.51804  -0.08395   0.80107   0.18310   0.13426  -0.17412   0.67801  -0.30249  -0.26460  -0.36584  -0.05260   0.51327  -0.44460   0.17426  -0.08690  -0.14974   0.18696   0.18852   0.19927   0.78382   0.32800  -0.06599   0.47746   0.03447   0.44670   0.31933   0.12555   0.28426   0.49063   0.12781   0.47599   0.76765   1.44868   1.77403   1.88533   1.72255   0.86844   0.68508   0.96547  -0.70624  -0.87646   0.71330   1.31206   4.05027  32.00000  32.00000  32.00000  32.00000  32.00000
   1.52440   2.99969   1.17064   1.53249  -0.22900  -0.50000  -0.17145  -0.09300  -0.13100  -0.56490  -0.45000   1.59571  -0.08500  -0.24800  -0.21299  -0.06900   1.15595  -0.91806   0.85532   0.79080   1.28214   0.92460  -1.08177   0.81070  -0.17184   1.16864  -0.28200  -0.06900  -0.14700  -0.20300  -0.34800   1.20521  -0.14300  -0.44900  -0.14400  -0.06900  -0.10700  -0.13900  -0.08500  -0.38000  -0.35400   1.37573   3.36728   1.57479  -0.34031   1.45104  -0.67659   0.21367  -0.14698  -0.17671  -0.52770   0.15457  -0.58880  -0.25202  -0.76566   0.88330   0.07845  -0.68473   0.07526   0.81329  -0.48474   0.74331   0.32989   0.24094   1.00474   0.51841   0.18373   0.64892   0.02513   0.49202   0.45343  -0.04317   0.49687  -0.34618   0.22070   0.59387   1.04860   1.59291   1.64205   1.93294   2.00472   0.91181   0.33822   0.66598  -0.85829  -0.97040   0.83836   1.68536   2.93042  65.00000  32.00000  32.00000  32.00000  32.00000
   1.48596   0.70396  -0.37814   0.85070  -0.22900  -0.50000   0.20153  -0.09300  -0.13100  -0.49529  -0.45000   1.22851  -0.08500  -0.24800   0.95766  -0.06900   1.02617  -0.87219   0.89538   0.42671   1.84773   1.05586  -0.85282   0.60163   0.60790   1.46475  -0.28200  -0.06900  -0.14700  -0.20300  -0.34800   0.17581  -0.14300  -0.44900  -0.14400  -0.06900  -0.10700  -0.13900  -0.08500  -0.38000  -0.35400   1.08504   2.05055   1.17736  -0.36175   1.36897   0.10587   0.80961  -0.10991   0.22008  -0.10461   0.78672  -0.37562  -0.24513  -0.38962  -0.13285   0.55280  -0.39449   0.42343  -0.22817  -0.17108  -0.07697   0.19818   0.15493   0.69010  -0.30552  -0.28444   0.32886   0.17918   0.40547   0.05935  -0.37113   0.17650   0.66485   0.05326   0.46326   0.65156   1.28567   1.36004   1.29017   1.11775   0.58193   0.42049   0.58373  -0.87759  -0.23409   0.05453   1.03935   2.82875  32.00000  32.00000  32.00000  32.00000  32.00000
   0.59547  -0.29544  -0.11915   0.41426  -0.22885  -0.50000  -0.17147  -0.09300  -0.13100  -0.56479  -0.44962   1.59631  -0.08500  -0.24758   2.15890  -0.06900   1.28591  -0.69911  -0.00551   0.29143   0.46903  -0.24878  -1.02608   0.81069  -0.90171   0.43941  -0.28129  -0.06900  -0.14700  -0.20293  -0.34800  -0.10581  -0.14300  -0.44900  -0.14400  -0.06900  -0.10700  -0.13900  -0.08500  -0.37984  -0.35379   1.40089   2.08482   0.87128  -0.15680   1.13417   0.02428   1.09529  -0.04392   0.19384  -0.10781   1.00746  -0.22510  -0.15794  -0.47774  -0.63945   0.73550  -0.45881   0.44375  -0.79041  -0.26776  -0.61874   0.09108   0.01711   0.76182  -0.86470  -0.93247  -0.33875   0.14214   0.18218  -0.65931  -0.77966  -0.18703   0.91145  -0.31251   0.37119   0.56829   0.90938   0.75552   0.31267   0.02883   0.37664   0.19848   0.28938  -0.70973  -0.06719  -0.16773   1.19019   0.61182  65.00000  32.00000  32.00000  32.00000  32.00000
   0.80925   0.69795   0.05193   0.40353   0.58789  -0.50000  -0.17200  -0.09300  -0.13100   0.03307   0.29510   1.08118  -0.08500   0.34206   0.61800  -0.06900   0.81911  -0.72003   0.52315   0.31586   0.41197   0.20780  -0.87923   0.43546  -0.55805   0.66590   0.80119  -0.06900  -0.14700   0.70301  -0.34800  -0.01595  -0.14300  -0.44900  -0.14400  -0.06900  -0.10700  -0.13900  -0.08500  -0.06827   0.01357   1.11585   0.89420   0.81586   0.38660   1.22224   0.11392   0.15049  -0.32729   0.13002   0.06000   0.26341  -0.34733  -0.43737   0.32669   0.04228   0.09909   0.09438   0.29386  -0.00307   0.35008  -0.21597   0.28450   0.34792   0.50735  -0.55288  -0.55983  -0.21936   0.14761   0.48033  -0.09123  -0.40136  -0.08994   0.20116   0.38269   0.69584   0.80768   1.01376   0.99600   0.84121   0.63698   0.75895   0.40196   0.51601  -0.09390  -0.66861   0.40547   1.11810   1.81285  32.00000  32.00000  32.00000  32.00000  32.00000
   0.70935   1.01808   0.37744   0.16809   1.08879  -0.50000  -0.17200  -0.09300  -0.13100   0.39988   1.18103   0.74757  -0.08500   0.86564   0.21710  -0.06900   0.81082  -0.68654   0.45875   0.29860   0.13255   0.07586  -0.84524   0.33713  -0.69420   0.48999   1.46291  -0.06900  -0.14700   1.21103  -0.34800  -0.07588  -0.14300  -0.44900  -0.14400  -0.06900  -0.10700  -0.13900  -0.08500   0.30228   0.37397   1.13720   0.68554   0.79546   0.58704   0.97939  -0.19385  -0.24218  -0.63439   0.29867   0.01693  -0.15499  -0.42422  -0.62145   1.49863   0.19807  -0.25881   0.68866   0.48905   0.17971   1.33461  -0.20619   0.40780   0.70191   0.39370  -0.44918  -0.73470  -0.30161   0.23737   0.88944  -0.29054  -0.46403  -0.09506  -0.13074   0.49664   0.85561   0.84601   0.94555   0.97119   0.86194   0.62736   0.79940   0.45714   0.33593   0.08811  -0.96742   0.65917   0.96705   1.98850  32.00000  32.00000  32.00000  32.00000  32.00000
   0.60397   0.41951   0.61082   0.06611   0.97005  -0.50000  -0.17200  -0.09300  -0.13100   0.31289   1.18100   0.44075  -0.08500   0.86466  -0.21400  -0.06900   0.74176  -0.64335   0.37503   0.19558   0.15528   0.16893  -0.73922   0.33752  -0.42286   0.49610   1.42550  -0.06900  -0.14700   1.15226  -0.34800  -0.21161  -0.14300  -0.44900  -0.14400  -0.06900  -0.10700  -0.13900  -0.08500   0.30226   0.34858   1.10129   0.75275   0.83210   0.55733   0.88739  -0.30260  -0.50615  -0.81600   0.61693  -0.14832  -0.37001  -0.29052  -0.80702   1.51879   0.33332  -0.45065   0.69660   0.84812   0.36133   1.35756  -0.05771   0.35486   0.72490   0.29368  -0.32021  -1.01249  -0.23203   0.35952   0.93743  -0.16877  -0.71784   0.02376  -0.24684   0.39746   0.78758   0.70129   0.79732   0.76294   0.58304   0.34582   0.53201   0.35853   0.22758   0.04159  -0.87840   0.59213   0.77109   2.17618  32.00000  32.00000  32.00000  32.00000  32.00000
   0.70748   2.21954   0.52452   0.25416   0.14862  -0.50000  -0.17200  -0.09300  -0.13100  -0.28842   0.89648   0.30787  -0.08500   0.72771  -0.21400  -0.06900   0.77997  -0.67897   0.53013   0.33839   0.46119   0.34426  -0.90702   0.28545  -0.32578   0.67649   1.01075  -0.06900  -0.14700   0.15321  -0.34800  -0.14890  -0.14300  -0.44900  -0.14400  -0.06900  -0.10700  -0.13900  -0.08500   2.69357   2.02448   1.17956   1.07890   1.06225   0.66657   0.81249  -0.37080  -0.25417  -0.26683   0.47149  -0.24195  -0.15844  -0.11747  -0.25293   1.04111  -0.18919  -0.28835   0.34032   0.73968  -0.21474   1.04483   0.15085   0.29096   0.49941   0.40777  -0.02505  -0.43842   0.33753   0.31723   0.73711   0.05558  -0.44160   0.30786   0.47853   0.41163   0.82075   0.81615   0.85288   1.00805   0.60660   0.43559   0.40875   0.42482   0.36575   0.12459  -0.38749   0.15326  -0.00476   4.20235  32.00000  32.00000  32.00000  32.00000  32.00000
   0.76252   1.42827   0.24396   0.41400  -0.22900  -0.35317   0.39253  -0.09300  -0.13100  -0.35452  -0.01713   0.34643  -0.08500   0.23709  -0.21400  -0.06900   0.48681  -0.65460   0.70303   0.29694   0.63531   0.64170  -0.69154   0.23528   0.10368   0.82518   0.48786  -0.06900  -0.14700  -0.20300  -0.34800  -0.12454  -0.14300  -0.27111   0.23872   3.08619   0.61805  -0.13900   0.78275   2.55112   1.84445   1.00279   0.89725   0.99727   0.65908   0.99518  -0.32280   0.01904   0.20945   0.23544  -0.17750  -0.07772   0.15838  -0.30325  -0.04039  -0.29277  -0.05227  -0.19528   0.21668  -0.02337  -0.04923   0.10684   0.01235   0.21045   0.32880   0.25002  -0.01945   0.57879   0.15711   0.14539   0.38768   0.11174   0.45372   0.56839   0.17846   0.70925   0.77624   0.82947   0.85416   0.50961   0.36212   0.46185   0.35669   0.53057   0.24147  -0.11083   0.02860  -0.09674   4.67620  32.00000  32.00000  32.00000  32.00000  32.00000
   0.58178   1.42846  -0.42713   0.41400  -0.22900   0.34970   0.39261  -0.09300  -0.13100   0.14887  -0.45000   0.12674  -0.08500  -0.24800  -0.21400  -0.06900   0.00082  -0.47564   0.70100   0.18112   0.59719   0.74643   0.12869   0.12623   0.02100   0.59768  -0.28200  -0.06900  -0.14700  -0.20300  -0.34800  -0.21728  -0.14300   0.49747   1.97796   3.08662   3.86950  -0.13900   0.78287   2.37033   1.63447   0.38018   0.38034   0.72011   0.84928   0.50378  -0.17625   0.43320  -0.41250   0.00442  -0.00989   0.13563   0.10458   0.02979  -0.05781  -0.63549   0.44056  -0.20284  -0.31672  -0.11362  -0.06589   0.03198   0.23725   0.45223   0.09506   0.72897   0.45319   0.42170  -0.33544   0.16790   0.75674   0.81087   0.42904   0.67215   0.33540   0.62592   0.64462   0.48223   0.52355   0.07435   0.00402   0.42370   0.22421   0.37945   0.79402   0.05701   0.11973  -0.18821   4.76728  32.00000  32.00000  32.00000  32.00000  32.00000
   0.04300  -0.29699  -0.76500   0.41400  -0.22900   2.04003   0.61709  -0.09300  -0.13100   1.40077   0.65863  -0.40374   0.51039  -0.24800   0.57531  -0.06900  -0.47040  -0.23095   0.31655  -0.20133  -0.35619   0.10358   0.89676  -0.06923   0.19805  -0.11852  -0.28200  -0.06900  -0.14700  -0.20300  -0.34800  -0.40400  -0.14300   2.96956   6.81219   4.34126   5.46002  -0.13900   1.12793   0.08370   0.69710  -0.07234  -0.49967   0.28071   1.03303  -0.60005  -0.09477  -0.03327  -1.47279   0.57875   0.06103  -0.47949  -0.19132  -1.04377   0.22287  -0.55186   0.44027  -0.03933  -0.13327   0.48811   0.11421  -0.03461   0.17622   0.92297  -0.55674   1.14318   0.15618   0.13740  -0.31692  -0.04832   1.52868   0.41340  -0.14922  -0.13321   0.52589   0.68014   0.39146   0.22773  -0.31690  -0.76311  -0.88301   0.45808   0.01753  -0.29560   1.27989   0.16269   0.75370   0.20268   4.50189  32.00000  32.00000  32.00000  32.00000  32.00000
   0.00452  -0.29677  -0.76490   0.41382  -0.22900   2.85159  -0.17151  -0.09300  -0.13100   1.83464   1.14002  -0.53804   0.76908  -0.24745   0.91794  -0.06838  -0.65399  -0.17969   0.34897  -0.19201  -0.53220   0.00123   1.20483  -0.45277  -0.16043  -0.35133  -0.28163  -0.06838  -0.14700  -0.20300  -0.34800  -0.40397  -0.14300   4.09993   9.07130  -0.06853   6.43734  -0.13900  -0.08487   0.28537   1.15375  -0.30955  -0.67508   0.14593   1.15798  -1.05664  -0.14233  -0.11523  -2.35944   0.60101   0.04621  -0.47297  -0.36358  -0.97225   0.08219  -0.44756   0.57401  -0.01213   0.02301   0.50484   0.16389   0.17052   0.46965   1.07610  -0.72089   1.20602   0.15985  -0.07074  -0.50812   0.12077   1.56003   0.08888  -0.34544  -0.24215   0.86942   0.75564   0.28905   0.16440  -0.28970  -0.78432  -0.86442   0.49615   0.13272  -0.42086   1.61308   0.12823   1.04248   0.12568   4.61033  32.00000  32.00000  32.00000  32.00000  32.00000
   0.36630  -0.29700  -0.76500  -0.56961  -0.22900   5.44480  -0.17199  -0.09300  -0.13100   3.69087   3.98921   0.43788   5.21165   0.99098   1.29372  -0.06899  -0.56017  -0.47848   0.84390   0.08215  -1.00230  -0.21258  -0.18353  -0.87218  -1.00924  -0.62683   0.95764  -0.06899  -0.14700  -0.20300  -0.34800  -0.40400  -0.14300   2.38038   3.49214  -0.06900  -0.10699  -0.13900  -0.08500   1.47667   4.71215   0.88370  -0.46763  -0.12449   0.14093  -1.05699   0.28108   0.07317   0.60914   0.92345   1.15301   0.41098  -0.28068   0.26801   0.08200   0.33253   0.20163  -0.01200  -0.38356   0.41490   0.16400   0.10768   0.20254  -0.32679  -0.72100   0.02549   0.80712   0.30504  -0.14286  -0.87979   0.03921  -0.18952  -0.38311  -0.16233   1.76570   1.12751   0.99415   1.26727   0.18113   0.02250   0.00332   1.84745   0.24270  -0.42100   1.80814   0.62808   1.52530   0.59010   4.59707  32.00000  32.00000  32.00000  32.00000  32.00000
   0.41821  -0.29700  -0.76493  -0.99839  -0.22900   6.26513  -0.17200  -0.09300  -0.13100   4.27838   4.46870   0.66875   6.73058   1.52905   0.91544  -0.06819  -0.76039  -0.48037   1.01398   0.10080  -0.99103  -0.02530  -0.10468  -1.05381  -1.02936  -0.71646   1.49578  -0.06819  -0.14700  -0.20300  -0.34800  -0.40399  -0.14300   0.86937  -0.14368  -0.06900  -0.10700  -0.13900  -0.08500   1.67721   5.53754   0.96753  -0.42994  -0.24393  -0.47907  -1.05678   0.39717   0.39077   1.54249   0.92599   1.54209   0.94415   0.06839   1.47881   0.08230   0.66114   0.18945  -0.01217  -0.78434   0.45462   0.16386   0.14118   0.40037  -0.76479  -0.72100  -0.02352   1.13733   0.30652  -0.16487  -0.91476  -0.41980   0.27541  -0.04144  -0.09537   1.85231   0.95799   1.00684   1.33250   0.15811  -0.04534   0.00592   2.24083   0.20834  -0.42098   1.88590   0.85740   1.58293   0.70903   4.09890  32.00000  32.00000  32.00000  32.00000  32.00000
   1.36932  -0.29700   0.66402   0.76987   5.94428   0.13560  -0.17200  -0.09300  -0.13100   4.40929  -0.45000   0.13521  -0.08500  -0.24800  -0.21400  -0.06900  -0.92219  -0.65763   2.54798  -0.13427   0.37442   2.19609   2.01664   0.52953  -0.21302   0.56825  -0.28200  -0.06900  -0.14700   2.67962   1.53188   0.05120  -0.14300   1.13846  -0.14400  -0.06900  -0.10700   5.37305  -0.08500  -0.38000  -0.35400   0.76169   0.27009   0.68295  -0.02453   1.57457  -0.18958  -0.06502   0.07101  -0.28781  -0.07198  -0.10100   0.77320  -0.51408  -0.55182   0.00882  -0.28510  -0.46064  -0.06950  -0.18021  -0.31365   0.89213   0.17082   0.46443   0.83672   0.36695   0.60324  -0.08110   0.11371   0.43757   0.22477   0.16998  -0.25971  -0.09641   1.47604   1.32193   1.36102   1.78368   1.08117   0.96881   0.99301   2.61455   2.66080   1.25265   1.91508  -4.78899   4.36479   1.43377   3.41574  32.00000  32.00000  32.00000  32.00000  32.00000
   1.67118   0.26964   0.96047   0.56064   4.52061  -0.08241  -0.17200  -0.09300  -0.13100   3.21110  -0.45000   0.70515  -0.08500  -0.24800  -0.21400  -0.06900  -0.32110  -0.79661   2.42738   0.39107   0.90229   2.07641   0.66160   0.67768  -0.38218   0.98332  -0.28200  -0.06900  -0.14700   4.09635   0.77280   0.39826  -0.14300   0.55256  -0.14400  -0.06900  -0.10700   2.86152  -0.08500  -0.38000  -0.35400   0.97355   0.84594   0.95909   0.33642   1.64541  -0.10999   0.01877   0.05998   0.14911  -0.11647  -0.16692   0.41528  -0.41442  -0.11805  -0.12309  -0.23768  -0.12473   0.39366  -0.21269   0.02001   0.58497   0.09665   0.18105   0.54581   0.08330  -0.04781  -0.14510  -0.00104   0.28360   0.17424  -0.22115  -0.14999  -0.02539   1.29440   1.18721   1.31667   1.90634   1.44736   1.38928   1.38779   1.96918   2.02624   1.44349   1.21658  -3.73351   3.35594   1.75293   3.29993  32.00000  32.00000  32.00000  32.00000  32.00000
   1.64017  -0.29625   1.81771   2.65017   2.41845  -0.49957  -0.17200  -0.09300  -0.13100   1.37364  -0.45000   0.75040  -0.08500  -0.24800  -0.21400  -0.06900   0.07507  -0.85804   2.11715   0.34837   1.44675   1.68902  -0.53124   0.81100  -0.14136   1.11910  -0.28200  -0.06900  -0.14700   3.79180  -0.34686   3.58850  -0.14300  -0.44804  -0.14400  -0.06900  -0.10700  -0.13587  -0.08500  -0.38000  -0.35400   1.02021   1.33300   1.32300   0.90597   1.76489  -0.00598  -0.39259  -0.12872   0.96869  -0.47579  -0.54177   0.62177  -1.01154   1.76446   0.08470  -0.63168   1.39467   1.22569   0.22551   1.44887   1.91833   0.02906   0.39274   0.01639   0.34145  -1.33546  -0.10402   0.39662   0.72657   1.22583  -1.08465   0.31671  -0.25070   1.36270   0.45056   1.16804   1.80614   1.60911   1.33226   1.25929   1.05145   1.78006   0.76681   0.61401  -3.57626   3.39326   1.13566   0.35268  65.00000  32.00000  32.00000  32.00000  32.00000
   2.75476   0.41918   0.79289   0.77104   1.58726  -0.35325  -0.17200  -0.09300   1.69838   0.86985  -0.45000   1.65218  -0.08500   0.08936  -0.21400  -0.06900   0.39191  -1.04385   2.89865   2.02383   1.10373   2.85273  -0.87359   0.81100  -0.51959   1.34279   0.92739  -0.06900  -0.14700   3.50389  -0.05840   1.61400  -0.14300  -0.13465  -0.14400  -0.06900  -0.10700   0.34858  -0.08500  -0.38000  -0.35165   1.21342   1.15648   1.11441   0.69639   1.98022  -0.09570   0.03656   0.10531   0.39190  -0.11032  -0.11607  -0.00064  -0.18730   0.17257  -0.11764  -0.11131   0.07375   0.65301  -0.18714   0.24668   0.67314   0.23926  -0.01236   0.22618   0.32061   0.00653   0.44486   0.55057   0.20174   0.53557  -0.31893   0.97999   0.50141   0.70228   0.93755   1.32954   2.05739   2.20387   2.23216   2.20275   2.06369   3.04494   3.72933   0.41328  -1.67939   1.38969   2.47367   4.57851  32.00000  32.00000  32.00000  32.00000  32.00000
   4.39365  -0.29700   2.01013   1.96906  -0.22900  -0.50000  -0.17200  -0.09300   3.24088  -0.56500  -0.45000   3.24068  -0.08500   0.37269  -0.21400  -0.06900   0.79459  -1.25239   3.70767   6.12360   1.35662   4.09725  -1.06774   0.70230  -0.64923   1.54841   1.94312  -0.06900  -0.14700  -0.20300  -0.34800   4.47273  -0.14299  -0.44900  -0.14400  -0.06900  -0.10700  -0.13900  -0.08500  -0.38000  -0.34968   1.36599   2.67962   1.02411   0.31091   2.40996   0.12223  -0.07928   0.27626   0.16523  -0.04034   0.08174  -0.35658   0.26479  -0.33083   0.02408  -0.01389  -0.23883   0.36940  -0.03959  -0.28428   1.57891   0.53678   0.16035   0.41806   0.88681   0.74397   0.95258   1.15058   0.24904   1.46324  -0.02284   1.74427   0.83724   0.51307   1.09526   1.34949   2.23915   2.79918   2.91746   2.96667   3.21033   4.87226   6.28951   0.16550  -1.26064   1.19408   3.40773   4.70638  32.00000  32.00000  32.00000  32.00000  32.00000
   3.77006   0.41979   1.83023   1.87549  -0.22900  -0.50000  -0.17200  -0.09300   2.50549  -0.56500  -0.45000   2.88374  -0.08500   0.23786  -0.21399  -0.06900   0.87337  -1.17974   3.08739   4.96623   1.34102   3.40669  -1.07110   0.72582  -0.54572   1.46619   1.45977  -0.06900  -0.14700  -0.20300  -0.34800   3.76541  -0.14300  -0.44900  -0.14400  -0.06900  -0.10700  -0.13900  -0.08500  -0.38000  -0.35062   1.36829   2.83110   1.14431   0.16931   2.20146  -0.05111  -0.01567   0.18440   0.09100  -0.14634   0.09748  -0.40728   0.15270  -0.42571   0.21077   0.00606  -0.33591   0.30552   0.14586  -0.32828   1.39707   0.49172   0.17793   0.54598   0.80606   0.62138   0.88568   0.90513   0.30181   1.24363  -0.02757   1.47168   0.57931   0.44986   0.98653   1.28403   2.09886   2.54772   2.70345   2.75767   2.71054   3.88533   5.06549  -0.05728  -1.19893   1.11843   3.03370   4.31885  32.00000  32.00000  32.00000  32.00000  32.00000
   2.70935   0.48640   1.90334   1.47722  -0.22900  -0.50000   0.50617  -0.09300   1.87100  -0.43845  -0.45000   4.01433  -0.08500  -0.24800   3.08059  -0.06900   1.88058  -1.11698   0.90450   4.34286   1.41155   0.87391  -1.57072   0.56229  -1.19201   1.36079  -0.28200  -0.06900  -0.14700  -0.20300  -0.34800   2.52311  -0.14300  -0.44900  -0.14400  -0.06900  -0.10700  -0.13900  -0.08500  -0.38000  -0.35400   1.65095   5.12091   1.29682  -0.56790   1.80068   0.10124  -0.01220   0.20497  -0.02912  -0.20070   0.00470  -0.42582   0.08258  -0.39981   0.50143  -0.11332  -0.29566   0.30128   0.43277  -0.34244   0.63797   0.07456  -0.06796   0.69793  -0.12563   0.11445   0.38570   0.03206   0.30387   0.61910  -0.15614   0.28992  -0.02953   0.29909   0.86620   1.01519   1.90639   2.09516   2.25813   2.32532   1.83729   1.46625   1.72669  -0.84798  -1.04149   1.12793   2.50038   2.96049  32.00000  32.00000  32.00000  32.00000  32.00000
   2.10436  -0.29644  -0.76453   0.41445  -0.22900  -0.50000   2.42522  -0.09300  -0.12971  -0.08033  -0.44974   4.13375  -0.08500  -0.24771   4.53270  -0.06900   1.97574  -1.08985   0.67160   2.19603   0.66884  -0.13202  -1.63970   0.25038  -1.39667   1.45153  -0.28162  -0.06900  -0.14700  -0.20300  -0.34800  -0.16536  -0.14300  -0.44900  -0.14400  -0.06900  -0.10700  -0.13900  -0.08500  -0.37989  -0.35390   1.66588   4.73069   1.88639  -0.42101   1.63681   0.06874   0.05921   0.10906  -0.15213   0.15876  -0.05772  -0.23897  -0.11091  -0.03027   0.81760  -0.30663  -0.15118  -0.03196   0.69358   0.11376  -0.95809  -0.22277  -0.13297   0.24536  -0.71257  -0.33359  -0.02574   0.47167   0.46484  -0.85228  -0.52359  -0.52336  -0.52439  -0.14102   0.54595   1.09781   2.02054   2.13148   2.06754   2.23934   1.93754   1.75715   1.08660  -0.73203   0.16560  -0.15773   1.92379   4.31921  65.00000  32.00000  32.00000  32.00000  32.00000
   1.27796   0.42225  -0.33045   0.83992  -0.08467  -0.50000   0.34441  -0.09300   1.39530  -0.36289   0.21509   2.67300  -0.08500   0.49733   4.66643  -0.06900   1.65679  -0.90182   0.19609   1.02832   0.21086  -0.40577  -1.29587   0.51552  -1.08716   0.78014   0.85286  -0.06900  -0.14700  -0.13040  -0.34800   0.50841  -0.14300  -0.44900  -0.14400  -0.06900  -0.10700  -0.13900  -0.08500  -0.10175  -0.02592   1.52050   2.66869   1.06811  -0.32055   1.39864  -0.15524   0.28797   0.27575  -0.40070   0.00773   0.26425  -0.13414   0.08364  -0.17054   0.21746   0.10098  -0.21706  -0.09585   0.06312  -0.04009  -0.07709   0.10571  -0.06891   0.61549  -0.37785   0.12779   0.11314   0.14309   0.31101  -0.10088  -0.00967   0.10036   0.25213  -0.15922   0.53357   0.86740   1.46401   1.54729   1.48544   1.35146   1.58508   0.91062   0.65019  -0.64072  -0.32374   0.15661   1.62525   3.29632  32.00000  32.00000  32.00000  32.00000  32.00000
   1.05990   2.99937   0.52522   0.97310   0.43247  -0.49988  -0.17200  -0.09300  -0.13100  -0.08030   1.21566   1.59576  -0.08500   1.61862   2.15849  -0.06900   1.09118  -0.83797   0.72367   0.61094  -0.05741  -0.32674  -1.10606  -0.03233  -0.61174   0.55332   2.87758  -0.06900  -0.14700   0.12973  -0.34790   0.69909  -0.14300  -0.44843  -0.14400  -0.06900  -0.10700  -0.13900  -0.08500   0.31686   0.59367   1.37094   0.83055   1.00606   0.22162   1.34187  -0.24695   0.24395   0.27579  -0.55787   0.11701   0.20099  -0.24796   0.16792   0.04705   0.09993   0.05298  -0.02203  -0.37385   0.01287   0.10907  -0.23502   0.55366   0.38275   0.72977  -0.37685  -0.02489  -0.19092   0.32992   0.60872  -0.11006   0.02596  -0.15796   0.06828   0.18167   0.75969   0.97981   1.44878   1.65262   1.55160   1.28170   1.71026   1.01053   0.75768  -0.26735  -0.98651   0.74357   1.38466   2.19020  65.00000  32.00000  32.00000  32.00000  32.00000
   1.05992  -0.29628  -0.76453   0.41467  -0.22885  -0.49980  -0.17200  -0.09300  -0.13100  -0.56475   1.21600   1.59541  -0.08500   1.61900  -0.21348  -0.06900   1.58069  -0.85795   0.09326   0.68585   0.04674  -0.01086  -1.09608   0.81081  -1.26779   0.39956   3.36902  -0.06900  -0.14700  -0.20293  -0.34784  -0.04617  -0.14300  -0.44810  -0.14400  -0.06900  -0.10700  -0.13900  -0.08500   0.31700   0.59382   1.31489   1.06304   0.43960  -0.23805   1.25494   0.10369  -0.37670  -0.16293  -0.64986  -0.12967  -0.24181  -0.44582  -0.30369  -0.07747   1.12905  -0.37781  -0.13368  -0.48081   1.06994   0.03842  -0.84144   0.57664   0.20198   0.27005  -1.08402  -0.23048   0.44551   0.54976   0.43596  -0.93416  -0.26762   0.37452   0.32797   0.00985   0.42399   0.86594   1.01318   1.43485   1.69154   1.44163   0.73195   0.75571   0.13322  -1.01971   0.07542  -0.34831   1.05175   2.08030  65.00000  32.00000  32.00000  32.00000  32.00000
   0.94890  -0.29700  -0.58107   0.97563  -0.22900  -0.30753  -0.17200  -0.09300  -0.13100  -0.42691   1.21600   0.58384  -0.08500   1.17342  -0.21400  -0.06900   1.18765  -0.79048   0.37612   0.52587   1.19444   0.39458  -1.23765   0.66017   0.00440   1.14936   2.62482  -0.06900  -0.14700  -0.20300  -0.18970   0.62601  -0.14300   0.42908  -0.14400  -0.06900  -0.10700  -0.13900  -0.08500   1.48142   1.08187   1.11465   1.12605   1.12153  -0.17105   1.13436  -0.21387  -0.20633  -0.19639  -0.40828   0.14639  -0.14191  -0.16823  -0.11611   0.29567   0.18430  -0.27131   0.06657  -0.18750   0.02488   0.33865  -0.15127   0.25945   0.14996   0.43971  -0.00973   0.30373   0.11230   0.33110   0.36827  -0.06373   0.10109   0.02894   0.44445  -0.05910   0.36934   0.82381   1.10414   1.21352   1.12285   0.90908   0.42763   0.23473   0.34456  -0.56814  -0.27539   0.10478   0.33811   3.19959  32.00000  32.00000  32.00000  32.00000  32.00000
   1.29197   3.00082  -0.11923   0.41400  -0.22772   0.85085  -0.17200  -0.09300  -0.13100   0.40340  -0.44940   0.74970  -0.08500  -0.24800  -0.21400  -0.06900   0.66075  -0.84497   1.21022   0.71800   1.28810   1.15403  -1.15402   0.17925  -0.48013   1.27294  -0.28200  -0.06900  -0.14700  -0.20226   1.64882  -0.04702  -0.14300   2.44239  -0.14400  -0.06900  -0.10700  -0.13651  -0.08500   4.49964   2.91173   1.15096   1.37470   1.32089   0.75240   1.39187   0.03467  -0.25920   0.15738  -0.35271   0.02795   0.47847  -0.18482   0.39243  -0.34674  -0.65746  -0.07884  -0.53446   0.04394  -0.24936  -0.00014  -0.74576  -0.29220  -0.32759   0.57107  -0.18409   0.41578   0.37492   0.14767  -0.00096  -0.35181   0.13894   0.17338   0.64020   0.51233   0.95494   1.15703   1.30203   1.67679   1.35715   1.34576   1.01870   0.59941   1.01896   0.31852  -0.06785   0.38085  -0.35307   6.02938  65.00000  32.00000  32.00000  32.00000  32.00000
   1.17731   3.00200  -0.11900   0.41400  -0.22900  -0.50000  -0.17200  -0.09300  -0.13100  -0.56500  -0.45000   0.75000  -0.08500  -0.24800  -0.21400  -0.06900   0.60415  -0.81237   1.12250   0.64632   1.17331   1.00866  -1.14461   0.13401  -0.65105   1.12815  -0.28200  -0.06900  -0.14700  -0.20300  -0.34800  -0.04700  -0.14300  -0.44900  -0.14400  -0.06900  -0.10700  -0.13900  -0.08500   4.84357   3.39844   1.14012   1.17824   1.08469   0.90772   1.30819  -0.20040   0.56714   0.53042  -0.36289   0.01811   0.54030  -0.04213   0.34850  -0.37518  -0.63615   0.33884  -0.33668  -0.17890  -0.72012  -0.20526   0.12245   0.12998  -0.08806   0.61055  -0.10555   0.68171   0.76122  -0.23815   0.02393  -0.14506   0.42006   0.49909   1.29146   0.62214   0.95598   1.13553   1.11800   1.55180   1.27171   1.22488   0.64922   0.55599   0.94534   0.49202  -0.06700  -0.16800  -0.48005   5.61485  65.00000  32.00000  32.00000  32.00000  32.00000
   1.35654   3.00200  -0.11900   0.41400   0.23901   0.06629   1.18955  -0.09300  -0.13100   0.43693  -0.45000   0.75000  -0.08500  -0.24800  -0.21400  -0.06900   0.51079  -0.84640   1.42075   0.74578   1.30736   1.26528  -1.13036   0.26950  -0.51367   1.25231  -0.28200  -0.06900  -0.14700   0.06764   0.48921  -0.04700  -0.14300   0.76328  -0.14400  -0.06900  -0.10700   0.77158  -0.08500   4.64284   3.13766   1.15370   1.28477   1.31415   0.95349   1.39861  -0.04819   0.04607   0.33469  -0.18373   0.16195   0.32882  -0.29973   0.64030  -0.19090  -0.59768   0.04985  -0.32883   0.12164  -0.37546  -0.00525  -0.40431  -0.11786  -0.23354   0.51318  -0.20639   0.41214   0.32867  -0.01894  -0.02918  -0.37289   0.03405   0.12505   0.59057   0.68692   0.99556   1.20101   1.38508   1.64416   1.45187   1.35201   1.04938   0.83854   1.09912   0.54639  -0.35031   0.45132  -0.32362   5.80250  32.00000  32.00000  32.00000  32.00000  32.00000
   1.51433   2.98715  -0.12191   0.41293  -0.22354  -0.48331  10.04828  -0.09300  -0.13100   1.35564  -0.44708   0.74603  -0.08343  -0.24800  -0.21192  -0.06900   0.32101  -0.86784   1.76114   0.82181   1.42677   1.54445  -1.09184   0.18031  -0.47358   1.27531  -0.28200  -0.06900  -0.14700  -0.19970  -0.33949  -0.04861  -0.14300  -0.42526  -0.12315  -0.04697  -0.08756  -0.13199  -0.07894   4.48204   3.07830   1.14264   1.14660   1.49442   1.15972   1.49205   0.07701  -0.24406   0.12220   0.34287   0.95506   0.10423  -1.24581   0.39601  -0.15499  -0.75845   0.16856  -0.48866   0.82558   0.25967  -0.05822  -0.71011  -0.16825  -0.21469   0.52938  -0.02557   0.57301   0.45088   0.06960   0.08038  -0.78872  -0.68327  -0.90482  -0.22290   0.89919   1.02729   1.32237   1.60040   1.66723   1.46645   1.33892   1.68910   0.76873   1.40331   0.71196   0.28442   0.59258  -0.09647   5.61464  32.00000  32.00000  32.00000  32.00000  32.00000
   0.91599   1.27449  -0.45728  -0.17192  -0.22900   1.27156   4.78132  -0.09300  -0.13100   1.62644  -0.44965   0.74989  -0.08458  -0.24790  -0.21389  -0.06900   0.16857  -0.67670   1.09218   0.38393   0.46928   0.86158  -0.67056   0.50977  -0.58176   0.78444  -0.28190  -0.06900  -0.14700  -0.20300  -0.34800  -0.23394  -0.14300   0.24329  -0.14351  -0.06843  -0.10650  -0.13900  -0.08484   1.94429   1.28603   1.03642   0.69632   0.38869   1.23036   0.87766   0.09936  -0.53726   1.63812  -0.18903   0.41197   0.07965  -0.68765   0.28243   0.05831  -0.72581  -0.30473  -1.08616   0.48427   0.23906  -0.18371  -0.59951   0.33475  -0.14930  -0.12315  -0.35462   0.25659   0.09646   0.30538  -0.03903  -0.89429  -0.48254   0.28182  -0.12949   0.88455   0.65617   1.13994   0.93290   0.89252   0.72287   0.70949   1.21998   0.56193   0.55719   1.01462   0.50348   0.48287   0.21597   4.43672  32.00000  32.00000  32.00000  32.00000  32.00000
   0.28244  -0.29700  -0.76500  -1.13196  -0.22900   3.70001  -0.17200  -0.09300  -0.13100   2.44207   0.49967   0.26790  -0.08500  -0.24800  -0.21400  -0.06900  -0.02866  -0.45703   0.46823  -0.03382  -0.40941   0.07809  -0.25620   0.45085  -0.77695   0.12688  -0.28200  -0.06900  -0.14700  -0.20300  -0.34800  -0.40400  -0.14300  -0.13492  -0.14400  -0.06900  -0.10700  -0.13900  -0.08500   0.01719   0.27256   0.90551   0.17220  -0.41737   0.55778  -0.07950   0.14701  -0.63697   2.82317   1.54832   2.08329   1.57470   1.66324   2.17302   1.65085  -0.18749  -0.58434  -1.24895  -0.14116  -0.01966  -0.83264  -0.29500   0.55695  -0.25343  -0.72100  -0.51279   0.12404  -0.23284   0.45506  -0.24336  -0.54769  -0.00850   0.14828  -0.04473   0.52152   0.44809   0.77095   0.56812   0.16529   0.04492  -0.09268   0.72083   0.27556  -0.28013   0.96026   0.93135   0.46427   0.57698   3.95603  32.00000  32.00000  32.00000  32.00000  32.00000
   0.36293  -0.29700  -0.76500  -1.26488  -0.22900   6.26364  -0.17200  -0.09300  -0.13100   4.27731   2.88081  -0.94089  -0.08500  -0.24800  -0.21400  -0.06900  -0.82427  -0.40805   0.98752  -0.04199  -0.58684   0.21787   0.19059  -0.45217  -1.01678  -0.42150  -0.28200  -0.06900  -0.14700  -0.20300  -0.34800  -0.40400  -0.14300  -0.44871  -0.14400  -0.06900  -0.10700  -0.13900  -0.08500   1.01308   1.84355   0.82907  -0.12473  -0.56087  -0.26624  -1.05610   0.22393  -0.29332   2.80102   2.24236   2.76237   2.04657   2.23148   2.79443   0.08344   0.68620  -0.31425  -0.01314  -1.05116   0.62641   0.16308   0.29446   0.16936  -0.76453  -0.72100   0.06647   1.28693   0.16064   0.25119  -0.91438   0.03846   1.02805   0.11903  -0.46861   1.32826   0.79068   0.63812   1.22539   0.08907  -0.23274  -0.18492   1.07368   0.71859  -0.42087   1.49351   1.00493   1.42811   0.65992   3.97998  65.00000  32.00000  32.00000  32.00000  32.00000
   1.40800  -0.29700  -0.76405   0.41421  11.01631  -0.49950  -0.17200  -0.09300  -0.13100   7.66739  -0.45000  -0.94137  -0.08500  -0.24800  -0.21400  -0.06900  -1.90548  -0.48010   3.25268  -0.67768   0.59589   3.83807   5.81178   0.81100   0.24573   0.49106  -0.28200  -0.06900  -0.14700  -0.20060  -0.34652  -0.40374  -0.14300  -0.44788  -0.14400  -0.06900  -0.10700  -0.13435  -0.08500  -0.38000  -0.35400  -0.04450  -0.73844  -0.04246  -1.76597   1.66691  -0.65973  -0.01699   0.02723  -1.25838   0.29175   0.10384  -0.04056   0.02966   0.08158   0.28181  -0.05614  -0.01246  -1.05137   0.23571   0.18676   3.33862   0.14407   0.16618   0.36926   1.90720   2.23006  -0.21188   0.01405   0.17911   1.83211   1.31230  -0.44685  -0.34679   2.41845   1.93281   1.79676   1.89397   0.57228   0.86906   0.99300   2.92285   2.03943   1.06330   3.42324  -7.84343   6.69689   1.55993   2.08075  65.00000  32.00000  32.00000  32.00000  32.00000
   1.40821  -0.29700   1.81733   0.97263   3.74264   0.85209  -0.17200  -0.09300  -0.13100   3.31055  -0.45000   0.74976  -0.08500  -0.24800  -0.21400  -0.06900  -0.51003  -0.75900   2.39617   0.18605   0.29346   1.32684  -0.19075   0.81100  -0.48582   0.66021  -0.28200  -0.06900  -0.14700   6.28488   3.65031   0.31123  -0.14300   2.56997  -0.14400  -0.06900  -0.10700  12.43355  -0.08500  -0.38000  -0.35400   1.31862   0.76877   1.40946   1.01423   1.41619   0.05879   0.01588   0.65357   0.40978  -0.38480  -0.33890   1.15123  -0.87663  -1.04300  -0.23284  -0.42990  -1.24993   0.63979  -0.54366  -0.46939  -0.40564   0.32577   0.63963   1.06642  -0.25744  -0.30870   0.10079   0.15689   0.47183  -0.58003  -0.57268  -0.03607   0.21977   0.93046   1.40897   1.14119   1.80412   1.33293   1.02023   0.99328   2.51450   3.20796   1.86862   1.37519  -3.60980   3.70029   1.37935   4.10867  65.00000  32.00000  32.00000  32.00000  32.00000
   2.10467  -0.29700   1.81800  -1.26331   3.74065  -0.49961  -0.17200  -0.09300  -0.13100   2.34103  -0.45000   1.59553  -0.08500  -0.24800  -0.21400  -0.06900   0.44063  -0.98390   2.39693   1.22546   1.02590   1.84781  -1.23351   0.81100  -0.79873   1.38472  -0.28200  -0.06900  -0.14700  10.52497  -0.34683  -0.40273  -0.14300  -0.44812  -0.14400  -0.06900  -0.10700  -0.13533  -0.08500  -0.38000  -0.35400   1.41387   1.02501   0.75734   0.88704   1.67395   0.01401  -0.15801   0.08811   0.87089  -0.19913  -0.23611  -0.39528  -0.17743  -0.15075  -0.36384  -0.25815  -0.08794   1.16186  -0.53380  -0.03973  -0.49833  -0.22777  -0.21559   0.17722  -0.69360  -1.06185  -0.30183  -0.31567  -0.10961  -0.48757  -0.88396  -0.14385   0.19989   0.91612   1.42474   1.22096   2.20977   1.64090   1.92658   1.98452   1.05842   1.14077   1.95266   0.50128  -2.37168   1.86094   2.84112   3.51933  65.00000  32.00000  32.00000  32.00000  32.00000
   3.04009  -0.29700   0.96227   0.11405   2.02257  -0.50000  -0.17200  -0.09300   2.93159   1.08325  -0.45000   2.17945  -0.08500  -0.24799  -0.21400  -0.06900   0.41894  -1.06621   3.07138   2.76617   0.90548   3.41004  -0.96249   0.81100  -0.74893   1.11247  -0.28198  -0.06900  -0.14700   4.91964  -0.34800   0.81332  -0.14300  -0.44900  -0.14400  -0.06900  -0.10700  -0.13899  -0.08500  -0.38000  -0.35400   1.28236   1.02215   0.62897   0.77351   2.09135  -0.03980  -0.31773   0.02189   0.67192  -0.21979  -0.28550   0.01124  -0.37475   0.51127  -0.01317  -0.30503   0.38933   0.94991  -0.12220   0.48686   1.35290   0.19586   0.06001  -0.03074   0.71199  -0.00015   0.79962   1.00416   0.24641   1.06194  -0.51355   1.71594   0.68113   0.88952   1.00137   1.35129   2.07631   2.07091   2.20988   2.21107   2.11375   3.85096   4.74539   0.65668  -1.61301   1.21223   2.63333   3.30619  32.00000  32.00000  32.00000  32.00000  32.00000
   5.35496  -0.29700  -0.76218  -0.70357  -0.22900  -0.50000  -0.17200  -0.09300   9.10963  -0.56500  -0.45000   4.13562  -0.08500  -0.24800  -0.21400  -0.06900   0.71134  -1.34801   4.68943   6.68379   0.27606   6.70769  -1.06135   0.81087  -1.25298   0.80755  -0.28200  -0.06900  -0.14700  -0.20300  -0.34800  -0.40096  -0.14300  -0.44900  -0.14400  -0.06900  -0.10700  -0.13900  -0.08500  -0.38000  -0.35400   1.37917   0.73548  -0.14940   0.52678   2.84983  -0.12959  -0.42388   0.08814   0.18019  -0.00706  -0.10395  -0.10325  -0.00574   0.08458   0.28180  -0.05603  -0.01218   0.46312   0.00998   0.17950   2.86550   0.81485   0.05707  -0.30151   2.59597   2.39386   2.83985   3.01191   0.19598   2.61263   0.41856   5.04405   2.06623   0.42534   1.04324   1.66278   2.17813   2.96797   3.32787   3.33495   4.25050   8.73188  11.47040   0.86650   1.02449  -1.50413   3.78210   5.78792  65.00000  32.00000  32.00000  32.00000  32.00000
   5.23905  -0.29700   6.97973   3.21035  -0.22900  -0.50000  -0.17200  -0.09300  -0.12710  -0.56500  -0.45000   5.82629  -0.08500  -0.24800  -0.21400  -0.06900   1.63561  -1.38798   3.13066  11.58193   3.18177   3.12451  -2.00960   0.45215  -1.20902   2.30637  -0.28200  -0.06900  -0.14700  -0.20300  -0.34800   7.94047  -0.14300  -0.44900  -0.14400  -0.06900  -0.10700  -0.13900  -0.08500  -0.38000  -0.35400   1.85080   7.52713   1.50030  -0.06675   2.38620   1.00452  -0.09814   0.46584   0.68878  -0.17193   0.03394  -0.78871   0.69370  -1.05952  -0.25777  -0.14196  -0.51279   0.80486  -0.03298  -1.19142   1.48258   0.39918   0.25991   1.05443  -0.22381  -0.73868  -0.32566   0.02326   0.13403   1.60942  -0.80148  -0.29174  -0.03811   1.35561   1.71272   1.05826   2.53685   2.87604   2.97915   3.18806   2.88758   2.90846   4.33402  -0.49842  -3.12824   3.61584   4.04789   0.07242  65.00000  32.00000  32.00000  32.00000  32.00000
   3.03417  -0.29700   2.05466   1.43225  -0.22900  -0.50000   0.69302  -0.09300   2.67222  -0.40358  -0.45000   4.75075  -0.08500  -0.24800   4.24467  -0.06900   2.12701  -1.17449   0.85025   5.33899   1.41681   0.81088  -1.71552   0.49364  -1.52357   1.38864  -0.28200  -0.06900  -0.14700  -0.20300  -0.34800   2.85788  -0.14300  -0.44900  -0.14400  -0.06900  -0.10700  -0.13900  -0.08500  -0.38000  -0.35400   1.73484   5.63168   1.17794  -0.66607   1.90169   0.32927  -0.08638   0.31594  -0.00121  -0.10459  -0.04393  -0.36486   0.17862  -0.26686   0.39064  -0.16962  -0.16326   0.36964   0.31389  -0.28001   0.62499  -0.01211  -0.18011   0.59800  -0.31737   0.13596   0.33662   0.02045   0.24204   0.68707  -0.15908   0.26809   0.09249   0.30220   0.93734   0.99975   1.98468   2.21717   2.34707   2.40426   2.10475   1.78126   2.00859  -0.86069  -1.03076   1.17826   2.73548   3.02806  32.00000  32.00000  32.00000  32.00000  32.00000
   1.40821  -0.29700  -0.76500   0.41445  -0.22900  -0.50000  -0.17123  -0.09300   9.10779  -0.56486  -0.44955   4.13454  -0.08500  -0.24750   9.27696  -0.06900   2.88132  -1.01100  -1.68857   1.29318   0.11807  -0.92866  -1.44504   0.81083  -2.03945   0.21765  -0.28134  -0.06900  -0.14700  -0.20300  -0.34800   0.07351  -0.14300  -0.44900  -0.14400  -0.06900  -0.10700  -0.13900  -0.08500  -0.37981  -0.35382   1.67097   4.34045   0.01294  -1.65315   1.61094  -0.19600  -0.23185   0.36304  -0.66395  -0.31274  -0.12193   0.00596  -0.12178   0.42456   0.69995  -0.05208   0.24265   0.28759   0.31311   0.38169   1.33410  -0.27383  -0.75962   0.43706   0.00586   1.70215   1.53011  -0.47656   0.12710   1.27009   1.01243   1.81080   0.92728  -0.47580   0.43606   0.82211   1.28235   1.52027   1.89506   1.64425   1.34958   0.45759   0.23343  -1.43545   0.17472  -0.28272   2.05089   5.15979  65.00000  32.00000  32.00000  32.00000  32.00000
   1.40807  -0.29617  -0.76468   2.09105  -0.22883  -0.50000  -0.17141  -0.09300  -0.12941  -0.56477   1.21533   2.44247  -0.08500   1.61825   6.90467  -0.06900   1.35634  -0.93802   1.02138   0.97224  -0.22070  -0.52893  -1.36401   0.81066  -0.69337   1.27568   2.17819  -0.06900  -0.14700  -0.20292  -0.34800   2.21770  -0.14300  -0.44900  -0.14400  -0.06900  -0.10700  -0.13900  -0.08500   0.31672   0.31580   1.56000   1.85883   1.46473   0.13759   1.35810  -0.48776   0.00903   0.79664  -1.02162   0.15391   0.07297   0.10881   0.69854  -0.72645   0.38208  -0.08501  -0.62659  -0.88647   0.32101  -0.47457   0.50162   0.29185  -0.02505   0.85476   0.27556   0.76971  -0.06875   0.12403   0.12020   0.21585   0.58668  -0.08779  -0.15284  -0.10000   0.54903   0.91204   1.76290   1.83996   1.92793   1.92486   2.84225   1.20595   0.89390  -0.17537  -0.85262   0.61970   1.76799   5.31896  65.00000  32.00000  32.00000  32.00000  32.00000
   1.05726   0.35916  -0.35475   1.28071  -0.09733  -0.33940  -0.17200  -0.09300  -0.13100  -0.35331   1.21600   1.26885  -0.08500   1.61900   1.55070  -0.06900   1.27807  -0.83252   0.48663   0.61209   0.60029   0.00350  -1.21458   0.64313  -0.15981   1.02364   3.15749  -0.06900  -0.14700  -0.13677  -0.21591   1.06197  -0.14300   0.28368  -0.14400  -0.06900  -0.10700  -0.13900  -0.08500   0.31700   0.39806   1.27368   1.23092   1.12941  -0.19956   1.22440  -0.26487  -0.05101   0.08034  -0.59869   0.19805  -0.02132  -0.19454   0.13876   0.24329   0.19368  -0.15772   0.04400  -0.39900   0.04541   0.29070  -0.12243   0.23246   0.15114   0.42786  -0.02414   0.37943  -0.06185   0.27387   0.35335  -0.02460   0.20367  -0.11211   0.21187  -0.12582   0.44832   0.82931   1.30392   1.39174   1.35218   1.22426   1.09008   0.60252   0.46102  -0.61944  -0.58748   0.41271   0.98164   2.91636  32.00000  32.00000  32.00000  32.00000  32.00000
   0.88499  -0.29700  -0.44763   1.53300  -0.22900  -0.16789  -0.17200  -0.09300  -0.13100  -0.32673   1.21600   0.31963  -0.08500   1.61900  -0.21400  -0.06900   1.19555  -0.76465   0.27747   0.38140   1.68952   0.43700  -1.24364   0.81100   1.07830   1.46922   3.62139  -0.06900  -0.14700  -0.20300  -0.07485   1.34234  -0.14300   1.06612  -0.14400  -0.06900  -0.10700  -0.13900  -0.08500   0.31700   0.21929   1.00429   1.12403   1.41491  -0.66517   1.07741  -0.43844  -0.05235  -0.29520  -0.44440   0.49377  -0.04458  -0.10090  -0.05787   0.85288  -0.37046  -0.17106   0.42950  -0.20567  -0.60246   0.78252   0.19814  -0.06555   0.15815   0.22146   0.61681   0.72055  -0.36182   0.16937   0.38347   0.43854   0.39337  -0.43056   0.38556  -0.34001   0.21261   0.63656   1.14800   1.05396   0.80548   0.75478   0.13496   0.00481   0.23568  -0.91622  -0.61325   0.52053   0.34059   2.57951  65.00000  32.00000  32.00000  32.00000  32.00000
   0.94890  -0.29700  -0.58107   0.97563  -0.22900  -0.30753  -0.17200  -0.09300  -0.13100  -0.42691   1.21600   0.58384  -0.08500   1.17342  -0.21400  -0.06900   1.18765  -0.79048   0.37612   0.52587   1.19444   0.39458  -1.23765   0.66017   0.00440   1.14936   2.62482  -0.06900  -0.14700  -0.20300  -0.18970   0.62601  -0.14300   0.42908  -0.14400  -0.06900  -0.10700  -0.13900  -0.08500   1.48142   1.08187   1.11465   1.12605   1.12153  -0.17105   1.13436  -0.21387  -0.20633  -0.19639  -0.40828   0.14639  -0.14191  -0.16823  -0.11611   0.29567   0.18430  -0.27131   0.06657  -0.18750   0.02488   0.33865  -0.15127   0.25945   0.14996   0.43971  -0.00973   0.30373   0.11230   0.33110   0.36827  -0.06373   0.10109   0.02894   0.44445  -0.05910   0.36934   0.82381   1.10414   1.21352   1.12285   0.90908   0.42763   0.23473   0.34456  -0.56814  -0.27539   0.10478   0.33811   3.19959  32.00000  32.00000  32.00000  32.00000  32.00000
   0.94432  -0.29429  -0.76447   0.41400  -0.22856  -0.49947  -0.17200  -0.09300  -0.13100  -0.56429   1.21463  -0.09531  -0.08500  -0.24800  -0.21400  -0.06900   0.78080  -0.76506   0.79047   0.60810   1.55778   0.78336  -1.34483   0.17909  -0.57995   1.27798  -0.28200  -0.06900  -0.14700  -0.20274  -0.34721  -0.10595  -0.14300  -0.44786  -0.14400  -0.06900  -0.10700  -0.13814  -0.08500   5.19556   3.40379   1.01511   1.01624   1.25403   0.73615   1.10323  -0.19589  -0.35064  -0.16556  -0.14110  -0.18681  -0.22052   0.10379  -0.30619  -0.62765   0.28629  -0.35768  -0.55180   0.07495   0.22543  -0.39567   0.12361   0.71532   0.18865   1.16446  -0.10710  -0.00867   0.59377   0.43961   0.41762  -0.10816  -0.07782   0.50782   0.69602   0.49313   0.55935   1.07209   1.05624   1.33525   1.16223   0.64158   0.62926   0.08463   0.70628   0.43107   0.07557  -0.34836  -0.52386   5.62017  65.00000  32.00000  32.00000  32.00000  32.00000
   1.52445   3.00200  -0.11900   0.41400   1.09705   0.51319  -0.17200  -0.09300  -0.13100   1.13144  -0.45000   0.75000  -0.08500  -0.24800  -0.21400  -0.06900   0.43071  -0.87808   1.69873   0.84183   1.42926   1.49379  -1.12006   0.49622  -0.37261   1.38492  -0.28200  -0.06900  -0.14700   0.56835   1.15007  -0.04700  -0.14300   1.72020  -0.14400  -0.06900  -0.10700   2.32765  -0.08500   4.49900   2.91100   1.17196   1.43623   1.50688   0.98647   1.46402   0.02647  -0.25886   0.29914  -0.10728   0.05656   0.12571  -0.28909   1.16403   0.03330  -0.44493  -0.24093  -0.18253   0.21507  -0.28800   0.20398  -0.68388  -0.23078  -0.35013   0.37739  -0.38522   0.07269  -0.17515   0.11349  -0.15076  -0.45498  -0.13441   0.12726   0.10914   0.73586   1.04283   1.24283   1.60552   1.72953   1.67861   1.50151   1.27120   1.26373   1.18800   0.61034  -1.00330   1.06305  -0.21412   6.04089  65.00000  32.00000  32.00000  32.00000  32.00000
   1.35654   3.00200  -0.11900   0.41400   0.23901   0.06629   1.18955  -0.09300  -0.13100   0.43693  -0.45000   0.75000  -0.08500  -0.24800  -0.21400  -0.06900   0.51079  -0.84640   1.42075   0.74578   1.30736   1.26528  -1.13036   0.26950  -0.51367   1.25231  -0.28200  -0.06900  -0.14700   0.06764   0.48921  -0.04700  -0.14300   0.76328  -0.14400  -0.06900  -0.10700   0.77158  -0.08500   4.64284   3.13766   1.15370   1.28477   1.31415   0.95349   1.39861  -0.04819   0.04607   0.33469  -0.18373   0.16195   0.32882  -0.29973   0.64030  -0.19090  -0.59768   0.04985  -0.32883   0.12164  -0.37546  -0.00525  -0.40431  -0.11786  -0.23354   0.51318  -0.20639   0.41214   0.32867  -0.01894  -0.02918  -0.37289   0.03405   0.12505   0.59057   0.68692   0.99556   1.20101   1.38508   1.64416   1.45187   1.35201   1.04938   0.83854   1.09912   0.54639  -0.35031   0.45132  -0.32362   5.80250  32.00000  32.00000  32.00000  32.00000  32.00000
   1.52400   3.00200  -0.11900   0.41400  -0.22900  -0.50000  10.22699  -0.09300  -0.13100   1.37300  -0.45000   0.75000  -0.08500  -0.24800  -0.21400  -0.06900   0.32100  -0.87100   1.77400   0.82800   1.43700   1.55600  -1.09900   0.17900  -0.47500   1.28200  -0.28200  -0.06900  -0.14700  -0.20300  -0.34800  -0.04700  -0.14300  -0.44900  -0.14400  -0.06900  -0.10700  -0.13900  -0.08500   4.49900   3.08800   1.14700   1.15200   1.50500   1.16300   1.50200   0.08000  -0.25100   0.12000   0.35100   0.97200   0.10200  -1.26600   0.39800  -0.15500  -0.76100   0.16900  -0.49100   0.84100   0.27000  -0.05800  -0.71900  -0.17100  -0.21900   0.53400  -0.02700   0.57700   0.45300   0.07300   0.08300  -0.80400  -0.70000  -0.92700  -0.23900   0.90400   1.03000   1.32800   1.61100   1.67700   1.47700   1.34900   1.70700   0.77200   1.41600   0.71200   0.29300   0.59700  -0.09400   5.62000  65.00000  32.00000  32.00000  32.00000  32.00000
   0.91605   1.27463  -0.45725  -0.17199  -0.22900   1.27147   4.78151  -0.09300  -0.13100   1.62641  -0.44985   0.74992  -0.08500  -0.24800  -0.21400  -0.06900   0.16864  -0.67673   1.09222   0.38397   0.46936   0.86163  -0.67069   0.50986  -0.58185   0.78453  -0.28200  -0.06900  -0.14700  -0.20300  -0.34800  -0.23393  -0.14300   0.24302  -0.14400  -0.06900  -0.10700  -0.13900  -0.08500   1.94443   1.28589   1.03651   0.69644   0.38868   1.23040   0.87779   0.09936  -0.53734   1.63843  -0.18898   0.41210   0.07979  -0.68753   0.28265   0.05838  -0.72583  -0.30482  -1.08628   0.48432   0.23900  -0.18379  -0.59955   0.33476  -0.14938  -0.12312  -0.35476   0.25657   0.09643   0.30545  -0.03901  -0.89448  -0.48261   0.28184  -0.12947   0.88454   0.65616   1.13998   0.93295   0.89263   0.72300   0.70962   1.21996   0.56200   0.55725   1.01457   0.50352   0.48282   0.21596   4.43673  32.00000  32.00000  32.00000  32.00000  32.00000
   0.36293  -0.29700  -0.76500  -0.70539  -0.22900   2.88378  -0.17200  -0.09300  -0.13100   1.85756  -0.44911   0.74955  -0.08500  -0.24800  -0.21400  -0.06900   0.02993  -0.49996   0.47201  -0.02001  -0.41100   0.22987  -0.28097   0.81066  -0.67909   0.33181  -0.28200  -0.06900  -0.14700  -0.20300  -0.34800  -0.40400  -0.14300   0.87208  -0.14400  -0.06900  -0.10700  -0.13900  -0.08500  -0.37963  -0.35341   0.93597   0.28190  -0.62681   1.29133   0.30964   0.11703  -0.79785   3.01982  -0.67897  -0.09601   0.06038  -0.16034   0.17882   0.25325  -0.69353  -0.73586  -1.62764   0.15972   0.21080  -0.29847  -0.49081   0.79478  -0.08616  -0.72100  -0.65287  -0.03484  -0.22800   0.51694  -0.15010  -0.97660  -0.28474   1.38088  -0.03002   0.86670   0.31612   0.96882   0.31624   0.17899   0.03700   0.12781   0.77696   0.37092  -0.22405   1.28971   0.69522   0.37909   0.49807   3.36055  65.00000  32.00000  32.00000  32.00000  32.00000
   0.18885  -0.29700  -0.76500  -1.26500  -0.22900   2.54362  -0.17200  -0.09300  -0.13100   1.61437  -0.45000   0.75000  -0.08500  -0.24800  -0.21400  -0.06900   0.43139  -0.46397   0.14519  -0.03652  -0.29890  -0.09026  -0.51615   0.81100  -0.68302   0.35559  -0.28200  -0.06900  -0.14700  -0.20300  -0.34800  -0.40400  -0.14300  -0.44900  -0.14400  -0.06900  -0.10700  -0.13900  -0.08500  -0.38000  -0.35400   0.93600   0.29552  -0.22750   0.64952   0.31000   0.11549  -0.75377   2.72770   2.24300   2.76300   2.04700   2.23200   2.79500   3.28300  -0.44876  -0.66382  -1.80004   0.22833  -0.51176  -1.69505  -0.55413   0.67051  -0.02224  -0.72100  -0.79363  -0.48533  -0.47359   0.54086   0.12386  -0.68811  -0.48486  -0.45108   0.19431  -0.16388   0.30899   0.74224   0.30100   0.20657   0.23301  -0.17579   0.46245  -0.04061  -0.22400   0.44766   1.00500  -0.08186   0.56495   4.18862  65.00000  32.00000  32.00000  32.00000  32.00000
