# Supplementary material for: CPANNatNIC software for counter-propagation neural network to assist in read-across
Source: J Cheminform. 2017 May 22;9:30. doi: 10.1186/s13321-017-0218-y (PMC5440416; doi:10.1186/s13321-017-0218-y)
Supplement: Supplementary file 6 — Additional file 6. Training set input file for acute toxicity. [file 13321_2017_218_MOESM6_ESM.txt]

RT TR 211 88md
211 89
nSK nTB nN nO nF nCL nBR nI nHM nX nR05 nR06 nR07 nR09 nR10 nR12 HNar Xt SPI TI1 TI2 Rww J PJI2 Lop ICR D/Dr09 D/Dr12 T(N,,P) T(N,,F) T(N,,Cl) T(O,,O) T(O,,P) T(O,,Cl) T(S,,Cl) T(S,,Br) T(P,,Cl) T(F,,Cl) T(Cl,,Br) SRW05 SRW09 piPC09 PCD IDDE IVDE ATS8e MATS1m MATS5m MATS7m MATS2v MATS3v MATS5v MATS6v MATS7v MATS8v MATS4e MATS5e MATS8e MATS2p MATS4p MATS8p GATS1m GATS6m GATS7m GATS8v GATS1e GATS2e GATS3e GATS5e GATS7e GATS1p GATS2p GATS3p GATS4p EEig01d EEig02d EEig04d EEig09d EEig11d EEig13d EEig14d GGI4 GGI5 GGI8 JGT SEigv SEige VEA1 -log(LC50)
1 1 1 1 1 1 1 1 1 1 1 1 1 1 1 1 1 1 1 1 1 1 1 1 1 1 1 1 1 1 1 1 1 1 1 1 1 1 1 1 1 1 1 1 1 1 1 1 1 1 1 1 1 1 1 1 1 1 1 1 1 1 1 1 1 1 1 1 1 1 1 1 1 1 1 1 1 1 1 1 1 1 1 1 1 1 1 1 0  
-1.03 -0.297 -0.765 -1.265 -0.229 -0.5 -0.172 -0.093 -0.131 -0.565 -0.45 -0.096 -0.085 -0.248 -0.214 -0.069 0.811 0.533 -1.225 -0.223 -0.906 -1.076 -0.343 -0.872 -0.433 -0.857 -0.282 -0.069 -0.147 -0.203 -0.348 -0.404 -0.143 -0.449 -0.144 -0.069 -0.107 -0.139 -0.085 -0.38 -0.354 -1.223 -0.341 -0.947 -1.23 -1.057 3.498 2.427 0.157 2.243 2.763 2.047 -0.041 0.03 0.082 2.844 1.752 -0.012 2.68 2.789 0.164 -2.167 -0.988 -0.765 -0.721 -2.428 -2.449 -2.446 -1.385 -0.915 -2.069 -2.162 -2.221 -1.869 -0.908 -1.867 -1.116 -0.366 0.016 0.245 0.344 -0.971 -0.722 -0.421 -1.225 1.005 -1.317 -1.003 1.2 65 1
1.06 -0.297 -0.765 0.973 -0.229 -0.5 -0.172 -0.093 -0.131 -0.565 -0.45 -0.942 -0.085 -0.248 -0.214 -0.069 0.06 -0.673 1.247 -0.865 2.942 2.07 1.718 0.305 2.503 1.707 -0.282 -0.069 -0.147 -0.203 -0.348 0.43 -0.143 -0.449 -0.144 -0.069 -0.107 -0.139 -0.085 -0.38 -0.354 -0.127 -0.721 0.681 -0.35 1.134 -0.292 -0.491 2.909 0.309 -0.266 -0.336 -0.662 2.908 -0.471 -0.333 -0.464 -0.433 0.566 -0.395 -0.273 0.244 0.742 -0.455 0.736 0.014 0.097 0.488 0.534 -0.482 -0.005 0.012 0.413 0.438 -0.318 0.589 1.125 1.035 0.942 0.971 0.859 -0.015 0.047 -0.124 -0.809 -0.234 -0.027 1.671 2.68 65 3
-0.914 -0.297 -0.765 -0.705 -0.229 -0.5 -0.172 -0.093 -0.131 -0.565 -0.45 -0.942 -0.085 -0.248 -0.214 -0.069 -0.705 0.745 -0.776 -0.308 -0.246 -0.459 0.925 0.811 0.661 -0.353 -0.282 -0.069 -0.147 -0.203 -0.348 -0.404 -0.143 -0.449 -0.144 -0.069 -0.107 -0.139 -0.085 -0.38 -0.354 -1.223 -0.821 -0.347 -0.296 -1.057 0.004 -0.324 0.157 -0.597 -0.093 -0.2 -1.037 0.03 0.082 -0.358 -0.338 -0.012 -0.423 -0.421 0.164 -0.635 1.753 -0.765 -0.721 -0.879 -0.64 0.145 0.309 -0.915 -0.758 -0.615 0.105 0.755 -0.882 -1.887 -1.161 -0.366 0.016 0.245 0.344 -0.959 -0.648 -0.421 -0.816 0.695 -0.994 -1.009 0.24 65 4
-0.914 -0.297 -0.765 -0.705 -0.229 -0.5 -0.172 -0.093 -0.131 -0.565 -0.45 -0.096 -0.085 -0.248 -0.214 -0.069 -0.24 0.5 -0.861 -0.223 -1.153 -0.987 -0.053 -0.872 -0.782 -0.905 -0.282 -0.069 -0.147 -0.203 -0.348 -0.404 -0.143 -0.449 -0.144 -0.069 -0.107 -0.139 -0.085 -0.38 -0.354 -1.223 -0.417 -0.347 0.453 -1.057 0.059 -2.333 0.157 -0.725 -0.234 -1.84 -0.041 0.03 0.082 -0.118 -1.864 -0.012 -0.567 -0.18 0.164 -0.807 -0.988 -0.765 -0.721 -1.049 -0.035 0.663 5.392 -0.915 -0.904 -0.1 0.57 0.099 -0.816 -0.503 -1.292 -1.759 0.016 0.245 0.344 -0.627 -0.821 -0.421 0.424 0.695 -0.994 -0.803 1.12 65 5
-1.494 -0.297 -0.765 -0.705 -0.229 -0.5 -0.172 -0.093 -0.131 -0.565 -0.45 -0.942 -0.085 -0.248 -0.214 -0.069 -1.755 3.27 -1.363 -0.243 -0.772 -1.116 -0.54 -1.716 -0.612 -1.715 -0.282 -0.069 -0.147 -0.203 -0.348 -0.404 -0.143 -0.449 -0.144 -0.069 -0.107 -0.139 -0.085 -0.38 -0.354 -1.223 -0.731 -2.165 -1.426 -1.057 -0.323 0.047 0.157 -1.483 -2.178 0.104 -0.041 0.03 0.082 0.282 -0.056 -0.012 -1.391 0.221 0.164 -0.352 -0.988 -0.765 -0.721 -0.589 0.77 2.159 -1.385 -0.915 -0.515 0.587 1.913 -1.869 -2.023 -2.881 -1.867 -0.366 0.016 0.245 0.344 -1.169 -0.821 -0.421 -1.478 0.695 -0.994 -2.07 3.16 65 8
-1.494 -0.297 -0.765 -1.265 -0.229 0.853 -0.172 -0.093 -0.131 0.404 -0.45 -0.942 -0.085 -0.248 -0.214 -0.069 -1.755 3.27 -1.363 -0.243 -0.772 -1.116 -0.54 -1.716 -0.612 -1.715 -0.282 -0.069 -0.147 -0.203 -0.348 -0.404 -0.143 -0.449 -0.144 -0.069 -0.107 -0.139 -0.085 -0.38 -0.354 -1.223 -0.821 -2.165 -1.426 -1.057 -1.086 0.047 0.157 2.243 2.763 0.104 -0.041 0.03 0.082 0.282 -0.056 -0.012 -3.429 0.221 0.164 0.554 -0.988 -0.765 -0.721 0.329 2.379 -2.446 -1.385 -0.915 0.26 1.961 -2.221 -1.869 -2.725 -1.954 -1.867 -0.366 0.016 0.245 0.344 -1.169 -0.821 -0.421 -1.478 1.005 -0.768 -2.07 -0.36 65 9
-1.03 -0.297 -0.765 -1.265 -0.229 -0.5 -0.172 -0.093 -0.131 -0.565 -0.45 -0.096 -0.085 -0.248 -0.214 -0.069 0.15 0.619 -1.075 -0.223 -1.148 -1.09 -0.204 -2.56 -0.79 -1.715 -0.282 -0.069 -0.147 -0.203 -0.348 -0.404 -0.143 -0.449 -0.144 -0.069 -0.107 -0.139 -0.085 -0.38 -0.354 -1.223 -0.481 -1.574 0.18 -1.057 3.498 0.047 0.157 2.243 2.763 0.104 -0.041 0.03 0.082 2.844 -0.056 -0.012 2.68 2.789 0.164 -2.167 -0.988 -0.765 -0.721 -2.428 -2.449 -2.446 -1.385 -0.915 -2.069 -2.162 -2.221 -1.869 -0.908 -0.689 -1.799 -0.366 0.016 0.245 0.344 -0.877 -0.821 -0.421 -0.182 1.005 -1.317 -0.977 1.1 65 12
-1.03 -0.297 -0.765 -0.705 -0.229 -0.5 -0.172 -0.093 -0.131 -0.565 -0.45 -0.096 -0.085 -0.248 -0.214 -0.069 0.15 0.619 -1.075 -0.223 -1.148 -1.09 -0.204 -2.56 -0.79 -1.715 -0.282 -0.069 -0.147 -0.203 -0.348 -0.404 -0.143 -0.449 -0.144 -0.069 -0.107 -0.139 -0.085 -0.38 -0.354 -1.223 -0.481 -1.574 0.18 -1.057 0.059 0.047 0.157 -0.792 -0.162 0.104 -0.041 0.03 0.082 -1.304 -0.056 -0.012 -0.637 -1.369 0.164 -0.807 -0.988 -0.765 -0.721 -1.049 0.126 0.186 -1.385 -0.915 -0.904 0.037 0.142 2.796 -0.772 -0.576 -1.54 -0.366 0.016 0.245 0.344 -0.877 -0.821 -0.421 -0.182 0.695 -0.994 -0.977 1.08 65 13
-0.914 -0.297 -0.765 0.414 -0.229 -0.5 -0.172 -0.093 -0.131 -0.565 -0.45 -0.942 -0.085 -0.248 -0.214 -0.069 -0.24 0.653 -0.896 -0.321 0.392 -0.504 0.273 0.811 1.217 0.243 -0.282 -0.069 -0.147 -0.203 -0.348 -0.047 -0.143 -0.449 -0.144 -0.069 -0.107 -0.139 -0.085 -0.38 -0.354 -1.223 -0.821 -0.815 -2.185 -0.466 -1.444 -1.441 -0.504 -2.148 2.763 -1.111 2.232 -0.661 -3.118 -0.743 -1.186 -2.441 -2.118 -0.806 -2.362 1.234 -0.988 0.158 1.908 1.018 2.151 -2.446 0.874 0.376 0.843 1.766 -2.221 0.23 -2.534 -1.244 -1.083 -0.366 0.016 0.245 0.344 -1.064 -0.733 -0.421 -2.211 0.076 -0.349 -0.857 -2 65 15
0.247 -0.297 -0.765 0.414 -0.229 3.56 -0.172 -0.093 -0.131 2.341 2.883 -0.096 1.705 -0.248 2.159 -0.069 -0.1 -0.474 0.453 0.039 -1.027 -0.642 -0.364 -0.453 -0.963 -0.42 -0.282 -0.069 -0.147 -0.203 -0.348 -0.404 -0.143 5.845 11.838 -0.069 -0.107 -0.139 -0.085 1.014 2.806 0.691 -0.553 0.149 1.565 -1.057 0.014 -0.658 -1.53 0.921 0.263 -0.81 -1.076 -2.508 0.082 -0.422 0.228 -0.012 0.536 0.324 0.164 0.031 -0.252 0.679 -0.721 0.138 0.049 0.301 -0.091 -0.799 1.094 -1.255 -1.167 -0.317 1.565 1.516 0.964 1.117 0.234 0.178 -0.003 0.941 0.323 -0.421 1.628 0.102 1.392 0.317 5.74 65 17
0.363 -0.297 -0.765 -0.705 -0.229 2.883 -0.172 -0.093 -0.131 1.857 -0.45 0.75 -0.085 -0.248 -0.214 -0.069 0.03 -0.5 0.472 -0.02 -0.411 0.23 -0.281 0.811 -0.679 0.332 -0.282 -0.069 -0.147 -0.203 -0.348 -0.404 -0.143 0.873 -0.144 -0.069 -0.107 -0.139 -0.085 -0.38 -0.354 0.936 0.282 -0.627 1.292 0.31 0.117 -0.798 3.02 -0.681 -0.098 0.059 -0.162 0.177 0.252 -0.694 -0.736 -1.628 0.16 0.211 -0.298 -0.491 0.795 -0.086 -0.721 -0.653 -0.035 -0.228 0.517 -0.15 -0.977 -0.285 1.382 -0.03 0.867 0.316 0.969 0.316 0.179 0.037 0.128 0.777 0.371 -0.224 1.29 0.695 0.379 0.498 3.36 65 18
-0.682 -0.297 0.526 -0.146 -0.229 0.853 -0.172 -0.093 -0.131 0.404 1.216 -0.942 -0.085 -0.248 -0.214 -0.069 -1.165 0.401 -0.381 -0.223 -1.256 -0.639 0.63 -2.56 -0.91 -1.724 -0.282 -0.069 -0.147 -0.203 0.319 -0.285 -0.143 0.37 -0.144 -0.069 -0.107 -0.139 -0.085 0.317 0.708 -1.223 -0.728 -0.531 -0.392 -1.057 0.272 0.047 0.157 0.379 -0.728 0.104 -0.041 0.03 0.082 0.08 -0.056 -0.012 0.673 0.917 0.164 -0.714 -0.988 -0.765 -0.721 -0.308 0.119 0.368 -1.385 -0.915 0.395 -1.071 0.843 0.146 0.439 0.146 -0.535 -1.491 -1.594 0.245 0.344 -1.169 -0.821 -0.421 1.163 0.1 0.239 -0.57 2.43 65 19
-0.101 -0.297 1.172 2.092 -0.229 -0.5 -0.172 -0.093 -0.131 -0.565 -0.45 -0.096 -0.085 -0.248 -0.214 -0.069 -0.68 -0.156 0.329 -0.223 -0.879 -0.063 0.537 -1.716 -0.29 -0.943 -0.282 -0.069 -0.147 -0.203 -0.348 1.742 -0.143 -0.449 -0.144 -0.069 -0.107 -0.139 -0.085 -0.38 -0.354 -1.223 -0.283 -0.189 -0.08 -1.057 1.758 -0.76 0.157 -0.068 -0.817 -0.271 2.004 0.03 0.082 -1.809 -0.698 -0.012 0.078 -1.867 0.164 -1.28 -0.585 -0.765 -0.721 -1.515 -0.035 0.527 0.339 -0.915 -1.417 0.199 0.696 1.093 -0.177 0.171 0.458 -0.293 -0.182 -1.019 -1.12 0.463 0.978 -0.421 0.522 -1.281 1.161 0.16 2.28 65 20
2.453 -0.297 -0.765 0.973 -0.229 -0.5 -0.172 -0.093 -0.131 -0.565 -0.45 -0.096 -0.085 -0.248 -0.214 -0.069 0.926 -1.037 1.455 -0.223 4.608 3.036 -0.453 0.498 3.115 2.706 -0.282 -0.069 -0.147 -0.203 -0.348 0.192 -0.143 -0.449 -0.144 -0.069 -0.107 -0.139 -0.085 -0.38 -0.354 0.712 1.576 1.148 -1.577 1.516 -0.144 1.72 -0.171 0.446 -0.17 1.47 -0.31 -0.313 -0.337 -0.458 1.215 -0.331 0.716 -0.521 -0.167 0.053 0.337 0.267 0.789 -0.179 -0.074 0.801 0.099 0.528 -0.168 -0.133 0.694 1.42 -0.228 0.351 -0.097 1.237 1.564 1.904 1.7 -0.038 0.089 0.337 -1.985 -0.234 -0.027 0.269 3.55 65 21
-0.217 -0.297 -0.765 -0.705 -0.229 0.176 -0.172 -0.093 -0.131 -0.08 -0.45 0.75 -0.085 -0.248 -0.214 -0.069 1.156 -0.321 -0.642 -0.09 -0.09 -0.68 -0.767 0.811 -1.114 0.041 -0.282 -0.069 -0.147 -0.203 -0.348 -0.404 -0.143 -0.134 -0.144 -0.069 -0.107 -0.139 -0.085 -0.38 -0.354 0.936 0.525 0.337 -0.34 -0.23 0.08 0.209 -0.61 -0.639 0.05 -0.203 -0.285 -0.197 0.309 -0.164 0.559 -0.882 -0.399 0.167 0.475 -0.861 0.571 1.233 -0.721 -1.038 0.023 0.099 0.025 1.162 -1.033 -0.296 -0.02 -0.088 -0.286 0.227 0.194 -0.214 -0.382 -0.911 -1.015 -0.167 -0.453 -0.341 -0.612 0.695 -0.72 0.185 2.48 65 22
-0.333 -0.297 -0.765 0.414 -0.229 0.853 -0.172 -0.093 -0.131 0.404 -0.45 -0.096 -0.085 -0.248 -0.214 -0.069 -0.345 -0.05 -0.104 -0.223 -0.117 -0.29 -0.02 0.811 0.271 0.145 -0.282 -0.069 -0.147 -0.203 -0.348 -0.226 -0.143 1.817 -0.144 -0.069 -0.107 -0.139 -0.085 -0.38 -0.354 0.285 -0.17 0.343 0.427 -0.028 -0.006 -0.182 -1.487 -0.415 1.024 -0.398 -1.351 -0.976 -3.118 0.031 -0.309 3.915 -0.014 0.552 -5.611 -0.534 0.352 1.121 2.905 0.012 0.956 -0.458 0.18 1.577 -0.52 -0.084 -0.555 -0.847 -0.321 0.368 0.368 -0.188 -0.681 -1.414 -1.485 -0.05 -0.203 -0.421 0.698 0.076 0.2 -0.065 2.67 65 23
-1.03 -0.297 -0.765 -0.146 -0.229 -0.5 -0.172 -0.093 -0.131 -0.565 -0.45 -0.096 -0.085 -0.248 -0.214 -0.069 0.15 0.619 -1.089 -0.223 -1.275 -1.091 -0.141 -2.56 -0.79 -1.715 -0.282 -0.069 -0.147 -0.203 -0.348 -0.315 -0.143 -0.449 -0.144 -0.069 -0.107 -0.139 -0.085 -0.38 -0.354 -1.223 -0.407 -1.111 0.18 -1.057 0.059 0.047 0.157 -1.111 0.292 0.104 -0.041 0.03 0.082 -2.28 -0.056 -0.012 -0.985 -2.347 0.164 -0.581 -0.988 -0.765 -0.721 -0.821 0.554 0.241 -1.385 -0.915 -0.711 0.403 0.191 2.212 -1.027 -1.127 -1.443 -0.366 0.016 0.245 0.344 -0.877 -0.821 -0.421 -0.217 0.385 -0.672 -0.998 1.09 65 24
-0.914 -0.297 -0.765 -0.705 -0.229 0.853 -0.172 -0.093 -0.131 0.404 -0.45 -0.096 -0.085 -0.248 -0.214 -0.069 -0.24 0.5 -0.861 -0.223 -1.153 -0.987 -0.053 -0.872 -0.782 -0.905 -0.282 -0.069 -0.147 -0.203 -0.348 -0.404 -0.143 0.055 -0.144 -0.069 -0.107 -0.139 -0.085 -0.38 -0.354 -1.223 -0.417 -0.347 0.453 -1.057 0.059 -0.719 0.157 -0.725 -0.234 -1.84 -0.041 0.03 0.082 -0.607 3.806 -0.012 -0.377 1.069 0.164 -0.537 -0.988 -0.765 -0.721 -0.6 0.754 0.324 -1.246 -0.915 -1.033 -0.326 0.671 -0.118 -0.379 -0.135 -1.007 -1.694 0.016 0.245 0.344 -0.627 -0.821 -0.421 0.424 0.695 -0.446 -0.803 1.79 65 26
0.247 -0.297 -0.765 2.092 -0.229 -0.5 -0.172 -0.093 -0.131 -0.565 -0.45 -0.942 -0.085 -0.248 -0.214 -0.069 -0.665 -0.282 0.682 -0.501 -0.032 1.212 2.974 -0.2 1.083 0.194 -0.282 -0.069 -0.147 -0.203 -0.348 1.504 3.061 -0.449 -0.144 -0.069 -0.107 -0.139 -0.085 -0.38 -0.354 -0.716 -0.719 0.773 0.822 0.602 2.029 -0.215 -0.229 -0.381 -0.167 1.109 0.091 -1.04 0.348 -0.697 1.033 0.274 -0.417 -0.76 0.164 -0.681 0.131 -0.068 -0.157 1.459 0.181 -0.118 -0.56 0.981 0.542 1.233 -0.094 0.403 0.631 0.528 0.705 0.431 0.303 -0.697 -0.903 0.195 0.393 -0.124 0.656 -0.751 0.686 0.298 3.48 65 27
-0.217 -0.297 3.109 2.092 -0.229 -0.5 -0.172 -0.093 -0.131 -0.565 -0.45 -0.096 -0.085 -0.248 -0.214 -0.069 -0.525 -0.103 0.119 -0.223 -0.83 -0.183 0.334 -1.716 -0.249 -0.917 -0.282 -0.069 -0.147 -0.203 -0.348 1.742 -0.143 -0.449 -0.144 -0.069 -0.107 -0.139 -0.085 -0.38 -0.354 -1.223 -0.686 -1.193 0.251 -1.057 0.303 -1.764 0.157 1.122 -2.062 -1.084 2.041 0.03 0.082 -0.015 -1.455 -0.012 1.434 0.247 0.164 -0.352 -0.988 -0.765 -0.721 -0.6 -0.927 2.171 1.147 -0.915 -0.21 -0.595 2.399 -0.989 -0.814 -0.037 0.238 -0.374 -0.392 -1.711 -1.69 0.212 0.805 -0.421 0.48 -1.708 1.703 0.073 1.54 65 28
-1.03 -0.297 -0.119 -0.705 -0.229 -0.5 -0.172 -0.093 -0.131 -0.565 -0.45 -0.096 -0.085 -0.248 -0.214 -0.069 0.15 0.619 -1.065 -0.223 -1.106 -1.088 -0.255 -0.872 -0.79 -0.951 -0.282 -0.069 -0.147 -0.203 -0.348 -0.404 -0.143 -0.449 -0.144 -0.069 -0.107 -0.139 -0.085 -0.38 -0.354 -1.223 -0.481 -2.364 0.18 -1.057 0.059 5.049 0.157 -1.075 -0.696 5.033 -0.041 0.03 0.082 -1.932 3.649 -0.012 -0.958 -2.234 0.164 -0.63 -0.988 -0.765 -0.721 -0.873 0.454 0.52 0.047 -0.915 -0.725 0.375 0.506 2.168 -0.932 -0.326 -1.526 -0.366 0.016 0.245 0.344 -0.773 -0.821 -0.421 0.269 0.552 -0.813 -0.97 1.96 65 29
-1.03 -0.297 -0.765 -0.146 -0.229 -0.5 -0.172 -0.093 -0.131 -0.565 -0.45 -0.096 -0.085 -0.248 -0.214 -0.069 0.15 0.619 -1.065 -0.223 -1.106 -1.088 -0.255 -0.872 -0.79 -0.951 -0.282 -0.069 -0.147 -0.203 -0.348 -0.255 -0.143 -0.449 -0.144 -0.069 -0.107 -0.139 -0.085 -0.38 -0.354 -1.223 -0.481 -2.364 0.18 -1.057 0.059 7.186 0.157 -1.111 -0.767 5.935 -0.041 0.03 0.082 -2.28 5.369 -0.012 -0.985 -2.347 0.164 -0.581 -0.988 -0.765 -0.721 -0.821 0.554 0.624 -1.385 -0.915 -0.711 0.403 0.535 2.212 -0.87 -0.253 -1.431 -0.366 0.016 0.245 0.344 -0.773 -0.821 -0.421 0.269 0.385 -0.672 -0.97 2.9 65 30
-0.914 -0.297 -0.765 -0.705 -0.229 -0.5 -0.172 -0.093 -0.131 -0.565 -0.45 -0.942 -0.085 -0.248 -0.214 -0.069 -0.705 0.745 -0.763 -0.316 0.253 -0.482 0.473 -0.453 0.78 -0.225 -0.282 -0.069 -0.147 -0.203 -0.348 -0.404 -0.143 -0.449 -0.144 -0.069 -0.107 -0.139 -0.085 -0.38 -0.354 -1.223 -0.821 -0.581 -0.296 -1.057 0.004 -0.324 -1.001 -0.988 0.139 -0.2 -0.61 -1.181 0.082 0.026 -0.338 -0.012 -0.851 -0.036 0.164 -0.635 0.839 1.312 -0.721 -0.879 1.172 -0.719 0.309 1.989 -0.758 0.93 -0.671 -0.295 -1.819 -1.769 -1.569 -0.366 0.016 0.245 0.344 -0.959 -0.648 -0.421 -0.816 0.695 -0.994 -0.907 0.24 65 31
-0.798 -0.297 -0.119 1.533 -0.229 -0.5 -0.172 -0.093 -0.131 -0.565 -0.45 -0.942 -0.085 -0.248 -0.214 -0.069 -1.36 0.745 -0.517 -0.306 -0.985 -0.211 2.318 0.811 -0.096 -1.163 -0.282 -0.069 -0.147 -0.203 -0.348 0.669 -0.143 -0.449 -0.144 -0.069 -0.107 -0.139 -0.085 -0.38 -0.354 -1.223 -0.788 -0.931 0.774 -1.057 0.313 0.047 0.157 -0.756 -1.832 0.104 -0.041 0.03 0.082 2.624 -0.056 -0.012 -0.683 2.355 0.164 0.124 -0.988 -0.765 -0.721 -0.099 0.651 1.522 -1.385 -0.915 -0.159 0.793 1.186 -1.869 1.081 -0.523 -0.407 -1.391 0.016 0.245 0.344 -1.169 -0.821 -0.421 1.008 -0.686 0.477 -0.879 -0.43 65 32
-1.262 -0.297 -0.765 -1.265 -0.229 2.206 -0.172 -0.093 -0.131 1.373 -0.45 -0.942 -0.085 -0.248 -0.214 -0.069 -1.991 2.117 -1.037 -0.259 -0.882 -0.84 0.796 -1.716 -0.729 -1.84 -0.282 -0.069 -0.147 -0.203 -0.348 -0.404 -0.143 -0.449 -0.144 -0.069 -0.107 -0.139 -0.085 -0.38 -0.354 -1.223 -0.762 -2.251 -1.69 -1.057 -1.317 0.047 0.157 2.243 2.763 0.104 -0.041 0.03 0.082 0.282 -0.056 -0.012 -1.902 0.221 0.164 1.914 -0.988 -0.765 -0.721 1.707 1.574 -2.446 -1.385 -0.915 1.425 1.274 -2.221 -1.869 -1.045 -1.227 -1.694 -0.366 0.016 0.245 0.344 -1.169 -0.821 -0.421 0.424 1.005 -0.219 -1.568 1.49 65 33
-0.333 -0.297 -0.119 -0.705 -0.229 -0.5 -0.172 -0.093 -0.131 -0.565 -0.45 -0.096 -0.085 -0.248 -0.214 -0.069 -0.02 -0.09 -0.278 -0.223 -0.256 -0.243 0.082 -0.453 0.435 -0.263 -0.282 -0.069 -0.147 -0.203 -0.348 -0.404 -0.143 -0.449 -0.144 -0.069 -0.107 -0.139 -0.085 -0.38 -0.354 0.14 -0.286 -0.016 0.363 -1.057 -0.282 -0.422 0.548 0.071 -0.244 -0.303 0.316 0.464 0.082 -0.44 -0.408 -0.012 0.331 -0.514 0.164 -0.135 -0.988 -0.765 -0.721 -0.394 -0.322 0.819 0.486 -0.915 -0.01 -0.194 0.535 0.9 -0.25 -0.031 0.027 -0.449 -0.947 -1.526 -1.704 -0.458 -0.365 -0.421 -0.084 0.552 -0.813 -0.061 0.43 65 35
0.595 -0.297 0.526 0.973 -0.229 -0.5 -0.172 -0.093 -0.131 -0.565 -0.45 0.75 -0.085 -0.248 -0.214 -0.069 0.746 -0.639 0.365 0.104 1.079 0.314 -0.904 0.088 -0.243 1.001 -0.282 -0.069 -0.147 -0.203 -0.348 0.43 -0.143 -0.449 -0.144 -0.069 -0.107 -0.139 -0.085 -0.38 -0.354 0.803 0.912 1.194 -0.029 1.102 -0.557 -0.991 -0.041 0.974 -0.372 -0.757 0.493 -0.188 2.572 -0.727 -0.842 1.846 1.324 -0.796 2.13 0.418 0.252 -0.044 -0.49 0.183 -1.104 -0.016 0.918 0.09 0.242 -1.027 0.092 0.75 -0.306 0.454 1.05 1.007 0.799 0.338 0.338 -0.114 0.165 0.105 -0.267 -0.519 0.335 1.176 2.33 65 36
-0.798 -0.297 -0.765 -1.265 -0.229 -0.5 -0.172 -0.093 -0.131 -0.565 -0.45 -0.096 -0.085 -0.248 -0.214 -0.069 -0.085 0.335 -0.751 -0.223 -0.753 -0.832 -0.166 0.811 -0.348 -0.231 -0.282 -0.069 -0.147 -0.203 -0.348 -0.404 -0.143 -0.449 -0.144 -0.069 -0.107 -0.139 -0.085 -0.38 -0.354 -1.223 -0.644 -0.641 0.408 -1.057 3.498 2.427 0.157 2.243 2.763 2.047 2.232 0.03 0.082 2.844 1.752 -0.012 2.68 2.789 0.164 -2.167 -0.988 -0.765 -0.721 -2.428 -2.449 -2.446 -1.385 -0.915 -2.069 -2.162 -2.221 -1.869 -0.974 -0.365 -0.577 -1.626 0.016 0.245 0.344 -0.668 -0.453 -0.421 0.367 1.005 -1.317 -0.621 0.41 65 38
-1.262 -0.297 -0.765 -0.146 -0.229 -0.5 -0.172 -0.093 -0.131 -0.565 -0.45 -0.942 -0.085 -0.248 -0.214 -0.069 -1.495 1.845 -1.085 -0.263 -0.569 -0.862 0.315 0.811 0.044 -1.013 -0.282 -0.069 -0.147 -0.203 -0.348 -0.404 -0.143 -0.449 -0.144 -0.069 -0.107 -0.139 -0.085 -0.38 -0.354 -1.223 -0.774 -1.197 0.048 -1.057 -1.317 0.047 0.157 -0.831 0.292 0.104 -0.041 0.03 0.082 -0.358 -0.056 -0.012 -0.68 -0.421 0.164 0.894 -0.988 -0.765 -0.721 0.673 1.172 -1.006 -1.385 -0.915 0.551 0.93 -0.929 -0.228 -0.806 -1.669 -2.305 -0.366 0.016 0.245 0.344 -1.169 -0.821 -0.421 -0.112 0.385 -0.672 -1.563 -0.71 65 39
-0.101 -0.297 -0.765 -1.265 -0.229 -0.5 -0.172 -0.093 -0.131 -0.565 -0.45 -0.942 -0.085 -0.248 -0.214 -0.069 0.15 -0.196 -0.184 -0.472 0.039 0.522 1.566 0.811 1.55 0.599 -0.282 -0.069 -0.147 -0.203 -0.348 -0.404 -0.143 -0.449 -0.144 -0.069 -0.107 -0.139 -0.085 -0.38 -0.354 -0.511 -0.821 -0.569 -1.381 0.553 2.029 -1.055 1.037 -0.708 -1.249 -0.761 -0.212 0.815 0.991 -0.041 -0.11 0.126 -0.206 -1.528 0.948 -0.766 0.263 -0.765 -0.721 3.181 0.222 1.206 0.434 -0.915 -0.935 1.34 1.841 1.568 -0.349 0.234 -0.447 -0.477 -1.299 -1.565 -1.6 -0.854 -0.56 -0.124 -1.809 1.133 -1.158 -0.121 1.29 65 41
-0.333 -0.297 0.526 -0.705 -0.229 0.176 -0.172 -0.093 -0.131 -0.08 -0.45 -0.096 -0.085 -0.248 -0.214 -0.069 -0.345 -0.05 -0.093 -0.223 -0.069 -0.288 -0.079 0.811 0.271 0.145 -0.282 -0.069 -0.147 -0.203 0.763 -0.404 -0.143 -0.071 -0.144 -0.069 -0.107 -0.139 -0.085 -0.38 -0.354 0.14 -0.281 0.135 0.427 -0.289 -0.034 -0.125 -0.927 1.201 -0.412 -0.487 -0.764 -0.454 0.898 -0.169 -0.661 0.843 1.416 -0.752 0.528 -0.695 0.513 1.46 -0.721 -0.118 -0.837 0.801 0.516 1.345 -0.012 -1.395 0.15 0.603 -0.427 0.32 0.146 -0.646 -0.758 -1.491 -1.492 -0.155 -0.29 -0.421 0.67 0.41 -0.359 -0.053 0.78 65 43
0.363 3.002 -0.119 -0.146 -0.229 -0.5 5.027 -0.093 -0.131 0.404 -0.45 -0.096 -0.085 -0.248 -0.214 -0.069 0.15 -0.474 0.441 -0.223 1.109 0.481 -0.187 0.811 1.617 1.137 -0.282 -0.069 -0.147 -0.203 -0.348 -0.404 -0.143 -0.449 -0.144 -0.069 -0.107 -0.139 -0.085 -0.38 -0.354 0.52 0.234 0.453 0.18 0.868 0.045 -0.31 -0.004 0.004 -0.604 -1.304 0.388 -0.047 0.799 -0.481 0.073 0 0.026 0.855 0.604 -0.703 -0.115 -0.056 0.292 -0.134 0.57 0.29 0.583 0.62 -0.781 -0.155 0.778 0.041 0.33 0.643 0.721 0.48 0.511 0.282 -0.153 0.568 -0.192 0.008 -0.21 0.423 -0.109 0.067 3.61 65 44
-0.682 -0.297 -0.119 -1.265 -0.229 2.206 -0.172 -0.093 -0.131 1.373 -0.45 -0.096 -0.085 -0.248 -0.214 -0.069 -0.47 0.275 -0.573 -0.223 -0.728 -0.671 0.098 -0.872 -0.383 -0.958 -0.282 -0.069 -0.147 -0.203 0.652 -0.404 -0.143 -0.449 -0.144 -0.069 -0.107 -0.139 -0.085 -0.38 -0.354 -1.223 -0.436 -0.22 1.218 -1.057 0.014 0.896 0.157 -1.041 -0.296 0.298 -0.041 0.03 0.082 -1.993 0.331 -0.012 0.038 -0.48 0.164 -0.173 -0.988 -0.765 -0.721 1E-3 -0.283 -0.325 0.16 -0.915 -0.474 0.447 1.438 -0.559 0.112 -0.061 -0.757 -0.935 -1.873 0.245 0.344 -0.382 -0.527 -0.421 0.973 0.862 -0.038 -0.476 1.55 65 46
0.247 -0.297 -0.119 0.414 -0.229 -0.5 -0.172 -0.093 -0.131 -0.565 -0.45 -0.096 -0.085 -0.248 -0.214 -0.069 -0.22 -0.388 0.514 -0.223 0.14 0.507 0.214 0.811 0.756 0.524 -0.282 -0.069 -0.147 -0.203 -0.348 -0.404 -0.143 -0.449 -0.144 -0.069 -0.107 -0.139 -0.085 -0.38 -0.354 0.482 -0.274 1.036 0.973 0.734 0.176 0.071 0.482 1.679 -0.056 -0.209 -0.275 -0.44 -0.059 -0.955 -0.144 -0.28 0.881 0.159 0.164 1.318 -0.915 0.307 0.141 1.227 -0.582 0.469 -0.093 -0.518 2.811 -0.136 0.518 -0.225 0.795 0.357 0.482 0.023 -0.257 -0.558 -0.925 0.107 0.198 0.121 0.86 0.009 -0.195 0.593 3.62 65 47
0.828 3.002 -0.765 0.973 -0.229 -0.5 -0.172 -0.093 -0.131 -0.565 -0.45 0.75 -0.085 -0.248 -0.214 -0.069 0.526 -0.692 0.768 0.143 0.911 0.599 -0.785 0.811 0.423 1.169 -0.282 -0.069 -0.147 -0.203 -0.348 -0.017 -0.143 -0.449 -0.144 -0.069 -0.107 -0.139 -0.085 -0.38 -0.354 0.764 0.31 1.02 0.543 1.195 1.376 -0.148 -0.139 0.513 0.216 0.444 -0.578 -0.235 -0.295 -0.299 0.183 -0.345 0.569 -0.388 0.023 0.38 0.273 0.244 0.49 -0.22 -0.109 0.262 0.26 0.276 1.802 -0.364 -0.061 0.641 1.091 0.631 0.927 1.035 0.892 0.428 0.409 0.463 0.111 0.734 0.015 -0.208 0.066 1.176 3.47 65 48
-0.798 -0.297 -0.119 -0.705 -0.229 -0.5 -0.172 -0.093 -0.131 -0.565 1.216 -0.096 -0.085 1.619 -0.214 -0.069 1.581 0.069 -1.171 -0.177 -1.155 -1.204 -0.487 -0.872 -1.092 -0.974 0.679 -0.069 -0.147 -0.203 -0.348 -0.404 -0.143 -0.449 -0.144 -0.069 -0.107 -0.139 -0.085 0.317 0.278 0.182 -0.222 0.072 -0.479 -1.057 -0.034 -0.196 0.157 0.15 -0.498 -1.873 -0.041 0.03 0.082 -1.324 -2.641 -0.012 0.124 0.08 0.164 0.184 -0.988 -0.765 -0.721 -0.89 -0.605 0.304 5.413 -0.915 0.065 -0.351 0.64 0.131 0.442 0.16 -0.455 -1.411 -1.881 0.245 0.344 -0.989 -0.722 -0.421 -0.781 0.579 -0.722 -0.603 1.98 65 50
1.756 -0.297 -0.765 0.973 -0.229 -0.5 -0.172 -0.093 -0.131 -0.565 -0.45 -0.096 -0.085 -0.248 -0.214 -0.069 0.471 -0.891 1.726 -0.223 3.196 2.241 -0.302 0.391 2.4 2.035 -0.282 -0.069 -0.147 -0.203 -0.348 0.192 -0.143 -0.449 -0.144 -0.069 -0.107 -0.139 -0.085 -0.38 -0.354 0.701 1.046 0.865 -0.369 1.401 -0.185 1.596 -0.245 0.351 -0.246 1.369 -0.366 -0.39 -0.436 -0.584 1.121 -0.406 0.612 -0.647 -0.245 0.091 0.36 0.29 0.832 -0.14 -0.199 0.773 0.097 0.56 -0.136 -0.241 0.669 1.393 -0.228 0.351 0.5 1.194 1.495 1.596 1.001 0.172 0.262 0.534 -1.077 -0.234 -0.027 0.272 2.86 65 51
0.479 -0.297 -0.765 0.973 -0.229 -0.5 -0.172 -0.093 -0.131 -0.565 -0.45 -0.942 -0.085 -0.248 -0.214 -0.069 -0.29 -0.434 0.752 -0.609 1.351 1.403 2.17 0.811 1.954 1.142 -0.282 -0.069 -0.147 -0.203 -0.348 -0.404 -0.143 -0.449 -0.144 -0.069 -0.107 -0.139 -0.085 -0.38 -0.354 -0.284 -0.78 0.407 0.212 1.001 1.957 -0.727 -0.401 2.531 -0.251 -0.516 -0.989 -0.415 -0.587 -0.317 -0.696 -0.54 1.471 0.221 -0.025 1.291 0.379 0.522 0.683 0.94 -1.609 0.414 1.046 0.541 3.568 -0.716 -0.226 0.654 -0.758 0.236 -0.372 0.403 0.089 -0.371 -0.689 0.195 0.306 -0.024 -0.006 -0.184 -0.146 0.397 1.04 65 53
0.015 -0.297 -0.765 -0.146 -0.229 1.53 -0.172 -0.093 -0.131 0.888 -0.45 0.75 -0.085 -0.248 -0.214 -0.069 0.526 -0.394 -0.039 -0.057 0.025 -0.455 -0.721 0.811 -0.994 0.352 -0.282 -0.069 -0.147 -0.203 -0.348 -0.315 -0.143 1.502 -0.144 -0.069 -0.107 -0.139 -0.085 -0.38 -0.354 1.017 0.665 0.097 0.337 0.576 0.066 0.087 -1.022 -0.94 0.564 -0.188 -0.253 0.085 -0.011 0.203 0.505 0.415 -0.454 -0.059 -0.199 -0.613 0.296 0.781 0.131 -0.264 1.188 0.274 -0.48 0.657 -0.616 0.306 0.272 0.216 -0.294 0.49 0.768 0.376 0.438 -0.192 -0.288 0.336 -0.192 -0.224 0.473 0.385 0.153 0.595 3 65 55
-0.566 -0.297 -0.765 -0.705 -0.229 -0.5 -0.172 -0.093 -0.131 -0.565 -0.45 -0.942 -0.085 -0.248 -0.214 -0.069 0.15 0.162 -0.67 -0.396 1.102 -0.111 0.447 -0.033 1.652 0.708 -0.282 -0.069 -0.147 -0.203 -0.348 -0.404 -0.143 -0.449 -0.144 -0.069 -0.107 -0.139 -0.085 -0.38 -0.354 -0.716 -0.821 -0.494 -2.551 0.123 -0.388 -0.174 -0.324 -0.541 -0.323 0.024 -0.171 -0.191 -0.286 0.108 -0.233 -0.676 -0.402 0.218 0.159 0.85 0.274 0.382 1.19 -0.779 -0.334 -1.472 -0.04 0.698 -0.222 0.238 1.031 -0.665 0.352 -0.916 -0.667 -1.194 -2.009 0.245 0.344 -1.064 -0.733 -0.321 -2.493 0.721 -0.901 -0.296 1.82 65 56
0.479 -0.297 1.172 0.414 -0.229 0.853 -0.172 -0.093 -0.131 0.404 1.216 -0.096 -0.085 -0.248 -0.214 -0.069 -0.02 -0.54 0.816 0.022 0.081 0.262 -0.462 0.811 -0.091 0.506 -0.282 -0.069 -0.147 -0.203 3.653 -0.017 -0.143 2.069 -0.144 -0.069 -0.107 -0.139 -0.085 0.317 0.429 0.799 -0.04 0.708 0.325 0.872 -0.013 -0.244 -0.21 0.692 -0.31 0.236 -1.351 -0.73 -0.811 0.418 -0.271 1.532 1.015 0.565 -1.685 -0.646 0.803 0.103 0.783 -0.041 -0.489 0.541 0.296 0.846 -0.157 -1.06 -0.075 -0.004 0.321 0.686 0.987 0.896 0.933 0.63 0.453 0.658 0.625 -0.008 0.656 -0.352 0.742 0.598 1.9 65 58
-1.61 3.002 0.526 -1.265 -0.229 -0.5 -0.172 -0.093 -0.131 -0.565 -0.45 -0.942 -0.085 -0.248 -0.214 -0.069 -2.421 5.602 -1.487 -0.234 -0.993 -1.224 -0.988 0.811 -0.729 -1.84 -0.282 -0.069 -0.147 -0.203 -0.348 -0.404 -0.143 -0.449 -0.144 -0.069 -0.107 -0.139 -0.085 -0.38 -0.354 -1.223 -0.762 -2.251 -1.69 -1.057 -3.38 0.047 0.157 0.846 0.292 0.104 -0.041 0.03 0.082 0.282 -0.056 -0.012 1.153 0.221 0.164 1.914 -0.988 -0.765 -0.721 1.707 -2.449 -2.446 -1.385 -0.915 1.425 -2.162 -2.221 -1.869 -0.189 -3.595 -1.867 -0.366 0.016 0.245 0.344 -1.169 -0.821 -0.421 -1.676 0.72 -0.956 -2.4 -0.29 65 59
0.247 -0.297 -0.765 -1.265 -0.229 2.883 -0.172 -0.093 -0.131 1.857 -0.45 0.75 -0.085 -0.248 -0.214 -0.069 0.281 -0.474 0.263 -0.029 -0.339 0.009 -0.458 0.811 -0.677 0.321 -0.282 -0.069 -0.147 -0.203 -0.348 -0.404 -0.143 -0.449 -0.144 -0.069 -0.107 -0.139 -0.085 -0.38 -0.354 0.936 0.289 -0.226 1.025 0.31 0.121 -0.843 2.843 2.243 2.763 2.047 2.232 2.795 3.283 -0.54 -0.732 -1.783 0.487 -0.603 -1.677 -0.505 0.665 -0.121 -0.721 -0.744 -0.55 -0.438 0.596 -0.014 -0.646 -0.54 -0.419 0.267 0.175 0.311 0.844 0.301 0.179 0.037 0.128 0.673 0.003 -0.224 0.769 1.005 0.056 0.584 4.72 65 60
0.247 -0.297 -0.119 -0.146 -0.229 0.176 -0.172 -0.093 -0.131 -0.08 -0.45 -0.096 -0.085 -0.248 -0.214 -0.069 -0.16 -0.394 0.443 -0.223 -0.405 0.486 0.692 0.811 0.756 -0.011 -0.282 -0.069 -0.147 -0.203 -0.015 -0.255 -0.143 0.118 -0.144 -0.069 -0.107 -0.139 -0.085 -0.38 -0.354 0.565 -0.06 1.036 0.44 -0.289 -0.034 -0.258 -1.009 -0.373 0.282 0.314 -0.755 -0.271 0.655 -0.087 -0.13 0.587 -0.136 -0.018 0.445 -0.676 1.677 2.18 -0.721 0.031 -0.399 -1.152 0.371 1.292 0.053 -0.241 -0.069 -0.317 -0.087 0.171 0.456 0.311 0.136 -0.186 -0.661 1.104 0.338 -0.341 -0.161 0.243 -0.216 0.399 1.86 65 61
0.131 -0.297 1.818 -0.146 -0.229 -0.5 -0.172 -0.093 -0.131 -0.565 -0.45 0.75 -0.085 -0.248 -0.214 -0.069 0.291 -0.427 0.145 -0.058 -0.456 -0.294 -0.414 -0.2 -0.645 0.254 -0.282 -0.069 -0.147 -0.203 -0.348 -0.285 -0.143 -0.449 -0.144 -0.069 -0.107 -0.139 -0.085 -0.38 -0.354 0.293 -0.48 0.429 0.411 0.214 -1.069 -1.514 0.643 1.466 -1.153 -1.181 -0.566 0.508 0.821 1.205 -1.238 0.549 1.968 1.184 0.74 0.576 0.239 -0.531 -0.364 0.307 -1.709 0.939 1.591 -0.602 0.775 -1.725 1.014 -0.51 0.105 0.139 0.74 0.739 -0.382 -0.488 -0.555 0.86 0.025 -0.204 0.036 -0.185 0.051 0.432 -0.03 65 62
-1.378 -0.297 -0.765 -1.265 -0.229 0.853 -0.172 -0.093 -0.131 0.404 -0.45 -0.942 -0.085 -0.248 -0.214 -0.069 -1.275 2.236 -1.255 -0.254 -0.545 -1.001 -0.256 0.811 0.134 -0.917 -0.282 -0.069 -0.147 -0.203 -0.348 -0.404 -0.143 -0.449 -0.144 -0.069 -0.107 -0.139 -0.085 -0.38 -0.354 -1.223 -0.747 -1.615 -1.52 -1.057 -0.515 0.047 0.157 2.243 2.763 0.104 -0.041 0.03 0.082 4.126 -0.056 -0.012 -1.731 4.074 0.164 0.099 -0.988 -0.765 -0.721 -0.132 1.127 1.393 -1.385 -0.915 -0.129 0.892 1.225 -1.869 -2.856 -1.563 -3.03 -0.366 0.016 0.245 0.344 -1.169 -0.821 -0.421 -1.591 1.005 -0.768 -1.781 1.38 65 64
-0.566 3.002 -0.119 -0.146 -0.229 -0.5 -0.172 6.416 -0.131 -0.08 -0.45 -0.942 -0.085 -0.248 -0.214 -0.069 -0.24 0.215 -0.509 -0.381 0.645 -0.068 0.86 0.811 1.562 0.611 -0.282 -0.069 -0.147 -0.203 -0.348 -0.404 -0.143 -0.449 -0.144 -0.069 -0.107 -0.139 -0.085 -0.38 -0.354 -0.511 -0.529 -0.318 -0.819 -0.086 0.004 -0.096 -0.351 0.692 0.117 0.02 -2.135 0.356 0.559 -0.961 -0.669 0.702 0.185 -0.516 -0.023 -0.657 1.023 0.639 0.467 0.375 -0.792 0.872 0.577 -0.914 -0.793 -0.848 -0.906 -0.144 -0.614 -1.315 -0.417 -1.308 -1.799 0.245 0.344 -0.854 -0.56 -0.321 -1.225 0.379 -0.477 -0.532 3.55 65 67
-0.217 -0.297 1.172 3.771 -0.229 -0.5 -0.172 -0.093 -0.131 -0.565 -0.45 -0.942 -0.085 -0.248 -0.214 -0.069 -0.795 0.01 0.217 -0.426 0.011 0.46 1.901 0.811 0.968 0.128 -0.282 -0.069 -0.147 -0.203 -0.348 4.426 -0.143 -0.449 -0.144 -0.069 -0.107 -0.139 -0.085 -0.38 -0.354 -1.223 -0.679 -0.226 0.392 0.401 -0.227 -0.103 0.818 0.124 -1.042 -0.077 0.066 0.777 1.67 -1.371 -0.162 1.367 0.221 -1.438 1.321 0.804 -0.444 -0.541 -0.721 0.629 0.142 1.826 -0.15 -0.589 -0.071 0.551 2.304 1.504 0.892 1.316 0.923 0.035 -0.237 -0.491 -0.527 -0.224 -0.214 -0.421 0.41 -2.21 2.13 0.002 1.91 65 69
-0.566 -0.297 -0.119 0.414 -0.229 -0.5 -0.172 -0.093 -0.131 -0.565 -0.45 -0.942 -0.085 -0.248 -0.214 -0.069 -0.995 0.361 -0.267 -0.355 0.024 0.041 1.749 -0.453 0.656 -0.358 -0.282 -0.069 4.295 -0.203 -0.348 -0.106 0.569 -0.449 -0.144 -0.069 -0.107 -0.139 -0.085 -0.38 -0.354 -1.223 -0.737 0.033 0.662 -1.057 1.74 -0.22 1.68 -0.476 -0.207 1.46 -1.137 0.696 0.082 -0.599 1.541 -0.012 -0.86 -0.937 0.164 -0.564 -0.4 -0.765 -0.721 1.916 -0.167 -0.06 -0.882 -0.915 0.698 1.436 -0.27 0.305 0.121 0.137 -0.746 -1.411 -1.55 0.245 0.344 -0.539 -0.387 -0.421 0.945 0.036 -0.103 -0.606 1.49 65 73
-1.494 -0.297 -0.765 -0.705 -0.229 -0.5 -0.172 -0.093 -0.131 -0.565 -0.45 -0.942 -0.085 -0.248 -0.214 -0.069 -2.421 3.965 -1.338 -0.241 -1.189 -1.104 -0.082 0.811 -0.882 -2.004 -0.282 -0.069 -0.147 -0.203 -0.348 -0.404 -0.143 -0.449 -0.144 -0.069 -0.107 -0.139 -0.085 -0.38 -0.354 -1.223 -0.79 -2.364 -2.034 -1.057 -0.323 0.047 0.157 -2.106 0.292 0.104 -0.041 0.03 0.082 0.282 -0.056 -0.012 -2.073 0.221 0.164 -0.352 -0.988 -0.765 -0.721 -0.589 1.842 -2.446 -1.385 -0.915 -0.515 1.502 -2.221 -1.869 -1.224 -3.585 -1.867 -0.366 0.016 0.245 0.344 -1.169 -0.821 -0.421 0.085 0.695 -0.994 -2.089 -1.87 65 74
-1.494 -0.297 -0.765 -0.705 -0.229 -0.5 -0.172 -0.093 -0.131 -0.565 -0.45 -0.942 -0.085 -0.248 -0.214 -0.069 -2.421 3.965 -1.338 -0.241 -1.189 -1.104 -0.082 0.811 -0.882 -2.004 -0.282 -0.069 -0.147 -0.203 -0.348 -0.404 -0.143 -0.449 -0.144 -0.069 -0.107 -0.139 -0.085 -0.38 -0.354 -1.223 -0.79 -2.364 -2.034 -1.057 -3.246 0.047 0.157 -1.776 0.292 0.104 -0.041 0.03 0.082 0.282 -0.056 -0.012 -0.203 0.221 0.164 3.117 -0.988 -0.765 -0.721 -1.003 2.324 -2.446 -1.385 -0.915 1.621 -1.019 -2.221 -1.869 0.69 -1.511 -1.867 -0.366 0.016 0.245 0.344 -1.169 -0.821 -0.421 0.085 0.721 -0.901 -2.089 -2.69 65 76
-1.262 -0.297 -0.765 -0.705 -0.229 -0.5 -0.172 -0.093 -0.131 -0.565 -0.45 -0.942 -0.085 -0.248 -0.214 -0.069 -0.92 1.627 -1.156 -0.267 -0.313 -0.881 -0.062 -0.872 0.224 -0.821 -0.282 -0.069 -0.147 -0.203 -0.348 -0.404 -0.143 -0.449 -0.144 -0.069 -0.107 -0.139 -0.085 -0.38 -0.354 -1.223 -0.821 -1.548 -1.69 -1.057 -0.079 -2.333 0.157 -0.831 -0.202 -1.84 -0.041 0.03 0.082 -0.743 -1.864 -0.012 -0.68 -0.806 0.164 -0.534 -0.988 -0.765 -0.721 -0.774 -0.035 -0.143 3.133 -0.915 -0.672 -0.1 -0.154 0.755 -3.61 -2.287 -2.6 -0.366 0.016 0.245 0.344 -1.064 -0.821 -0.421 -1.767 0.695 -0.994 -1.523 -0.66 65 78
-1.146 -0.297 -0.119 -0.146 -0.229 1.53 -0.172 -0.093 -0.131 0.888 -0.45 -0.942 -0.085 -0.248 -0.214 -0.069 -2.151 1.845 -0.878 -0.268 -0.933 -0.672 1.514 -1.716 -0.807 -1.924 -0.282 -0.069 -0.147 -0.203 -0.348 -0.404 -0.143 0.684 -0.144 -0.069 -0.107 -0.139 -0.085 -0.38 -0.354 -1.223 -0.788 -1.278 -0.948 -1.057 -0.791 0.047 0.157 -0.454 -2.591 0.104 -0.041 0.03 0.082 0.282 -0.056 -0.012 0.142 0.221 0.164 0.793 -0.988 -0.765 -0.721 2.589 0.85 -2.119 -1.385 -0.915 -1.547 -0.249 2.395 -1.869 0.076 -0.79 -2.014 -0.366 0.016 0.245 0.344 -1.169 -0.821 -0.421 1.713 0.243 0.333 -1.368 4 65 81
-1.378 -0.297 -0.119 -0.705 -0.229 -0.5 -0.172 -0.093 -0.131 -0.565 -0.45 -0.942 -0.085 -0.248 -0.214 -0.069 -1.901 2.594 -1.206 -0.251 -0.87 -0.984 0.201 -1.716 -0.653 -1.759 -0.282 -0.069 -0.147 -0.203 -0.348 -0.404 -0.143 -0.449 -0.144 -0.069 -0.107 -0.139 -0.085 -0.38 -0.354 -1.223 -0.74 -1.193 -0.234 -1.057 -0.426 0.047 0.157 -0.588 -1.975 0.104 -0.041 0.03 0.082 0.282 -0.056 -0.012 -0.356 0.221 0.164 -0.039 -0.988 -0.765 -0.721 -0.281 0.586 1.139 -1.385 -0.915 -0.171 0.227 1.151 -1.869 -0.641 -2.377 -2.601 -0.366 0.016 0.245 0.344 -1.169 -0.821 -0.421 -0.013 0.552 -0.813 -1.814 -0.27 65 84
-0.566 -0.297 -0.765 -1.265 -0.229 -0.5 -0.172 -0.093 -0.131 -0.565 1.216 0.75 -0.085 3.485 2.159 -0.069 2.832 -0.255 -1.69 -0.122 -1.335 -1.294 -0.71 -0.872 -2.04 -1.013 1.489 -0.069 -0.147 -0.203 -0.348 -0.404 -0.143 -0.449 -0.144 -0.069 -0.107 -0.139 -0.085 0.317 0.316 1.271 0.244 -0.67 -1.69 -1.057 3.498 2.427 0.157 2.243 2.763 2.047 -0.041 0.03 0.082 2.844 1.752 -0.012 2.68 2.789 0.164 -2.167 -0.988 -0.765 -0.721 -2.428 -2.449 -2.446 -1.385 -0.915 -2.069 -2.162 -2.221 -1.869 -0.454 -0.32 -0.6 -0.721 -1.47 -1.817 -1.888 -0.832 -0.821 -0.421 -1.732 1.005 -1.317 -0.19 2.36 65 85
-0.217 -0.297 2.463 -1.265 -0.229 -0.5 -0.172 -0.093 -0.131 -0.565 -0.45 -0.096 -0.085 -0.248 -0.214 -0.069 0.07 -0.176 -0.14 -0.223 -0.415 -0.217 0.056 -1.211 0.275 -0.238 -0.282 -0.069 -0.147 -0.203 -0.348 -0.404 -0.143 -0.449 -0.144 -0.069 -0.107 -0.139 -0.085 -0.38 -0.354 0.038 -0.263 0.618 0.276 -0.289 -0.512 -0.27 0.596 0.985 -0.923 -0.186 -0.38 1.166 1.398 0.833 -0.562 1.493 -0.023 -0.799 0.412 0.796 1.428 -0.765 -0.721 1.74 -1.146 1.287 0.239 -0.915 0.318 0.328 -0.123 0.781 0.566 -0.461 0.184 -0.53 -1.074 -1.57 -1.762 -0.26 0.036 -0.421 -0.055 0.318 -0.321 -0.052 1.83 65 86
0.363 -0.297 -0.765 0.973 -0.229 -0.5 -0.172 -0.093 -0.131 -0.565 -0.45 -0.096 -0.085 -0.248 -0.214 -0.069 0.406 -0.5 0.219 -0.223 0.591 0.522 0.057 0.088 1.303 0.801 -0.282 -0.069 -0.147 -0.203 -0.348 0.192 -0.143 -0.449 -0.144 -0.069 -0.107 -0.139 -0.085 -0.38 -0.354 0.639 0.394 0.072 -0.234 0.895 -0.371 1.384 0.041 0.147 -0.516 1.196 -0.325 -0.091 -0.26 -1.048 0.962 -0.272 0.389 -1.112 -0.106 0.257 0.097 -0.12 0.394 0.028 -0.061 0.709 -0.267 -0.013 0.006 -0.122 0.611 1.327 -0.228 0.351 -0.125 0.743 0.251 -0.235 -0.431 -0.038 0.089 0.141 -0.894 -0.234 -0.027 0.18 2.11 65 88
-0.45 -0.297 -0.765 -0.705 -0.229 -0.5 -0.172 -0.093 -0.131 -0.565 -0.45 0.75 -0.085 -0.248 -0.214 -0.069 1.581 -0.209 -1.048 -0.132 -0.543 -0.915 -0.658 -0.453 -1.227 -0.364 -0.282 -0.069 -0.147 -0.203 -0.348 -0.404 -0.143 -0.449 -0.144 -0.069 -0.107 -0.139 -0.085 -0.38 -0.354 0.912 0.473 0.357 -0.977 -1.057 0.08 -0.27 0.376 -0.655 0.025 -0.155 -0.344 0.26 0.082 -0.146 -0.296 -0.012 -0.487 -0.208 0.164 -0.905 0.596 -0.765 -0.721 -1.149 -0.125 0.195 0.573 -0.915 -0.988 -0.177 0.15 0.755 -0.709 -0.413 -0.559 -0.709 -1.019 -1.885 -1.928 -0.732 -0.56 -0.421 -1.359 0.695 -0.994 -0.103 1.79 65 94
-0.101 -0.297 -0.119 -0.705 -0.229 -0.5 -0.172 -0.093 -0.131 -0.565 -0.45 0.75 -0.085 -0.248 2.159 -0.069 0.386 -0.321 -0.133 -0.094 -0.602 -0.671 -0.529 -0.2 -0.255 0.243 -0.282 -0.069 -0.147 -0.203 -0.348 -0.404 -0.143 -0.449 -0.144 -0.069 -0.107 -0.139 -0.085 -0.38 -0.354 0.958 0.035 0.338 1.054 -0.088 -0.326 0.773 -0.998 -1.083 0.097 0.831 -0.348 -1.2 0.514 0.113 0.48 0.294 -0.979 0.036 0.511 0.537 0.298 1.574 -0.721 0.309 1.233 -0.668 0.273 2.368 0.27 1.255 -0.516 -0.448 -0.071 0.337 0.401 -0.372 -0.646 -0.977 -0.961 0.627 -0.192 -0.14 0.853 0.552 -0.813 0.2 1.08 65 96
-0.566 -0.297 -0.765 -1.265 -0.229 -0.5 -0.172 -0.093 -0.131 -0.565 -0.45 0.75 -0.085 -0.248 -0.214 -0.069 2.171 -0.162 -1.69 -0.144 -0.533 -1.019 -0.769 -0.453 -2.04 -0.312 -0.282 -0.069 -0.147 -0.203 -0.348 -0.404 -0.143 -0.449 -0.144 -0.069 -0.107 -0.139 -0.085 -0.38 -0.354 0.874 0.313 -1.197 -2.551 -1.057 3.498 2.427 2.801 2.243 2.763 2.047 2.232 2.795 0.082 2.844 1.752 -0.012 2.68 2.789 0.164 -2.167 -0.988 -0.765 -0.721 -2.428 -2.449 -2.446 -1.385 -0.915 -2.069 -2.162 -2.221 -1.869 -0.711 -0.726 -0.678 -0.827 -1.598 -1.939 0.344 -1.087 -0.604 -0.421 -2.014 1.005 -1.317 -0.223 2.01 65 98
-0.45 -0.297 -0.765 0.414 -0.229 0.176 -0.172 -0.093 -0.131 -0.08 -0.45 -0.096 -0.085 -0.248 -0.214 -0.069 -0.12 0.01 -0.323 -0.223 -0.111 -0.463 -0.174 0.811 0.334 0.119 -0.282 -0.069 -0.147 -0.203 -0.348 -0.226 -0.143 0.873 -0.144 -0.069 -0.107 -0.139 -0.085 -0.38 -0.354 0.238 -0.156 0.195 0.427 -0.028 -0.017 0.335 -1.292 -0.284 1.389 -0.717 -1.576 -1.537 -3.118 -0.207 -0.179 4.537 0.02 0.231 -6.063 -0.63 0.189 1.378 2.697 -0.096 0.374 -0.88 0.21 1.785 -0.392 -0.219 -1.179 -0.667 -0.398 0.445 0.078 -0.308 -0.871 -1.586 0.344 -0.365 -0.247 -0.421 0.494 0.076 -0.074 -0.328 0.34 65 99
-1.03 -0.297 -0.765 -1.265 -0.229 0.853 -0.172 -0.093 -0.131 0.404 -0.45 -0.096 -0.085 -0.248 -0.214 -0.069 0.15 0.619 -1.089 -0.223 -1.275 -1.091 -0.141 -2.56 -0.79 -1.715 -0.282 -0.069 -0.147 -0.203 -0.348 -0.404 -0.143 -0.449 -0.144 -0.069 -0.107 -0.139 -0.085 -0.38 -0.354 -1.223 -0.407 -1.111 0.18 -1.057 0.059 0.047 0.157 2.243 2.763 0.104 -0.041 0.03 0.082 -2.28 -0.056 -0.012 -0.985 -2.347 0.164 -0.581 -0.988 -0.765 -0.721 -0.821 0.554 0.241 -1.385 -0.915 -0.711 0.403 0.191 2.212 -0.637 -0.829 -1.118 -0.366 0.016 0.245 0.344 -0.877 -0.821 -0.421 -0.217 1.005 -0.768 -0.998 1.96 65 101
-0.914 -0.297 -0.119 -1.265 -0.229 0.853 -0.172 -0.093 -0.131 0.404 -0.45 -0.096 -0.085 -0.248 -0.214 -0.069 -0.24 0.5 -0.861 -0.223 -1.153 -0.987 -0.053 -0.872 -0.782 -0.905 -0.282 -0.069 -0.147 -0.203 0.652 -0.404 -0.143 -0.449 -0.144 -0.069 -0.107 -0.139 -0.085 -0.38 -0.354 -1.223 -0.417 -0.347 0.453 -1.057 0.059 -1.533 0.157 -0.728 0.045 -1.84 -0.041 0.03 0.082 -0.717 2.195 -0.012 -0.38 -1.8 0.164 -0.575 -0.988 -0.765 -0.721 -0.631 0.699 0.258 -0.795 -0.915 -1.03 -0.32 -0.559 2.488 -0.428 -0.288 -0.911 -1.69 0.016 0.245 0.344 -0.627 -0.821 -0.421 0.424 0.862 -0.587 -0.803 1.92 65 102
-0.914 -0.297 -0.119 -0.146 -0.229 -0.5 -0.172 -0.093 -0.131 -0.565 -0.45 -0.096 -0.085 -0.248 -0.214 -0.069 0.291 0.427 -1.002 -0.223 -0.801 -0.939 -0.208 -0.872 -0.345 -0.821 -0.282 -0.069 -0.147 -0.203 -0.348 -0.404 -0.143 -0.449 -0.144 -0.069 -0.107 -0.139 -0.085 -0.38 -0.354 -1.223 -0.366 -0.903 -0.026 -1.057 1.658 -2.716 0.157 0.018 -0.871 -2.12 -0.041 0.03 0.082 -2.272 -2.155 -0.012 0.188 -2.419 0.164 -1.585 -0.988 -0.765 -0.721 -1.827 -0.579 0.509 2.499 -0.915 -1.655 -0.4 0.499 1.878 -0.605 -0.824 -0.741 -2.045 0.016 0.245 0.344 -0.918 -0.626 -0.421 -0.64 0.243 -0.491 -0.813 0.71 65 104
5.239 -0.297 6.983 3.212 -0.229 -0.5 -0.172 -0.093 -0.131 -0.565 -0.45 5.827 -0.085 -0.248 -0.214 -0.069 1.636 -1.388 3.13 11.584 3.183 3.123 -2.01 0.452 -1.209 2.307 -0.282 -0.069 -0.147 -0.203 -0.348 7.944 -0.143 -0.449 -0.144 -0.069 -0.107 -0.139 -0.085 -0.38 -0.354 1.851 7.53 1.501 -0.067 2.386 1.005 -0.098 0.466 0.689 -0.172 0.034 -0.789 0.694 -1.06 -0.258 -0.142 -0.513 0.805 -0.033 -1.192 1.482 0.399 0.26 1.055 -0.225 -0.74 -0.327 0.022 0.134 1.609 -0.802 -0.294 -0.039 1.356 1.713 1.058 2.537 2.876 2.979 3.188 2.887 2.906 4.331 -0.499 -3.13 3.618 4.048 0.07 65 109
-0.45 -0.297 -0.765 0.414 -0.229 0.853 -0.172 -0.093 -0.131 0.404 -0.45 -0.096 -0.085 -0.248 -0.214 -0.069 -0.46 0.05 -0.248 -0.223 -0.941 -0.497 0.423 -0.872 -0.283 -1.073 -0.282 -0.069 -0.147 -0.203 -0.348 -0.166 -0.143 1.125 -0.144 -0.069 -0.107 -0.139 -0.085 -0.38 -0.354 -0.063 -0.2 0.357 0.337 -1.057 -0.013 1.149 0.157 -0.049 -0.251 -0.998 -0.041 0.03 0.082 0.574 -0.209 -0.012 0.197 0.041 0.164 -0.507 -0.988 -0.765 -0.721 0.103 0.213 0.223 0.392 -0.915 -0.518 -0.725 -0.173 0.43 -0.36 0.091 0.169 -0.279 -1.274 -1.933 0.344 0.2 -0.527 -0.421 0.1 0.076 0.2 -0.244 -0.4 65 110
-1.262 -0.297 -0.119 -0.705 -0.229 -0.5 -0.172 -0.093 -0.131 -0.565 -0.45 -0.096 -0.085 -0.248 -0.214 -0.069 1.581 0.891 -1.69 -0.223 -1.385 -1.284 -0.507 -4.243 -2.04 -3.243 -0.282 -0.069 -0.147 -0.203 -0.348 -0.404 -0.143 -0.449 -0.144 -0.069 -0.107 -0.139 -0.085 -0.38 -0.354 -1.223 -0.821 -3.219 -4.639 -1.057 -1.416 0.047 0.157 -1.846 2.397 0.104 -0.041 0.03 0.082 0.282 -0.056 -0.012 -1.828 0.221 0.164 1.073 -0.988 -0.765 -0.721 0.844 1.372 -1.87 -1.385 -0.915 0.796 1.219 -2.052 -1.869 -2.558 -1.921 -2.179 -0.366 0.016 0.245 0.344 -1.169 -0.821 -0.421 -3.436 0.552 -0.813 -1.375 -0.64 65 113
-0.914 -0.297 -0.765 -0.705 -0.229 -0.5 -0.172 -0.093 -0.131 -0.565 -0.45 -0.942 -0.085 -0.248 -0.214 -0.069 -0.24 0.653 -0.896 -0.321 0.392 -0.504 0.273 0.811 1.217 0.243 -0.282 -0.069 -0.147 -0.203 -0.348 -0.404 -0.143 -0.449 -0.144 -0.069 -0.107 -0.139 -0.085 -0.38 -0.354 -1.223 -0.821 -0.815 -2.185 -0.466 0.004 -0.324 -1.001 -0.653 0.139 -0.2 -0.61 -1.181 -3.118 0.026 -0.338 -2.441 -0.484 -0.036 -2.362 -0.635 0.839 1.312 5.195 -0.879 -0.38 -0.719 0.309 1.989 -0.758 -0.395 -0.671 -0.295 -3.5 -1.83 -1.413 -0.366 0.016 0.245 0.344 -1.064 -0.733 -0.421 -2.211 0.695 -0.994 -0.857 0.87 65 114
-0.682 -0.297 -0.765 -0.146 -0.229 -0.5 -0.172 -0.093 -0.131 -0.565 -0.45 -0.942 -0.085 -0.248 -0.214 -0.069 -0.37 0.361 -0.573 -0.363 0.766 -0.22 0.537 -0.2 1.245 0.272 -0.282 -0.069 -0.147 -0.203 -0.348 -0.404 -0.143 -0.449 -0.144 -0.069 -0.107 -0.139 -0.085 -0.38 -0.354 -0.716 -0.749 -0.339 -0.652 0.018 -0.017 -0.393 -0.871 0.583 0.087 -0.256 -0.648 -1.045 -1.816 -0.043 -0.39 -1.453 0.866 -0.105 -1.334 -0.505 0.5 0.646 1.957 -0.744 -0.483 -0.686 0.15 1.057 -0.646 -0.483 -0.642 -0.342 -0.496 -1.601 -0.927 -1.768 0.016 0.245 0.344 -0.959 -0.648 -0.224 -1.218 0.385 -0.672 -0.524 0.24 65 115
-1.146 -0.297 -0.765 -0.146 -0.229 -0.5 -0.172 -0.093 -0.131 -0.565 -0.45 -0.942 -0.085 -0.248 -0.214 -0.069 -1.645 1.54 -0.899 -0.274 -0.522 -0.715 0.743 0.811 -0.071 -1.136 -0.282 -0.069 -0.147 -0.203 -0.348 -0.285 -0.143 -0.449 -0.144 -0.069 -0.107 -0.139 -0.085 -0.38 -0.354 -1.223 -0.738 -1.766 -0.209 -1.057 -0.172 0.047 0.157 -1.67 -0.449 0.104 -0.041 0.03 0.082 0.859 -0.056 -0.012 -1.596 0.799 0.164 -0.262 -0.988 -0.765 -0.721 -0.498 1.413 -0.028 -1.385 -0.915 -0.439 1.137 -0.051 -0.032 -0.325 0.021 -1.713 -0.366 0.016 0.245 0.344 -1.169 -0.821 -0.421 0.825 0.385 -0.672 -1.305 0.11 65 117
-0.333 -0.297 -0.765 0.973 -0.229 -0.5 -0.172 -0.093 -0.131 -0.565 -0.45 -0.096 -0.085 -0.248 -0.214 -0.069 -0.02 -0.09 -0.283 -0.223 -0.513 -0.302 0.255 -0.453 0.231 -0.428 -0.282 -0.069 -0.147 -0.203 -0.348 0.192 -0.143 -0.449 -0.144 -0.069 -0.107 -0.139 -0.085 -0.38 -0.354 0.4 -0.008 -0.561 0.363 -1.057 -0.629 1.475 1.214 0.348 -0.449 1.27 -1.253 1.136 0.082 -1.084 1.029 -0.012 0.609 -1.148 0.164 0.486 0.86 -0.765 -0.721 0.26 -0.821 0.175 -0.406 -0.915 0.202 -0.771 0.131 0.785 -0.236 0.339 -0.184 -0.492 -0.609 -1.794 -1.896 -0.248 -0.084 -0.421 -0.344 -0.234 -0.027 -0.14 0.54 65 118
-0.798 -0.297 -0.119 -1.265 -0.229 -0.5 -0.172 -0.093 -0.131 -0.565 1.216 -0.096 -0.085 1.619 -0.214 -0.069 1.581 0.069 -1.156 -0.176 -1.103 -1.203 -0.54 -0.872 -1.092 -0.974 0.692 -0.069 -0.147 -0.203 -0.348 -0.404 -0.143 -0.449 -0.144 -0.069 -0.107 -0.139 -0.085 0.317 0.278 0.224 0 -0.852 -0.479 -1.057 -0.313 -2.469 0.157 -1.466 0.26 0.341 -0.041 0.03 0.082 -0.697 -0.983 -0.012 -0.735 -0.226 0.164 -0.026 -0.988 -0.765 -0.721 0.392 0.251 0.108 0.055 -0.915 -0.429 0.799 -0.369 0.183 -0.315 -0.129 -0.604 -1.897 -1.896 0.245 0.344 -0.832 -0.696 -0.421 -0.647 0.915 -0.951 -0.597 2.43 65 120
-0.682 -0.297 1.172 0.414 -0.229 0.853 -0.172 -0.093 -0.131 0.404 -0.45 -0.096 -0.085 -0.248 -0.214 -0.069 -0.745 0.308 -0.457 -0.223 -1.217 -0.772 0.313 -0.872 -0.852 -1.223 -0.282 -0.069 -0.147 -0.203 0.986 -0.047 -0.143 0.936 -0.144 -0.069 -0.107 -0.139 -0.085 -0.38 -0.354 -1.223 -0.667 -0.339 -0.305 -1.057 0.214 -1.081 0.157 1.435 -2.116 -2.52 -0.041 0.03 0.082 0.833 1.32 -0.012 1.657 3.17 0.164 -0.589 -0.988 -0.765 -0.721 1.07 0.09 0.518 -1.224 -0.915 0.693 -1.799 1.713 -1.664 0.014 0.155 -0.506 -1.366 -1.728 0.245 0.344 -0.23 -0.821 -0.421 0.515 -0.352 0.742 -0.487 2.92 65 124
-1.262 -0.297 -0.765 0.414 -0.229 -0.5 -0.172 -0.093 -0.131 -0.565 -0.45 -0.942 -0.085 -0.248 -0.214 -0.069 -1.495 1.845 -1.089 -0.262 -0.75 -0.857 0.482 0.811 0.044 -1.013 -0.282 -0.069 -0.147 -0.203 -0.348 -0.106 -0.143 -0.449 -0.144 -0.069 -0.107 -0.139 -0.085 -0.38 -0.354 -1.223 -0.821 -1.197 0.048 -1.057 -0.629 0.047 0.157 -2.229 0.292 0.104 -0.041 0.03 0.082 2.844 -0.056 -0.012 -2.207 2.789 0.164 0.554 -0.988 -0.765 -0.721 0.329 1.842 -0.528 -1.385 -0.915 0.26 1.502 -0.499 -1.869 -1.096 -1.947 -2.164 -0.366 0.016 0.245 0.344 -1.169 -0.821 -0.421 -0.161 0.076 -0.349 -1.579 -2.88 65 125
-0.914 -0.297 -0.765 -0.705 -0.229 0.176 -0.172 -0.093 -0.131 -0.08 -0.45 -0.096 -0.085 -0.248 -0.214 -0.069 -0.24 0.5 -0.861 -0.223 -1.153 -0.987 -0.053 -0.872 -0.782 -0.905 -0.282 -0.069 -0.147 -0.203 -0.348 -0.404 -0.143 -0.134 -0.144 -0.069 -0.107 -0.139 -0.085 -0.38 -0.354 -1.223 -0.417 -0.347 0.453 -1.057 0.059 0.901 0.157 -0.725 0.045 -1.84 -0.041 0.03 0.082 -1.517 6.074 -0.012 -0.42 -0.19 0.164 -0.747 -0.988 -0.765 -0.721 -0.857 0.303 0.384 -1.219 -0.915 -1.002 -0.274 -0.379 1.446 -0.609 -0.233 -1.013 -1.748 0.016 0.245 0.344 -0.627 -0.821 -0.421 0.424 0.695 -0.72 -0.803 2.19 65 126
-1.378 -0.297 -0.119 -0.705 -0.229 -0.5 -0.172 -0.093 -0.131 -0.565 -0.45 -0.942 -0.085 -0.248 -0.214 -0.069 -1.901 2.594 -1.206 -0.251 -0.87 -0.984 0.201 -1.716 -0.653 -1.759 -0.282 -0.069 -0.147 -0.203 -0.348 -0.404 -0.143 -0.449 -0.144 -0.069 -0.107 -0.139 -0.085 -0.38 -0.354 -1.223 -0.778 -1.193 -0.234 -1.057 -2.042 0.047 0.157 1.553 -2.85 0.104 -0.041 0.03 0.082 0.282 -0.056 -0.012 2.051 0.221 0.164 0.812 -0.988 -0.765 -0.721 0.546 -1.921 3.343 -1.385 -0.915 1.05 -2.014 2.358 -1.869 -1.569 -1.523 -2.572 -0.366 0.016 0.245 0.344 -1.169 -0.821 -0.421 -0.013 0.552 -0.813 -1.814 -2.14 65 127
0.828 -0.297 -0.765 0.973 -0.229 -0.5 -0.172 -0.093 -0.131 -0.565 -0.45 -0.096 -0.085 -0.248 -0.214 -0.069 0.581 -0.673 0.523 -0.223 1.441 1.077 -0.102 0.25 1.834 1.376 -0.282 -0.069 -0.147 -0.203 -0.348 0.192 -0.143 -0.449 -0.144 -0.069 -0.107 -0.139 -0.085 -0.38 -0.354 0.677 0.661 0.384 -0.617 1.193 -0.285 1.339 -0.142 0.247 -0.399 1.159 -0.496 -0.282 -0.324 -0.845 0.926 -0.321 0.499 -0.909 -0.156 0.178 0.413 0.066 0.516 -0.052 -0.07 0.732 0.1 0.247 -0.059 -0.131 0.632 1.35 -0.228 0.351 -0.107 0.909 0.969 0.461 0.077 -0.038 0.089 0.141 -1.232 -0.234 -0.027 0.24 2.18 65 129
-0.914 -0.297 -0.765 -1.265 -0.229 -0.5 -0.172 -0.093 -0.131 -0.565 -0.45 -0.096 -0.085 -0.248 -0.214 -0.069 0.291 0.427 -1.002 -0.223 -0.801 -0.939 -0.208 -0.872 -0.345 -0.821 -0.282 -0.069 -0.147 -0.203 -0.348 -0.404 -0.143 -0.449 -0.144 -0.069 -0.107 -0.139 -0.085 -0.38 -0.354 -1.223 -0.419 -0.903 -0.026 -1.057 3.498 2.427 0.157 2.243 2.763 2.047 -0.041 0.03 0.082 2.844 1.752 -0.012 2.68 2.789 0.164 -2.167 -0.988 -0.765 -0.721 -2.428 -2.449 -2.446 -1.385 -0.915 -2.069 -2.162 -2.221 -1.869 -1.163 -1.712 -0.745 -2.045 0.016 0.245 0.344 -0.918 -0.626 -0.421 -0.64 1.005 -1.317 -0.813 1.65 65 130
-1.727 3.002 -0.119 -1.265 -0.229 -0.5 -0.172 -0.093 -0.131 -0.565 -0.45 -0.942 -0.085 -0.248 -0.214 -0.069 -3.421 -2.356 -1.69 -0.227 -1.189 -1.32 -1.819 -4.243 -2.04 -3.243 -0.282 -0.069 -0.147 -0.203 -0.348 -0.404 -0.143 -0.449 -0.144 -0.069 -0.107 -0.139 -0.085 -0.38 -0.354 -1.223 -0.787 -3.219 -4.639 -1.057 -3.38 0.047 0.157 -0.552 0.292 0.104 -0.041 0.03 0.082 0.282 -0.056 -0.012 -0.374 0.221 0.164 0.554 -0.988 -0.765 -0.721 0.329 -2.449 -2.446 -1.385 -0.915 0.26 -2.162 -2.221 -1.869 -0.677 -3.724 -1.867 -0.366 0.016 0.245 0.344 -1.169 -0.821 -0.421 -3.436 0.862 -1.137 -2.805 2.8 65 132
-0.333 -0.297 -0.765 -0.146 -0.229 -0.5 -0.172 -0.093 -0.131 -0.565 -0.45 0.75 -0.085 -0.248 2.159 -0.069 1.126 -0.255 -0.673 -0.118 -0.523 -0.833 -0.586 -0.453 -0.302 -0.303 -0.282 -0.069 -0.147 -0.203 -0.348 -0.404 -0.143 -0.449 -0.144 -0.069 -0.107 -0.139 -0.085 -0.38 -0.354 1.188 0.505 -0.016 -0.209 -1.057 0.097 -0.946 -2.487 0.404 0.401 -0.707 -1.935 -2.734 0.082 -0.038 -0.81 -0.012 0.67 -0.1 0.164 -0.79 2.971 2.735 -0.721 -1.033 -1.229 -1.527 1.471 3.98 -0.891 -1.12 -1.396 -0.211 -0.243 0.29 0.006 -0.369 -0.603 -1.355 -1.803 -0.335 -0.323 -0.421 -0.668 0.385 -0.672 -0.063 0.82 65 137
0.363 -0.297 -0.765 0.973 -0.229 0.853 -0.172 -0.093 -0.131 0.404 -0.45 -0.096 -0.085 -0.248 -0.214 -0.069 0.406 -0.5 0.272 -0.223 1.723 0.507 -0.502 0.179 2.017 1.26 -0.282 -0.069 -0.147 -0.203 -0.348 0.192 -0.143 3.076 -0.144 -0.069 -0.107 -0.139 -0.085 -0.38 -0.354 0.43 0.198 0.77 -0.234 0.921 -0.075 0.061 -0.173 -0.58 1.446 -0.126 -0.31 -0.76 -0.964 -0.604 -0.119 0.267 -0.179 0.046 -1.124 -0.545 1E-3 0.011 1.08 0.486 1.178 -0.749 0.349 0.8 0.027 0.287 -0.722 0.057 -0.262 0.544 0.334 0.513 0.721 0.119 -0.111 -0.26 -0.159 0.008 -0.675 -0.234 0.523 -0.093 2.19 65 139
0.015 -0.297 -0.765 0.414 -0.229 0.853 -0.172 -0.093 -0.131 0.404 -0.45 -0.096 -0.085 -0.248 -0.214 -0.069 0.225 -0.321 0.023 -0.223 0.865 0.095 -0.348 0.811 1.409 0.891 -0.282 -0.069 -0.147 -0.203 -0.348 -0.226 -0.143 1.817 -0.144 -0.069 -0.107 -0.139 -0.085 -0.38 -0.354 0.41 0.046 0.841 0.077 0.658 -0.041 0.054 -0.242 -0.331 1.172 -0.66 -1.132 -0.384 -0.097 -0.512 -0.414 1.61 0.059 0.19 -1.091 -0.567 0.046 0.133 0.225 0.251 1.011 -0.438 0.498 0.542 -0.175 0.111 -0.408 -0.023 -0.262 0.544 0.333 0.394 0.058 -0.273 -0.605 -0.26 -0.159 -0.092 -0.203 0.076 0.2 -0.119 2.84 65 140
-0.914 -0.297 -0.119 -1.265 -0.229 0.176 -0.172 -0.093 -0.131 -0.08 -0.45 -0.096 -0.085 -0.248 -0.214 -0.069 -0.24 0.5 -0.861 -0.223 -1.153 -0.987 -0.053 -0.872 -0.782 -0.905 -0.282 -0.069 -0.147 -0.203 0.096 -0.404 -0.143 -0.449 -0.144 -0.069 -0.107 -0.139 -0.085 -0.38 -0.354 -1.223 -0.417 -0.347 0.453 -1.057 0.059 0.152 0.157 -0.728 0.045 -1.84 -0.041 0.03 0.082 1.13 -1.197 -0.012 -0.39 -2.52 0.164 -0.777 -0.988 -0.765 -0.721 -0.879 0.264 0.739 0.645 -0.915 -1.023 -0.309 -0.309 3.269 -0.6 -0.439 -1.088 -1.719 0.016 0.245 0.344 -0.627 -0.821 -0.421 0.424 0.862 -0.862 -0.803 1.26 65 142
-1.146 -0.297 -0.119 -0.705 -0.229 -0.5 -0.172 -0.093 -0.131 -0.565 1.216 -0.942 -0.085 -0.248 -0.214 -0.069 -0.185 0.891 -1.186 -0.223 -1.225 -1.08 0.018 -1.716 -0.73 -1.738 -0.282 -0.069 -0.147 -0.203 -0.348 -0.404 -0.143 -0.449 -0.144 -0.069 -0.107 -0.139 -0.085 0.317 0.126 -1.223 -0.821 -1.164 -0.209 -1.057 -1.131 0.047 0.157 -0.323 -0.77 0.104 -0.041 0.03 0.082 0.282 -0.056 -0.012 -0.127 0.221 0.164 0.973 -0.988 -0.765 -0.721 0.745 -0.38 1.298 -1.385 -0.915 0.689 -0.216 0.688 -1.869 -0.274 -1.386 -2.071 -0.366 0.016 0.245 0.344 -1.169 -0.821 -0.421 0.487 0.552 -0.813 -1.248 0.03 65 143
-0.101 -0.297 -0.119 -0.705 -0.229 0.853 -0.172 -0.093 -0.131 0.404 1.216 -0.942 -0.085 -0.248 -0.214 -0.069 0.15 -0.255 -0.05 -0.223 0.976 0.025 -0.44 -0.033 1.53 0.625 -0.282 -0.069 -0.147 -0.203 0.319 -0.404 -0.143 -0.008 0.914 -0.069 -0.107 -0.139 -0.085 0.317 0.392 -0.045 -0.497 0.602 0.18 0.56 -0.144 -0.255 -0.417 0.222 -0.523 0.014 -0.18 -0.185 -0.241 0.779 -0.356 -0.901 0.508 -0.193 0.157 -0.181 0.181 0.219 0.636 -0.457 0.361 -0.486 0.017 0.554 0.363 0.334 1.291 -0.216 0.566 0.238 -0.138 -0.257 -0.607 -1.218 -1.593 -0.69 -0.435 0 -0.358 0.579 -0.172 -0.521 5.02 65 144
-0.798 -0.297 -0.119 0.414 -0.229 -0.5 -0.172 -0.093 -0.131 -0.565 -0.45 -0.942 -0.085 -0.248 -0.214 -0.069 -1.36 0.745 -0.498 -0.312 -0.536 -0.24 1.858 -0.872 0.081 -0.917 -0.282 -0.069 -0.147 -0.203 -0.348 -0.166 0.391 -0.449 -0.144 -0.069 -0.107 -0.139 -0.085 -0.38 -0.354 -1.223 -0.742 -1.062 0.774 -1.057 0.791 0.83 0.157 0.004 -0.755 -0.336 -0.041 0.03 0.082 1.24 -0.5 -0.012 -0.435 0.414 0.164 0.834 -0.988 -0.765 -0.721 1.558 -0.515 0.711 0.186 -0.915 1.809 0.966 -0.144 -1.04 -0.544 0.072 -0.904 -1.894 0.016 0.245 0.344 -0.749 -0.821 -0.421 1.29 0.009 -0.195 -0.857 0.22 65 146
-0.566 -0.297 0.526 -0.146 -0.229 -0.5 -0.172 -0.093 -0.131 -0.565 -0.45 -0.942 -0.085 -0.248 -0.214 -0.069 -0.995 0.361 -0.249 -0.364 0.369 0.013 1.36 0.811 0.983 -0.008 -0.282 -0.069 -0.147 -0.203 -0.348 -0.404 -0.143 -0.449 -0.144 -0.069 -0.107 -0.139 -0.085 -0.38 -0.354 -1.223 -0.605 0.033 0.662 -0.573 -0.718 -0.301 -0.446 1.086 -0.009 -0.17 -1.596 -0.108 1.321 -1.371 -0.477 1.236 1 -1.541 0.42 1.084 0.477 0.437 -0.721 0.116 -0.814 -0.046 0.237 0.182 -0.203 -0.422 -0.41 0.928 1.496 0.923 0.646 -0.94 -1.074 0.245 0.344 -0.854 -0.301 -0.421 0.938 0.127 -0.218 -0.615 2.53 65 147
2.569 -0.297 0.526 3.771 -0.229 -0.5 -0.172 -0.093 -0.131 -0.565 -0.45 -0.096 -0.085 1.619 -0.214 -0.069 0.12 -1.024 3.156 0.538 0.88 2.119 -0.217 0.811 0.523 1.671 6.411 -0.069 -0.147 -0.203 -0.348 6.662 -0.143 -0.449 -0.144 -0.069 -0.107 -0.139 -0.085 -0.38 -0.341 0.91 0.398 1.878 0.418 1.949 -0.405 0.316 0.31 -0.328 0.043 0.329 -0.241 0.171 -0.123 -0.002 0.149 -0.238 -0.13 -0.1 0.033 0.255 0.357 0.183 0.628 0.023 0.284 0.046 0.135 0.412 0.069 0.202 -0.022 0.286 -0.158 0.59 1.271 2.035 2.544 2.411 2.361 2.363 2.426 2.386 1E-3 -2.067 1.949 2.414 7.74 65 150
-0.101 -0.297 -0.119 0.973 -0.229 -0.5 -0.172 -0.093 -0.131 -0.565 1.216 -0.096 -0.085 1.619 -0.214 -0.069 0.386 -0.321 -0.123 -0.08 -0.297 -0.483 -0.527 0.811 0.102 0.089 1.696 -0.069 -0.147 -0.203 -0.348 0.132 -0.143 -0.449 -0.144 -0.069 -0.107 -0.139 -0.085 0.317 0.442 0.642 -0.064 0.289 1.054 -0.289 -0.925 0.178 -1.001 -0.345 -0.014 0.218 0.25 -1.302 1.484 0.062 0.042 1.015 -0.103 -0.064 1.284 0.85 0.056 0.395 -0.721 0.623 0.96 -0.012 -0.105 0.7 0.565 0.551 -0.067 -0.099 -0.109 0.442 0.476 -0.263 -0.443 -0.977 -0.984 0.16 -0.041 -0.421 0.67 -0.377 0.154 0.035 2.27 65 151
0.479 -0.297 1.818 0.414 -0.229 -0.5 -0.172 -0.093 -0.131 -0.565 1.216 -0.096 -0.085 1.619 -0.214 -0.069 0.711 -0.6 0.262 0.043 0.066 0.185 -0.521 -0.033 0.89 0.587 2.681 -0.069 -0.147 -0.203 -0.348 -0.047 -0.143 -0.449 -0.144 -0.069 -0.107 -0.139 -0.085 0.317 0.455 1.174 1.203 1.21 0.055 0.835 -0.849 -1.214 -0.723 1.198 -0.797 -0.987 0.493 -0.854 0.149 0.848 -1.007 0.017 1.608 1.017 0.228 0.586 0.262 0.508 0.179 0.337 -1.558 0.195 1.007 0.873 0.565 -1.376 0.499 -0.573 -0.369 0.383 0.18 0.632 0.505 0.013 -0.272 0.237 0.469 0.161 -0.527 -0.494 0.373 0.303 3.23 65 152
1.408 3.002 -0.119 0.414 0.433 0.853 -0.172 -0.093 -0.131 0.888 -0.45 0.75 -0.085 -0.248 -0.214 -0.069 0.506 -0.858 1.51 0.756 1.233 1.288 -1.105 0.179 -0.475 1.276 -0.282 -0.069 -0.147 0.088 1.652 -0.047 -0.143 2.447 -0.144 -0.069 -0.107 3.455 -0.085 4.499 2.911 1.183 1.376 1.538 0.864 1.46 0.035 -0.296 0.133 -0.555 0.302 0.201 -0.007 0.376 0.345 -0.592 -0.258 -0.046 -0.194 -0.288 0.468 -0.714 -0.289 -0.316 0.406 -0.327 0.412 0.124 0.245 0.177 -0.46 0.103 -0.069 0.333 0.513 0.956 1.157 1.6 1.721 1.519 1.5 1.479 0.945 1.059 0.522 -0.534 0.79 -0.314 5.81 65 154
-0.333 -0.297 0.526 -0.146 -0.229 -0.5 2.427 -0.093 -0.131 -0.08 -0.45 -0.096 -0.085 -0.248 -0.214 -0.069 -0.64 -0.01 -0.026 -0.223 -0.734 -0.362 0.453 -0.453 -0.126 -0.303 -0.282 -0.069 -0.147 -0.203 -0.348 -0.285 -0.143 -0.449 -0.144 -0.069 -0.107 -0.139 -0.085 -0.38 -0.354 -0.419 -0.525 0.343 0.016 -1.057 0.031 -0.465 0.445 0.345 -0.923 -0.538 0.663 0.434 0.082 -0.294 -0.213 -0.012 0.475 0.488 0.164 -0.763 1.188 -0.765 -0.721 -0.063 -0.483 0.142 0.187 -0.915 -0.571 -0.705 0.853 -0.24 -0.031 0.103 0.38 -0.844 -1.034 -1.531 -1.933 0.295 -0.323 -0.421 0.522 0.19 -0.12 -0.11 0.86 65 156
-0.682 3.002 -0.119 -0.705 -0.229 -0.5 5.027 -0.093 -0.131 0.404 -0.45 -0.096 -0.085 -0.248 -0.214 -0.069 -0.37 0.248 -0.549 -0.223 -0.961 -0.76 0.115 -1.716 -0.383 -0.958 -0.282 -0.069 -0.147 -0.203 -0.348 -0.404 -0.143 -0.449 -0.144 -0.069 -0.107 -0.139 -0.085 -0.38 -0.354 -1.223 -0.339 -0.676 0.414 -1.057 0.059 -0.786 0.157 -0.549 -0.795 -1.908 5.837 0.03 0.082 -0.832 -0.412 -0.012 -0.429 1.079 0.164 -0.624 -0.985 -0.765 -0.721 -0.567 0.525 0.126 0.561 -0.915 -0.991 -0.384 0.698 -0.085 0.325 0.426 0.569 -0.871 -1.702 0.245 0.344 -0.219 -0.637 -0.421 0.459 0.732 -0.432 -0.513 2.12 65 157
-0.101 -0.297 -0.119 -0.146 -0.229 1.53 -0.172 -0.093 -0.131 0.888 1.216 -0.096 -0.085 1.619 -0.214 -0.069 0.075 -0.295 -0.008 -0.088 -0.437 -0.478 -0.393 -0.453 -0.221 -0.257 1.718 -0.069 -0.147 -0.203 0.652 -0.285 -0.143 1.44 -0.144 -0.069 -0.107 -0.139 -0.085 0.317 0.581 0.326 -0.468 0.025 1.218 -1.057 -0.099 -1.329 -2.968 0.208 -0.824 -0.526 0.372 0.533 0.082 -0.789 0.481 -0.012 1.119 0.64 0.164 -0.175 1.596 1.845 -0.721 -0.294 -0.901 -0.217 0.126 1.53 -0.122 -0.716 1.134 -0.338 1.297 0.798 0.558 -0.394 -0.169 -0.608 -1.039 0.158 0.22 -0.421 0.635 0.269 0.425 0.11 3.61 65 161
-0.217 -0.297 0.526 -0.705 -0.229 -0.5 -0.172 -0.093 -0.131 -0.565 1.216 0.75 -0.085 1.619 2.159 -0.069 1.581 -0.394 -0.624 -0.039 -0.83 -1.121 -0.916 0.811 -1.114 0.08 0.993 -0.069 -0.147 -0.203 -0.348 -0.404 -0.143 -0.449 -0.144 -0.069 -0.107 -0.139 -0.085 0.317 0.278 1.41 0.578 0.337 -0.048 -0.466 -0.484 -0.686 -0.559 -1.446 -0.162 0.03 -0.191 -1.037 -3.201 1.346 -0.51 -4.195 -1.373 0.917 0.164 0.559 0.971 0.275 5.001 -0.352 -0.289 -0.182 0.431 2.99 -0.352 1.434 -0.193 -0.704 2.191 0.569 1.122 0.31 -0.008 -0.746 -0.964 0.002 -0.229 -0.421 0.029 0.462 -0.448 0.266 3.26 65 162
0.479 -0.297 -0.765 -0.705 -0.229 6.266 -0.172 -0.093 -0.131 4.279 6.216 2.442 14.237 3.485 2.159 -0.069 -0.69 -0.56 1.043 0.258 -1.436 -0.293 -0.43 -1.716 -1.043 -1.041 3.453 -0.069 -0.147 -0.203 -0.348 -0.404 -0.143 2.321 -0.144 -0.069 -0.107 -0.139 -0.085 2.408 9.605 1.12 -0.766 0.105 -0.713 -1.057 0.588 1.144 0.157 -0.524 0.198 -0.27 -2.314 0.03 0.082 0.633 0.744 -0.012 -0.49 0.265 0.164 -0.028 0.655 -0.765 -0.721 -0.123 0.972 0.467 -0.623 -0.915 -0.925 -0.554 -0.218 0.316 2.429 1.142 1.413 1.45 0.234 0.161 0.216 3.526 -0.354 -0.421 2.318 0.695 1.753 0.763 4.23 65 163
-0.217 -0.297 -0.765 0.414 -0.229 2.206 -0.172 -0.093 -0.131 1.373 -0.45 -0.942 -0.085 -0.248 -0.214 -0.069 -1.16 0.089 0.254 -0.403 -0.081 0.588 2.637 -0.453 0.572 -0.289 -0.282 -0.069 -0.147 -0.203 -0.348 -0.404 -0.143 2.51 6.552 -0.069 12.411 -0.139 -0.085 -0.38 -0.354 -1.223 -0.787 0.143 0.787 -1.057 -0.285 0.38 -3.118 0.309 -0.152 -0.166 0.286 0.428 0.082 -0.471 0.89 -0.012 -0.445 0.67 0.164 0.298 1.128 1.439 -0.721 2.181 0.261 -0.41 -0.889 0.96 1.986 1.315 0.404 -0.174 0.235 0.062 -0.327 -0.705 -0.768 -1.663 -1.651 0.09 -0.041 -0.421 1.6 0.152 0.724 -0.049 3.58 65 164
1.176 -0.297 1.818 2.092 -0.229 0.176 -0.172 -0.093 -0.131 -0.08 -0.45 0.75 -0.085 -0.248 -0.214 -0.069 0.246 -0.765 1.321 0.222 1.231 1.091 -0.586 0.811 -0.168 1.104 -0.282 -0.069 -0.147 -0.203 1.208 2.16 -0.143 2.572 2.323 -0.069 -0.107 -0.139 -0.085 -0.38 -0.354 0.972 1.387 1.481 0.842 1.395 0.042 -0.227 1.236 0.471 -0.634 0.162 -0.044 -0.158 -0.263 0.331 -0.094 0.247 0.701 -0.062 -0.126 0.676 0.262 -0.36 0.686 0.21 -0.392 0.451 0.237 0.47 1.341 -0.527 0.504 0.3 1.363 0.458 1.131 1.322 1.409 0.883 0.866 0.999 1.075 0.67 0.466 -1.397 1.709 0.922 1.69 65 166
-0.566 -0.297 -0.765 -0.146 -0.229 0.853 -0.172 -0.093 -0.131 0.404 -0.45 -0.096 -0.085 -0.248 -0.214 -0.069 -0.24 0.122 -0.445 -0.223 -0.887 -0.636 0.137 -0.453 -0.243 -0.312 -0.282 -0.069 -0.147 -0.203 -0.348 -0.255 -0.143 0.433 -0.144 -0.069 -0.107 -0.139 -0.085 -0.38 -0.354 -1.223 -0.355 -1.33 0.453 -1.057 -0.082 1.268 0.91 -0.831 -0.261 2.047 -2.314 0.583 0.082 0.328 0.955 -0.012 -0.445 -0.791 0.164 -0.518 -0.868 -0.765 -0.721 0.593 0.853 -0.198 -0.567 -0.915 -0.015 -0.186 0.392 0.559 -0.243 -0.114 -0.036 -0.912 -1.294 0.245 0.344 -0.062 -0.538 -0.421 0.374 0.385 -0.122 -0.379 1.75 65 167
-0.333 -0.297 -0.119 -0.146 -0.229 0.176 -0.172 -0.093 -0.131 -0.08 -0.45 -0.096 -0.085 -0.248 -0.214 -0.069 -0.02 -0.09 -0.241 -0.223 0.181 -0.27 -0.226 0.811 0.639 0.092 -0.282 -0.069 -0.147 -0.203 0.096 -0.404 -0.143 0.307 -0.144 -0.069 -0.107 -0.139 -0.085 -0.38 -0.354 0.14 -0.219 0.192 0.363 0.139 -0.037 -0.198 -0.107 0.924 -0.177 -0.468 -0.71 0.746 0.911 -1.027 -0.746 -0.656 1.251 -1.122 1.102 -0.654 0.247 0.322 -0.721 0.07 -0.08 -0.076 0.767 -0.482 -0.126 -0.642 -0.352 1.262 -0.394 0.352 0.234 -0.528 -0.898 -1.329 -1.595 -0.615 -0.29 -0.256 0.255 0.243 -0.216 -0.077 1.57 65 169
0.131 -0.297 -0.765 0.973 -0.229 2.206 -0.172 -0.093 -0.131 1.373 -0.45 -0.096 -0.085 -0.248 -0.214 -0.069 -0.705 -0.282 0.629 -0.223 -0.588 0.194 0.738 -0.2 0.039 0.115 -0.282 -0.069 -0.147 -0.203 -0.348 0.43 -0.143 4.083 -0.144 -0.069 -0.107 -0.139 -0.085 -0.38 -0.354 0.109 -0.252 -0.669 -0.167 0.231 -0.048 0.192 0.614 0.384 0.035 -0.645 -0.562 6.745 -3.118 0.29 0.507 -2.842 0.496 -0.914 -0.945 -0.317 0.482 -0.765 2.871 0.596 0.174 0.41 -0.349 -0.915 -0.411 -1.054 -0.762 0.832 -0.196 0.429 0.758 0.478 -0.239 -0.335 -0.733 1.489 0.176 -0.321 0.473 -0.234 1.073 0.319 1.7 65 170
-0.101 -0.297 -0.119 -0.146 -0.229 0.176 -0.172 -0.093 -0.131 -0.08 1.216 -0.096 -0.085 -0.248 -0.214 -0.069 0.386 -0.321 -0.163 -0.074 -0.037 -0.445 -0.639 0.811 -0.969 -0.021 -0.282 -0.069 -0.147 -0.203 0.096 -0.315 -0.143 0.244 -0.144 -0.069 -0.107 -0.139 -0.085 0.317 0.404 0.626 -0.008 0.602 1.054 -0.289 0.031 0.121 -0.454 -0.49 0.058 -0.446 -0.353 0.226 0.786 -0.066 -0.07 0.733 -0.194 -0.544 0.505 -0.785 0.814 0.898 -0.721 -0.564 0.293 0.918 0.291 0.209 -0.653 -0.089 0.497 0.288 1.035 0.558 0.629 0.048 -0.447 -0.722 -0.927 -0.3 -0.078 -0.256 0.684 0.243 -0.216 0.053 1.1 65 172
0.363 -0.297 -0.765 -0.705 -0.229 -0.5 -0.172 -0.093 4.491 -0.565 -0.45 1.596 -0.085 -0.248 -0.214 -0.069 1.836 -0.646 -0.885 0.155 -0.695 -0.32 -0.781 0.811 -1.423 0.017 -0.282 -0.069 -0.147 -0.203 -0.348 -0.404 -0.143 -0.449 -0.144 -0.069 -0.107 -0.139 -0.085 -0.38 -0.354 0.201 -0.821 -0.8 -0.932 -0.088 -0.313 0.173 0.308 -0.708 0.216 0.162 -0.014 0.063 0.121 0.167 -0.105 0.012 -0.741 0.177 0.253 2.7 -0.988 -0.765 -0.721 0.458 1.256 1.572 -0.334 -0.915 2.345 3.177 1.477 -0.265 0.019 -0.276 -0.171 0.857 -0.382 -0.201 -0.541 -0.189 -0.463 -0.421 -1.049 0.86 -1.251 0.573 5.48 65 173
-0.682 -0.297 0.526 0.414 -0.229 -0.5 -0.172 -0.093 -0.131 -0.565 -0.45 -0.942 -0.085 -0.248 -0.214 -0.069 -1.085 0.5 -0.337 -0.345 0.204 -0.154 1.189 -0.453 0.615 -0.284 -0.282 -0.069 -0.147 -0.203 -0.348 -0.106 -0.143 -0.449 -0.144 -0.069 -0.107 -0.139 -0.085 -0.38 -0.354 -1.223 -0.721 -0.148 0.305 -1.057 -0.732 2.239 -3.132 -0.683 -0.133 1.892 1.686 -3.34 0.082 -1.23 1.606 -0.012 -0.588 -1.361 0.164 0.328 -0.618 1.491 -0.721 0.083 0.325 -0.099 -0.983 2.249 0.265 0.427 -0.115 0.751 -0.398 0.387 -0.605 -1.379 0.016 0.245 0.344 -0.644 -0.648 -0.421 0.755 -0.209 0.013 -0.523 0.03 65 175
-1.03 3.002 0.526 -0.705 -0.229 -0.5 5.027 -0.093 -0.131 0.404 -0.45 -0.942 -0.085 -0.248 -0.214 -0.069 -1.846 1.362 -0.751 -0.28 -0.854 -0.526 1.733 0.811 -0.185 -1.094 -0.282 -0.069 -0.147 -0.203 -0.348 -0.404 -0.143 -0.449 -0.144 -0.069 -0.107 -0.139 -0.085 -0.38 -0.354 -1.223 -0.699 -0.584 0.337 -1.057 -0.13 0.047 0.157 0.496 -2.413 0.104 -0.041 0.03 0.082 1.23 -0.056 -0.012 0.661 2.597 0.164 -0.279 -0.988 -0.765 -0.721 0.734 1.166 -0.477 -1.385 -0.915 -0.902 -0.554 2.048 -1.815 1.302 0.463 -1.452 -0.366 0.016 0.245 0.344 -1.169 -0.821 -0.421 1.537 0.59 -0.252 -1.193 2.38 65 176
-0.682 -0.297 -0.765 0.973 -0.229 0.853 -0.172 -0.093 -0.131 0.404 -0.45 -0.942 -0.085 -0.248 -0.214 -0.069 -1.165 0.533 -0.372 -0.334 -0.171 -0.106 1.705 0.811 0.516 -0.457 -0.282 -0.069 -0.147 -0.203 -0.348 -0.404 -0.143 1.817 -0.144 -0.069 6.569 -0.139 -0.085 -0.38 -0.354 -1.223 -0.677 -0.339 0.749 -1.057 -1.038 -0.743 0.157 2.257 -1.402 -0.903 0.884 0.03 0.082 -0.376 1.266 -0.012 1.477 1.092 0.164 0.875 2.674 -0.765 -0.721 2.87 -1.323 0.727 -1.313 -0.915 3.449 -0.485 -0.41 -0.842 -0.943 -0.086 -0.746 -1.716 0.016 0.245 0.344 -0.539 -0.474 -0.421 1.135 -0.184 0.404 -0.745 3.34 65 180
-0.566 -0.297 0.526 -0.146 -0.229 0.853 -0.172 -0.093 -0.131 0.404 -0.45 -0.096 -0.085 -0.248 -0.214 -0.069 -0.595 0.169 -0.328 -0.223 -0.822 -0.615 0.192 -1.716 -0.435 -0.867 -0.282 -0.069 -0.147 -0.203 1.208 -0.404 -0.143 0.81 -0.144 -0.069 -0.107 -0.139 -0.085 -0.38 -0.354 -1.223 -0.397 -0.494 0.125 -1.057 0.045 -0.196 0.157 -0.046 -0.488 -1.753 3.664 0.03 0.082 -1.207 0.85 -0.012 0.16 -0.57 0.164 -0.532 -0.957 -0.765 -0.721 -0.986 0.416 0.414 -0.136 -0.915 -1.489 -0.686 -0.032 0.58 -0.192 0.039 0.202 -0.861 -1.241 0.245 0.344 0.043 -0.453 -0.421 0.691 0.1 0.239 -0.335 2.57 65 181
0.363 -0.297 -0.765 -1.265 -0.229 6.266 -0.172 -0.093 -0.131 4.279 2.883 -0.942 -0.085 -0.248 -0.214 -0.069 -0.825 -0.408 0.988 -0.042 -0.587 0.218 0.191 -0.453 -1.017 -0.422 -0.282 -0.069 -0.147 -0.203 -0.348 -0.404 -0.143 -0.449 -0.144 -0.069 -0.107 -0.139 -0.085 1.014 1.845 0.829 -0.125 -0.561 -0.267 -1.057 0.224 -0.293 2.801 2.243 2.763 2.047 2.232 2.795 0.082 0.687 -0.314 -0.012 -1.052 0.627 0.164 0.295 0.169 -0.765 -0.721 0.067 1.288 0.161 0.251 -0.915 0.039 1.029 0.119 -0.469 1.329 0.791 0.638 1.226 0.089 -0.233 -0.185 1.074 0.719 -0.421 1.494 1.005 1.429 0.66 3.98 65 184
1.176 -0.297 1.172 0.414 -0.229 0.853 -0.172 -0.093 -0.131 0.404 2.883 0.75 -0.085 -0.248 -0.214 -0.069 1.521 -0.878 0.31 0.865 0.568 0.281 -1.358 0.811 -1.286 1.223 -0.282 -0.069 -0.147 -0.203 5.987 -0.047 -0.143 2.006 -0.144 -0.069 -0.107 -0.139 -0.085 1.014 0.657 1.31 1.04 1.324 0.119 1.183 -0.024 0.028 -0.38 -0.588 0.295 0.078 0.609 -0.033 -0.343 0.551 0.067 -0.865 -0.197 -0.354 0.137 -0.739 0.401 0.694 1.076 0.351 1.43 0.32 -0.168 0.547 0.058 0.573 -0.348 0.51 0.799 0.511 0.95 1.133 1.442 1.316 1.13 0.557 0.979 0.293 -0.048 -0.352 0.742 0.932 2.7 65 185
0.247 -0.297 0.526 -1.265 -0.229 -0.5 -0.172 -0.093 -0.131 -0.565 1.216 0.75 -0.085 -0.248 -0.214 -0.069 1.581 -0.6 -0.503 0.135 -0.175 -0.491 -0.983 0.811 -1.233 0.514 -0.282 -0.069 -0.147 -0.203 -0.348 -0.404 -0.143 -0.449 -0.144 -0.069 -0.107 -0.139 -0.085 0.317 0.429 1.38 1.137 -0.183 -0.385 0.479 1.104 -0.339 0.469 -1.086 0.011 -0.211 -0.057 0.356 0.46 -0.333 -0.349 0.274 -0.958 -0.395 0.463 0.44 -0.307 -0.765 -0.721 0.213 2.015 -0.049 0.508 -0.915 0.162 1.651 -0.069 0.946 -0.45 0.061 -0.081 0.857 -0.382 -0.256 -0.565 0.198 0.329 -0.292 -0.936 0.72 -0.956 0.465 -0.3 65 186
1.06 -0.297 -0.765 0.414 -0.229 -0.5 -0.172 -0.093 -0.131 -0.565 1.216 1.596 -0.085 1.619 -0.214 -0.069 1.581 -0.858 0.093 0.686 0.046 -0.011 -1.096 0.811 -1.269 0.399 3.369 -0.069 -0.147 -0.203 -0.348 -0.047 -0.143 -0.449 -0.144 -0.069 -0.107 -0.139 -0.085 0.317 0.594 1.315 1.063 0.439 -0.238 1.255 0.104 -0.377 -0.163 -0.65 -0.13 -0.242 -0.446 -0.304 -0.078 1.13 -0.378 -0.134 -0.481 1.071 0.038 -0.842 0.577 0.202 0.27 -1.085 -0.231 0.446 0.55 0.436 -0.935 -0.268 0.375 0.328 0.01 0.424 0.866 1.013 1.435 1.692 1.442 0.732 0.756 0.133 -1.02 0.076 -0.349 1.052 2.08 65 190
-0.101 -0.297 1.172 -1.265 -0.229 -0.5 -0.172 -0.093 -0.131 -0.565 -0.45 -0.942 -0.085 -0.248 -0.214 -0.069 0.15 -0.196 -0.152 -0.523 2.002 0.449 0.647 0.811 2.177 1.27 -0.282 -0.069 -0.147 -0.203 -0.348 -0.404 -0.143 -0.449 -0.144 -0.069 -0.107 -0.139 -0.085 -0.38 -0.354 -0.419 -0.733 0.075 -1.381 0.516 -0.275 -0.203 -0.316 2.157 0.161 -0.1 -0.355 -0.465 -0.657 0.085 -0.246 -0.574 2.585 0.023 -0.419 0.067 0.136 0.182 0.796 -0.165 -1.789 -0.811 -0.121 0.409 -0.157 -1.599 -0.753 -0.524 -2.108 -1.518 -0.535 -0.698 -0.972 -1.625 -1.919 -0.959 -0.648 -0.224 -1.992 0.577 -0.775 0.306 -0.3 65 192
-0.333 -0.297 1.818 -1.265 -0.229 0.176 -0.172 -0.093 -0.131 -0.08 -0.45 2.442 -0.085 -0.248 -0.214 -0.069 1.951 -0.348 -0.934 -0.041 -0.549 -0.83 -0.848 -0.453 -0.098 -0.263 -0.282 -0.069 -0.147 -0.203 2.097 -0.404 -0.143 -0.449 -0.144 -0.069 -0.107 -0.139 -0.085 -0.38 -0.354 0.201 -0.692 -0.768 -0.045 -1.057 -0.127 -0.896 -3.404 1.871 -1.486 -0.027 -0.723 1.136 0.082 1.207 -1.16 -0.012 1.813 -0.313 0.164 -0.823 2.69 5.896 -0.721 1.522 -1.715 0.697 1.358 4.259 1.457 -1.871 0.843 -0.489 -0.27 -0.388 0.209 -0.575 -0.638 -1.711 -1.69 -0.575 -0.398 -0.421 0.071 0.435 -0.32 -0.05 1.09 65 193
0.479 -0.297 -0.119 0.973 -0.229 -0.5 -0.172 -0.093 -0.131 -0.565 -0.45 0.75 -0.085 -0.248 -0.214 -0.069 0.646 -0.593 0.249 0.036 0.243 0.301 -0.639 -0.033 -0.33 0.622 -0.282 -0.069 6.516 -0.203 -0.348 0.43 2.349 -0.449 -0.144 -0.069 -0.107 -0.139 -0.085 -0.38 -0.354 0.957 0.384 0.909 0.443 0.984 1.851 -0.229 0.731 -0.345 -0.108 0.23 0.886 -0.293 0.489 -0.497 -0.065 1.044 -0.472 0.239 -0.179 -0.605 -0.41 -0.135 0.763 -0.143 0.374 0.391 -0.283 -0.086 0.635 1.106 0.398 0.08 -0.389 0.421 0.34 0.857 0.179 -0.201 -0.193 0.131 0.154 0.385 0.043 -0.3 0.128 0.712 3.19 65 194
-0.566 -0.297 -0.119 -0.705 -0.229 -0.5 -0.172 -0.093 -0.131 -0.565 -0.45 -0.942 -0.085 -0.248 -0.214 -0.069 -0.595 0.275 -0.386 -0.356 -0.355 0.008 1.75 -0.453 0.758 -0.249 -0.282 -0.069 -0.147 -0.203 -0.348 -0.404 -0.143 -0.449 -0.144 -0.069 -0.107 -0.139 -0.085 -0.38 -0.354 -1.223 -0.783 0.033 0.048 -1.057 -0.526 -0.401 0.567 -0.488 -0.355 0.007 0.275 0.414 0.082 -0.397 -0.363 -0.012 -1.81 0.195 0.164 0.929 -0.988 -0.765 -0.721 -0.021 -0.408 1.116 0.285 -0.915 0.062 2.572 -0.009 -0.242 1.173 -0.074 -0.616 -1.006 -1.74 0.245 0.344 -0.644 -0.56 -0.421 -0.52 0.579 -0.722 -0.588 0.98 65 195
0.711 -0.297 1.172 0.973 1.756 -0.5 -0.172 -0.093 -0.131 0.888 -0.45 -0.096 -0.085 -0.248 -0.214 -0.069 -0.71 -0.514 1.46 -0.223 -0.431 1.04 1.008 -0.2 0.232 0.19 -0.282 -0.069 -0.147 1.793 -0.348 0.311 -0.143 -0.449 -0.144 -0.069 -0.107 -0.139 -0.085 -0.38 -0.354 0.765 -0.035 0.432 0.784 0.665 0.289 -0.341 -1.63 0.228 -0.335 -0.198 1.52 -1.996 -2.584 -0.156 -0.417 -2.264 0.435 -0.218 -1.976 -0.496 -0.2 0.904 2.094 -0.793 -0.566 -0.173 0.224 1.472 -0.669 -0.287 -0.024 -0.165 0.945 0.563 0.784 0.254 0.572 0.657 0.371 1.879 2.656 0.173 1.015 -2.064 1.743 0.841 3.95 65 196
0.247 -0.297 -0.765 0.973 -0.229 -0.5 -0.172 -0.093 -0.131 -0.565 -0.45 -0.942 -0.085 -0.248 -0.214 -0.069 -0.505 -0.302 0.551 -0.521 0.737 1.167 2.472 0.811 1.357 0.393 -0.282 -0.069 -0.147 -0.203 -0.348 0.311 3.416 -0.449 -0.144 -0.069 -0.107 -0.139 -0.085 -0.38 -0.354 -0.419 -0.744 -0.406 -0.385 1.035 1.503 0.385 -0.993 -0.801 0.332 -0.462 1.347 -0.362 -0.558 0.195 -0.669 -1.067 -1.144 0.188 0.49 -0.502 0.641 0.375 0.757 2.294 1.001 -0.03 0.204 0.94 1.108 2.187 -0.369 -0.522 0.512 0.143 -0.028 -0.705 -0.512 -1.091 -1.105 -0.644 0.132 -0.024 0.564 -0.029 0.107 0.512 2.89 65 197
-0.101 -0.297 -0.765 -0.705 -0.229 -0.5 -0.172 -0.093 -0.131 -0.565 -0.45 -0.942 -0.085 -0.248 -0.214 -0.069 -0.42 -0.129 0.188 -0.486 1.326 0.541 1.23 0.811 1.743 0.934 -0.282 -0.069 -0.147 -0.203 -0.348 -0.404 -0.143 -0.449 -0.144 -0.069 -0.107 -0.139 -0.085 -0.38 -0.354 0.009 -0.2 0.734 0.106 0.528 0.045 -0.006 0.02 -0.541 0.282 0.061 -0.075 -0.114 -0.558 0.062 -0.095 -0.498 -0.362 0 -0.341 -0.717 -0.239 0.056 1.908 -0.959 -0.933 -1.218 -0.38 0.232 -0.828 -0.867 -1.119 0.131 -1.377 -0.199 -0.413 -0.689 -0.841 -1.19 -1.549 -0.854 -0.214 -0.224 -0.175 0.695 -0.994 0.294 2.09 65 198
0.595 -0.297 0.526 -0.705 -0.229 0.853 -0.172 -0.093 -0.131 0.404 -0.45 1.596 -0.085 -0.248 -0.214 -0.069 1.216 -0.692 -0.06 0.224 -0.576 -0.082 -0.734 -0.2 -1.19 0.142 -0.282 -0.069 -0.147 -0.203 2.764 -0.404 -0.143 0.181 -0.144 -0.069 -0.107 -0.139 -0.085 -0.38 -0.354 1.305 0.531 0.738 0.273 0.624 0.066 -0.129 -0.692 -0.337 -0.142 -0.201 -0.475 -0.116 -0.167 0.631 -0.425 2.135 -0.057 0.557 -0.733 -0.801 0.488 1.044 0.148 -0.639 0.306 0.511 0.163 0.759 -0.571 -0.364 0.049 0.068 0.784 0.298 0.764 0.931 0.791 0.428 0.02 0.603 0.143 -0.124 -0.147 0.41 -0.084 0.795 2.2 65 199
5.355 -0.297 -0.765 -0.705 -0.229 -0.5 -0.172 -0.093 9.113 -0.565 -0.45 4.135 -0.085 -0.248 -0.214 -0.069 0.711 -1.348 4.69 6.682 0.275 6.709 -1.061 0.811 -1.253 0.807 -0.282 -0.069 -0.147 -0.203 -0.348 -0.404 -0.143 -0.449 -0.144 -0.069 -0.107 -0.139 -0.085 -0.38 -0.354 1.379 0.733 -0.15 0.527 2.85 -0.13 -0.424 0.088 0.18 -0.007 -0.104 -0.103 -0.006 0.085 0.282 -0.056 -0.012 0.463 0.01 0.18 2.866 0.815 0.057 -0.302 2.597 2.395 2.841 3.013 0.196 2.613 0.419 5.046 2.067 0.425 1.043 1.663 2.178 2.968 3.328 3.335 4.251 8.734 11.473 0.867 1.026 -1.506 3.782 5.79 65 200
0.944 -0.297 -0.119 1.533 -0.229 0.176 -0.172 -0.093 -0.131 -0.08 1.216 0.75 -0.085 1.619 -0.214 -0.069 1.076 -0.785 0.6 0.533 1.192 0.32 -1.352 0.811 0.156 1.515 3.628 -0.069 -0.147 -0.203 0.208 1.206 -0.143 2.635 -0.144 -0.069 -0.107 -0.139 -0.085 0.317 0.29 1.367 1.706 1.391 -0.013 1.141 -0.092 -0.032 0.154 -0.217 0.186 -0.098 -0.457 0.81 1.356 -0.256 -0.197 0.663 0.096 -0.663 1.19 -0.627 -0.442 -0.201 -0.039 0.453 0.776 0.124 0.148 -0.111 0.232 0.284 -0.077 0.382 -0.456 0.469 0.954 1.323 0.969 0.836 0.797 0.4 0.22 0.546 -0.203 -0.686 0.752 0.598 2.9 65 201
1.06 3.002 -0.119 0.414 -0.229 -0.5 -0.172 -0.093 -0.131 -0.565 -0.45 0.75 -0.085 -0.248 -0.214 -0.069 0.546 -0.779 1.033 0.573 1.056 0.86 -1.135 0.088 -0.826 0.98 -0.282 -0.069 -0.147 -0.203 -0.348 -0.047 -0.143 -0.449 -0.144 -0.069 -0.107 -0.139 -0.085 5.196 3.897 1.129 0.977 0.843 1.067 1.246 -0.209 0.644 0.493 -0.373 0.008 0.603 0.104 0.304 -0.404 -0.802 0.398 -0.365 -0.188 -0.889 -0.227 0.127 -0.182 -0.083 0.651 -0.101 0.618 0.697 -0.359 0.03 -0.14 0.37 0.446 1.609 0.744 0.958 1.133 1.118 1.435 1.208 1.101 0.271 0.512 0.87 0.67 -0.067 -0.168 -0.61 5.18 65 203
0.131 3.002 0.526 -0.146 1.094 -0.5 -0.172 -0.093 -0.131 0.404 2.883 -0.096 -0.085 1.619 -0.214 -0.069 1.141 -0.527 -0.223 0.081 -0.382 -0.61 -0.832 0.811 -0.763 0.02 1.785 -0.069 -0.147 1.045 -0.348 -0.404 -0.143 -0.449 -0.144 -0.069 -0.107 -0.139 -0.085 1.014 0.948 1.252 0.843 0.942 0.745 -0.025 -0.257 -0.843 -1.215 1.265 -0.214 -0.649 -0.775 -0.752 4.156 -0.276 -0.75 1.746 1.556 -0.365 3.818 -0.164 0.636 1.474 0.252 -0.192 -1.371 -0.242 0.693 1.816 -0.033 -1.098 -0.162 -0.06 0.688 0.958 0.811 0.593 0.536 -0.002 -0.276 0.212 0.176 -0.421 0.022 -0.835 0.508 0.556 2.72 65 206
0.595 -0.297 0.526 -0.146 1.756 -0.5 -0.172 -0.093 -0.131 0.888 -0.45 0.75 -0.085 -0.248 -0.214 -0.069 0.15 -0.593 0.711 0.044 0.157 0.512 -0.521 -0.033 -0.282 0.663 -0.282 -0.069 -0.147 2.293 -0.348 -0.226 -0.143 -0.449 -0.144 -0.069 -0.107 -0.139 -0.085 -0.38 -0.354 1.013 0.336 0.679 1.112 1.153 -0.175 -0.429 -0.93 1.265 -0.016 -0.419 -0.203 -1.46 1.036 0.116 -0.453 0.454 1.611 0.118 0.879 -0.26 -0.033 0.418 0.858 -0.366 -1.458 -0.732 0.077 0.919 -0.157 -1.184 -0.524 -0.443 0.765 1.268 0.741 0.852 0.572 0.428 0.02 0.603 0.253 0.718 0.931 -1.302 0.917 0.636 1.23 65 208
0.711 -0.297 -0.119 -0.146 1.756 -0.5 -0.172 -0.093 -0.131 0.888 -0.45 0.75 -0.085 -0.248 -0.214 -0.069 0.261 -0.639 0.825 0.098 0.757 0.469 -0.637 -0.033 -0.319 0.596 -0.282 -0.069 -0.147 0.421 -0.348 -0.226 -0.143 -0.449 -0.144 -0.069 -0.107 -0.139 -0.085 -0.38 -0.354 1.006 0.973 1.056 0.922 1.204 -0.089 0.62 -0.485 0.287 -0.241 0.809 0.086 -0.631 -1.262 -0.574 0.481 -1.013 0.566 -0.66 -0.884 -0.374 -0.217 0.353 1.24 -0.509 -0.441 -0.24 -0.195 0.627 -0.35 -0.304 -0.129 0.459 0.877 0.509 0.721 0.914 0.572 0.861 0.3 0.644 0.512 0.554 0.445 -1.16 0.737 0.725 1.78 65 209
2.105 3.002 0.526 0.414 1.756 0.176 -0.172 -0.093 -0.131 1.373 -0.45 1.596 -0.085 -0.248 -0.214 -0.069 0.516 -0.991 2.2 1.172 1.868 1.941 -1.116 0.811 -0.702 1.683 -0.282 -0.069 -0.147 2.043 0.986 -0.047 -0.143 0.999 -0.144 -0.069 -0.107 2.107 -0.085 -0.38 -0.354 1.243 2.183 1.864 0.713 1.714 0.004 0.766 0.149 0.217 0.045 -0.04 0.25 -0.031 -0.366 -0.463 0.181 -0.423 0.481 -0.375 -0.121 -0.646 0.29 -0.325 0.588 -0.41 -0.202 -0.168 -0.28 -0.028 -0.376 -0.219 -0.152 0.16 0.931 0.969 1.317 1.991 2.297 2.108 2 1.699 1.432 2.005 0.093 -1.612 1.514 1.951 5.24 65 210
-0.333 -0.297 -0.765 -0.705 -0.229 -0.5 -0.172 -0.093 -0.131 -0.565 -0.45 -0.096 -0.085 -0.248 -0.214 -0.069 0.24 -0.109 -0.466 -0.223 -0.137 -0.19 -0.023 0.811 0.766 -1E-3 -0.282 -0.069 -0.147 -0.203 -0.348 -0.404 -0.143 -0.449 -0.144 -0.069 -0.107 -0.139 -0.085 -0.38 -0.354 0.14 -0.225 -0.073 -0.045 -0.573 1.868 -0.063 0.995 -1.186 0.315 0.071 -0.078 0.041 0.095 0.018 -0.227 0.226 -1.294 -0.136 0.457 -0.752 -0.578 -0.765 -0.721 1.37 1.452 -0.325 0.147 -0.915 0.474 1.997 0.473 -0.022 0.561 -0.152 -0.476 -0.777 -1.231 -1.701 -1.928 -0.446 -0.527 -0.341 -0.013 0.797 -0.929 -0.11 4.09 65 212
-0.101 -0.297 1.172 -0.146 -0.229 -0.5 -0.172 -0.093 -0.131 -0.565 -0.45 -0.096 -0.085 -0.248 -0.214 -0.069 0.15 -0.255 -0.035 -0.223 0.295 -0.031 -0.195 0.811 0.638 0.552 -0.282 -0.069 -0.147 -0.203 -0.348 -0.404 -0.143 -0.449 -0.144 -0.069 -0.107 -0.139 -0.085 -0.38 -0.354 0.665 0.114 -0.024 0.18 0.292 -1.079 -0.479 -1.154 0.902 -0.753 -0.371 0.92 -1.407 2.892 -0.059 -0.45 1.68 1.229 -0.149 2.552 0.888 -0.28 0.689 -0.598 0.643 -0.608 0.695 0.121 1.119 0.817 -0.804 0.607 0.008 -0.371 0.229 0.37 -0.327 -0.598 -0.576 -1.071 -0.353 -0.236 -0.024 -0.077 -0.042 -0.13 0.067 1.77 65 213
2.105 -0.297 1.818 -1.265 3.741 -0.5 -0.172 -0.093 -0.131 2.341 -0.45 1.596 -0.085 -0.248 -0.214 -0.069 0.441 -0.984 2.397 1.226 1.026 1.848 -1.234 0.811 -0.799 1.385 -0.282 -0.069 -0.147 10.528 -0.348 -0.404 -0.143 -0.449 -0.144 -0.069 -0.107 -0.139 -0.085 -0.38 -0.354 1.414 1.025 0.757 0.887 1.674 0.014 -0.158 0.088 0.871 -0.199 -0.236 -0.396 -0.177 -0.151 -0.364 -0.258 -0.088 1.162 -0.534 -0.04 -0.499 -0.228 -0.216 0.177 -0.694 -1.062 -0.302 -0.316 -0.11 -0.488 -0.884 -0.144 0.2 0.916 1.425 1.221 2.21 1.641 1.927 1.985 1.058 1.14 1.953 0.501 -2.371 1.86 2.842 3.52 65 218
0.711 -0.297 1.172 0.414 -0.229 -0.5 -0.172 -0.093 -0.131 -0.565 1.216 0.75 -0.085 -0.248 2.159 -0.069 0.486 -0.686 0.753 0.258 -0.202 -0.046 -0.814 0.811 -0.599 0.465 -0.282 -0.069 -0.147 -0.203 -0.348 0.013 -0.143 -0.449 -0.144 -0.069 -0.107 -0.139 -0.085 0.317 0.442 1.562 1.342 1.366 1.022 1.001 -0.182 0.461 0.524 -0.158 0.1 0.543 -0.973 0.309 -0.727 -0.123 0.248 -0.7 0.026 -0.228 -0.434 -0.287 0.894 0.392 1.006 -0.54 -0.602 -0.353 0.022 0.71 -0.259 -0.276 -0.237 0.193 0.374 0.562 0.657 0.974 0.733 0.416 0.224 1.411 0.984 0.349 0.734 -0.352 0.193 1.102 0.05 65 220
0.015 -0.297 2.463 -1.265 -0.229 -0.5 -0.172 -0.093 -0.131 -0.565 -0.45 -0.096 -0.085 -0.248 -0.214 -0.069 0.451 -0.388 -0.04 -0.042 -0.207 -0.024 -0.683 -1.211 -0.133 -0.231 -0.282 -0.069 -0.147 -0.203 -0.348 -0.404 -0.143 -0.449 -0.144 -0.069 -0.107 -0.139 -0.085 2.408 0.497 0.515 -0.213 0.546 0.935 0.304 -0.381 -0.163 0.538 0.832 -0.767 -0.044 -0.603 0.987 1.19 0.359 -0.332 1.226 -0.06 -0.865 0.382 0.6 2.021 -0.765 -0.721 1.271 -0.656 1.133 -0.019 -0.915 0.179 0.422 -0.088 0.926 0.566 0.232 0.482 -0.225 -0.49 -0.977 -0.927 -0.142 0.284 -0.044 0.635 0.318 -0.321 0.506 2.53 65 222
1.408 -0.297 -0.765 0.414 11.019 -0.5 -0.172 -0.093 -0.131 7.669 -0.45 -0.942 -0.085 -0.248 -0.214 -0.069 -1.906 -0.48 3.253 -0.678 0.596 3.839 5.814 0.811 0.246 0.491 -0.282 -0.069 -0.147 -0.203 -0.348 -0.404 -0.143 -0.449 -0.144 -0.069 -0.107 -0.139 -0.085 -0.38 -0.354 -0.045 -0.739 -0.043 -1.767 1.667 -0.66 -0.017 0.027 -1.259 0.292 0.104 -0.041 0.03 0.082 0.282 -0.056 -0.012 -1.052 0.236 0.187 3.34 0.144 0.166 0.369 1.908 2.231 -0.212 0.014 0.179 1.833 1.313 -0.447 -0.347 2.419 1.933 1.797 1.894 0.572 0.869 0.993 2.923 2.039 1.063 3.424 -7.845 6.698 1.56 2.08 65 224
-0.333 -0.297 -0.765 0.414 -0.229 0.176 -0.172 -0.093 -0.131 -0.08 -0.45 -0.096 -0.085 -0.248 -0.214 -0.069 -0.345 -0.05 -0.104 -0.223 -0.117 -0.29 -0.02 0.811 0.271 0.145 -0.282 -0.069 -0.147 -0.203 -0.348 -0.226 -0.143 0.873 -0.144 -0.069 -0.107 -0.139 -0.085 -0.38 -0.354 0.285 -0.17 0.343 0.427 -0.028 -0.01 0.378 -1.905 -0.415 1.024 -0.398 -1.351 -0.976 -3.118 -0.028 0.04 5.079 -0.099 0.267 -6.422 -0.641 0.13 2.576 2.905 -0.154 0.625 -0.442 -0.129 1.739 -0.404 0.043 -0.745 -0.783 -0.464 0.359 0.131 -0.203 -0.916 -1.416 -1.576 -0.05 -0.203 -0.421 0.698 0.076 -0.074 -0.065 0.24 65 225
0.711 -0.297 -0.119 2.652 -0.229 -0.5 -0.172 -0.093 -0.131 -0.565 -0.45 0.75 -0.085 -0.248 -0.214 -0.069 -0.155 -0.606 1.125 0.051 0.019 0.454 -0.331 0.811 -0.565 0.509 -0.282 -0.069 -0.147 -0.203 -0.348 3.293 -0.143 -0.449 -0.144 -0.069 -0.107 -0.139 -0.085 -0.38 -0.354 1.019 0.382 0.724 1.022 0.923 0.392 0.199 -0.292 -0.443 -0.355 -0.157 0.02 0.873 -1.448 -0.153 -0.218 -0.989 -0.197 -0.059 -1.266 2.042 -0.072 0.263 1.243 -1.072 0.184 0.156 0.16 0.312 0.365 -0.282 -0.381 -0.146 2.169 0.807 1.11 1.141 1.299 0.708 0.388 1.227 1.357 0.882 0.874 -1.279 1.216 1.196 0.35 65 226
-0.101 -0.297 0.526 0.973 -0.229 -0.5 -0.172 -0.093 -0.131 -0.565 1.216 -0.942 -0.085 -0.248 -0.214 -0.069 -0.215 -0.209 0.091 -0.223 0.277 0.151 -0.012 -0.2 0.783 0.243 -0.282 -0.069 7.626 -0.203 -0.348 0.49 1.815 -0.449 -0.144 -0.069 -0.107 -0.139 -0.085 0.317 0.265 0.078 -0.545 0.47 0.98 0.341 0.743 0.166 -0.536 -0.949 0.147 -0.223 -0.285 1.072 -1.697 1.133 -0.517 -2.344 -1.37 0.313 0.18 0.01 0.108 0.218 1.35 1.855 -0.476 0.083 0.467 0.017 0.388 1.615 -0.547 -0.377 1.46 0.63 0.699 0.436 -0.457 -1.131 -1.351 -0.211 -0.165 -0.224 0.832 -0.39 0.494 0.125 4.33 65 228
-0.798 -0.297 0.526 -0.146 -0.229 -0.5 -0.172 -0.093 -0.131 -0.565 -0.45 -0.942 -0.085 -0.248 -0.214 -0.069 -0.92 0.619 -0.562 -0.326 0.067 -0.308 1.025 -0.453 0.705 -0.306 -0.282 -0.069 -0.147 -0.203 -0.348 -0.404 -0.143 -0.449 -0.144 -0.069 -0.107 -0.139 -0.085 -0.38 -0.354 -1.223 -0.634 -0.772 0.251 -1.057 -0.98 0.221 0.955 0.488 -0.535 -0.961 -0.244 1.421 0.082 -0.891 -0.336 -0.012 0.185 0.01 0.164 1.248 0.716 -0.765 -0.721 0.406 -0.402 0.688 0.038 -0.915 -0.166 0.092 0.007 -0.394 0.835 0.786 0.225 -1.311 0.016 0.245 0.344 -0.749 -0.56 -0.421 0.142 0.127 -0.218 -0.691 2.28 65 229
-1.146 6.302 0.526 -1.265 -0.229 -0.5 -0.172 -0.093 -0.131 -0.565 -0.45 -0.942 -0.085 -0.248 -0.214 -0.069 -0.64 1.203 -1.065 -0.283 -0.079 -0.758 0.079 0.811 0.745 -0.263 -0.282 -0.069 -0.147 -0.203 -0.348 -0.404 -0.143 -0.449 -0.144 -0.069 -0.107 -0.139 -0.085 -0.38 -0.354 -1.223 -0.589 -1.164 -1.866 -1.057 -2.135 0.892 0.157 -1.511 0.008 -1.068 5.339 0.03 0.082 1.481 -2.611 -0.012 -1.086 -2.615 0.164 1.949 -0.988 -0.765 -0.721 0.894 -1.577 1.063 2.353 -0.915 0.048 1.04 -0.609 1.526 1.455 1.361 0.571 -0.366 0.016 0.245 0.344 -1.064 -0.733 -0.421 -1.936 0.772 -0.77 -1.285 3.17 65 230
-0.333 -0.297 1.818 -0.705 -0.229 -0.5 -0.172 -0.093 -0.131 -0.565 -0.45 -0.096 -0.085 -0.248 -0.214 -0.069 -0.715 0.01 -0.026 -0.223 -0.71 -0.319 0.397 -0.453 -0.33 -0.263 -0.282 -0.069 -0.147 -0.203 -0.348 -0.404 -0.143 -0.449 -0.144 -0.069 -0.107 -0.139 -0.085 -0.38 -0.354 -1.223 -0.47 -0.073 1.105 -1.057 -0.478 -0.174 0.694 -0.753 0.035 -0.118 1.513 1.233 0.082 -0.784 -0.379 -0.012 -1.019 -0.516 0.164 0.761 5.633 -0.765 -0.721 -0.369 -0.07 0.129 0.115 -0.915 -0.457 0.378 0.152 0.365 0.818 0.655 0.448 -1.023 -1.074 -1.428 -1.757 0.148 -0.17 -0.421 1.22 0.151 -0.18 -0.061 0.71 65 231
-0.798 -0.297 -0.119 -0.705 -0.229 -0.5 -0.172 -0.093 -0.131 -0.565 2.883 -0.942 -0.085 -0.248 -0.214 -0.069 0.956 0.122 -0.966 -0.175 -1.175 -1.114 -0.388 -0.872 -0.902 -0.917 -0.282 -0.069 -0.147 -0.203 -0.348 -0.404 -0.143 -0.449 -0.144 -0.069 -0.107 -0.139 -0.085 1.014 0.91 -0.821 -0.62 -0.35 0.251 -1.057 -0.079 0.501 0.157 0.172 -0.743 0.438 -0.041 0.03 0.082 -1.158 0.483 -0.012 0.136 0.003 0.164 0.195 -0.988 -0.765 -0.721 -0.62 -0.672 1.169 -1.385 -0.915 0.223 -0.084 0.913 -0.506 0.525 0.215 -0.34 -1.482 -1.834 0.245 0.344 -0.847 -0.722 -0.421 -0.077 0.579 -0.72 -0.614 2.24 65 232
0.595 -0.297 -0.119 0.414 -0.229 -0.5 -0.172 -0.093 -0.131 -0.565 -0.45 1.596 -0.085 -0.248 2.159 -0.069 1.286 -0.699 -0.006 0.291 0.469 -0.249 -1.026 0.811 -0.902 0.439 -0.282 -0.069 -0.147 -0.203 -0.348 -0.106 -0.143 -0.449 -0.144 -0.069 -0.107 -0.139 -0.085 -0.38 -0.354 1.401 2.085 0.871 -0.157 1.134 0.024 1.096 -0.044 0.194 -0.108 1.008 -0.225 -0.158 -0.478 -0.64 0.736 -0.459 0.444 -0.791 -0.268 -0.619 0.091 0.017 0.762 -0.865 -0.933 -0.339 0.142 0.182 -0.66 -0.78 -0.187 0.912 -0.313 0.371 0.568 0.909 0.755 0.312 0.028 0.376 0.198 0.289 -0.71 -0.067 -0.168 1.19 0.61 65 235
0.015 -0.297 2.463 -0.146 -0.229 0.176 -0.172 -0.093 -0.131 -0.08 1.216 -0.096 -0.085 -0.248 -0.214 -0.069 0.856 -0.421 -0.205 -0.038 0.243 -0.29 -0.81 0.811 -0.379 0.454 -0.282 -0.069 -0.147 -0.203 3.097 -0.404 -0.143 0.81 -0.144 -0.069 -0.107 -0.139 -0.085 0.317 0.139 0.723 0.236 0.423 0.01 0.686 0.004 -0.129 -0.726 0.739 0.06 -1.045 -0.689 -1.313 -0.401 0.948 -1.144 -0.496 0.759 1.248 -0.419 -0.744 -0.222 0.811 1.164 -0.727 -1.139 -0.286 1.053 1.627 -0.669 -0.829 -0.569 -1.006 -0.653 0.078 0.687 0.044 -0.126 -0.675 -0.986 -0.104 -0.223 -0.016 -0.133 -0.327 0.506 0.359 0.05 65 239
1.408 -0.297 -0.765 0.414 -0.229 -0.5 -0.172 -0.093 9.113 -0.565 -0.45 4.135 -0.085 -0.248 9.279 -0.069 2.882 -1.011 -1.69 1.293 0.118 -0.929 -1.445 0.811 -2.04 0.217 -0.282 -0.069 -0.147 -0.203 -0.348 0.073 -0.143 -0.449 -0.144 -0.069 -0.107 -0.139 -0.085 -0.38 -0.354 1.671 4.341 0.012 -1.654 1.611 -0.196 -0.232 0.363 -0.664 -0.313 -0.122 0.006 -0.122 0.425 0.7 -0.052 0.243 0.288 0.313 0.382 1.335 -0.274 -0.76 0.437 0.006 1.703 1.531 -0.477 0.127 1.271 1.013 1.812 0.928 -0.476 0.436 0.822 1.282 1.52 1.895 1.644 1.349 0.457 0.233 -1.436 0.175 -0.283 2.051 5.16 65 240
-0.333 -0.297 -0.119 -0.705 -0.229 -0.5 -0.172 -0.093 -0.131 -0.565 1.216 -0.942 -0.085 -0.248 -0.214 -0.069 0.711 -0.162 -0.601 -0.223 0.969 -0.214 -0.666 0.811 1.64 0.529 -0.282 -0.069 -0.147 -0.203 -0.348 -0.404 -0.143 -0.449 -0.144 -0.069 -0.107 -0.139 -0.085 0.317 0.126 -0.146 -0.487 0.493 -0.948 0.357 0.018 -0.125 -0.187 0.192 -0.498 -0.023 -0.241 -0.293 -0.417 0.082 -0.253 -0.646 0.246 0.216 0.144 0.377 0.13 0.203 0.87 -0.537 0.139 0.621 -0.084 0.518 0.523 0.469 0.907 -0.725 -0.068 0.075 -0.31 -0.833 -1.265 -1.7 -2.061 -0.9 -0.609 -0.196 -1.302 0.579 -0.72 -0.704 3.66 65 241
0.595 -0.297 0.526 0.414 -0.229 0.853 -0.172 -0.093 -0.131 0.404 1.216 -0.096 -0.085 -0.248 -0.214 -0.069 -0.22 -0.56 1.091 0.037 0.029 0.403 -0.423 0.811 -0.253 0.492 -0.282 -0.069 -0.147 -0.203 1.652 -0.047 -0.143 1.565 -0.144 -0.069 -0.107 -0.139 -0.085 0.317 0.303 1.048 0.099 0.967 0.983 0.946 -0.034 -0.022 -0.438 0.138 -0.38 -0.371 0.704 -0.282 -1.329 0.008 0.069 -1.237 0.466 0.18 -0.561 -0.651 0.197 1.011 1.611 0.199 0.374 0.288 0.269 0.396 -0.152 -0.216 0.483 -0.251 0.022 0.587 0.865 0.768 0.884 -0.1 -0.257 1.59 0.632 0.67 1.198 -0.209 0.561 0.907 2.46 65 243
-0.333 -0.297 1.172 0.414 -0.229 -0.5 -0.172 -0.093 -0.131 -0.565 -0.45 -0.942 -0.085 -0.248 -0.214 -0.069 -0.92 0.122 0.074 -0.397 0.198 0.347 1.984 0.811 0.922 0.052 -0.282 -0.069 -0.147 -0.203 -0.348 -0.106 -0.143 -0.449 -0.144 -0.069 -0.107 -0.139 -0.085 -0.38 -0.354 -1.223 -0.569 0.135 0.363 -0.289 -0.832 0.273 0.199 0.256 -0.516 -0.87 1.291 -1.75 1.996 0.087 -0.66 1.734 0.108 0.73 0.735 1.171 -0.039 -0.622 -0.721 0.59 -0.289 0.366 0.523 1.115 0.074 -0.133 0.896 -0.214 0.969 0.802 0.918 -0.305 -0.638 -1.514 0.344 -0.434 -0.301 -0.421 0.417 -0.326 0.286 -0.263 1.72 65 244
-0.798 -0.297 -0.119 -0.146 -0.229 -0.5 -0.172 -0.093 -0.131 -0.565 2.883 -0.942 -0.085 -0.248 -0.214 -0.069 1.416 0.089 -1.157 -0.174 -1.136 -1.09 -0.306 0.811 -0.616 -1.163 -0.282 -0.069 -0.147 -0.203 -0.348 -0.285 -0.143 -0.449 -0.144 -0.069 -0.107 -0.139 -0.085 1.014 0.935 -0.821 -0.821 -0.35 -0.279 -1.057 -1.265 0.047 0.157 -0.057 -0.649 0.104 -0.041 0.03 0.082 1.276 -0.056 -0.012 0.206 1.061 0.164 1.087 -0.988 -0.765 -0.721 0.855 -0.637 0.624 -1.385 -0.915 0.88 -0.565 0.425 -0.071 1.061 -0.888 -0.344 -1.043 -1.37 0.245 0.344 -0.841 -0.821 -0.421 -0.351 0.243 -0.491 -0.665 -0.19 65 245
-0.45 -0.297 -0.765 0.973 -0.229 -0.5 -0.172 -0.093 -0.131 -0.565 -0.45 -0.942 -0.085 -0.248 -0.214 -0.069 -0.845 0.215 -0.151 -0.382 0.378 0.175 1.605 0.811 1.008 0.018 -0.282 -0.069 -0.147 -0.203 -0.348 0.132 0.747 -0.449 -0.144 -0.069 -0.107 -0.139 -0.085 -0.38 -0.354 -1.223 -0.73 0.195 0.546 -0.289 -0.257 -0.886 0.887 0.303 -0.345 -0.872 1.407 -1.206 0.86 0.026 -0.211 1.168 -0.524 0.565 0.167 1.55 0.251 -0.685 -0.721 1.357 -0.56 0.562 0.005 1.053 2.068 1.153 -1.004 -0.901 1.057 0.544 0.122 -1.018 -1.461 0.245 0.344 -0.854 -0.301 -0.421 0.726 -0.132 0.04 -0.568 2.53 65 246
-0.566 -0.297 -0.765 -0.705 -0.229 2.883 -0.172 -0.093 -0.131 1.857 -0.45 -0.096 -0.085 -0.248 -0.214 -0.069 -0.92 0.222 -0.255 -0.223 -1.264 -0.66 0.49 -2.979 -0.899 -1.715 -0.282 -0.069 -0.147 -0.203 -0.348 -0.404 -0.143 0.747 -0.144 -0.069 -0.107 -0.139 -0.085 -0.38 -0.354 -1.223 -0.417 -2.165 -1.426 -1.057 0.059 1.744 0.157 -0.636 0.003 -0.427 -0.041 0.03 0.082 0.274 1.718 -0.012 -0.438 -0.259 0.164 0.072 -0.988 -0.765 -0.721 0.081 1.459 -0.03 -1.34 -0.915 -0.932 -0.375 0.148 0.785 -0.413 -0.28 -0.22 -0.947 -1.489 0.245 0.344 0.021 -0.821 -0.421 0.402 0.695 0.379 -0.338 3.89 65 248
0.363 -0.297 1.172 0.973 -0.229 -0.5 -0.172 -0.093 -0.131 -0.565 -0.45 -0.096 -0.085 -0.248 -0.214 -0.069 -0.525 -0.408 0.863 -0.223 -0.402 0.497 0.792 0.811 0.304 -0.086 -0.282 -0.069 -0.147 -0.203 -0.348 0.311 -0.143 -0.449 -0.144 -0.069 -0.107 -0.139 -0.085 -0.38 -0.354 0.521 -0.043 0.559 0.251 -0.289 1.455 -0.574 -1.173 -0.205 -0.189 -0.345 0.109 -1.277 1.686 -0.169 -0.533 1.115 -0.081 -0.123 1.46 -1.37 0.468 0.782 -0.721 -1.614 -0.447 -0.357 0.624 1.259 -1.363 -0.136 -0.185 0.066 -0.433 0.1 0.67 0.126 0.057 -0.287 -0.646 1.291 1.228 -0.421 0.332 -0.662 0.515 0.448 3.31 65 250
0.247 -0.297 -0.119 0.973 -0.229 -0.5 -0.172 -0.093 -0.131 -0.565 1.216 -0.096 -0.085 1.619 -0.214 -0.069 0.281 -0.474 0.271 -0.012 0.223 -0.03 -0.554 -0.2 0.449 0.194 2.351 -0.069 3.184 -0.203 -0.348 0.43 1.637 -0.449 -0.144 -0.069 -0.107 -0.139 -0.085 0.317 0.581 0.852 0.202 0.482 1.025 0.707 2.077 -0.858 -0.467 -0.328 -0.281 -0.67 1.088 -0.611 -0.439 0.754 -1 -0.712 -0.692 0.054 0.152 -0.932 0.745 0.167 0.546 0.778 -0.724 0.313 0.927 0.926 0.33 0.7 -0.609 -0.1 0.168 0.511 0.706 0.852 -0.016 -0.608 -0.677 -0.143 0.242 -0.044 0.395 -0.274 0.221 0.2 3.48 65 252
0.015 -0.297 -0.765 0.414 -0.229 -0.5 -0.172 -0.093 -0.131 -0.565 1.216 -0.096 -0.085 1.619 -0.214 -0.069 -0.125 -0.335 0.202 -0.076 -0.467 -0.307 -0.271 -0.453 -0.252 -0.231 1.892 -0.069 -0.147 -0.203 -0.348 -0.047 -0.143 -0.449 -0.144 -0.069 -0.107 -0.139 -0.085 0.317 0.594 0.851 0.058 -0.126 1.118 -1.057 0.1 -0.888 0.723 -0.681 -0.523 -0.66 -0.107 0.622 0.082 1.205 -0.766 -0.012 -0.515 1.146 0.164 -0.698 -0.199 -0.765 -0.721 -0.939 -0.215 0.898 1.053 -0.915 -0.811 -0.254 0.781 -0.057 0.15 0.512 0.517 -0.429 -0.625 -0.977 -0.927 0.532 0.317 -0.421 0.621 0.076 -0.349 0.298 3.04 65 253
0.828 -0.297 -0.765 1.533 -0.229 -0.5 -0.172 -0.093 -0.131 -0.565 1.216 -0.096 -0.085 1.619 -0.214 -0.069 1.311 -0.745 -0.034 0.235 2.17 0.55 -1.139 0.811 1.969 1.425 3.615 -0.069 -0.147 -0.203 -0.348 1.474 -0.143 -0.449 -0.144 -0.069 -0.107 -0.139 -0.085 0.317 0.151 0.654 0.562 1.438 -1.295 1.016 -0.773 -0.072 -0.729 -0.664 0.791 0.007 0.243 -0.896 0.367 -0.481 -0.146 0.204 -0.497 -0.544 0.389 0.995 0.298 0.505 0.473 0.775 0.667 -0.831 0.19 0.861 0.638 0.499 -0.772 0.389 -0.228 -0.035 0.33 0.979 1.136 0.776 0.714 -0.121 -0.203 -0.064 -1.605 -0.543 0.297 0.092 2.27 65 254
1.64 -0.297 1.818 2.652 2.418 -0.5 -0.172 -0.093 -0.131 1.373 -0.45 0.75 -0.085 -0.248 -0.214 -0.069 0.075 -0.858 2.117 0.348 1.447 1.689 -0.531 0.811 -0.141 1.119 -0.282 -0.069 -0.147 3.79 -0.348 3.591 -0.143 -0.449 -0.144 -0.069 -0.107 -0.139 -0.085 -0.38 -0.354 1.02 1.333 1.323 0.906 1.765 -0.006 -0.393 -0.129 0.969 -0.476 -0.542 0.622 -1.012 1.766 0.085 -0.632 1.396 1.226 0.226 1.45 1.92 0.029 0.393 0.016 0.342 -1.336 -0.104 0.397 0.727 1.227 -1.085 0.317 -0.251 1.363 0.45 1.168 1.806 1.609 1.332 1.259 1.051 1.78 0.766 0.614 -3.577 3.394 1.135 0.35 65 255
0.131 -0.297 -0.765 0.414 -0.229 0.176 2.427 -0.093 -0.131 0.404 -0.45 -0.096 -0.085 -0.248 -0.214 -0.069 -0.05 -0.348 0.242 -0.223 0.049 0.34 0.193 0.811 1.022 0.416 -0.282 -0.069 -0.147 -0.203 -0.348 -0.404 -0.143 0.37 1.618 14.457 3.231 -0.139 3.91 -0.38 -0.354 0.47 -0.097 0.59 0.745 0.448 0.014 0.156 0.561 0.527 0.095 -0.493 0.206 -1.203 0.546 -0.791 0.134 -0.102 -0.493 0.45 0 -0.505 -0.495 0.572 -0.18 1.001 0.148 0.614 0.121 -0.434 1.457 1.161 0.303 0.117 -0.264 0.505 0.625 0.371 -0.38 -0.716 -0.927 0.37 -0.247 -0.008 0.515 0.242 0.09 0.379 4.25 65 256
-0.101 -0.297 2.463 -1.265 -0.229 -0.5 -0.172 -0.093 -0.131 -0.565 -0.45 -0.096 -0.085 -0.248 -0.214 -0.069 -0.145 -0.222 0.114 -0.223 -0.311 -0.063 0.108 -1.211 0.248 -0.222 -0.282 -0.069 -0.147 -0.203 -0.348 -0.404 -0.143 -0.449 -0.144 -0.069 -0.107 -0.139 -0.085 -0.38 -0.354 0.14 -0.265 -0.057 0.434 0.068 -0.471 -0.208 0.564 0.902 -0.839 -0.102 -0.51 1.067 1.282 0.567 -0.426 1.345 -0.044 -0.837 0.397 0.777 1.744 -0.765 -0.721 1.602 -0.891 1.202 0.092 -0.915 0.314 0.372 -0.104 0.849 0.566 -0.433 0.244 -0.361 -1.074 -0.989 -1.564 -0.26 0.253 -0.421 0.353 0.318 -0.321 0.091 1.92 65 258
-0.333 -0.297 -0.119 -0.705 -0.229 0.176 -0.172 -0.093 -0.131 -0.08 -0.45 -0.096 -0.085 -0.248 -0.214 -0.069 -0.02 -0.09 -0.307 -0.223 -0.528 -0.178 0.221 -0.453 0.435 -0.428 -0.282 -0.069 -0.147 -0.203 -0.015 -0.404 -0.143 -0.26 -0.144 -0.069 -0.107 -0.139 -0.085 -0.38 -0.354 -0.204 -0.295 0.135 0.363 -1.057 0 -0.667 -3.113 -0.191 -0.177 0.034 -0.196 0.464 0.082 -0.328 -0.631 -0.012 0.12 -0.01 0.164 -0.73 1.911 5.73 -0.721 -0.427 -0.067 -1.089 0.748 2.72 -0.252 0.174 0.638 0.003 -0.094 -0.009 -0.194 -0.709 -1.074 -1.476 -1.928 -0.289 -0.453 -0.421 -0.26 0.552 -0.54 -0.106 3.1 65 259
0.015 -0.297 -0.119 0.973 -0.229 -0.5 -0.172 -0.093 -0.131 -0.565 -0.45 -0.942 -0.085 -0.248 -0.214 -0.069 -0.865 -0.129 0.516 -0.47 0.668 0.842 2.241 0.811 1.243 0.498 -0.282 -0.069 -0.147 -0.203 -0.348 0.192 1.637 -0.449 -0.144 -0.069 -0.107 -0.139 -0.085 -0.38 -0.354 -0.345 -0.523 0.423 0.948 0.725 1.895 0.323 -0.937 -0.284 -0.1 -0.369 0.843 -0.694 -0.824 0.277 -0.43 -0.972 -0.454 0.527 0.078 -0.418 -0.056 0.629 0.7 1.547 0.709 0.11 -0.011 0.843 1.641 1.258 -0.092 -0.737 -0.211 0.108 0.23 -0.528 -0.792 -1.008 -1.181 -0.434 0.047 -0.024 1.234 -0.3 0.128 0.005 2.03 65 260
0.944 -0.297 -0.765 0.414 -0.229 -0.5 -0.172 -0.093 -0.131 -0.565 1.216 -0.096 -0.085 -0.248 -0.214 -0.069 0.781 -0.765 0.79 0.608 1.558 0.783 -1.345 0.179 -0.58 1.278 -0.282 -0.069 -0.147 -0.203 -0.348 -0.106 -0.143 -0.449 -0.144 -0.069 -0.107 -0.139 -0.085 5.196 3.404 1.015 1.016 1.254 0.736 1.103 -0.196 -0.351 -0.166 -0.141 -0.187 -0.221 0.104 -0.307 -0.628 0.287 -0.358 -0.552 0.075 0.226 -0.396 0.124 0.716 0.189 1.165 -0.107 -0.009 0.594 0.44 0.418 -0.108 -0.078 0.508 0.696 0.493 0.559 1.072 1.056 1.335 1.162 0.641 0.629 0.084 0.706 0.431 0.076 -0.349 -0.524 5.62 65 261
1.408 -0.297 -0.765 2.092 -0.229 -0.5 -0.172 -0.093 -0.131 -0.565 1.216 2.442 -0.085 1.619 6.906 -0.069 1.356 -0.938 1.022 0.972 -0.221 -0.529 -1.364 0.811 -0.693 1.276 2.179 -0.069 -0.147 -0.203 -0.348 2.219 -0.143 -0.449 -0.144 -0.069 -0.107 -0.139 -0.085 0.317 0.316 1.56 1.858 1.465 0.138 1.358 -0.488 0.009 0.797 -1.022 0.154 0.073 0.109 0.699 -0.727 0.382 -0.085 -0.627 -0.887 0.321 -0.475 0.502 0.292 -0.025 0.855 0.276 0.77 -0.069 0.124 0.12 0.216 0.587 -0.088 -0.153 -0.1 0.549 0.912 1.763 1.84 1.928 1.925 2.843 1.206 0.894 -0.175 -0.853 0.62 1.768 5.32 65 262
0.595 -0.297 -0.119 0.414 -0.229 -0.5 -0.172 -0.093 -0.131 -0.565 -0.45 -0.096 -0.085 -0.248 -0.214 -0.069 0.04 -0.553 0.784 -0.223 0.274 0.829 0.277 0.088 0.998 0.966 -0.282 -0.069 -0.147 -0.203 -0.348 0.013 -0.143 -0.449 -0.144 -0.069 -0.107 -0.139 -0.085 -0.38 -0.354 0.423 -0.38 0.93 0.305 0.858 -0.216 -0.096 -0.02 -0.904 -0.229 0.588 -0.762 -0.451 -0.676 0.444 0.36 -0.423 -0.454 0.66 -0.649 0.616 0.232 -0.113 0.778 -0.644 0.67 0.193 0.12 0.581 -0.525 0.449 -0.501 -0.291 0.836 0.895 1.021 0.813 1.028 0.535 0.207 0.41 0.599 0.141 -0.091 -0.041 -0.075 0.444 0.28 65 263
-1.378 -0.297 -0.765 -0.146 0.433 -0.5 -0.172 -0.093 -0.131 -0.08 -0.45 -0.942 -0.085 -0.248 -0.214 -0.069 -1.901 2.594 -1.206 -0.251 -0.87 -0.984 0.201 -1.716 -0.653 -1.759 -0.282 -0.069 -0.147 -0.203 -0.348 -0.404 -0.143 -0.449 -0.144 -0.069 -0.107 -0.139 -0.085 -0.38 -0.354 -1.223 -0.781 -1.193 -0.234 -1.057 -1.014 0.047 0.157 -2.285 2.081 0.104 -0.041 0.03 0.082 0.282 -0.056 -0.012 -2.277 0.221 0.164 0.894 -0.988 -0.765 -0.721 0.891 1.426 -2.02 -1.385 -0.915 0.791 1.214 -2.044 -1.869 -0.423 -1.551 -2.116 -0.366 0.016 0.245 0.344 -1.169 -0.821 -0.421 -0.013 -0.082 -0.262 -1.814 0.27 65 265
-0.333 -0.297 -0.765 -1.265 0.433 -0.5 -0.172 -0.093 4.491 -0.08 -0.45 -0.942 -0.085 -0.248 -0.214 -0.069 -0.42 0.043 -0.214 -0.4 -0.383 0.316 1.972 0.811 1.126 0.145 -0.282 -0.069 -0.147 -0.203 -0.348 -0.404 -0.143 -0.449 -0.144 -0.069 -0.107 -0.139 -0.085 -0.38 -0.354 -1.223 -0.821 -0.638 -0.79 -0.088 -0.619 0.221 0.39 -0.602 0.248 0.197 -0.019 0.058 0.114 0.159 -0.218 0.053 -0.625 0.01 0.281 3.541 -0.988 -0.765 -0.721 0.375 1.848 0.628 0.394 -0.915 3.132 1.574 0.588 0.508 -1.251 -1.985 -0.708 -1.306 -1.731 -2.052 0.344 -0.539 -0.56 -0.421 -0.323 0.703 -1.164 -0.494 4.96 65 268
0.131 -0.297 -0.765 -1.265 -0.229 2.206 -0.172 -0.093 -0.131 1.373 -0.45 0.75 -0.085 -0.248 -0.214 -0.069 0.581 -0.454 0.028 -0.044 -0.259 -0.189 -0.574 0.811 -0.689 0.39 -0.282 -0.069 -0.147 -0.203 -0.348 -0.404 -0.143 -0.449 -0.144 -0.069 -0.107 -0.139 -0.085 -0.38 -0.354 0.936 0.302 -0.229 0.276 0.31 0.11 -0.665 2.613 2.243 2.763 2.047 2.232 2.795 3.283 -0.358 -0.596 -1.817 -0.029 -0.421 -1.713 -0.603 0.676 0.076 -0.721 -0.843 -0.421 -0.509 0.486 0.261 -0.73 -0.43 -0.483 0.122 -0.501 0.307 0.641 0.301 0.234 0.428 -0.478 0.253 -0.084 -0.224 0.128 1.005 -0.219 0.546 3.66 65 269
0.363 -0.297 0.526 0.414 -0.229 -0.5 -0.172 -0.093 -0.131 -0.565 -0.45 -0.096 -0.085 -0.248 -0.214 -0.069 -0.42 -0.414 0.793 -0.223 0.316 0.724 0.166 0.811 0.703 0.475 -0.282 -0.069 8.737 -0.203 -0.348 -0.404 -0.143 -0.449 -0.144 -0.069 -0.107 -0.139 -0.085 -0.38 -0.354 0.536 -0.294 0.664 1.15 0.932 2.16 0.116 -0.752 -0.043 0.282 0.959 -0.507 -0.387 -0.66 -0.791 0.798 -0.972 -0.493 -0.331 0.126 -0.739 -0.205 0.68 0.943 1.723 0.515 0.122 -0.843 0.231 1.777 1.076 0.439 0.22 -0.661 0.238 0.171 -0.5 -0.457 -0.977 -0.927 0.067 0.306 0.417 1.431 -0.133 -0.015 0.796 2.16 65 270
-0.217 -0.297 1.818 -0.705 -0.229 -0.5 -0.172 -0.093 -0.131 -0.565 1.216 -0.942 -0.085 -0.248 -0.214 -0.069 -0.595 -0.09 0.123 -0.223 -0.095 0.047 0.137 0.811 0.385 0.128 -0.282 -0.069 -0.147 -0.203 -0.348 -0.404 -0.143 -0.449 -0.144 -0.069 -0.107 -0.139 -0.085 0.317 0.177 -0.341 -0.398 0.565 1.163 -0.088 -0.509 -0.236 0.057 0.295 -0.459 0.168 -0.057 -2.314 1.346 0.756 -0.206 1.224 -0.603 -0.634 0.45 0.78 -0.932 -0.614 -0.721 0.257 -1.303 0.978 0.421 2.685 -0.064 0.911 0.547 0.225 -0.505 0.29 -0.372 -1.151 -1.074 -1.365 -1.89 0.012 -0.052 -0.421 1.163 0.151 -0.18 0.008 0.2 65 271
1.176 -0.297 -0.765 2.092 -0.229 -0.5 -0.172 -0.093 -0.131 -0.565 -0.45 0.75 -0.085 -0.248 -0.214 -0.069 0.386 -0.772 1.277 0.24 1.407 1.172 -0.939 0.811 0.278 1.334 -0.282 -0.069 -0.147 -0.203 -0.348 2.995 13.026 -0.449 -0.144 -0.069 -0.107 -0.139 -0.085 -0.38 -0.354 1.161 0.696 0.153 0.63 1.127 1.235 -0.006 1.352 0.482 -0.009 -0.106 0.016 -0.683 -0.219 0.034 -0.128 -0.666 -0.506 0.203 0.101 -0.235 -0.614 -0.024 0.696 1.784 -0.66 0.133 -0.26 0.2 1.718 0.994 -0.507 -0.601 1.334 0.497 1.125 1.035 1.429 1.434 1.47 0.673 -0.17 0.57 0.466 -0.675 0.659 1.937 2.13 65 272
-0.217 -0.297 -0.765 -0.146 -0.229 -0.5 -0.172 -0.093 -0.131 -0.565 -0.45 -0.942 -0.085 -0.248 -0.214 -0.069 -0.92 0.043 0.177 -0.421 0.337 0.517 2.056 0.811 0.968 0.041 -0.282 -0.069 -0.147 -0.203 -0.348 -0.404 -0.143 -0.449 -0.144 -0.069 -0.107 -0.139 -0.085 -0.38 -0.354 -1.223 -0.782 -0.051 -0.048 0.304 0.963 -0.829 1.381 -0.463 0.329 0.146 -0.375 0.13 0.197 0.175 -0.052 0.517 -1.013 -0.475 0.389 -0.064 0.187 -0.765 -0.721 1.935 0.602 0.14 -0.252 -0.915 1.066 1.882 -0.193 0.23 1.395 0.665 -0.101 -0.826 -1.074 -1.487 -1.64 -0.749 0.047 -0.421 1.184 0.514 -0.512 -0.111 4.58 65 274
1.06 -0.297 0.526 -0.146 3.079 -0.5 -0.172 -0.093 -0.131 1.857 1.216 -0.096 -0.085 -0.248 -0.214 -0.069 -0.165 -0.706 1.517 0.091 -0.84 1.059 0.132 0.811 -0.025 -0.072 -0.282 -0.069 -0.147 1.627 -0.348 -0.404 -0.143 -0.449 -0.144 -0.069 -0.107 -0.139 -0.085 0.317 0.025 1.086 0.131 1.137 0.983 0.746 -0.364 0.185 0.443 0.337 0.51 -0.114 -0.2 0.083 -2.401 -0.284 -0.231 -2.084 0.398 -0.097 -1.301 0.559 0.481 0.136 1.975 -0.297 -0.827 -0.815 0.236 0.701 -0.294 -0.433 -0.973 -0.183 0.931 1.312 1.017 1.316 1.609 0.869 0.993 2.485 3.145 -0.044 0.374 -2.211 1.827 1.161 2.07 65 276
-0.101 -0.297 -0.119 -0.705 -0.229 0.176 -0.172 -0.093 -0.131 -0.08 -0.45 -0.096 -0.085 -0.248 -0.214 -0.069 0.15 -0.255 -0.062 -0.223 0.546 0.044 -0.27 0.811 0.995 0.552 -0.282 -0.069 -0.147 -0.203 0.541 -0.404 -0.143 0.055 1.971 -0.069 -0.107 -0.139 -0.085 -0.38 -0.354 0.438 -0.182 0.207 0.18 0.563 -0.254 -0.172 0.223 -0.314 0.142 -0.256 -0.462 -0.147 -0.321 -0.515 -0.578 2.856 -1.422 0.226 -1.053 -0.015 -0.941 -0.327 0.604 -0.358 -0.299 0.214 0.552 0.161 -0.14 1.574 0.173 0.778 1.232 0.5 0.591 0.333 0.082 -0.904 -1.156 -0.51 -0.247 0.04 -0.034 0.579 -0.447 0.349 2.39 65 277
1.524 3.002 -0.119 0.414 -0.229 -0.5 10.227 -0.093 -0.131 1.373 -0.45 0.75 -0.085 -0.248 -0.214 -0.069 0.321 -0.871 1.774 0.828 1.437 1.556 -1.099 0.179 -0.475 1.282 -0.282 -0.069 -0.147 -0.203 -0.348 -0.047 -0.143 -0.449 -0.144 -0.069 -0.107 -0.139 -0.085 4.499 3.088 1.147 1.152 1.505 1.163 1.502 0.08 -0.251 0.12 0.351 0.972 0.102 -1.266 0.398 -0.155 -0.761 0.169 -0.491 0.841 0.27 -0.058 -0.719 -0.171 -0.219 0.534 -0.027 0.577 0.453 0.073 0.083 -0.804 -0.7 -0.927 -0.239 0.904 1.03 1.328 1.611 1.677 1.477 1.349 1.707 0.772 1.416 0.712 0.293 0.597 -0.094 5.62 65 278
0.015 -0.297 -0.765 -0.705 -0.229 -0.5 -0.172 -0.093 -0.131 -0.565 -0.45 -0.942 -0.085 -0.248 -0.214 -0.069 -0.125 -0.229 0.046 -0.483 -0.068 0.748 2.046 0.811 1.527 0.575 -0.282 -0.069 -0.147 -0.203 -0.348 -0.404 -0.143 -0.449 -0.144 -0.069 -0.107 -0.139 -0.085 -0.38 -0.354 -0.511 -0.782 -0.385 -1.15 0.553 1.985 -0.898 1.072 -1.497 0.29 0.098 -0.057 0.03 0.082 -0.241 -0.332 0.257 -1.333 -0.498 0.551 -0.507 0.145 -0.765 -0.721 0.635 0.296 0.964 0.748 -0.915 0.111 2.517 0.956 0.82 0.02 0.234 0.184 -0.477 -1.143 -1.229 -1.549 -0.539 -0.301 -0.124 -0.753 0.824 -0.836 -0.284 2.68 65 279
-0.566 -0.297 3.109 -1.265 -0.229 1.53 -0.172 -0.093 -0.131 0.888 -0.45 -0.096 -0.085 -0.248 -0.214 -0.069 0.15 0.069 -0.57 -0.223 -0.946 -0.627 0.024 -1.716 -0.185 -0.951 -0.282 -0.069 -0.147 -0.203 6.654 -0.404 -0.143 -0.449 -0.144 -0.069 -0.107 -0.139 -0.085 -0.38 -0.354 -1.223 -0.375 -1.111 0.18 -1.057 0.241 -2.031 0.157 2.243 -2.178 -1.84 2.232 0.03 0.082 -2.175 0.27 -0.012 1.834 2.253 0.164 -0.573 -0.988 -0.765 -0.721 0.659 -0.138 -0.122 -0.531 -0.915 1.055 -1.951 1.043 -1.535 -1.834 -1.197 -1.341 -1.425 -1.741 0.245 0.344 -0.26 -0.268 -0.421 -0.239 0.15 0.59 -0.394 2.06 65 280
0.711 -0.297 1.172 -0.705 1.756 0.176 -0.172 -0.093 -0.131 1.373 1.216 -0.096 -0.085 -0.248 -0.214 -0.069 0.486 -0.653 0.604 0.095 0.265 0.644 -0.511 -0.033 0.205 0.515 -0.282 -0.069 -0.147 2.043 1.986 -0.404 -0.143 0.055 -0.144 -0.069 -0.107 2.107 -0.085 0.317 0.025 1.178 0.661 0.873 0.643 1.305 -0.068 0.842 0.08 0.438 -0.004 -0.573 0.05 0.45 -0.071 -0.248 -0.041 -0.365 0.716 0.09 0.091 -0.583 -0.377 0.009 0.891 -0.206 -0.483 -0.161 0.132 0.298 -0.103 -0.521 -0.33 -0.074 0.891 0.371 0.614 0.604 0.69 0.869 0.863 0.669 0.437 0.842 0.022 -1.135 1.049 0.821 2.78 65 283
-0.333 -0.297 -0.119 -0.146 -0.229 -0.5 -0.172 -0.093 -0.131 -0.565 -0.45 -0.096 -0.085 -0.248 -0.214 -0.069 -0.345 -0.05 -0.106 -0.223 -0.251 -0.339 0.036 0.811 0.271 0.052 -0.282 -0.069 -0.147 -0.203 -0.348 -0.404 -0.143 -0.449 -0.144 -0.069 -0.107 -0.139 -0.085 -0.38 -0.354 -0.027 -0.27 -0.166 0.427 -0.573 -0.454 -0.684 -0.29 1.139 -0.078 -0.534 -1.155 -0.495 0.911 -0.602 -0.607 0.585 1.535 -0.709 0.831 0.284 0.842 0.067 -0.721 0.05 -0.904 -0.148 0.51 0.243 0.111 -1.107 -0.243 0.599 -0.332 0.226 0.35 -0.723 -0.966 -1.368 -1.804 -0.219 -0.203 -0.421 0.635 0.243 -0.491 -0.176 1.61 65 285
0.363 -0.297 1.172 -0.705 -0.229 0.176 -0.172 -0.093 -0.131 -0.08 1.216 -0.096 -0.085 -0.248 -0.214 -0.069 0.341 -0.527 0.338 0.013 -0.029 0.363 -0.528 -0.2 -0.4 0.162 -0.282 -0.069 -0.147 -0.203 2.319 -0.404 -0.143 0.055 -0.144 -0.069 -0.107 -0.139 -0.085 0.317 0.025 1.11 0.369 0.559 0.932 0.671 0.018 0.014 0.115 -0.228 0.213 -0.087 -0.471 -0.31 -0.475 0.026 -0.274 1.732 0.078 0.131 -1.485 -0.785 -0.484 0.325 0.684 -0.493 0.052 0.541 0.245 0.119 -0.415 -0.337 -0.024 -0.022 -0.337 0.367 0.635 0.307 0.179 -0.619 -0.768 0.644 0.538 0.357 0.367 0.267 -0.178 0.712 1.29 65 286
-0.45 -0.297 -0.119 -0.705 -0.229 -0.5 -0.172 -0.093 -0.131 -0.565 -0.45 -0.942 -0.085 -0.248 -0.214 -0.069 -0.46 0.142 -0.292 -0.38 -0.069 0.149 1.752 0.811 1.102 0.176 -0.282 -0.069 -0.147 -0.203 -0.348 -0.404 -0.143 -0.449 -0.144 -0.069 -0.107 -0.139 -0.085 -0.38 -0.354 -1.223 -0.783 0.195 -0.077 -0.289 -0.467 -0.372 0.53 -0.437 -0.268 -0.254 0.247 0.381 0.489 -0.34 -0.632 0.507 -1.807 0.195 0.182 0.894 -0.988 -0.765 -0.721 -0.066 -0.431 1.149 0.981 -0.915 0.062 2.602 0.454 -0.221 1.176 -0.054 -0.582 -1.001 -1.53 0.245 0.344 -0.539 -0.56 -0.421 -0.633 0.579 -0.722 -0.481 1.76 65 287
-1.494 -0.297 -0.765 -0.705 -0.229 -0.5 -0.172 -0.093 -0.131 -0.565 -0.45 -0.942 -0.085 -0.248 -0.214 -0.069 -2.421 3.965 -1.338 -0.241 -1.189 -1.104 -0.082 0.811 -0.882 -2.004 -0.282 -0.069 -0.147 -0.203 -0.348 -0.404 -0.143 -0.449 -0.144 -0.069 -0.107 -0.139 -0.085 -0.38 -0.354 -1.223 -0.821 -2.364 -2.034 -1.057 -0.323 0.047 0.157 -2.106 0.292 0.104 -0.041 0.03 0.082 0.282 -0.056 -0.012 -2.073 0.221 0.164 -0.352 -0.988 -0.765 -0.721 -0.589 1.842 -2.446 -1.385 -0.915 -0.515 1.502 -2.221 -1.869 -2.808 -4.275 -1.867 -0.366 0.016 0.245 0.344 -1.169 -0.821 -0.421 0.085 0.695 -0.994 -2.089 -2.34 65 288
-0.682 -0.297 -0.765 -0.705 -0.229 -0.5 -0.172 -0.093 -0.131 -0.565 -0.45 -0.096 -0.085 -0.248 -0.214 -0.069 -0.065 0.215 -0.684 -0.223 -0.605 -0.724 -0.066 0.811 0.038 -0.388 -0.282 -0.069 -0.147 -0.203 -0.348 -0.404 -0.143 -0.449 -0.144 -0.069 -0.107 -0.139 -0.085 -0.38 -0.354 -1.223 -0.593 0.044 0.556 -1.057 0.059 -0.762 0.157 -0.476 0.312 -0.557 -2.314 0.03 0.082 -0.087 -0.67 -0.012 -0.292 -0.149 0.164 -0.807 5.712 -0.765 -0.721 -1.049 -1.268 -1.391 1.928 -0.915 -0.904 -1.153 -1.274 0.269 0.282 0.044 -0.462 -1.305 -1.612 0.245 0.344 -0.47 -0.507 -0.421 0.6 0.695 -0.994 -0.582 1.84 65 291
-0.798 -0.297 -0.765 -0.146 -0.229 -0.5 -0.172 -0.093 -0.131 -0.565 -0.45 -0.096 -0.085 -0.248 -0.214 -0.069 0.406 0.275 -0.909 -0.223 -0.932 -0.859 -0.061 -0.872 -0.239 -0.917 -0.282 -0.069 -0.147 -0.203 -0.348 -0.255 -0.143 -0.449 -0.144 -0.069 -0.107 -0.139 -0.085 -0.38 -0.354 0.038 -0.088 -0.772 -0.234 -1.057 0.059 1.634 0.157 -0.435 -0.12 1.4 -0.041 0.03 0.082 -1.478 1.15 -0.012 -0.246 -1.544 0.164 -0.638 -0.988 -0.765 -0.721 -0.876 -0.94 -0.286 1.439 -0.915 -0.758 -0.873 -0.282 1.82 -0.413 -0.174 -0.16 -1.439 0.016 0.245 0.344 -0.668 -0.626 -0.421 -0.802 0.385 -0.672 -0.701 3.27 65 293
-1.03 -0.297 -0.765 -0.705 -0.229 0.853 -0.172 -0.093 -0.131 0.404 1.216 -0.942 -0.085 -0.248 -0.214 -0.069 -0.42 0.706 -0.96 -0.223 -1.21 -0.997 0.065 0.811 -0.746 -1.258 -0.282 -0.069 -0.147 -0.203 -0.348 -0.404 -0.143 -0.008 3.028 -0.069 -0.107 -0.139 -0.085 0.317 0.24 -1.223 -0.657 -0.847 0.376 -1.057 -0.151 0.047 0.157 -0.921 -0.466 0.104 -0.041 0.03 0.082 4.623 -0.056 -0.012 -1.453 -0.932 0.164 0.415 -0.988 -0.765 -0.721 -0.055 0.969 0.239 -1.385 -0.915 -0.87 0.917 0.243 1.675 0.982 0.771 -0.329 -0.366 0.016 0.245 0.344 -1.169 -0.821 -0.421 0.015 0.747 -0.26 -1.056 4.13 65 295
1.524 3.002 1.172 1.533 -0.229 -0.5 -0.172 -0.093 -0.131 -0.565 -0.45 1.596 -0.085 -0.248 -0.214 -0.069 1.156 -0.918 0.855 0.791 1.281 0.924 -1.082 0.811 -0.173 1.168 -0.282 -0.069 -0.147 -0.203 -0.348 1.206 -0.143 -0.449 -0.144 -0.069 -0.107 -0.139 -0.085 -0.38 -0.354 1.376 3.368 1.575 -0.34 1.451 -0.677 0.213 -0.147 -0.177 -0.528 0.154 -0.589 -0.252 -0.766 0.884 0.078 -0.685 0.075 0.814 -0.485 0.744 0.33 0.241 1.005 0.519 0.184 0.649 0.025 0.492 0.454 -0.043 0.497 -0.347 0.221 0.594 1.049 1.593 1.642 1.933 2.005 0.912 0.338 0.666 -0.858 -0.971 0.839 1.686 2.93 65 297
1.292 3.002 -0.119 0.414 -0.229 0.853 -0.172 -0.093 -0.131 0.404 -0.45 0.75 -0.085 -0.248 -0.214 -0.069 0.661 -0.845 1.21 0.718 1.288 1.154 -1.154 0.179 -0.48 1.273 -0.282 -0.069 -0.147 -0.203 1.652 -0.047 -0.143 2.447 -0.144 -0.069 -0.107 -0.139 -0.085 4.499 2.911 1.151 1.375 1.321 0.752 1.392 0.035 -0.26 0.157 -0.353 0.028 0.479 -0.185 0.392 -0.347 -0.658 -0.079 -0.535 0.044 -0.249 0 -0.747 -0.293 -0.328 0.571 -0.184 0.416 0.375 0.148 -1E-3 -0.352 0.139 0.173 0.64 0.512 0.955 1.157 1.302 1.677 1.357 1.346 1.019 0.599 1.019 0.318 -0.067 0.381 -0.353 6.03 65 299
-0.45 -0.297 0.526 0.414 -0.229 -0.5 -0.172 -0.093 -0.131 -0.565 -0.45 -0.096 -0.085 -0.248 -0.214 -0.069 0.246 -0.037 -0.52 -0.223 -0.137 -0.361 -0.155 -0.453 0.471 -0.263 -0.282 -0.069 -0.147 -0.203 -0.348 0.013 -0.143 -0.449 -0.144 -0.069 -0.107 -0.139 -0.085 -0.38 -0.354 -0.419 -0.764 -0.191 0.042 -1.057 0.176 -0.95 3.916 -0.812 0.258 -0.73 -1.101 3.466 0.082 0.064 -0.811 -0.012 -0.741 0.103 0.164 -0.23 1.124 0.048 -0.721 -0.471 0.325 -0.516 0.606 0.227 -0.292 0.491 -0.534 -0.237 -0.568 -0.44 -0.076 -0.705 -1.184 -1.753 0.344 -0.551 -0.463 -0.421 -0.527 -0.209 0.013 -0.119 2.4 65 302
0.363 -0.297 -0.765 2.092 -0.229 -0.5 -0.172 -0.093 -0.131 -0.565 -0.45 0.75 -0.085 -0.248 -0.214 -0.069 0.956 -0.573 -0.033 0.071 1.373 0.03 -1.082 0.811 -1.144 0.859 -0.282 -0.069 -0.147 -0.203 -0.348 1.385 -0.143 -0.449 -0.144 -0.069 -0.107 -0.139 -0.085 -0.38 -0.354 -0.017 -0.821 1.02 -0.292 0.99 -2.039 -0.391 -1.456 0.027 -1.237 0.298 1.595 0.03 1.18 -0.31 -0.495 1.557 0.783 0.075 1.483 2.042 -0.7 0.663 0.323 2.239 -0.183 0.281 0.025 1.27 2.454 -0.051 0.183 -0.335 -1.353 -0.154 0.214 0.199 -0.019 -0.222 -0.351 -0.272 -0.148 -0.076 -0.471 -1.019 0.079 1.071 0.61 65 303
2.105 -0.297 -0.765 0.414 -0.229 -0.5 2.427 -0.093 -0.131 -0.08 -0.45 4.135 -0.085 -0.248 4.533 -0.069 1.976 -1.09 0.672 2.197 0.669 -0.132 -1.64 0.25 -1.397 1.452 -0.282 -0.069 -0.147 -0.203 -0.348 -0.166 -0.143 -0.449 -0.144 -0.069 -0.107 -0.139 -0.085 -0.38 -0.354 1.666 4.732 1.887 -0.421 1.637 0.069 0.059 0.109 -0.152 0.159 -0.058 -0.239 -0.111 -0.03 0.818 -0.307 -0.151 -0.032 0.694 0.114 -0.959 -0.223 -0.133 0.245 -0.713 -0.334 -0.026 0.472 0.465 -0.853 -0.524 -0.524 -0.525 -0.141 0.546 1.098 2.021 2.132 2.068 2.24 1.938 1.758 1.087 -0.732 0.166 -0.158 1.924 4.32 65 304
0.363 -0.297 1.172 -0.705 -0.229 0.853 2.427 -0.093 -0.131 0.888 2.883 -0.096 -0.085 -0.248 -0.214 -0.069 1.181 -0.613 -0.114 0.174 -0.277 -0.204 -0.843 -0.2 -1.144 0.162 -0.282 -0.069 -0.147 -0.203 4.32 -0.404 -0.143 0.181 -0.144 -0.069 -0.107 -0.139 13.899 1.014 0.657 0.967 0.232 0.915 0.504 0.34 0.062 -0.179 -0.834 -0.312 0.011 -0.06 -0.396 -0.713 0.111 0.282 -0.22 0.762 -0.044 0.329 0.937 -0.801 1.128 1.274 0.637 0.111 1.018 -0.088 0.061 0.43 -0.627 -0.329 -0.406 -0.361 1.05 0.49 0.736 0.479 0.817 0.629 0.142 0.055 0.697 -0.184 0.269 0.357 0.288 0.616 2.35 65 306
0.247 -0.297 -0.765 0.414 -0.229 0.176 -0.172 -0.093 -0.131 -0.08 1.216 0.75 -0.085 3.485 -0.214 -0.069 0.851 -0.553 -0.002 0.071 -0.908 -0.612 -0.579 -0.453 -0.406 -0.341 3.212 -0.069 -0.147 -0.203 -0.348 -0.226 -0.143 0.621 -0.144 -0.069 -0.107 -0.139 -0.085 0.317 0.809 1.38 0.869 0.883 0.973 -1.057 0.055 -0.172 -1.992 -0.096 0.73 -0.472 -0.694 0.547 0.082 -0.492 -0.477 -0.012 0.108 -0.293 0.164 -0.82 1.653 4.39 -0.721 -0.526 -0.473 -0.449 0.699 0.67 -0.599 -0.7 -0.563 0.309 0.896 0.409 0.602 0.887 0.242 0.083 -0.057 0.669 0.524 -0.421 0.248 0.076 -0.074 0.459 1.99 65 309
0.131 -0.297 -0.765 1.533 -0.229 -0.5 -0.172 -0.093 -0.131 -0.565 -0.45 -0.096 -0.085 -0.248 -0.214 -0.069 0.291 -0.427 0.185 -0.032 -0.18 0.109 -0.59 0.811 0.017 0.667 -0.282 -0.069 -0.147 -0.203 -0.348 0.967 -0.143 -0.449 -0.144 -0.069 -0.107 -0.139 -0.085 2.408 0.623 0.337 -0.474 0.385 0.411 0.527 -0.123 0.868 0.881 -0.669 -0.59 0.774 -0.598 0.788 -1.851 0.19 0.568 -1.48 -0.503 0.129 -1.362 -0.145 0.315 0.105 1.489 -0.38 0.393 0.458 -0.203 0.301 -0.338 0.265 0.386 0.113 0.131 0.453 1.129 0.48 0.183 -0.144 -0.214 0.45 0.198 -0.072 0.24 -0.543 0.297 0.401 0.58 65 310
1.292 3.002 -0.119 0.414 -0.229 -0.5 -0.172 -0.093 -0.131 -0.565 -0.45 0.75 -0.085 -0.248 -0.214 -0.069 0.661 -0.845 1.21 0.718 1.288 1.154 -1.154 0.179 -0.48 1.273 -0.282 -0.069 -0.147 -0.203 -0.348 -0.047 -0.143 -0.449 -0.144 -0.069 -0.107 -0.139 -0.085 4.499 2.911 1.151 1.375 1.321 0.752 1.369 -0.192 0.492 0.567 -0.353 0.028 0.479 -0.185 0.392 -0.347 -0.474 0.281 -0.309 -0.17 -0.555 -0.184 0.118 0.435 -0.093 0.571 -0.11 0.744 0.824 -0.12 0.018 -0.15 0.469 0.551 0.981 0.503 0.954 1.138 1.118 1.666 1.334 1.346 1.019 0.599 1.019 0.318 -0.067 -0.168 -0.353 6.04 65 311
0.711 -0.297 -0.119 -1.265 -0.229 -0.5 -0.172 -0.093 -0.131 -0.565 -0.45 -0.942 -0.085 -0.248 -0.214 -0.069 0.261 -0.573 0.529 -0.781 2.806 1.515 1.242 0.811 2.805 1.943 -0.282 -0.069 -0.147 -0.203 -0.348 -0.404 -0.143 -0.449 -0.144 -0.069 -0.107 -0.139 -0.085 -0.38 -0.354 -0.186 -0.821 0.541 -1.709 0.976 -0.44 -0.094 -0.031 -0.669 0.169 -0.011 -0.189 -0.166 -0.167 0.144 -0.162 -0.202 -0.503 0.082 -0.033 3.522 0.487 0.415 1.058 3.335 0.634 -0.039 0.347 0.735 2.802 0.471 -0.061 0.047 -0.745 -1.553 -0.43 0.253 0.129 -0.267 -0.418 -0.644 -0.387 0.072 -1.45 0.862 -1.137 -0.28 2.11 65 312
0.479 -0.297 -0.119 0.414 -0.229 0.176 -0.172 -0.093 -0.131 -0.08 -0.45 -0.096 -0.085 -0.248 -0.214 -0.069 -0.02 -0.507 0.647 -0.223 -0.141 0.753 0.671 -0.2 1.005 0.139 -0.282 -0.069 -0.147 -0.203 -0.015 -0.106 -0.143 0.495 -0.144 -0.069 -0.107 -0.139 -0.085 -0.38 -0.354 0.662 0.051 1.009 0.363 0.499 -0.034 -0.167 -0.763 -0.015 0.534 0.329 -0.919 -0.755 0.805 -0.179 -0.039 0.345 0.218 -0.115 0.708 -0.651 1.401 1.45 -0.721 -0.09 -0.128 -1.345 0.309 1.375 -0.101 -0.172 -0.501 -0.244 -0.051 0.514 0.687 0.647 0.625 0.314 0.03 0.842 0.912 -0.092 -0.231 -0.067 0.107 0.502 2.04 65 313
-0.45 -0.297 -0.765 -0.146 -0.229 -0.5 -0.172 12.925 -0.131 0.404 -0.45 -0.096 -0.085 -0.248 -0.214 -0.069 -0.54 0.069 -0.248 -0.223 -0.513 -0.349 0.18 -0.453 -0.063 -0.205 -0.282 -0.069 -0.147 -0.203 -0.348 -0.404 -0.143 -0.449 -0.144 -0.069 -0.107 -0.139 -0.085 -0.38 -0.354 -1.223 -0.313 0.033 1.227 -1.057 -0.106 -1.115 -2.825 0.602 -1.279 -0.048 -0.084 -0.678 0.082 -0.387 -0.356 -0.012 1.257 -0.085 0.164 -0.564 0.79 2.6 -0.721 -1.435 0.132 1.013 0.025 -0.91 -0.518 -1.547 0.69 0.05 2.514 0.385 -0.102 -0.459 -1.074 -1.394 0.344 -0.405 -0.181 -0.421 1.29 0.685 -0.55 -0.235 3.51 65 315
-0.566 -0.297 -0.765 0.973 -0.229 -0.5 -0.172 -0.093 -0.131 -0.565 -0.45 -0.096 -0.085 -0.248 -0.214 -0.069 -1.075 0.275 -0.273 -0.223 -1.135 -0.617 0.541 -0.872 -0.899 -1.013 -0.282 -0.069 -0.147 -0.203 -0.348 0.192 -0.143 -0.449 -0.144 -0.069 -0.107 -0.139 -0.085 -0.38 -0.354 -1.223 -0.53 -0.845 1.118 -1.057 -1.317 0.068 0.157 -0.253 -0.483 3.927 -0.041 0.03 0.082 -0.984 3.439 -0.012 0.099 -2.116 0.164 3.266 -0.988 -0.765 -0.721 -1.102 0.564 0.688 -1.385 -0.915 1.94 -0.276 -0.944 1.504 2.419 1.998 0.011 -1.094 -1.074 0.245 0.344 0.126 -0.821 -0.421 2.142 -0.181 0.159 -0.321 0.57 65 316
-0.45 -0.297 -0.119 -1.265 -0.229 -0.5 -0.172 -0.093 -0.131 -0.565 -0.45 0.75 -0.085 -0.248 -0.214 -0.069 2.121 -0.242 -1.69 -0.119 -0.112 -0.896 -0.918 0.811 -2.04 0.061 -0.282 -0.069 -0.147 -0.203 -0.348 -0.404 -0.143 -0.449 -0.144 -0.069 -0.107 -0.139 -0.085 -0.38 -0.354 0.831 0.38 -0.94 -2.65 -0.573 -0.185 0.244 0.376 -1.033 -0.266 0.265 0.147 0.26 0.348 -0.059 0.094 0.189 -0.9 -0.121 0.374 0.361 -0.988 -0.765 -0.721 0.133 2.473 1.83 -1.385 -0.915 0.095 2.041 1.618 0.405 -0.926 -0.23 -0.589 -0.709 -1.025 -1.939 -1.928 -0.773 -0.799 -0.421 -1.929 0.862 -1.137 0.02 1.89 65 317
0.131 -0.297 -0.119 0.973 -0.229 -0.5 -0.172 -0.093 -0.131 -0.565 -0.45 -0.096 -0.085 -0.248 -0.214 -0.069 0.291 -0.388 0.111 -0.223 0.447 0.272 -0.209 0.088 0.992 0.922 -0.282 -0.069 -0.147 -0.203 -0.348 0.43 -0.143 -0.449 -0.144 -0.069 -0.107 -0.139 -0.085 -0.38 -0.354 0.505 -0.067 -0.434 -0.026 0.574 -0.629 -0.508 3.488 -0.264 -0.286 -0.373 -0.43 3.367 -1.041 -0.189 -0.475 -0.889 -0.106 -0.069 -0.707 0.505 0.078 -0.712 1.023 0.276 0.229 0.555 0.178 -0.846 0.281 0.26 0.396 0.113 -0.313 0.474 0.143 0.373 -0.079 -0.311 -1.113 -0.353 -0.17 0.04 -0.422 -0.377 0.154 0.212 2.4 65 318
-0.333 -0.297 -0.119 -1.265 -0.229 -0.5 -0.172 -0.093 -0.131 -0.565 -0.45 -0.942 -0.085 -0.248 -0.214 -0.069 0.331 -0.056 -0.532 -0.458 1.577 0.156 0.523 0.088 1.969 1.047 -0.282 -0.069 -0.147 -0.203 -0.348 -0.404 -0.143 -0.449 -0.144 -0.069 -0.107 -0.139 -0.085 -0.38 -0.354 -0.567 -0.821 -0.26 -2.737 0.327 -0.282 -0.077 -0.092 -0.521 -0.555 0.067 -0.1 -0.064 -0.065 0.134 -0.202 -0.484 -0.46 0.211 0.132 0.793 0.094 0.172 0.753 -0.556 -0.08 -1.81 -0.139 0.458 -0.012 0.466 1.006 -0.721 0.348 -0.932 -0.502 -0.999 -1.309 -2.086 0.344 -1.064 -0.733 -0.321 -2.704 0.888 -1.044 0.041 2.52 65 319
1.408 -0.297 1.818 0.973 3.741 0.853 -0.172 -0.093 -0.131 3.31 -0.45 0.75 -0.085 -0.248 -0.214 -0.069 -0.51 -0.759 2.396 0.186 0.293 1.326 -0.192 0.811 -0.486 0.66 -0.282 -0.069 -0.147 6.286 3.653 0.311 -0.143 2.572 -0.144 -0.069 -0.107 12.442 -0.085 -0.38 -0.354 1.319 0.769 1.41 1.015 1.416 0.059 0.016 0.654 0.41 -0.385 -0.339 1.152 -0.877 -1.044 -0.233 -0.43 -1.251 0.64 -0.544 -0.47 -0.407 0.326 0.64 1.067 -0.258 -0.309 0.101 0.157 0.472 -0.581 -0.573 -0.036 0.22 0.93 1.409 1.141 1.804 1.333 1.02 0.993 2.515 3.209 1.869 1.375 -3.609 3.7 1.379 4.11 65 324
0.828 -0.297 1.172 -0.146 2.418 -0.5 -0.172 -0.093 -0.131 1.373 1.216 -0.096 -0.085 -0.248 -0.214 -0.069 0.1 -0.659 1.136 0.144 1.085 0.894 -0.743 0.088 -0.6 0.897 -0.282 -0.069 -0.147 2.75 -0.348 -0.315 -0.143 -0.449 -0.144 -0.069 -0.107 -0.139 -0.085 0.317 0.164 0.696 0.372 0.966 1.012 1.319 -0.436 0.442 -1.011 -0.284 0.433 0.586 -0.45 -0.49 2.159 -0.069 0.465 1.404 -0.417 0.1 1.63 0.608 0.38 1.046 -0.31 -0.225 -0.241 -0.776 -0.605 0.482 -0.248 0.631 0.117 -0.541 0.787 0.749 0.872 0.909 0.813 0.869 0.993 0.932 0.154 0.558 0.677 -1.886 1.599 1.422 1.79 65 325
1.292 -0.297 1.172 0.973 2.418 0.176 -0.172 -0.093 -0.131 1.857 -0.45 0.75 -0.085 -0.248 -0.214 -0.069 -0.225 -0.759 1.918 0.167 0.207 1.197 -0.113 -0.033 -0.465 0.569 -0.282 -0.069 -0.147 2.542 1.652 0.311 -0.143 1.565 -0.144 -0.069 -0.107 4.953 -0.085 -0.38 -0.354 1.134 0.916 0.813 0.929 1.618 0.097 -0.191 -0.411 0.136 -0.184 -0.108 1.316 -0.777 -0.795 -0.069 -0.403 -0.231 0.356 -0.303 -0.717 -0.594 0.059 0.63 1.137 -0.744 -0.341 -0.104 0.183 0.688 -0.795 -0.4 -0.259 -0.111 0.945 0.577 1.086 1.645 1.407 1.031 0.993 2.369 2.84 0.899 0.762 -2.532 2.427 1.346 4.24 65 326
1.06 3.002 0.526 0.973 0.433 -0.5 -0.172 -0.093 -0.131 -0.08 1.216 1.596 -0.085 1.619 2.159 -0.069 1.091 -0.838 0.724 0.611 -0.058 -0.327 -1.106 -0.033 -0.612 0.553 2.878 -0.069 -0.147 0.13 -0.348 0.699 -0.143 -0.449 -0.144 -0.069 -0.107 -0.139 -0.085 0.317 0.594 1.371 0.83 1.006 0.222 1.342 -0.247 0.244 0.276 -0.558 0.117 0.201 -0.248 0.168 0.047 0.1 0.053 -0.022 -0.374 0.013 0.109 -0.235 0.554 0.383 0.73 -0.377 -0.025 -0.191 0.33 0.609 -0.11 0.026 -0.158 0.068 0.182 0.76 0.98 1.449 1.653 1.552 1.282 1.711 1.011 0.758 -0.267 -0.987 0.744 1.385 2.19 65 328
0.247 -0.297 0.526 -0.705 -0.229 0.853 -0.172 -0.093 -0.131 0.404 1.216 -0.096 -0.085 -0.248 -0.214 -0.069 0.926 -0.527 -0.12 -0.002 -0.198 0.048 -0.632 -0.2 -0.162 0.223 -0.282 -0.069 -0.147 -0.203 2.764 -0.404 -0.143 0.181 -0.144 -0.069 -0.107 -0.139 -0.085 0.317 0.012 0.884 0.318 1.036 -0.193 0.561 -0.01 0.014 -0.2 -0.513 0.636 0.269 -0.221 -0.197 -0.097 0.369 0.055 -0.994 -0.106 -0.241 0.286 -0.706 0.242 0.47 0.041 0.221 0.902 0.428 -0.145 -0.03 0.183 0.07 -0.466 0.664 -0.328 0.109 0.308 0.337 0.673 -0.192 -0.242 -0.161 0.067 0.121 -0.577 0.41 -0.084 0.552 2.3 65 330
1.64 3.002 -0.119 0.414 1.756 0.176 -0.172 -0.093 -0.131 1.373 -0.45 0.75 -0.085 -0.248 -0.214 -0.069 0.356 -0.898 1.886 0.927 1.624 1.698 -1.135 0.811 -0.271 1.493 -0.282 -0.069 -0.147 1.045 0.652 -0.047 -0.143 0.999 -0.144 -0.069 -0.107 1.209 -0.085 4.499 2.911 1.161 1.496 1.476 1.108 1.468 0.018 -0.222 0.464 0.337 -0.187 0.051 -0.569 1.946 -0.276 -0.299 -0.224 -0.318 0.621 -0.288 -0.058 -0.654 -0.173 -0.384 0.349 -0.443 -0.264 -0.472 -0.017 -0.476 -0.45 -0.37 0.322 -0.113 0.957 1.129 1.328 1.611 1.738 1.837 1.503 1.065 1.58 1.316 0.698 -1.469 1.334 -0.115 6.27 65 332
0.363 -0.297 -0.119 -0.146 -0.229 -0.5 -0.172 -0.093 -0.131 -0.565 4.55 -0.096 -0.085 1.619 -0.214 -0.069 0.956 -0.606 0.146 0.213 0.13 -0.08 -0.965 0.811 0.641 0.439 2.242 -0.069 -0.147 -0.203 -0.348 -0.285 -0.143 -0.449 -0.144 -0.069 -0.107 -0.139 -0.085 1.711 1.934 0.671 -0.44 0.81 0.251 0.771 -0.092 -0.436 0.157 0.189 -0.402 -0.287 -0.369 0.052 -0.062 0.172 -0.423 -0.144 0.487 -0.038 0.061 -0.499 0.348 -0.199 0.296 -0.752 -0.846 0.939 0.627 -0.12 -0.441 -0.766 0.845 1.044 0.127 0.341 0.973 0.908 0.61 -0.156 -0.172 0.447 0.323 0.169 -0.316 0.243 -0.491 0.201 2.29 65 335
0.479 -0.297 0.526 0.973 -0.229 0.853 -0.172 -0.093 -0.131 0.404 -0.45 0.75 -0.085 -0.248 -0.214 -0.069 0.21 -0.56 0.663 0.037 0.495 0.132 -0.691 -0.033 -0.705 0.622 -0.282 -0.069 -0.147 -0.203 2.097 0.788 -0.143 2.95 -0.144 -0.069 -0.107 -0.139 -0.085 -0.38 -0.354 0.988 0.744 0.871 0.421 1.046 0.083 0.209 -0.356 -0.211 -0.454 -0.623 0.479 0.03 1.212 -0.476 0.458 0.315 0.047 0.057 1.425 -0.681 0.156 0.578 0.235 -0.892 0.087 0.294 -0.174 0.394 -1.1 -0.491 -0.02 0.064 -0.245 0.564 0.977 0.588 0.705 0.406 0.461 0.912 0.231 0.317 0.494 -0.519 0.885 1.102 3.89 65 336
0.828 -0.297 -0.119 0.973 1.756 0.176 -0.172 -0.093 -0.131 1.373 -0.45 0.75 -0.085 -0.248 -0.214 -0.069 0.1 -0.659 1.162 0.103 0.52 0.557 -0.668 0.811 -0.218 0.795 -0.282 -0.069 -0.147 1.17 0.541 0.311 -0.143 1.314 -0.144 -0.069 -0.107 2.107 -0.085 -0.38 -0.354 1.209 0.67 0.933 1.012 1.283 0.014 0.666 0.104 -0.024 -0.318 -0.289 1.059 -0.545 -1.246 -0.1 -0.034 -1.025 0.267 0.2 -0.834 -0.562 0.185 0.246 1.008 -0.382 0.004 -0.01 -0.088 0.256 -0.539 -0.188 -0.024 -0.286 0.931 0.597 1 1.178 0.791 0.869 0.978 1.07 0.696 0.798 0.719 -1.779 1.657 1.407 2.95 65 337
0.363 -0.297 -0.765 -0.146 -0.229 -0.5 -0.172 -0.093 -0.131 -0.565 -0.45 -0.942 -0.085 -0.248 -0.214 -0.069 0.406 -0.461 0.147 -0.692 2.972 0.994 0.705 0.811 2.65 1.776 -0.282 -0.069 -0.147 -0.203 -0.348 -0.404 -0.143 -0.449 -0.144 -0.069 -0.107 -0.139 -0.085 -0.38 -0.354 -0.092 -0.329 0.388 -1.799 0.771 0.038 -0.041 -0.002 0.739 0.243 0.032 -0.15 -0.136 -0.155 0.21 -0.123 -0.192 1.037 0.149 -0.023 -0.654 -0.07 -0.015 0.436 -0.895 -0.66 -1.016 -0.325 0.133 -0.774 -0.634 -0.937 -0.714 -0.496 -1.491 -0.373 0.096 0.013 -0.546 -0.884 -0.959 -0.648 -0.224 -2.338 0.385 -0.672 0.884 1.54 65 340
0.828 -0.297 0.526 -0.705 -0.229 0.176 -0.172 -0.093 -0.131 -0.08 -0.45 0.75 -0.085 -0.248 -0.214 -0.069 -0.145 -0.639 1.347 0.121 0.944 0.608 -0.798 0.088 -0.586 0.844 -0.282 -0.069 -0.147 -0.203 0.43 -0.404 -0.143 -0.26 0.914 -0.069 -0.107 -0.139 -0.085 -0.38 -0.354 0.937 0.188 0.757 1.32 1.016 -0.12 -0.522 -0.472 -0.231 0.384 0.113 -0.089 -0.36 -0.491 0.295 -0.423 -0.523 -0.041 -1.04 0.066 -0.167 1.122 0.679 1.004 -0.688 0.055 -0.592 0.371 0.904 -0.418 0.078 0.671 1.208 1.01 0.671 1.155 1.364 1.179 0.428 0.475 0.755 0.739 1.027 1.205 0.436 -0.266 0.704 5.7 65 342
0.944 -0.297 0.526 -0.146 -0.229 -0.5 -0.172 -0.093 -0.131 -0.565 2.883 2.442 1.705 10.951 2.159 14.457 3.032 -0.938 -0.685 0.616 -1.218 -1.224 -1.23 0.811 -1.509 -0.102 6.814 14.457 -0.147 -0.203 -0.348 -0.285 -0.143 -0.449 -0.144 -0.069 -0.107 -0.139 -0.085 1.014 1.858 1.519 0.931 1.17 -0.138 0.068 -0.295 -0.274 -0.509 -0.538 0.018 -0.147 -0.289 -0.617 0.655 0.659 -0.302 0.393 -0.365 0.604 0.627 0.05 1.072 0.787 -0.721 -0.201 -0.161 -0.507 0.647 1.273 0.044 0.007 -0.367 -0.389 1.061 0.71 0.844 1.475 1.659 1.623 1.304 2.162 1.33 -0.421 -0.788 0.1 -0.311 1.386 2.16 65 344
0.479 -0.297 1.818 0.973 -0.229 -0.5 -0.172 -0.093 -0.131 -0.565 -0.45 -0.942 -0.085 -0.248 -0.214 -0.069 -0.64 -0.394 1.099 -0.61 1.48 1.431 2.147 0.811 1.784 1.142 -0.282 -0.069 -0.147 -0.203 -0.348 0.311 -0.143 -0.449 -0.144 -0.069 -0.107 -0.139 -0.085 -0.38 -0.354 0.098 -0.301 0.407 0.421 0.975 -0.856 -0.182 -0.136 0.703 -1.091 -0.921 1.047 1.139 0.037 0.292 -1.056 -0.508 0.38 0.244 0.354 1.209 -0.012 0.135 0.363 0.458 -0.544 0.932 1.094 -0.443 0.311 0.095 0.892 -0.538 0.84 1.372 1.591 1.683 0.607 0.428 0.479 0.09 0.393 0.469 0.55 -0.725 0.975 0.603 2.13 65 347
0.479 -0.297 -0.119 0.973 -0.229 1.53 -0.172 -0.093 -0.131 0.888 -0.45 -0.096 -0.085 -0.248 -0.214 -0.069 0.21 -0.527 0.557 -0.223 1.735 0.627 -0.405 0.179 1.95 1.267 -0.282 -0.069 -0.147 -0.203 0.319 0.192 -0.143 4.838 -0.144 -0.069 -0.107 -0.139 -0.085 -0.38 -0.354 0.494 0.203 1.11 0.1 0.98 -0.092 0.699 -0.015 -0.463 1.056 0.545 -0.41 -1.178 -0.139 -0.533 0.226 0.381 -0.139 -0.218 -0.356 -0.464 -0.004 0.074 0.711 0.728 1.056 -0.79 1E-3 0.649 0.03 0.249 -0.402 0.221 -0.296 0.486 0.34 0.867 0.726 0.184 0.069 0.096 -0.159 0.109 -0.365 -0.377 0.979 -0.056 2.74 65 348
0.363 -0.297 -0.119 -0.146 -0.229 1.53 -0.172 -0.093 -0.131 0.888 -0.45 -0.096 -0.085 -0.248 -0.214 -0.069 -0.575 -0.394 0.886 -0.223 0.342 0.698 0.382 0.811 0.732 0.41 -0.282 -0.069 -0.147 -0.203 1.208 -0.255 -0.143 1.754 -0.144 -0.069 -0.107 -0.139 -0.085 -0.38 -0.354 0.624 -0.164 0.81 1.035 0.975 0.038 -0.029 -0.911 -0.373 0.193 0.187 -0.369 0.102 -0.26 -0.471 0.615 0.143 -0.044 0.005 -0.783 -0.564 -0.059 0.819 0.587 -0.484 0.187 -0.049 -0.176 0.733 -0.751 -0.348 -0.125 0.291 0.581 0.677 0.783 0.51 0.472 0.282 -0.324 0.882 0.198 0.369 1.276 0.243 0.333 0.848 3.33 65 350
