# Supplementary material for: CPANNatNIC software for counter-propagation neural network to assist in read-across
Source: J Cheminform. 2017 May 22;9:30. doi: 10.1186/s13321-017-0218-y (PMC5440416; doi:10.1186/s13321-017-0218-y)
Supplement: Supplementary file 7 — Additional file 7. Test set input file for acute toxicity. [file 13321_2017_218_MOESM7_ESM.txt]

RT TE 71 88md
71 89
nSK nTB nN nO nF nCL nBR nI nHM nX nR05 nR06 nR07 nR09 nR10 nR12 HNar Xt SPI TI1 TI2 Rww J PJI2 Lop ICR D/Dr09 D/Dr12 T(N,,P) T(N,,F) T(N,,Cl) T(O,,O) T(O,,P) T(O,,Cl) T(S,,Cl) T(S,,Br) T(P,,Cl) T(F,,Cl) T(Cl,,Br) SRW05 SRW09 piPC09 PCD IDDE IVDE ATS8e MATS1m MATS5m MATS7m MATS2v MATS3v MATS5v MATS6v MATS7v MATS8v MATS4e MATS5e MATS8e MATS2p MATS4p MATS8p GATS1m GATS6m GATS7m GATS8v GATS1e GATS2e GATS3e GATS5e GATS7e GATS1p GATS2p GATS3p GATS4p EEig01d EEig02d EEig04d EEig09d EEig11d EEig13d EEig14d GGI4 GGI5 GGI8 JGT SEigv SEige VEA1 -log(LC50)
1 1 1 1 1 1 1 1 1 1 1 1 1 1 1 1 1 1 1 1 1 1 1 1 1 1 1 1 1 1 1 1 1 1 1 1 1 1 1 1 1 1 1 1 1 1 1 1 1 1 1 1 1 1 1 1 1 1 1 1 1 1 1 1 1 1 1 1 1 1 1 1 1 1 1 1 1 1 1 1 1 1 1 1 1 1 1 1 0  
-0.101 -0.297 1.818 -1.265 -0.229 1.53 -0.172 -0.093 -0.131 0.888 -0.45 0.75 -0.085 -0.248 -0.214 -0.069 0.811 -0.361 -0.335 -0.073 -0.014 -0.572 -0.731 0.811 -1.036 0.041 -0.282 -0.069 -0.147 -0.203 3.653 -0.404 -0.143 -0.449 -0.144 -0.069 -0.107 -0.139 -0.085 -0.38 -0.354 0.992 0.507 0.338 0.106 0.024 0.021 -0.163 1.199 1.027 -0.454 -0.544 -0.15 -0.053 -0.273 0.992 -0.034 -2.665 0.166 -0.573 0.402 -0.592 0.699 0.545 0.374 0.309 -1.107 0.509 -0.114 0.724 -0.152 0.29 -0.113 0.711 -0.807 -0.161 0.321 -0.186 -0.518 -1.141 -1.226 -0.125 -0.453 -0.256 -0.133 0.435 0.229 0.464 3.29 66 2
-1.03 -0.297 -0.765 -1.265 -0.229 -0.5 -0.172 -0.093 -0.131 -0.565 -0.45 -0.096 -0.085 -0.248 -0.214 -0.069 0.15 0.619 -1.065 -0.223 -1.106 -1.088 -0.255 -0.872 -0.79 -0.951 -0.282 -0.069 -0.147 -0.203 -0.348 -0.404 -0.143 -0.449 -0.144 -0.069 -0.107 -0.139 -0.085 -0.38 -0.354 -1.223 -0.481 -2.364 0.18 -1.057 3.498 2.427 0.157 2.243 2.763 2.047 -0.041 0.03 0.082 2.844 1.752 -0.012 2.68 2.789 0.164 -2.167 -0.988 -0.765 -0.721 -2.428 -2.449 -2.446 -1.385 -0.915 -2.069 -2.162 -2.221 -1.869 -1.108 -0.489 -1.738 -0.366 0.016 0.245 0.344 -0.773 -0.821 -0.421 0.269 1.005 -1.317 -0.97 1.61 66 6
-1.494 -0.297 -0.765 -0.705 -0.229 0.176 -0.172 -0.093 -0.131 -0.08 -0.45 -0.942 -0.085 -0.248 -0.214 -0.069 -1.755 3.27 -1.363 -0.243 -0.772 -1.116 -0.54 -1.716 -0.612 -1.715 -0.282 -0.069 -0.147 -0.203 -0.348 -0.404 -0.143 -0.26 -0.144 -0.069 -0.107 -0.139 -0.085 -0.38 -0.354 -1.223 -0.821 -2.165 -1.426 -1.057 -0.512 0.047 0.157 -1.483 -2.178 0.104 -0.041 0.03 0.082 0.282 -0.056 -0.012 -0.591 0.221 0.164 -0.129 -0.988 -0.765 -0.721 0.298 2.328 -2.298 -1.385 -0.915 -0.821 0.045 3.541 -1.869 -3.009 -2.427 -1.867 -0.366 0.016 0.245 0.344 -1.169 -0.821 -0.421 -1.478 0.695 -0.72 -2.07 0.23 66 10
-0.333 -0.297 -0.119 -0.705 -0.229 -0.5 -0.172 -0.093 -0.131 -0.565 -0.45 -0.096 -0.085 -0.248 -0.214 -0.069 0.331 -0.129 -0.456 -0.223 -0.267 -0.211 0.037 0.811 0.766 0.052 -0.282 -0.069 -0.147 -0.203 -0.348 -0.404 -0.143 -0.449 -0.144 -0.069 -0.107 -0.139 -0.085 -0.38 -0.354 -0.634 -0.776 0.135 -0.096 -0.573 -0.354 -0.258 0.501 -0.479 -0.12 0.053 -0.039 0.354 0.457 -0.579 -0.247 0.464 -1.569 0.19 0.18 0.646 0.119 -0.765 -0.721 -0.267 -0.531 0.495 0.083 -0.915 -0.092 1.956 -0.336 0.274 1.186 0.218 -0.194 -0.683 -0.746 -1.432 -1.928 -0.603 -0.409 -0.341 -0.682 0.579 -0.722 -0.143 1.58 66 16
-0.682 -0.297 -0.119 -0.146 -0.229 -0.5 -0.172 -0.093 -0.131 -0.565 -0.45 -0.096 -0.085 -0.248 -0.214 -0.069 0.04 0.195 -0.697 -0.223 -0.667 -0.703 0.02 0.811 0.038 -0.507 -0.282 -0.069 -0.147 -0.203 -0.348 -0.404 -0.143 -0.449 -0.144 -0.069 -0.107 -0.139 -0.085 -0.38 -0.354 -0.436 -0.226 -0.148 0.305 -1.057 -0.405 -0.919 0.157 0.124 -0.637 -0.724 0.766 0.03 0.082 -0.053 -0.784 -0.012 0.316 0.224 0.164 0.222 -0.988 -0.765 -0.721 -0.005 -0.75 0.359 0.627 -0.915 -0.045 -0.571 0.388 0.379 -0.403 -0.334 -0.603 -1.278 -1.883 0.245 0.344 -0.668 -0.582 -0.421 -0.168 0.243 -0.491 -0.528 0.8 66 34
-0.914 -0.297 -0.765 -0.146 -0.229 -0.5 -0.172 -0.093 -0.131 -0.565 -0.45 -0.096 -0.085 -0.248 -0.214 -0.069 0.291 0.427 -0.97 -0.223 -0.868 -0.972 -0.271 0.811 -0.345 -0.225 -0.282 -0.069 -0.147 -0.203 -0.348 -0.255 -0.143 -0.449 -0.144 -0.069 -0.107 -0.139 -0.085 -0.38 -0.354 -1.223 -0.418 -0.347 -0.026 -1.057 -0.433 4.552 0.157 -1.061 -0.414 3.783 -2.314 0.03 0.082 -0.633 3.367 -0.012 -0.93 -0.696 0.164 0.165 2.144 -0.765 -0.721 -0.066 0.56 0.186 -1.385 -0.915 -0.073 0.408 0.142 0.381 -0.792 -0.18 -0.678 -1.626 0.016 0.245 0.344 -0.72 -0.637 -0.421 -0.091 0.385 -0.672 -0.813 0.64 66 42
-0.333 6.302 0.526 -1.265 -0.229 2.206 -0.172 -0.093 -0.131 1.373 -0.45 -0.096 -0.085 -0.248 -0.214 -0.069 -0.64 -0.01 -0.034 -0.223 -1.039 -0.407 0.574 -1.716 -0.33 -0.864 -0.282 -0.069 -0.147 -0.203 3.875 -0.404 -0.143 -0.449 -0.144 -0.069 -0.107 -0.139 -0.085 -0.38 -0.354 -1.223 -0.181 -0.581 0.016 -1.057 0.059 0.087 0.157 -0.412 0.243 -1.084 2.989 0.03 0.082 0.561 -0.182 -0.012 -0.429 -0.47 0.164 -0.339 0.605 -0.765 -0.721 -0.261 0.821 0.439 0.083 -0.915 -0.981 -0.862 -0.898 0.839 0.286 0.871 0.658 -0.685 -0.669 -1.451 -2.199 0.44 -0.365 -0.421 0.233 0.72 0.142 -0.119 4.02 66 45
1.292 -0.297 -0.765 0.973 -0.229 -0.5 -0.172 -0.093 -0.131 -0.565 -0.45 -0.096 -0.085 -0.248 -0.214 -0.069 0.331 -0.779 1.385 -0.223 2.281 1.682 -0.186 0.305 1.993 1.62 -0.282 -0.069 -0.147 -0.203 -0.348 0.192 -0.143 -0.449 -0.144 -0.069 -0.107 -0.139 -0.085 -0.38 -0.354 0.701 0.784 0.643 -0.096 1.297 -0.227 1.484 -0.544 0.298 -0.313 1.278 -0.421 -0.702 -0.247 -0.697 1.036 -0.263 0.554 -0.76 -0.096 0.129 0.382 0.581 0.474 -0.101 -0.212 0.755 0.097 0.967 -0.103 -0.252 0.652 1.372 -0.228 0.351 0.5 0.945 1.495 1.001 0.488 0.172 0.262 0.534 -0.781 -0.234 -0.027 0.276 3.23 66 52
0.363 -0.297 1.172 -0.146 -0.229 0.176 -0.172 -0.093 -0.131 -0.08 1.216 -0.096 -0.085 -0.248 -0.214 -0.069 0.341 -0.527 0.338 0.013 -0.029 0.363 -0.528 -0.2 -0.4 0.162 -0.282 -0.069 -0.147 -0.203 2.319 -0.315 -0.143 0.37 -0.144 -0.069 -0.107 -0.139 -0.085 0.317 0.025 0.857 0.118 0.559 0.932 0.671 -0.034 0.311 0.112 -0.337 0.599 -0.155 -0.28 -0.08 -0.206 -0.499 0.116 1.09 0.017 -0.159 -0.892 -0.714 -0.486 0.322 0.3 0.031 0.673 0.78 -0.293 -0.143 -0.087 0.012 0.113 0.549 -0.427 0.353 0.608 0.287 0.179 -0.669 -0.773 0.644 0.538 0.357 0.367 -0.042 0.145 0.712 1.21 66 65
-0.101 -0.297 -0.765 0.414 -0.229 -0.5 -0.172 -0.093 -0.131 -0.565 -0.45 -0.096 -0.085 -0.248 -0.214 -0.069 -0.215 -0.209 0.078 -0.223 -0.058 0.022 0.092 -0.2 0.426 0.289 -0.282 -0.069 -0.147 -0.203 -0.348 -0.404 -0.143 -0.449 -0.144 -0.069 -0.107 -0.139 -0.085 -0.38 -0.354 0.243 -0.31 0.602 0.98 0.292 0.874 -0.462 1.598 0.597 0.045 -0.225 -0.325 -0.539 -0.295 -0.184 -0.255 -1.059 -0.484 0.221 0.084 0.004 -0.237 0.081 0.714 1.698 -0.685 0.064 0.154 -0.321 1.66 0.851 -0.516 -0.503 0.795 0.35 0.477 -0.058 -0.684 -1.169 -1.481 -0.102 -0.148 -0.224 0.825 0.178 -0.282 0.288 2.58 66 66
0.944 -0.297 0.526 -0.146 -0.229 0.176 -0.172 -0.093 -0.131 -0.08 -0.45 0.75 -0.085 -0.248 -0.214 -0.069 1.076 -0.759 0.277 0.229 1.741 0.715 -0.937 0.811 1.402 1.417 -0.282 -0.069 -0.147 -0.203 -0.015 -0.404 -0.143 0.181 1.971 -0.069 -0.107 -0.139 -0.085 -0.38 -0.354 1.117 1.762 1.423 -0.752 1.104 -0.144 -0.329 -0.573 -0.56 0.196 -0.058 -0.128 -0.255 -0.247 0.257 -0.403 -0.622 -1.41 0.157 0.174 -0.129 0.818 0.858 0.59 -0.305 0.013 0.041 0.624 0.837 -0.378 1.753 -0.164 0.419 1.2 0.374 0.888 0.929 1.427 1.057 1.027 -0.114 0.231 0.205 -1.175 0.127 0.057 0.522 2.5 66 68
-1.378 -0.297 -0.765 -0.146 -0.229 -0.5 -0.172 -0.093 -0.131 -0.565 -0.45 -0.942 -0.085 -0.248 -0.214 -0.069 -1.901 2.594 -1.206 -0.251 -0.87 -0.984 0.201 -1.716 -0.653 -1.759 -0.282 -0.069 -0.147 -0.203 -0.348 -0.315 -0.143 -0.449 -0.144 -0.069 -0.107 -0.139 -0.085 -0.38 -0.354 -1.223 -0.821 -1.193 -0.234 -1.057 -0.515 0.047 0.157 -2.182 0.91 0.104 -0.041 0.03 0.082 0.282 -0.056 -0.012 -2.155 0.221 0.164 0.099 -0.988 -0.765 -0.721 -0.132 1.574 -0.528 -1.385 -0.915 -0.129 1.274 -0.499 -1.869 -1.749 -2.488 -2.568 -0.366 0.016 0.245 0.344 -1.169 -0.821 -0.421 -0.013 0.385 -0.672 -1.814 -2.85 66 71
-0.45 -0.297 -0.119 -0.705 -0.229 0.853 -0.172 -0.093 -0.131 0.404 -0.45 -0.096 -0.085 -0.248 -0.214 -0.069 -0.12 0.01 -0.33 -0.223 -0.216 -0.453 -0.131 0.811 0.334 0.119 -0.282 -0.069 -0.147 -0.203 0.652 -0.404 -0.143 0.37 -0.144 -0.069 -0.107 -0.139 -0.085 -0.38 -0.354 -0.105 -0.266 0.195 0.427 -0.485 0.028 -0.089 -1.199 0.038 -0.103 -0.339 -0.541 -0.443 0.629 -0.166 -0.159 -2.4 0.359 -0.429 0.733 -0.608 0.737 1.498 -0.721 -0.465 0.445 0.106 0.147 0.531 -0.683 -0.397 -0.425 0.311 -0.328 0.411 0.321 -0.597 -0.903 -1.486 0.344 -0.365 -0.376 -0.421 0.41 0.552 -0.265 -0.26 1.98 66 77
-1.378 -0.297 -0.765 -1.265 -0.229 1.53 -0.172 -0.093 -0.131 0.888 -0.45 -0.942 -0.085 -0.248 -0.214 -0.069 -2.541 3.27 -1.193 -0.248 -1.307 -0.96 0.836 0.811 -1.009 -2.14 -0.282 -0.069 -0.147 -0.203 -0.348 -0.404 -0.143 -0.449 -0.144 -0.069 -0.107 -0.139 -0.085 -0.38 -0.354 -1.223 -0.821 -2.458 -2.319 -1.057 -1.231 0.047 0.157 2.243 0.292 0.104 -0.041 0.03 0.082 0.282 -0.056 -0.012 -0.884 0.221 0.164 1.234 -0.988 -0.765 -0.721 1.018 0.232 -2.446 -1.385 -0.915 0.843 0.128 -2.221 -1.869 -0.588 -3.917 -2.579 -0.366 0.016 0.245 0.344 -1.169 -0.821 -0.421 1.846 1.005 -0.494 -1.828 0.41 66 79
-0.798 -0.297 -0.765 -1.265 -0.229 -0.5 -0.172 -0.093 -0.131 -0.565 4.55 -0.096 -0.085 1.619 -0.214 -0.069 3.122 -0.09 -1.69 -0.15 -1.241 -1.287 -0.615 -2.56 -2.04 -1.759 0.52 -0.069 -0.147 -0.203 -0.348 -0.404 -0.143 -0.449 -0.144 -0.069 -0.107 -0.139 -0.085 1.711 1.479 0.136 -0.546 -0.561 -1.52 -1.057 3.498 0.047 0.157 2.243 2.763 0.104 -0.041 0.03 0.082 2.844 -0.056 -0.012 2.68 2.789 0.164 -2.167 -0.988 -0.765 -0.721 -2.428 -2.449 -2.446 -1.385 -0.915 -2.069 -2.162 -2.221 -1.869 -0.214 -0.595 -0.476 -1.263 -1.723 0.245 0.344 -1.041 -0.821 -0.421 -1.633 1.005 -1.317 -0.528 0.92 66 82
-1.378 -0.297 -0.765 -0.705 -0.229 -0.5 -0.172 -0.093 -0.131 -0.565 -0.45 -0.942 -0.085 -0.248 -0.214 -0.069 -1.901 2.594 -1.206 -0.251 -0.87 -0.984 0.201 -1.716 -0.653 -1.759 -0.282 -0.069 -0.147 -0.203 -0.348 -0.404 -0.143 -0.449 -0.144 -0.069 -0.107 -0.139 -0.085 -0.38 -0.354 -1.223 -0.821 -1.193 -0.234 -1.057 -0.158 0.047 0.157 -0.725 -2.178 0.104 -0.041 0.03 0.082 0.282 -0.056 -0.012 -0.567 0.221 0.164 -0.466 -0.988 -0.765 -0.721 -0.705 -0.437 3.311 -1.385 -0.915 -0.613 -0.444 2.947 -1.869 -2.057 -2.694 -2.733 -0.366 0.016 0.245 0.344 -1.169 -0.821 -0.421 -0.013 0.695 -0.994 -1.814 -1.25 66 83
-0.566 -0.297 1.172 0.414 -0.229 1.53 -0.172 -0.093 -0.131 0.888 -0.45 -0.096 -0.085 -0.248 -0.214 -0.069 -0.92 0.222 -0.255 -0.223 -1.264 -0.66 0.49 -2.979 -0.899 -1.715 -0.282 -0.069 -0.147 -0.203 1.652 -0.047 -0.143 1.628 -0.144 -0.069 -0.107 -0.139 -0.085 -0.38 -0.354 -1.223 -0.676 -2.165 -1.426 -1.057 0.227 -1.414 0.157 1.497 -2.087 -2.464 -0.041 0.03 0.082 0.567 1.208 -0.012 1.58 3.301 0.164 -0.458 -0.988 -0.765 -0.721 1.051 0.699 0.198 -1.213 -0.915 0.624 -1.78 1.663 -1.687 0.139 0.155 -0.506 -1.102 -1.393 0.245 0.344 0.021 -0.821 -0.421 0.402 -0.352 1.017 -0.338 3.04 66 90
-0.101 -0.297 1.172 2.652 -0.229 -0.5 -0.172 -0.093 -0.131 -0.565 -0.45 -0.096 -0.085 -0.248 -0.214 -0.069 -0.68 -0.156 0.329 -0.223 -0.879 -0.063 0.537 -1.716 -0.29 -0.943 -0.282 -0.069 -0.147 -0.203 -0.348 2.577 -0.143 -0.449 -0.144 -0.069 -0.107 -0.139 -0.085 -0.38 -0.354 -1.223 -0.283 -0.189 -0.08 -1.057 1.558 -0.993 0.157 -0.415 -1.024 -0.439 2.179 0.03 0.082 -0.976 -0.875 -0.012 -0.301 -1.194 0.164 -0.885 -0.988 -0.765 -0.721 -1.116 0.609 0.96 0.341 -0.915 -1.07 0.796 0.993 0.634 -0.148 0.188 0.479 -0.286 -0.182 -1.019 -1.077 0.463 0.978 -0.421 0.522 -1.59 1.484 0.16 0.32 66 91
0.247 -0.297 -0.765 -0.146 -0.229 -0.5 -0.172 -0.093 -0.131 -0.565 -0.45 -0.096 -0.085 -0.248 -0.214 -0.069 0.926 -0.487 -0.253 -0.223 1.542 0.333 -0.653 0.811 1.829 1.519 -0.282 -0.069 -0.147 -0.203 -0.348 -0.315 -0.143 -0.449 -0.144 -0.069 -0.107 -0.139 -0.085 -0.38 -0.354 0.397 0.037 1.036 -1.577 0.718 -0.144 -0.172 -0.025 -0.817 1.342 -0.075 -0.319 -0.161 -0.193 0.246 -0.222 -0.221 -0.665 0.185 -0.053 -0.007 0.325 0.009 0.48 -0.239 0.634 -1.287 0.035 0.167 -0.22 0.471 -1.181 -0.833 -0.673 -0.04 -0.236 0.269 0.179 -0.384 -0.777 -0.668 -0.453 -0.192 -1.809 0.385 -0.672 -0.111 1.75 66 93
-0.682 -0.297 -0.765 -1.265 -0.229 -0.5 -0.172 -0.093 -0.131 -0.565 -0.45 0.75 -0.085 -0.248 2.159 -0.069 1.581 -0.037 -1.109 -0.167 -1.067 -1.201 -0.596 0.811 -1.142 -0.457 -0.282 -0.069 -0.147 -0.203 -0.348 -0.404 -0.143 -0.449 -0.144 -0.069 -0.107 -0.139 -0.085 -0.38 -0.354 1.078 0.198 0.236 -0.652 -1.057 3.498 2.427 0.157 2.243 2.763 2.047 2.232 0.03 0.082 2.844 1.752 -0.012 2.68 2.789 0.164 -2.167 -0.988 -0.765 -0.721 -2.428 -2.449 -2.446 -1.385 -0.915 -2.069 -2.162 -2.221 -1.869 -0.491 -0.348 -0.539 -1.049 -1.496 0.245 0.344 -0.439 -0.691 -0.421 -0.633 1.005 -1.317 -0.38 1.99 66 97
-0.566 -0.297 0.526 0.973 -0.229 -0.5 -0.172 -0.093 -0.131 -0.565 -0.45 -0.096 -0.085 -0.248 -0.214 -0.069 -0.24 0.122 -0.439 -0.223 -0.593 -0.572 0.02 0.811 -0.243 -0.408 -0.282 -0.069 -0.147 -0.203 -0.348 0.311 -0.143 -0.449 -0.144 -0.069 -0.107 -0.139 -0.085 -0.38 -0.354 -1.223 -0.27 -1.58 0.453 -1.057 1.723 -1.098 0.157 -0.155 -1.079 -0.557 3.432 0.03 0.082 -2.032 -0.953 -0.012 -0.017 -2.137 0.164 -1.394 -0.988 -0.765 -0.721 -1.631 -0.177 0.688 0.779 -0.915 -1.508 0.032 0.733 1.213 -0.292 0.21 0.047 -0.548 -1.206 0.245 0.344 -0.458 -0.084 -0.421 0.128 -0.519 0.335 -0.318 2 66 106
5.007 -0.297 6.983 3.212 -0.229 -0.5 -0.172 -0.093 -0.131 -0.565 -0.45 4.135 -0.085 -0.248 -0.214 -0.069 1.006 -1.342 4.556 8.103 3.109 3.837 -1.779 0.452 -0.445 2.333 -0.282 -0.069 -0.147 -0.203 -0.348 7.944 -0.143 -0.449 -0.144 -0.069 -0.107 -0.139 -0.085 -0.38 -0.354 1.831 7.902 1.645 0.459 2.344 1.039 -0.113 0.448 0.829 -0.214 -1E-3 -0.725 0.663 -1.198 -0.287 -0.175 -0.61 0.915 -0.028 -1.281 1.555 0.431 0.267 1.144 -0.465 -1.001 -0.279 0.049 0.151 1.576 -0.944 -0.263 -0.044 1.356 1.713 1.057 2.5 2.797 2.85 3.045 3.226 2.95 5.057 -0.112 -3.13 3.618 3.664 0.9 66 108
0.711 -0.297 -0.765 0.973 -0.229 -0.5 -0.172 -0.093 -0.131 -0.565 -0.45 1.596 -0.085 -0.248 -0.214 -0.069 1.801 -0.759 -0.766 0.366 -0.191 0.141 -1.041 0.811 -1.479 0.446 -0.282 -0.069 -0.147 -0.203 -0.348 -0.404 -0.143 -0.449 -0.144 -0.069 -0.107 -0.139 -0.085 -0.38 -0.354 1.017 0.522 -0.526 -1.256 1.194 1.792 -0.489 0.535 1.72 -0.382 -0.596 -0.307 0.475 0.597 -1.068 -0.759 0.415 1.073 0.067 0.225 0.886 -0.831 -0.765 -0.721 0.838 -0.524 1.314 1.258 -0.915 3.016 -0.07 1.539 1.818 -0.554 0.097 0.605 0.857 0.585 0.388 -0.12 0.055 0.058 -0.032 -0.971 -0.184 -0.146 1.023 2.96 66 116
-1.494 -0.297 -0.119 -0.705 -0.229 -0.5 -0.172 -0.093 -0.131 -0.565 -0.45 -0.942 -0.085 -0.248 -0.214 -0.069 -1.755 3.27 -1.363 -0.243 -0.772 -1.116 -0.54 -1.716 -0.612 -1.715 -0.282 -0.069 -0.147 -0.203 -0.348 -0.404 -0.143 -0.449 -0.144 -0.069 -0.107 -0.139 -0.085 -0.38 -0.354 -1.223 -0.821 -2.165 -1.426 -1.057 -0.88 0.047 0.157 -3.079 2.049 0.104 -0.041 0.03 0.082 0.282 -0.056 -0.012 -3.233 0.221 0.164 0.309 -0.988 -0.765 -0.721 0.067 1.919 -1.129 -1.385 -0.915 0.186 1.829 -1.822 -1.869 -3.75 -3.027 -1.867 -0.366 0.016 0.245 0.344 -1.169 -0.821 -0.421 -1.478 0.552 -0.813 -2.07 -0.45 66 119
-0.101 -0.297 -0.119 0.414 -0.229 -0.5 -0.172 -0.093 -0.131 -0.565 1.216 -0.096 -0.085 1.619 -0.214 -0.069 0.386 -0.321 -0.123 -0.08 -0.297 -0.483 -0.527 0.811 0.102 0.089 1.696 -0.069 -0.147 -0.203 -0.348 -0.166 -0.143 -0.449 -0.144 -0.069 -0.107 -0.139 -0.085 0.317 0.442 0.642 -0.064 0.289 1.054 -0.289 -0.591 0.456 -0.626 -0.024 0.255 0.45 -1.028 -0.896 1.106 -0.446 0.254 0.733 0.261 -0.539 0.983 0.491 0.6 0.231 -0.721 0.26 0.483 -0.152 -0.114 0.467 0.26 0.1 -0.214 0.223 0.182 0.461 0.523 -0.216 -0.427 -0.977 -0.95 0.16 -0.041 -0.421 0.67 -0.067 -0.168 0.035 2.71 66 121
1.524 -0.297 -0.765 0.973 -0.229 -0.5 -0.172 -0.093 -0.131 -0.565 -0.45 -0.096 -0.085 -0.248 -0.214 -0.069 0.406 -0.838 1.558 -0.223 2.737 1.961 -0.247 0.351 2.204 1.836 -0.282 -0.069 -0.147 -0.203 -0.348 0.192 -0.143 -0.449 -0.144 -0.069 -0.107 -0.139 -0.085 -0.38 -0.354 0.697 0.915 0.759 -0.234 1.372 -0.206 1.544 -0.277 0.326 -0.278 1.326 -0.391 -0.423 -0.743 -0.638 1.082 -0.639 0.585 -0.701 -0.487 0.11 0.37 0.3 1.243 -0.121 -0.206 0.764 0.097 0.574 -0.119 -0.246 0.661 1.383 -0.228 0.351 0.5 1.093 1.495 1.329 0.73 0.172 0.262 0.337 -0.943 -0.234 -0.027 0.273 3.42 66 122
-1.727 -0.297 -0.765 -0.705 -0.229 -0.5 -0.172 -0.093 -0.131 -0.565 -0.45 -0.942 -0.085 -0.248 -0.214 -0.069 -3.421 -2.356 -1.69 -0.227 -1.189 -1.32 -1.819 -4.243 -2.04 -3.243 -0.282 -0.069 -0.147 -0.203 -0.348 -0.404 -0.143 -0.449 -0.144 -0.069 -0.107 -0.139 -0.085 -0.38 -0.354 -1.223 -0.821 -3.219 -4.639 -1.057 -3.38 0.047 0.157 -0.552 0.292 0.104 -0.041 0.03 0.082 0.282 -0.056 -0.012 -0.374 0.221 0.164 0.554 -0.988 -0.765 -0.721 0.329 -2.449 -2.446 -1.385 -0.915 0.26 -2.162 -2.221 -1.869 -5.334 -3.724 -1.867 -0.366 0.016 0.245 0.344 -1.169 -0.821 -0.421 -3.436 0.695 -0.994 -2.805 -0.27 66 123
-0.333 -0.297 0.526 -1.265 -0.229 -0.5 -0.172 -0.093 -0.131 -0.565 -0.45 1.596 -0.085 -0.248 4.533 -0.069 2.637 -0.388 -1.69 -0.073 -0.999 -1.291 -0.848 -0.453 -2.04 -0.428 -0.282 -0.069 -0.147 -0.203 -0.348 -0.404 -0.143 -0.449 -0.144 -0.069 -0.107 -0.139 -0.085 -0.38 -0.354 1.227 0.51 -0.561 -1.866 -1.057 -0.873 -0.113 0.598 -1.273 0.836 -0.027 0.338 0.492 0.082 -0.038 -0.177 -0.012 -1.162 -0.1 0.164 1.702 -0.988 -0.765 -0.721 1.492 1.99 -0.859 -0.243 -0.915 1.243 1.629 -0.797 -0.211 -0.899 -0.699 -0.399 -0.759 -1.074 -1.588 -2 -0.318 -0.626 -0.421 -1.528 0.72 -0.956 0.104 1.22 66 133
-0.682 -0.297 -0.119 0.973 -0.229 -0.5 -0.172 -0.093 -0.131 -0.565 -0.45 -0.942 -0.085 -0.248 -0.214 -0.069 -1.475 0.619 -0.259 -0.337 0.052 -0.107 1.517 0.811 0.368 -0.507 -0.282 -0.069 4.295 -0.203 -0.348 0.311 1.637 -0.449 -0.144 -0.069 -0.107 -0.139 -0.085 -0.38 -0.354 -1.223 -0.731 -0.411 0.778 -1.057 -0.577 0.366 0.157 -0.639 0.144 -0.874 1.447 0.03 0.082 -0.651 -1.009 -0.012 -0.209 -0.365 0.164 3.231 -0.882 -0.765 -0.721 0.417 0.364 -0.369 0.696 -0.915 2.145 -0.771 -1.068 0.559 -0.592 -0.202 -1.299 -1.531 0.016 0.245 0.344 -0.539 -0.301 -0.421 1.642 -0.327 0.035 -0.492 -0.25 66 134
0.015 -0.297 -0.765 -0.705 -0.229 -0.5 -0.172 -0.093 -0.131 -0.565 -0.45 -0.942 -0.085 -0.248 -0.214 -0.069 0.526 -0.302 -0.34 -0.567 2.29 0.561 0.603 0.811 2.453 1.565 -0.282 -0.069 -0.147 -0.203 -0.348 -0.404 -0.143 -0.449 -0.144 -0.069 -0.107 -0.139 -0.085 -0.38 -0.354 -0.232 -0.41 0.097 -2.959 0.576 0.045 -0.015 0.041 -0.574 0.26 0.053 -0.119 -0.091 -0.097 0.233 -0.103 -0.148 -0.399 0.172 0.023 -0.722 -0.047 0.02 0.52 -0.964 -0.624 -1.048 -0.319 0.182 -0.832 -0.604 -0.966 -0.725 -2.008 -1.502 -0.45 -0.412 -0.858 -1.508 -1.784 -1.064 -0.733 -0.321 -2.873 0.695 -0.994 0.505 -0.13 66 136
0.595 -0.297 -0.765 0.414 -0.229 0.853 -0.172 -0.093 -0.131 0.404 -0.45 -0.096 -0.085 -0.248 -0.214 -0.069 0.04 -0.553 0.803 -0.223 1.338 0.921 -0.115 0.811 1.744 1.133 -0.282 -0.069 -0.147 -0.203 -0.348 -0.226 -0.143 1.817 -0.144 -0.069 -0.107 -0.139 -0.085 -0.38 -0.354 0.484 0.119 1.002 0.305 1.012 -0.017 0.023 -0.21 -0.303 0.944 -0.4 -0.941 -0.423 -0.34 -0.097 -0.287 0.964 0.05 0.193 -0.912 -0.619 -0.173 0.176 0.611 0.056 1.027 -0.035 0.383 0.654 -0.185 0.356 0.094 -0.118 -0.306 0.477 0.907 0.549 0.903 0.524 0.025 0.37 0.317 0.305 0.05 0.076 0.2 0.435 1.64 66 141
-0.798 -0.297 -0.765 -0.705 -0.229 0.176 -0.172 -0.093 -0.131 -0.08 -0.45 -0.096 -0.085 -0.248 -0.214 -0.069 -0.525 0.401 -0.658 -0.223 -1.211 -0.882 0.132 -0.872 -0.81 -1.148 -0.282 -0.069 -0.147 -0.203 -0.348 -0.404 -0.143 -0.134 -0.144 -0.069 -0.107 -0.139 -0.085 -0.38 -0.354 -1.223 -0.414 -1.222 0.251 -1.057 0.059 1.299 0.157 -0.686 0.144 -1.84 -0.041 0.03 0.082 -0.986 6.958 -0.012 -0.411 -0.164 0.164 -0.755 -0.988 -0.765 -0.721 -0.881 0.129 0.331 -1.203 -0.915 -0.993 -0.348 -0.516 1.226 -0.513 -0.36 -0.533 -1.228 0.016 0.245 0.344 -0.481 -0.821 -0.421 0.529 0.695 -0.72 -0.642 2.64 66 145
0.595 -0.297 1.172 -1.265 -0.229 -0.5 -0.172 -0.093 -0.131 -0.565 -0.45 0.75 -0.085 -0.248 -0.214 -0.069 0.501 -0.62 0.596 0.116 1.457 0.268 -1 0.811 -1.057 1.053 -0.282 -0.069 -0.147 -0.203 -0.348 -0.404 -0.143 -0.449 -0.144 -0.069 -0.107 -0.139 -0.085 -0.38 -0.354 1.04 1.716 0.523 0.273 0.937 -0.612 -0.955 -0.956 0.586 -0.461 -0.715 -0.435 -1.134 0.124 0.6 -0.817 0.019 0.869 0.539 0.197 1.188 0.423 1.105 -0.055 0.971 -0.766 1.287 1.666 1.7 0.803 -0.725 1.13 -0.02 -0.809 0.265 0.607 0.711 0.442 0.249 -0.29 0.336 0.242 0.337 0.177 0.577 -0.775 1.406 2.6 66 149
0.711 -0.297 -0.119 0.973 -0.229 -0.5 -0.172 -0.093 -0.131 -0.565 -0.45 -0.096 -0.085 -0.248 -0.214 -0.069 -0.205 -0.567 1.036 -0.223 1.378 1.275 0.012 0.811 1.547 0.798 -0.282 -0.069 4.295 -0.203 -0.348 0.43 1.993 -0.449 -0.144 -0.069 -0.107 -0.139 -0.085 -0.38 -0.354 0.367 -0.038 0.541 0.89 1.135 1.438 0.766 -0.858 -0.113 -0.031 0.244 -0.671 1.722 -0.372 -0.817 0.301 -0.945 -0.353 0.226 0.134 0.102 0.125 0.601 0.887 0.364 0.721 0.354 -0.516 0.028 1.229 1.12 0.497 -0.23 1.438 0.586 0.297 0.757 -0.022 -0.201 -0.431 -0.003 0.209 0.899 0.903 -0.248 0.314 0.871 2.74 66 153
0.479 -0.297 1.172 0.973 -0.229 -0.5 -0.172 -0.093 -0.131 -0.565 -0.45 -0.096 -0.085 -0.248 -0.214 -0.069 -0.69 -0.427 1.117 -0.223 -0.505 0.699 0.817 -0.2 0.255 0.222 -0.282 -0.069 -0.147 -0.203 -0.348 0.311 -0.143 -0.449 -0.144 -0.069 -0.107 -0.139 -0.085 -0.38 -0.354 0.505 -0.065 0.307 0.877 0.397 1.458 -0.612 -0.448 -0.127 -0.063 -0.429 -0.855 -0.523 1.574 0.149 -0.558 1.037 0.014 0.226 1.369 -1.383 1.312 0.35 -0.721 -1.631 -0.586 -0.396 0.552 0.652 -1.38 -0.282 -0.29 -0.228 -0.017 0.278 0.67 -0.016 0.024 -0.321 -0.813 1.407 2.387 -0.124 1.1 -0.662 0.515 0.656 2.9 66 160
1.988 -0.297 5.691 -1.265 -0.229 0.853 -0.172 -0.093 -0.131 0.404 -0.45 0.75 -0.085 -0.248 -0.214 -0.069 0.686 -0.964 1.819 0.779 4.63 2.159 -1.32 0.422 -1.196 2.285 -0.282 -0.069 -0.147 -0.203 28.328 -0.404 -0.143 -0.449 -0.144 -0.069 -0.107 -0.139 -0.085 -0.38 -0.354 0.673 1.292 0.841 -0.196 1.362 -0.006 0.144 0.287 1.584 -0.555 -0.975 -1.178 -1.026 -0.852 0.282 -0.399 -0.727 1.788 0.922 -0.346 -0.687 -0.291 0.107 0.816 0.287 -0.454 0.527 0.193 0.198 0.085 -1.247 0.071 -0.378 -0.687 0.354 0.931 1.393 1.641 1.585 1.362 0.463 0.327 0.698 -0.499 -0.421 1.038 2.353 2.52 66 165
0.015 -0.297 1.172 -1.265 -0.229 -0.5 -0.172 -0.093 -0.131 -0.565 -0.45 0.75 -0.085 -0.248 -0.214 -0.069 1.991 -0.527 -0.879 0.102 0.034 -0.539 -1.159 -0.2 -1.353 0.206 -0.282 -0.069 -0.147 -0.203 -0.348 -0.404 -0.143 -0.449 -0.144 -0.069 -0.107 -0.139 -0.085 2.408 0.623 1.017 0.575 0.423 -0.893 0.397 -0.522 -0.727 0.723 0.784 -0.543 -0.528 0.052 0.622 0.767 -0.807 -0.643 0.507 1.086 -0.871 0.705 0.616 -0.424 -0.765 -0.721 0.392 0.271 0.944 0.782 -0.915 0.314 0.161 0.822 1.112 -0.637 0.049 0.106 -0.225 -0.222 -0.415 -0.664 -0.39 -0.306 -0.268 -0.964 0.577 -0.775 0.15 1.97 66 174
1.292 3.002 -0.119 0.414 -0.229 -0.5 5.027 -0.093 -0.131 0.404 -0.45 0.75 -0.085 -0.248 -0.214 -0.069 0.661 -0.845 1.21 0.718 1.288 1.154 -1.154 0.179 -0.48 1.273 -0.282 -0.069 -0.147 -0.203 -0.348 -0.047 -0.143 -0.449 -0.144 -0.069 -0.107 -0.139 -0.085 4.499 2.911 1.151 1.375 1.321 0.752 1.383 0.066 -0.198 0.173 0.01 0.282 0.512 -1.169 0.381 0.002 -0.676 0.051 -0.493 0.435 0.147 0.157 -0.823 -0.127 -0.35 0.461 -0.077 0.68 0.702 0.05 0.037 -0.718 -0.571 -0.679 -0.057 0.517 0.955 1.198 1.347 1.677 1.361 1.346 1.019 0.599 1.019 0.318 0.113 0.214 -0.353 5.74 66 177
-0.798 6.302 0.526 -1.265 -0.229 -0.5 5.027 -0.093 -0.131 0.404 -0.45 -0.942 -0.085 -0.248 -0.214 -0.069 -1.015 0.653 -0.596 -0.317 -0.354 -0.267 1.56 0.811 0.596 -0.422 -0.282 -0.069 -0.147 -0.203 -0.348 -0.404 -0.143 -0.449 -0.144 -0.069 -0.107 -0.139 -0.085 -0.38 -0.354 -1.223 -0.623 -0.43 -0.267 -1.057 -0.044 -0.541 0.157 -0.613 0.366 -0.781 -0.4 0.03 0.082 -0.146 -0.92 -0.012 -0.588 -0.668 0.164 -0.442 0.648 -0.765 -0.721 -0.132 0.911 -0.09 0.8 -0.915 -0.858 -0.067 -0.106 0.358 1.423 0.677 -0.189 -1.625 0.016 0.245 0.344 -0.854 -0.648 -0.421 0.487 0.899 -0.574 -0.951 2.18 66 178
-0.217 -0.297 -0.119 1.533 -0.229 -0.5 -0.172 -0.093 -0.131 -0.565 -0.45 -0.942 -0.085 -0.248 -0.214 -0.069 -1.105 0.069 0.292 -0.415 0.366 0.546 2.206 0.811 0.835 0.041 -0.282 -0.069 5.405 -0.203 -0.348 0.252 0.747 -0.449 -0.144 -0.069 -0.107 -0.139 -0.085 -0.38 -0.354 -1.223 -0.571 0.337 0.97 0.068 1.132 0.347 -0.126 1.424 -0.861 -0.546 2.318 -2.234 1.679 0.072 -0.585 1.263 1.07 0.316 0.447 1.822 0.892 -0.501 -0.721 1.938 -1.191 0.815 0.278 1.287 3.545 -0.345 -0.297 -0.825 -0.236 0.113 -0.15 -0.93 -1.185 -1.51 -1.618 -0.329 -0.301 -0.421 1.396 -0.636 0.358 -0.068 1.58 66 182
0.247 -0.297 -0.765 -0.705 -0.229 3.56 -0.172 -0.093 -0.131 2.341 6.216 1.596 1.705 3.485 4.533 -0.069 0.701 -0.606 0.245 0.225 -1.12 -0.738 -0.824 -1.716 -0.97 -0.906 2.791 -0.069 -0.147 -0.203 -0.348 -0.404 -0.143 1.691 -0.144 -0.069 -0.107 -0.139 -0.085 5.893 6.387 1.046 -0.619 -0.073 1.186 -1.057 0.317 -1.514 0.157 -0.541 0.26 -0.277 -1.514 0.03 0.082 0.382 -1.061 -0.012 -0.329 0.73 0.164 -0.564 1.171 -0.765 -0.721 -0.382 0.078 0.064 1.142 -0.915 -0.641 -0.758 -0.77 -0.791 1.531 0.656 0.942 1.066 0.234 0.18 0.123 1.175 0.962 -0.421 1.241 0.695 0.653 0.783 5.71 66 183
0.828 -0.297 1.818 0.414 1.094 -0.5 -0.172 -0.093 -0.131 0.404 -0.45 0.75 -0.085 -0.248 -0.214 -0.069 0.361 -0.686 0.926 0.163 1.47 0.6 -0.84 0.811 -0.78 0.795 -0.282 -0.069 -0.147 2.043 -0.348 0.073 -0.143 -0.449 -0.144 -0.069 -0.107 -0.139 -0.085 -0.38 -0.354 0.922 1.396 0.823 0.357 1.203 -0.096 -0.755 0.162 -0.518 -0.192 -0.814 1.084 -0.108 1.097 0.274 -0.775 0.6 -0.368 0.154 0.92 -0.298 -0.25 -0.066 0.112 -0.451 0.084 -0.233 0.424 0.174 -0.215 0.117 -0.115 -0.079 -0.117 0.465 0.867 0.89 1.009 1.014 0.929 0.557 0.317 0.405 0.114 -1.429 1.191 0.801 0.53 66 188
0.015 -0.297 -0.119 -0.146 -0.229 0.176 -0.172 -0.093 -0.131 -0.08 1.216 -0.942 -0.085 -0.248 -0.214 -0.069 -0.325 -0.268 0.268 -0.223 -0.465 0.351 0.552 -0.453 0.785 -0.333 -0.282 -0.069 -0.147 -0.203 -0.015 -0.255 -0.143 0.118 1.971 -0.069 -0.107 -0.139 -0.085 0.317 0.265 0.038 -0.327 0.423 0.437 -1.057 -0.313 -0.536 -0.8 -0.345 0.149 0.207 -1.078 0.616 0.082 -0.166 -0.26 -0.012 -0.048 0.177 0.164 0.042 1.171 0.951 -0.721 0.196 -0.289 -1.036 0.576 -0.252 -0.038 -0.043 -0.113 -0.618 -0.109 -0.03 -0.013 -0.219 -0.426 -0.811 -1.293 0.497 0.198 -0.421 0.008 0.269 -0.123 0.131 2.03 66 189
0.944 -0.297 -0.119 -0.146 3.079 -0.5 -0.172 -0.093 -0.131 1.857 -0.45 -0.096 -0.085 -0.248 -0.214 -0.069 -0.73 -0.586 1.767 -0.223 -0.877 1.298 1.371 0.811 0.156 -0.053 -0.282 -0.069 -0.147 0.421 -0.348 -0.226 -0.143 -0.449 -0.144 -0.069 -0.107 -0.139 -0.085 -0.38 -0.354 0.866 -0.102 1.223 0.697 0.5 -0.56 0.042 0.543 0.102 0.517 -0.172 0.102 -0.52 -2.481 -0.292 -0.253 -2.281 -0.078 -0.008 -0.97 0.943 0.425 0.267 2.023 -0.405 -0.653 -0.804 0.291 0.928 -0.457 -0.274 -1.084 -0.253 1.086 1.499 1.13 1.419 1.499 1.015 0.993 2.812 3.187 -0.421 0.762 -2.042 1.739 0.983 2.94 66 191
0.131 -0.297 0.526 0.414 -0.229 0.176 -0.172 -0.093 -0.131 -0.08 -0.45 0.75 -0.085 -0.248 -0.214 -0.069 0.291 -0.427 0.212 -0.053 -0.32 -0.3 -0.531 -0.2 -0.645 0.213 -0.282 -0.069 -0.147 -0.203 0.874 -0.166 -0.143 1.251 -0.144 -0.069 -0.107 -0.139 -0.085 -0.38 -0.354 1.057 0.203 0.429 0.411 0.353 0.031 0.194 -1.125 -0.711 0.384 -0.172 -0.985 -1.277 -1.7 1.294 -0.094 -2.689 -0.487 1.526 -0.462 -0.739 0.346 1.632 1.693 -0.542 0.193 -0.488 -0.127 1.864 -0.602 0.119 -0.6 -0.942 -0.087 0.395 1 0.304 0.364 -0.23 -0.495 0.336 0.501 0.205 0.452 -0.209 0.286 0.516 0.03 66 204
0.363 -0.297 -0.765 -0.705 -0.229 -0.5 -0.172 -0.093 4.491 -0.565 -0.45 1.596 -0.085 -0.248 -0.214 -0.069 1.836 -0.646 -0.885 0.155 -0.695 -0.32 -0.781 0.811 -1.423 0.017 -0.282 -0.069 -0.147 -0.203 -0.348 -0.404 -0.143 -0.449 -0.144 -0.069 -0.107 -0.139 -0.085 -0.38 -0.354 1.232 0.374 -0.8 -0.932 -0.088 -0.313 0.173 0.308 -0.708 0.216 0.162 -0.014 0.063 0.121 0.167 -0.105 0.012 -0.741 0.177 0.253 2.7 -0.988 -0.765 -0.721 0.458 1.256 1.572 -0.334 -0.915 2.345 3.177 1.477 -0.265 0.019 -0.276 -0.171 0.857 -0.382 -0.201 -0.541 -0.189 -0.463 -0.421 -1.049 0.86 -1.251 0.573 4.22 66 205
-0.101 -0.297 -0.119 -0.146 -0.229 1.53 -0.172 -0.093 -0.131 0.888 1.216 -0.096 -0.085 1.619 -0.214 -0.069 0.075 -0.295 -0.008 -0.088 -0.437 -0.478 -0.393 -0.453 -0.221 -0.257 1.718 -0.069 -0.147 -0.203 0.652 -0.285 -0.143 1.44 -0.144 -0.069 -0.107 -0.139 -0.085 0.317 0.581 0.765 0.022 0.025 1.218 -1.057 -0.099 -1.329 -2.968 0.208 -0.824 -0.526 0.372 0.533 0.082 -0.789 0.481 -0.012 1.119 0.64 0.164 -0.175 1.596 1.845 -0.721 -0.294 -0.901 -0.217 0.126 1.53 -0.122 -0.716 1.134 -0.338 1.297 0.798 0.558 -0.394 -0.169 -0.608 -1.039 0.158 0.22 -0.421 0.635 0.269 0.425 0.11 4.3 66 211
-0.914 -0.297 -0.119 0.973 -0.229 -0.5 -0.172 -0.093 -0.131 -0.565 -0.45 -0.942 -0.085 -0.248 -0.214 -0.069 -1.585 1.01 -0.626 -0.296 -0.605 -0.387 1.726 -0.872 0.011 -0.905 -0.282 -0.069 -0.147 -0.203 -0.348 -0.136 -0.143 -0.449 -0.144 -0.069 -0.107 -0.139 -0.085 -0.38 -0.354 -1.223 -0.741 -0.581 0.688 -1.057 -0.498 0.399 0.157 -0.787 1.352 -1.012 -0.041 0.03 0.082 -0.784 -0.963 -0.012 -0.668 -0.19 0.164 3.1 -0.988 -0.765 -0.721 1.762 0.818 -1.31 0.228 -0.915 2.997 1.002 -1.543 -1.215 -0.418 -0.787 -1.772 -0.366 0.016 0.245 0.344 -0.959 -0.821 -0.421 1.36 -0.327 0.035 -1.049 -0.35 66 214
-0.45 -0.297 -0.765 0.973 -0.229 0.853 5.027 -0.093 -0.131 1.373 -0.45 -0.942 -0.085 -0.248 -0.214 -0.069 -1.455 0.361 0.026 -0.361 -0.154 0.277 2.45 0.811 0.344 -0.553 -0.282 -0.069 -0.147 -0.203 -0.348 -0.404 -0.143 1.817 -0.144 -0.069 6.569 -0.139 5.908 -0.38 -0.354 -1.223 -0.786 -0.353 0.723 -1.057 -0.533 -1.167 0.157 1.147 0.109 -0.989 0.347 0.03 0.082 -0.194 0.904 -0.012 0.789 0.159 0.164 -0.009 0.971 -0.765 -0.721 3.137 -1.11 0.534 -1.022 -0.915 2.119 -0.307 -0.687 -0.03 0.671 0.064 -0.746 -0.983 -1.55 0.245 0.344 -0.015 -0.301 -0.421 2.1 -0.004 0.786 -0.245 3.38 66 233
0.363 -0.297 -0.119 -0.146 -0.229 -0.5 -0.172 -0.093 -0.131 -0.565 -0.45 0.75 -0.085 -0.248 2.159 -0.069 0.671 -0.553 0.153 0.019 0.459 0.095 -0.638 0.811 0.641 0.46 -0.282 -0.069 -0.147 -0.203 -0.348 -0.315 -0.143 -0.449 -0.144 -0.069 -0.107 -0.139 -0.085 -0.38 -0.354 1.25 0.8 0.664 0.132 0.859 -0.337 -0.408 -0.269 -0.56 0.927 -0.277 -0.407 -0.465 0.143 -0.346 -0.399 0.043 -0.356 -0.393 0.21 0.216 0.191 0.179 -0.115 -0.024 0.934 -0.067 0.461 0.398 0.137 0.716 -0.249 0.601 -0.423 0.362 0.17 0.333 0.072 -0.181 -0.702 -0.02 -0.063 0.141 -0.386 0.243 -0.491 0.558 1.46 66 234
0.711 -0.297 1.818 2.092 -0.229 -0.5 -0.172 -0.093 -0.131 -0.565 -0.45 -0.096 -0.085 -0.248 -0.214 -0.069 -0.535 -0.533 1.307 -0.223 -0.501 1.019 0.999 -0.2 0.399 0.19 -0.282 -0.069 -0.147 -0.203 -0.348 1.742 -0.143 -0.449 -0.144 -0.069 -0.107 -0.139 -0.085 -0.38 -0.354 0.751 -0.024 0.414 0.996 0.606 0.657 0.42 -0.832 -0.066 -0.296 -0.359 1.397 -1.747 -1.364 -0.115 -0.396 -1.589 0.136 -0.151 0.036 2.039 -0.167 0.664 1.189 -1.289 -0.148 -0.021 0.347 1.509 0.752 -0.378 -0.458 -0.183 1.45 0.503 0.662 0.545 0.388 0.092 0.113 1.774 2.571 0.173 0.677 -1.397 1.434 0.81 2.03 66 242
-0.45 -0.297 -0.765 -0.146 -0.229 -0.5 -0.172 -0.093 -0.131 -0.565 -0.45 -0.942 -0.085 -0.248 -0.214 -0.069 -0.54 0.162 -0.303 -0.379 -0.048 0.166 1.807 0.811 1.102 0.119 -0.282 -0.069 -0.147 -0.203 -0.348 -0.404 -0.143 -0.449 -0.144 -0.069 -0.107 -0.139 -0.085 -0.38 -0.354 -1.223 -0.781 0.195 -0.659 -0.289 0.661 -0.365 1.677 -0.552 0.324 0.078 -0.155 0.146 0.217 0.172 -0.197 0.619 -1.065 -0.377 0.427 0.099 0.128 -0.765 -0.721 2.087 1.14 0.175 -0.246 -0.915 1.108 2.242 -0.208 -0.018 0.862 0.273 -0.327 -0.826 -1.529 0.245 0.344 -0.749 -0.474 -0.421 -0.126 0.514 -0.512 -0.615 4.3 66 251
0.015 -0.297 0.526 -0.705 -0.229 -0.5 -0.172 -0.093 -0.131 -0.565 -0.45 0.75 -0.085 -0.248 -0.214 -0.069 1.206 -0.447 -0.553 -0.031 0.535 -0.36 -0.907 0.811 -1.177 0.454 -0.282 -0.069 -0.147 -0.203 -0.348 -0.404 -0.143 -0.449 -0.144 -0.069 -0.107 -0.139 -0.085 -0.38 -0.354 0.365 0.007 0.718 -0.588 0.62 -0.209 -1.274 0.649 1.005 -0.35 -1.002 -0.446 0.586 0.725 -0.902 -1.056 0.434 1.373 -1.058 0.685 -0.252 0.493 -0.765 -0.721 -0.507 -1.123 0.136 2.353 -0.915 -0.215 -0.925 0.369 1.619 -0.617 -0.012 0.002 0.084 -0.382 -0.678 -0.97 -0.207 -0.453 -0.208 -0.844 0.41 -0.634 0.495 1.46 66 264
-0.217 -0.297 2.463 -1.265 -0.229 0.176 -0.172 -0.093 -0.131 -0.08 -0.45 -0.096 -0.085 -0.248 -0.214 -0.069 -0.31 -0.129 -0.008 -0.223 -0.22 -0.168 0.073 0.811 0.194 0.041 -0.282 -0.069 -0.147 -0.203 0.986 -0.404 -0.143 -0.449 -0.144 -0.069 -0.107 -0.139 -0.085 -0.38 -0.354 -0.105 -0.264 0.565 1.086 -0.088 -0.096 -0.224 0.556 1.044 -0.871 0.242 -1.003 1.412 1.682 1.069 -0.253 1.484 0.71 -0.698 0.94 -0.654 1.967 -0.765 -0.721 0.993 -1.361 0.817 0.108 -0.915 0.665 -0.089 0.21 0.769 -1.188 -0.307 -0.018 -1.199 -1.074 -1.596 -1.773 -0.102 0.22 -0.421 1.015 0.292 -0.141 0.092 1.83 66 275
-0.333 -0.297 -0.119 0.414 -0.229 1.53 -0.172 -0.093 -0.131 0.888 -0.45 -0.096 -0.085 -0.248 -0.214 -0.069 -0.345 -0.05 -0.093 -0.223 -0.145 -0.349 -0.024 0.811 0.271 0.145 -0.282 -0.069 -0.147 -0.203 0.319 -0.226 -0.143 2.95 -0.144 -0.069 -0.107 -0.139 -0.085 -0.38 -0.354 0.328 -0.161 0.135 0.427 -0.028 -0.044 0.575 -0.781 -0.183 0.878 0.477 -1.412 -2.181 -3.425 -0.233 0.089 2.8 0.075 0.108 -4.729 -0.344 0.427 0.581 2.764 0.621 0.86 -0.802 -0.112 0.776 -0.432 -0.287 -0.52 -0.356 -0.393 0.467 0.336 -0.303 -0.56 -1.271 -1.98 -0.009 -0.247 -0.421 0.698 -0.067 0.655 -0.223 0.34 66 281
-0.101 -0.297 -0.765 -0.705 -0.229 2.883 -0.172 -0.093 -0.131 1.857 -0.45 -0.096 -0.085 -0.248 -0.214 -0.069 0 -0.282 0.037 -0.071 -0.168 -0.092 -0.499 -0.453 -0.221 -0.365 -0.282 -0.069 -0.147 -0.203 -0.348 -0.404 -0.143 0.936 -0.144 -0.069 -0.107 -0.139 -0.085 3.105 1.457 0.366 -0.35 -0.476 1.41 -1.057 0.107 -1.238 3.086 -0.613 0.08 -0.133 0.111 0.215 0.082 0.259 -0.5 -0.012 0.096 -0.84 0.164 -0.36 1.43 -0.078 -0.721 -0.038 0.02 -0.122 0.504 -0.127 -0.443 -0.628 -0.507 1.219 1.309 0.847 0.885 0.077 0.034 0.037 0.007 0.662 -0.013 -0.421 1.565 0.695 0.379 -0.11 2.78 66 282
-0.566 -0.297 1.172 -1.265 -0.229 -0.5 -0.172 -0.093 -0.131 -0.565 -0.45 -0.096 -0.085 -0.248 -0.214 -0.069 0.15 0.069 -0.57 -0.223 -0.946 -0.627 0.024 -1.716 -0.185 -0.951 -0.282 -0.069 -0.147 -0.203 -0.348 -0.404 -0.143 -0.449 -0.144 -0.069 -0.107 -0.139 -0.085 -0.38 -0.354 -1.223 -0.821 -1.111 0.18 -1.057 -2.235 0.839 0.157 1.125 -0.861 0.751 0.716 0.03 0.082 -0.571 0.546 -0.012 1.458 -0.634 0.164 2.82 -0.988 -0.765 -0.721 2.624 -0.875 0.932 -1.385 -0.915 2.201 -0.818 0.812 0.269 -1.351 -0.965 -1.273 -1.391 -1.544 0.245 0.344 -0.26 -0.268 -0.421 -0.239 0.577 -0.775 -0.394 0.87 66 290
-0.914 -0.297 0.526 -0.705 -0.229 -0.5 -0.172 -0.093 -0.131 -0.565 1.216 -0.942 -0.085 -0.248 -0.214 -0.069 -0.24 0.5 -0.844 -0.223 -0.961 -0.877 -0.01 -0.872 -0.279 -0.905 -0.282 -0.069 -0.147 -0.203 -0.348 -0.404 -0.143 -0.449 -0.144 -0.069 -0.107 -0.139 -0.085 0.317 0.253 -1.223 -0.491 -0.112 0.453 -1.057 -0.213 -3.459 0.157 -0.767 0.734 -2.588 -0.041 0.03 0.082 -1.565 -2.73 -0.012 -0.707 -1.333 0.164 -0.162 -0.988 -0.765 -0.721 -0.413 -0.46 -0.739 4.389 -0.915 -0.171 0.205 -0.797 1.315 -1.086 -1.068 -1.054 -2.026 0.016 0.245 0.344 -0.9 -0.821 -0.421 0.276 0.41 -0.634 -0.905 0.01 66 292
0.595 -0.297 0.526 0.414 -0.229 -0.5 -0.172 -0.093 -0.131 -0.565 -0.45 0.75 -0.085 -0.248 -0.214 -0.069 0.746 -0.639 0.365 0.081 0.596 0.323 -0.74 0.811 0.495 0.914 -0.282 -0.069 -0.147 -0.203 -0.348 -0.047 -0.143 -0.449 -0.144 -0.069 -0.107 -0.139 -0.085 -0.38 -0.354 1.179 0.865 1.062 -0.029 1.118 -0.251 -0.634 -0.89 0.208 0.823 -0.514 0.297 -1.078 -0.875 -0.066 -0.567 -0.761 0.463 -0.193 -0.576 0.295 0.358 0.717 1.093 0.07 -0.212 -0.99 0.374 1.161 -0.012 -0.257 -0.89 0.026 -0.454 0.415 0.386 0.857 0.69 0.211 -0.12 -0.062 0.242 0.453 -0.45 -0.209 0.013 0.628 2.6 66 300
1.06 -0.297 1.172 0.414 1.756 0.853 -0.172 -0.093 -0.131 1.857 1.216 -0.096 -0.085 -0.248 -0.214 -0.069 -0.12 -0.712 1.642 0.153 0.543 0.979 -0.439 0.088 0.413 0.958 -0.282 -0.069 -0.147 0.962 3.987 0.132 -0.143 1.628 -0.144 -0.069 -0.107 7.2 -0.085 0.317 0.429 1.128 0.408 1.493 0.318 1.414 -0.041 0.404 -0.036 0.236 -0.167 0.036 -0.937 0.168 0.274 0.298 -0.231 -0.19 0.548 0.588 0.346 -0.524 0.426 0.519 0.575 -0.066 -0.421 -0.148 0.052 0.329 -0.252 -0.788 -0.139 -0.35 0.053 0.696 0.983 1.523 1.509 1.24 1.048 1.381 0.93 1.015 0.572 -1.754 1.97 0.953 2.41 66 307
0.711 3.002 0.526 -0.705 1.756 0.176 2.427 -0.093 -0.131 1.857 1.216 -0.096 -0.085 -0.248 -0.214 -0.069 0.045 -0.62 0.953 0.045 -0.48 0.564 -0.165 0.811 0.096 0.388 -0.282 -0.069 -0.147 0.92 1.208 -0.404 -0.143 0.055 -0.144 -0.069 -0.107 3.905 7.906 0.317 0.619 1.295 0.617 1.056 1.051 0.856 0.049 -0.051 -0.337 0.549 0.529 0.224 0.034 -0.617 -0.612 -0.246 0.096 -0.389 0.658 -1.043 -0.058 -0.747 0.265 0.304 0.855 -0.308 -0.676 -0.852 -0.049 1.345 -0.623 -0.818 -0.658 0.979 0.845 0.921 1.042 1.035 0.91 0.869 0.993 1.843 1.135 0.353 0.452 -0.902 1.06 0.642 4.74 66 308
-0.566 -0.297 0.526 -0.705 -0.229 1.53 -0.172 -0.093 -0.131 0.888 1.216 -0.942 -0.085 -0.248 -0.214 -0.069 -0.33 0.142 -0.439 -0.223 -0.377 -0.428 -0.045 -0.453 0.184 -0.249 -0.282 -0.069 -0.147 -0.203 1.652 -0.404 -0.143 0.495 4.085 -0.069 -0.107 -0.139 -0.085 0.317 0.164 -1.223 -0.473 -0.034 1.092 -1.057 -0.457 0.021 -2.968 -0.485 0.085 -1.088 0.516 0.707 0.082 -1.017 2.145 -0.012 -0.521 1.297 0.164 0.214 1.189 1.435 -0.721 1.128 0.39 -1.172 -1.105 1.819 0.353 0.735 0.448 -0.618 0 -0.465 -0.756 -1.149 -1.85 0.245 0.344 -0.198 -0.435 -0.421 0.945 0.436 0.284 -0.456 2.51 66 320
0.247 -0.297 -0.119 -0.146 -0.229 0.853 -0.172 -0.093 -0.131 0.404 -0.45 0.75 -0.085 -0.248 -0.214 -0.069 0.281 -0.474 0.239 -0.015 0.259 -0.101 -0.605 0.811 -0.997 0.393 -0.282 -0.069 -0.147 -0.203 0.43 -0.196 -0.143 0.684 -0.144 -0.069 -0.107 -0.139 -0.085 -0.38 -0.354 0.621 0.005 0.815 1.025 0.725 0.069 0.021 -0.583 -0.298 -0.375 0.222 -0.1 1.473 -0.587 -0.018 0.196 -1.237 -0.02 -0.742 0.038 -0.722 0.572 0.722 1.029 -0.661 0.029 0.055 -0.087 0.253 -0.769 -0.483 0.568 0.884 0.755 0.402 0.586 0.455 -0.02 -0.158 -0.432 0.493 0.209 0.072 0.705 0.243 0.058 0.825 2.35 66 322
1.408 -0.297 -0.119 1.533 0.433 0.176 -0.172 -0.093 -0.131 0.404 1.216 0.75 -0.085 1.619 -0.214 -0.069 0.741 -0.871 1.258 0.735 1.247 0.756 -1.099 0.811 0.785 1.429 3.956 -0.069 -0.147 -0.078 0.208 1.325 -0.143 1.377 -0.144 -0.069 -0.107 0.46 -0.085 0.317 0.594 1.206 0.957 1.538 0.241 1.404 -0.024 -0.013 0.043 -0.423 0.226 0.088 -0.26 -0.349 0.482 -0.135 -0.025 0.099 -0.176 -0.336 0.622 -0.657 0.666 0.974 0.512 -0.212 0.203 -0.196 0.419 0.587 -0.215 -0.054 -0.11 0.391 0.172 0.634 0.98 1.501 1.724 1.904 1.638 1.286 1.087 0.79 -0.323 -1.154 1.161 0.855 2.59 66 327
0.711 -0.297 -0.119 0.973 -0.229 -0.5 -0.172 -0.093 -0.131 -0.565 -0.45 0.75 -0.085 -0.248 -0.214 -0.069 0.781 -0.679 0.386 0.101 0.626 0.477 -0.598 -0.033 0.024 0.572 -0.282 -0.069 -0.147 -0.203 -0.348 0.371 -0.143 -0.449 -0.144 -0.069 -0.107 -0.139 -0.085 -0.38 -0.354 1.028 1.344 1.458 -0.109 1.149 -0.082 -0.667 -0.036 -0.393 0.151 -0.441 1.125 -0.188 -0.74 0.339 -0.6 -0.591 -0.222 0.177 -0.508 0.238 -0.542 -0.074 0.778 0.014 -0.167 -0.01 0.847 0.049 -0.075 -0.106 -0.102 0.164 0.085 0.368 1.001 1.007 1.274 0.66 0.144 0.253 0.22 0.502 -0.696 -0.377 0.154 0.877 3.22 66 331
-0.566 -0.297 -0.765 -0.705 -0.229 -0.5 -0.172 -0.093 -0.131 -0.565 -0.45 -0.942 -0.085 -0.248 -0.214 -0.069 -0.24 0.215 -0.483 -0.391 1.017 -0.088 0.565 0.811 1.562 0.611 -0.282 -0.069 -0.147 -0.203 -0.348 -0.404 -0.143 -0.449 -0.144 -0.069 -0.107 -0.139 -0.085 -0.38 -0.354 -0.634 -0.746 -0.318 -0.819 0.113 0.031 -0.108 -0.179 -0.851 0.218 -0.023 -0.248 -0.321 -0.5 0.167 -0.173 -0.455 -0.701 0.105 -0.295 -0.684 0.23 0.343 1.251 -0.925 1.063 -0.91 -0.094 0.634 -0.8 0.837 -0.842 -0.557 -0.724 -1.573 -0.809 -1.442 -2.05 0.245 0.344 -0.959 -0.648 -0.224 -1.38 0.695 -0.994 -0.346 1.75 66 334
0.015 -0.297 1.818 -0.146 -0.229 -0.5 -0.172 -0.093 -0.131 -0.565 -0.45 -0.096 -0.085 -0.248 -0.214 -0.069 -0.575 -0.235 0.463 -0.223 -0.122 0.104 0.301 0.811 0.262 0.095 -0.282 -0.069 -0.147 -0.203 -0.348 -0.404 -0.143 -0.449 -0.144 -0.069 -0.107 -0.139 -0.085 -0.38 -0.354 0.479 -0.212 0.718 0.167 0.068 -1.516 -0.948 -1.204 1.248 -1.373 -0.765 1.182 -1.598 1.689 0.925 -0.804 1.085 1.629 1.048 1.473 1.256 -0.472 0.491 -0.721 1.007 -1.13 1.487 0.66 0.827 1.234 -1.192 1.308 -0.727 -0.389 -0.15 -0.006 -0.675 -0.638 -1.053 -1.311 0.515 0.253 -0.421 0.755 -0.185 0.051 0.222 0.91 66 339
0.595 3.002 -0.765 0.414 -0.229 -0.5 -0.172 -0.093 -0.131 -0.565 1.216 -0.942 -0.085 -0.248 -0.214 -0.069 -0.22 -0.56 1.114 0.083 0.635 0.811 -0.62 0.811 -0.095 0.795 -0.282 -0.069 -0.147 -0.203 -0.348 -0.106 -0.143 -0.449 -0.144 -0.069 -0.107 -0.139 -0.085 5.196 3.669 0.61 -0.203 1.062 0.983 1.013 -0.089 -0.365 0.115 -0.177 -0.333 -0.233 0.127 -0.014 -0.286 0.144 -0.368 -0.292 0.035 0.082 -0.126 -0.249 0.514 -0.204 0.533 -0.484 -0.003 0.865 0.359 -0.13 -0.427 -0.073 0.752 0.647 0.496 0.732 0.629 0.696 0.781 -0.068 -0.342 0.805 0.583 0.425 1.41 0.076 -0.349 -0.197 4.4 66 341
2.105 -0.297 -0.119 3.771 -0.229 -0.5 -0.172 -0.093 -0.131 -0.565 6.216 1.596 5.286 3.485 6.906 7.194 0.115 -1.004 2.538 1.6 -0.374 0.509 -0.965 -0.033 -0.865 0.508 5.824 18.697 -0.147 -0.203 -0.348 4.366 -0.143 -0.449 -0.144 -0.069 -0.107 -0.139 -0.085 2.408 6.193 1.373 -0.144 1.887 1.645 1.61 -0.082 0.175 0.062 -0.711 0.045 0.197 -0.016 -0.114 0.674 0.164 0.044 0.362 -0.555 0.087 0.665 -0.173 0.164 0.086 0.061 -0.41 0.364 0.237 0.172 0.271 -0.327 0.262 0.127 0.255 1.86 1.199 1.447 2.027 2.01 1.866 1.833 8.969 4.787 1.749 2.03 -1.925 1.768 1.501 2.19 66 343
1.176 -0.297 -0.765 -0.146 4.402 0.176 -0.172 -0.093 -0.131 3.31 -0.45 -0.096 -0.085 -0.248 -0.214 -0.069 -0.63 -0.692 2.262 0.225 1.309 1.468 -0.583 0.088 -0.292 0.948 -0.282 -0.069 -0.147 -0.203 -0.348 -0.404 -0.143 0.307 -0.144 -0.069 -0.107 7.499 -0.085 4.499 2.911 0.802 0.291 0.894 0.761 1.419 0.045 -0.346 0.231 -0.158 -0.313 0.304 -0.755 1.288 -0.865 -0.069 -0.007 -0.812 0.078 0.059 -0.518 -0.434 0.057 -0.221 0.828 -0.305 0.01 -0.028 -0.082 -0.134 -0.406 -0.257 0.324 -0.13 0.957 1.122 1.116 1.382 1.204 1.266 0.993 1.66 1.206 1.167 1.783 -2.887 2.466 -0.101 6.84 66 346
-0.682 -0.297 -0.119 -0.146 -0.229 0.853 -0.172 -0.093 -0.131 0.404 -0.45 -0.096 -0.085 -0.248 -0.214 -0.069 -0.37 0.248 -0.552 -0.223 -0.863 -0.728 0.111 -0.872 -0.383 -0.958 -0.282 -0.069 -0.147 -0.203 -0.015 -0.404 -0.143 0.684 -0.144 -0.069 -0.107 -0.139 -0.085 -0.38 -0.354 -1.223 -0.284 -0.148 0.414 -1.057 0.018 1.934 0.157 -0.2 0.838 -1.519 -0.041 0.03 0.082 -0.75 0.48 -0.012 -0.127 -1.14 0.164 -0.491 -0.988 -0.765 -0.721 -0.074 0.1 -0.205 0.16 -0.915 -0.69 -0.279 -0.865 1.11 -0.508 -0.004 -0.528 -1.285 -1.92 0.245 0.344 -0.312 -0.626 -0.421 0.325 0.243 0.058 -0.491 0.39 66 351
