# Supplementary material for: CPANNatNIC software for counter-propagation neural network to assist in read-across
Source: J Cheminform. 2017 May 22;9:30. doi: 10.1186/s13321-017-0218-y (PMC5440416; doi:10.1186/s13321-017-0218-y)
Supplement: Supplementary file 8 — Additional file 8. Validation set input file for acute toxicity. [file 13321_2017_218_MOESM8_ESM.txt]

RT EV 69 88md
69 89
nSK nTB nN nO nF nCL nBR nI nHM nX nR05 nR06 nR07 nR09 nR10 nR12 HNar Xt SPI TI1 TI2 Rww J PJI2 Lop ICR D/Dr09 D/Dr12 T(N,,P) T(N,,F) T(N,,Cl) T(O,,O) T(O,,P) T(O,,Cl) T(S,,Cl) T(S,,Br) T(P,,Cl) T(F,,Cl) T(Cl,,Br) SRW05 SRW09 piPC09 PCD IDDE IVDE ATS8e MATS1m MATS5m MATS7m MATS2v MATS3v MATS5v MATS6v MATS7v MATS8v MATS4e MATS5e MATS8e MATS2p MATS4p MATS8p GATS1m GATS6m GATS7m GATS8v GATS1e GATS2e GATS3e GATS5e GATS7e GATS1p GATS2p GATS3p GATS4p EEig01d EEig02d EEig04d EEig09d EEig11d EEig13d EEig14d GGI4 GGI5 GGI8 JGT SEigv SEige VEA1 -log(LC50)
1 1 1 1 1 1 1 1 1 1 1 1 1 1 1 1 1 1 1 1 1 1 1 1 1 1 1 1 1 1 1 1 1 1 1 1 1 1 1 1 1 1 1 1 1 1 1 1 1 1 1 1 1 1 1 1 1 1 1 1 1 1 1 1 1 1 1 1 1 1 1 1 1 1 1 1 1 1 1 1 1 1 1 1 1 1 1 1 0  
-1.03 -0.297 -0.765 -0.705 -0.229 0.176 -0.172 -0.093 -0.131 -0.08 -0.45 -0.096 -0.085 -0.248 -0.214 -0.069 0.15 0.619 -1.065 -0.223 -1.106 -1.088 -0.255 -0.872 -0.79 -0.951 -0.282 -0.069 -0.147 -0.203 -0.348 -0.404 -0.143 -0.134 -0.144 -0.069 -0.107 -0.139 -0.085 -0.38 -0.354 -1.223 -0.481 -2.364 0.18 -1.057 0.059 0.501 0.157 -0.792 -0.162 -1.84 -0.041 0.03 0.082 -2.244 5.188 -0.012 -0.438 -0.044 0.164 -0.739 -0.988 -0.765 -0.721 -0.826 0.544 0.614 -1.234 -0.915 -1.014 -0.172 -0.084 1.297 -0.69 -0.14 -1.173 -0.366 0.016 0.245 0.344 -0.773 -0.821 -0.421 0.269 0.695 -0.72 -0.97 1.83 67 7
-1.494 -0.297 -0.765 -0.146 -0.229 -0.5 -0.172 -0.093 -0.131 -0.565 -0.45 -0.942 -0.085 -0.248 -0.214 -0.069 -1.755 3.27 -1.363 -0.243 -0.772 -1.116 -0.54 -1.716 -0.612 -1.715 -0.282 -0.069 -0.147 -0.203 -0.348 -0.315 -0.143 -0.449 -0.144 -0.069 -0.107 -0.139 -0.085 -0.38 -0.354 -1.223 -0.821 -2.165 -1.426 -1.057 -1.086 0.047 0.157 -3.347 2.763 0.104 -0.041 0.03 0.082 0.282 -0.056 -0.012 -3.429 0.221 0.164 0.554 -0.988 -0.765 -0.721 0.329 2.379 -2.446 -1.385 -0.915 0.26 1.961 -2.221 -1.869 -3.553 -2.748 -1.867 -0.366 0.016 0.245 0.344 -1.169 -0.821 -0.421 -1.478 0.385 -0.672 -2.07 -2.75 67 11
-1.146 -0.297 -0.765 -1.265 -0.229 0.176 -0.172 -0.093 -0.131 -0.08 -0.45 -0.096 -0.085 -0.248 -0.214 -0.069 0.711 0.745 -1.306 -0.223 -1.203 -1.189 -0.346 -2.56 -0.895 -1.924 -0.282 -0.069 -0.147 -0.203 -0.348 -0.404 -0.143 -0.449 -0.144 -0.069 -0.107 -0.139 -0.085 -0.38 -0.354 -1.223 -0.476 -0.862 -0.948 -1.057 0.059 0.047 0.157 2.243 2.763 0.104 -0.041 0.03 0.082 -2.28 -0.056 -0.012 -0.756 -2.347 0.164 -0.807 -0.988 -0.765 -0.721 -1.049 0.367 0.778 -1.385 -0.915 -0.904 0.243 0.673 4.253 -0.843 -1.896 -1.396 -0.366 0.016 0.245 0.344 -1.023 -0.821 -0.421 -0.992 1.005 -1.042 -1.175 1.28 67 14
-0.914 -0.297 -0.765 -1.265 -0.229 1.53 -0.172 -0.093 -0.131 0.888 -0.45 -0.096 -0.085 -0.248 -0.214 -0.069 -0.24 0.5 -0.861 -0.223 -1.153 -0.987 -0.053 -0.872 -0.782 -0.905 -0.282 -0.069 -0.147 -0.203 -0.348 -0.404 -0.143 -0.449 -0.144 -0.069 -0.107 -0.139 -0.085 -0.38 -0.354 -1.223 -0.417 -0.347 0.453 -1.057 0.059 4.807 0.157 2.243 2.763 2.047 -0.041 0.03 0.082 -0.358 3.561 -0.012 -1.138 -0.421 0.164 -0.352 -0.988 -0.765 -0.721 -0.589 0.77 0.317 -1.385 -0.915 -0.515 0.587 0.26 0.755 -0.309 -0.038 -0.876 -1.688 0.016 0.245 0.344 -0.627 -0.821 -0.421 0.424 1.005 -0.494 -0.803 1.91 67 25
-0.566 -0.297 0.526 -1.265 -0.229 -0.5 -0.172 -0.093 -0.131 -0.565 -0.45 -0.942 -0.085 -0.248 -0.214 -0.069 -1.22 0.401 -0.129 -0.36 0.25 0.026 1.51 -0.453 0.519 -0.312 -0.282 -0.069 -0.147 -0.203 -0.348 -0.404 -0.143 -0.449 -0.144 -0.069 -0.107 -0.139 -0.085 -0.38 -0.354 -1.223 -0.734 -0.845 0.048 -1.057 0.114 0.956 1.68 -1.603 0.09 0.545 -0.282 0.102 0.082 -1.445 1.776 -0.012 -1.26 -0.452 0.164 -1E-3 0.338 -0.765 -0.721 3.388 -1.255 -1.036 -1.04 -0.915 -0.317 1.073 0.619 0.138 1.141 1.342 -0.044 -0.93 -1.085 0.245 0.344 -0.749 -0.301 -0.421 0.804 0.825 -0.584 -0.292 3.53 67 37
-0.333 -0.297 -0.765 -0.146 -0.229 -0.5 -0.172 -0.093 -0.131 -0.565 -0.45 -0.942 -0.085 -0.248 -0.214 -0.069 -0.02 -0.017 -0.312 -0.452 1.513 0.179 0.611 0.811 1.891 0.965 -0.282 -0.069 -0.147 -0.203 -0.348 -0.404 -0.143 -0.449 -0.144 -0.069 -0.107 -0.139 -0.085 -0.38 -0.354 -0.511 -0.739 -0.11 -1.121 0.366 0.014 -0.174 -0.284 0.667 0.181 -0.077 -0.325 -0.431 -0.628 0.11 -0.224 -0.552 0.957 0.049 -0.396 -0.581 0.167 0.235 0.941 -0.821 -0.573 -0.859 -0.115 0.483 -0.711 -0.56 -0.797 -0.543 -0.496 -1.536 -0.635 -0.804 -1.486 -2.11 0.344 -0.959 -0.648 -0.224 -1.718 0.385 -0.672 -0.009 0.76 67 40
-0.101 -0.297 0.526 0.414 -0.229 -0.5 -0.172 -0.093 -0.131 -0.565 -0.45 0.75 -0.085 -0.248 2.159 -0.069 0.075 -0.295 -0.052 -0.105 -0.929 -0.66 -0.237 -0.453 -0.578 -0.257 -0.282 -0.069 -0.147 -0.203 -0.348 -0.166 -0.143 -0.449 -0.144 -0.069 -0.107 -0.139 -0.085 -0.38 -0.354 0.838 0.066 0.025 1.218 -1.057 0.884 -0.177 0.725 0.929 -0.54 -0.365 -0.146 1.059 0.082 -0.351 -0.611 -0.012 0.985 0.229 0.164 1.642 -0.879 -0.765 -0.721 -0.912 -1.046 0.414 0.513 -0.915 2.07 -0.804 0.39 -0.09 -0.133 -0.132 0.03 -0.648 -1.074 -0.991 -1.543 0.679 0.036 -0.421 0.804 -0.183 0.106 0.238 0.25 67 49
-0.217 -0.297 0.526 -0.146 -0.229 0.853 -0.172 -0.093 -0.131 0.404 -0.45 -0.096 -0.085 -0.248 -0.214 -0.069 -0.24 -0.143 -0.002 -0.223 0.095 -0.138 -0.074 -0.2 0.575 0.206 -0.282 -0.069 -0.147 -0.203 2.097 -0.315 -0.143 1.314 -0.144 -0.069 -0.107 -0.139 -0.085 -0.38 -0.354 0.265 -0.222 0.759 0.453 0.22 -0.058 -0.079 -0.203 0.22 1.009 -0.726 -0.969 -0.993 -0.084 -0.881 -0.67 0.5 0.591 -0.66 -0.727 -0.556 0.241 0.82 0.387 0.02 0.325 -0.468 0.547 -0.046 -0.436 -0.716 -1.041 0.396 0.631 0.544 0.706 0.051 -0.241 -0.846 -1.394 -0.155 -0.29 -0.24 0.55 0.1 0.239 0.07 1.92 67 54
1.988 -0.297 -0.765 0.973 -0.229 -0.5 -0.172 -0.093 -0.131 -0.565 -0.45 -0.096 -0.085 -0.248 -0.214 -0.069 0.856 -0.958 1.206 -0.223 3.686 2.474 -0.378 0.452 2.812 2.397 -0.282 -0.069 -0.147 -0.203 -0.348 0.192 -0.143 -0.449 -0.144 -0.069 -0.107 -0.139 -0.085 -0.38 -0.354 0.705 1.317 0.966 -1.356 1.441 -0.172 1.641 -0.216 0.404 -0.219 1.406 -0.344 -0.36 -0.398 -0.538 1.156 -0.377 0.67 -0.601 -0.215 0.078 0.352 0.281 0.816 -0.154 -0.074 0.785 0.097 0.547 -0.147 -0.133 0.679 1.402 -0.228 0.351 -0.098 1.135 1.495 1.736 1.33 -0.038 0.089 0.337 -1.823 -0.234 -0.027 0.267 2.53 67 57
-0.101 -0.297 -0.119 -0.146 -0.229 -0.5 -0.172 -0.093 -0.131 -0.565 -0.45 0.75 -0.085 -0.248 -0.214 -0.069 1.181 -0.388 -0.624 -0.064 0.171 -0.499 -0.79 -0.2 -1.147 0.161 -0.282 -0.069 -0.147 -0.203 -0.348 -0.285 -0.143 -0.449 -0.144 -0.069 -0.107 -0.139 -0.085 -0.38 -0.354 0.587 0.126 0.602 -0.466 0.233 -0.326 -0.379 -0.036 -0.476 -0.644 -0.248 -0.178 -0.067 -0.097 0.833 -0.549 -0.119 -0.084 0.889 0.056 0.537 0.581 0.023 0.241 -0.043 0.634 -0.194 0.532 0.172 -0.21 0.279 1.51 -0.44 0.857 0.252 0.485 0.252 -0.382 -0.744 -1.105 -0.365 -0.225 -0.208 -0.908 0.269 -0.398 0.283 2.04 67 63
-0.101 -0.297 -0.119 0.414 -0.229 1.53 -0.172 -0.093 -0.131 0.888 -0.45 -0.096 -0.085 -0.248 -0.214 -0.069 -0.485 -0.176 0.205 -0.223 -0.17 0.008 0.272 0.811 0.325 0.089 -0.282 -0.069 3.184 -0.203 0.319 -0.404 -0.143 2.572 6.2 -0.069 12.411 -0.139 -0.085 -0.38 -0.354 0.341 -0.204 -0.207 1.16 -0.175 0.2 0.77 -0.028 0.533 -0.434 -0.334 -0.18 -0.163 0.719 0.328 0.094 -2.021 -0.384 0.483 0.084 -0.162 0.091 0.456 -0.721 1.836 -0.09 0.267 -0.073 -0.161 1.623 0.757 -0.201 -0.237 -0.454 0.082 0.251 -0.194 -0.802 -1.192 -1.481 0.41 -0.073 -0.421 1.191 0.009 0.629 0.267 3.62 67 70
-0.333 3.002 1.818 0.414 -0.229 -0.5 -0.172 -0.093 -0.131 -0.565 -0.45 -0.942 -0.085 -0.248 -0.214 -0.069 -0.64 0.069 -0.064 -0.4 0.225 0.323 1.892 -0.2 1.116 0.228 -0.282 -0.069 -0.147 -0.203 -0.348 0.013 -0.143 -0.449 -0.144 -0.069 -0.107 -0.139 -0.085 -0.38 -0.354 -0.821 -0.526 0.343 0.28 -0.008 -0.815 -0.9 -1.197 -0.644 -0.683 -0.666 1.193 -1.57 -1.009 1.404 -0.774 -0.79 -0.481 1.354 -0.707 0.752 -0.294 0.478 0.927 0.51 0.222 0.621 0.547 0.811 0.663 0.254 0.431 -0.798 0.391 0.62 0.989 -0.348 -0.718 -1.653 0.344 -0.434 -0.387 -0.321 -0.006 -0.494 0.374 -0.255 0.51 67 72
-1.494 -0.297 -0.765 -1.265 -0.229 1.53 -0.172 -0.093 -0.131 0.888 -0.45 -0.942 -0.085 -0.248 -0.214 -0.069 -2.421 3.965 -1.338 -0.241 -1.189 -1.104 -0.082 0.811 -0.882 -2.004 -0.282 -0.069 -0.147 -0.203 -0.348 -0.404 -0.143 -0.449 -0.144 -0.069 -0.107 -0.139 -0.085 -0.38 -0.354 -1.223 -0.821 -2.364 -2.034 -1.057 -3.38 0.047 0.157 2.243 0.292 0.104 -0.041 0.03 0.082 0.282 -0.056 -0.012 0.643 0.221 0.164 3.274 -0.988 -0.765 -0.721 3.085 -2.449 -2.446 -1.385 -0.915 2.59 -2.162 -2.221 -1.869 -1.985 -3.917 -1.867 -0.366 0.016 0.245 0.344 -1.169 -0.821 -0.421 0.085 1.005 -0.494 -2.089 0.68 67 75
-1.61 -0.297 -0.765 -0.705 -0.229 -0.5 -0.172 -0.093 -0.131 -0.565 -0.45 -0.942 -0.085 -0.248 -0.214 -0.069 -2.421 5.602 -1.487 -0.234 -0.993 -1.224 -0.988 0.811 -0.729 -1.84 -0.282 -0.069 -0.147 -0.203 -0.348 -0.404 -0.143 -0.449 -0.144 -0.069 -0.107 -0.139 -0.085 -0.38 -0.354 -1.223 -0.787 -2.251 -1.69 -1.057 -0.801 0.047 0.157 -3.347 0.292 0.104 -0.041 0.03 0.082 0.282 -0.056 -0.012 -3.429 0.221 0.164 -0.126 -0.988 -0.765 -0.721 -0.36 2.379 -2.446 -1.385 -0.915 -0.322 1.961 -2.221 -1.869 -2.101 -4.134 -1.867 -0.366 0.016 0.245 0.344 -1.169 -0.821 -0.421 -1.676 0.695 -0.994 -2.4 1.3 67 80
-0.101 -0.297 -0.765 0.973 -0.229 -0.5 -0.172 -0.093 -0.131 -0.565 -0.45 -0.096 -0.085 -0.248 -0.214 -0.069 0.15 -0.255 -0.109 -0.223 -0.184 -0.028 0.216 -0.2 0.638 0.052 -0.282 -0.069 -0.147 -0.203 -0.348 0.192 -0.143 -0.449 -0.144 -0.069 -0.107 -0.139 -0.085 -0.38 -0.354 0.517 0.124 -0.32 0.18 -0.289 -0.515 1.546 -0.977 0.007 -0.382 1.328 -0.294 -1.156 1.148 -1.037 1.083 0.796 0.237 -1.102 1.006 0.385 0.027 0.554 -0.721 0.158 -0.035 0.17 -0.548 0.929 0.113 -0.1 0.127 0.914 -0.228 0.35 -0.168 -0.101 -0.47 -0.85 -1.32 -0.248 -0.084 -0.321 -0.464 -0.234 -0.027 0.016 1.27 67 87
0.247 -0.297 1.172 0.414 -0.229 -0.5 -0.172 -0.093 -0.131 -0.565 -0.45 0.75 -0.085 -0.248 2.159 -0.069 0.556 -0.5 0.091 -0.01 0.291 -0.125 -0.674 0.811 0.401 0.524 -0.282 -0.069 13.179 -0.203 -0.348 -0.047 0.747 -0.449 -0.144 -0.069 -0.107 -0.139 -0.085 -0.38 -0.354 1 0.492 0.662 0.684 0.757 2.064 -0.648 -0.813 -0.577 -0.239 -0.256 1.013 -0.561 -0.219 0.469 -0.529 -0.578 -0.747 -0.234 0.177 -0.94 0.721 0.468 0.582 0.924 -0.444 0.106 0.513 0.999 0.251 0.887 -0.543 -0.008 -0.116 0.449 0.642 0.443 -0.238 -0.67 -0.982 0.231 0.067 0.109 0.233 -0.249 0.259 0.436 4.74 67 89
-0.914 -0.297 -0.765 -0.705 -0.229 0.176 -0.172 -0.093 -0.131 -0.08 -0.45 -0.096 -0.085 -0.248 -0.214 -0.069 0.291 0.427 -0.998 -0.223 -0.978 -0.976 -0.117 -0.872 -0.345 -0.905 -0.282 -0.069 -0.147 -0.203 -0.348 -0.404 -0.143 -0.197 -0.144 -0.069 -0.107 -0.139 -0.085 -0.38 -0.354 -1.223 -0.252 0.122 -0.026 -1.057 0.059 -0.082 0.157 -0.488 0.045 -1.84 -0.041 0.03 0.082 0.579 -2.077 -0.012 -0.298 -1.98 0.164 -0.747 -0.988 -0.765 -0.721 -0.857 -0.354 0.384 3.272 -0.915 -1.002 -0.966 -0.379 3.284 -0.505 -0.421 -0.57 -1.997 0.016 0.245 0.344 -0.825 -0.722 -0.421 -0.386 0.695 -0.72 -0.845 1.76 67 92
-0.798 -0.297 -0.765 -1.265 -0.229 -0.5 -0.172 -0.093 -0.131 -0.565 -0.45 0.75 -0.085 -0.248 2.159 -0.069 2.297 0.023 -1.69 -0.179 -1.161 -1.289 -0.605 -0.872 -2.04 -0.917 -0.282 -0.069 -0.147 -0.203 -0.348 -0.404 -0.143 -0.449 -0.144 -0.069 -0.107 -0.139 -0.085 -0.38 -0.354 1.022 0.058 -1.615 -2.319 -1.057 3.498 2.427 0.157 2.243 2.763 2.047 -0.041 0.03 0.082 2.844 1.752 -0.012 2.68 2.789 0.164 -2.167 -0.988 -0.765 -0.721 -2.428 -2.449 -2.446 -1.385 -0.915 -2.069 -2.162 -2.221 -1.869 -0.688 -0.838 -0.749 -1.288 -1.897 0.245 0.344 -0.796 -0.821 -0.421 -1.866 1.005 -1.317 -0.548 1.62 67 95
-0.45 -0.297 -0.765 0.414 -0.229 0.853 -0.172 -0.093 -0.131 0.404 -0.45 -0.096 -0.085 -0.248 -0.214 -0.069 -0.12 0.01 -0.323 -0.223 -0.111 -0.463 -0.174 0.811 0.334 0.119 -0.282 -0.069 -0.147 -0.203 -0.348 -0.226 -0.143 1.817 -0.144 -0.069 -0.107 -0.139 -0.085 -0.38 -0.354 0.238 -0.156 0.195 0.427 -0.028 -0.013 -0.048 -0.895 -0.284 1.389 -0.717 -1.576 -1.537 -3.118 -0.238 -0.452 3.456 0.084 0.573 -5.275 -0.507 0.433 0.454 2.697 0.103 0.795 -0.836 0.379 1.652 -0.518 -0.32 -0.904 -0.746 -0.311 0.493 0.329 -0.306 -0.571 -1.495 0.344 -0.365 -0.247 -0.421 0.494 0.076 0.2 -0.328 0.05 67 100
-0.682 -0.297 -0.765 -0.705 -0.229 -0.5 -0.172 -0.093 -0.131 -0.565 -0.45 -0.096 -0.085 -0.248 -0.214 -0.069 -0.47 0.275 -0.555 -0.223 -0.698 -0.667 0.01 0.811 -0.383 -0.284 -0.282 -0.069 -0.147 -0.203 -0.348 -0.404 -0.143 -0.449 -0.144 -0.069 -0.107 -0.139 -0.085 -0.38 -0.354 -1.223 -0.703 -0.676 1.218 -1.057 0.059 -0.37 0.157 -0.848 0.122 -0.236 -0.648 0.03 0.082 -0.166 -0.372 -0.012 -0.698 -0.228 0.164 -0.807 1.245 -0.765 -0.721 -1.049 0.869 -0.498 0.686 -0.915 -0.904 0.672 -0.472 0.536 -0.122 -0.153 -0.577 -1.306 -1.446 0.245 0.344 -0.615 -0.268 -0.421 1.311 0.695 -0.994 -0.472 1.37 67 103
-1.146 -0.297 -0.765 -0.705 -0.229 -0.5 -0.172 -0.093 -0.131 -0.565 -0.45 -0.942 -0.085 -0.248 -0.214 -0.069 -1.755 1.627 -0.932 -0.27 -0.897 -0.689 1.277 0.811 -0.071 -1.136 -0.282 -0.069 -0.147 -0.203 -0.348 -0.404 -0.143 -0.449 -0.144 -0.069 -0.107 -0.139 -0.085 -0.38 -0.354 -1.223 -0.821 -1.164 -0.209 -1.057 -0.705 0.047 0.157 -1.309 0.223 0.104 -0.041 0.03 0.082 0.71 -0.056 -0.012 -1.202 0.65 0.164 1.008 -0.988 -0.765 -0.721 0.789 1.777 -1.103 -1.385 -0.915 0.649 1.447 -1.016 -1.869 -0.206 -2.116 -2.539 -0.366 0.016 0.245 0.344 -1.169 -0.821 -0.421 1.213 0.695 -0.994 -1.401 0.01 67 105
-0.798 -0.297 -0.765 0.414 -0.229 -0.5 -0.172 -0.093 -0.131 -0.565 -0.45 -0.096 -0.085 -0.248 -0.214 -0.069 -0.085 0.335 -0.751 -0.223 -0.753 -0.832 -0.166 0.811 -0.348 -0.231 -0.282 -0.069 -0.147 -0.203 -0.348 -0.047 -0.143 -0.449 -0.144 -0.069 -0.107 -0.139 -0.085 -0.38 -0.354 -1.223 -0.376 -0.641 0.408 -1.057 0.059 -2.333 0.157 -0.172 -0.575 -1.84 5.262 0.03 0.082 -1.67 -1.864 -0.012 0.041 -1.736 0.164 -0.418 -0.988 -0.765 -0.721 -0.655 -0.328 0.246 1.843 -0.915 -0.571 -0.351 0.195 1.255 -0.41 0.027 -0.577 -1.626 0.016 0.245 0.344 -0.668 -0.453 -0.421 0.367 0.076 -0.349 -0.621 0.14 67 107
-1.03 -0.297 -0.765 -1.265 -0.229 -0.5 -0.172 -0.093 -0.131 -0.565 -0.45 -0.096 -0.085 -0.248 -0.214 -0.069 0.15 0.619 -1.089 -0.223 -1.275 -1.091 -0.141 -2.56 -0.79 -1.715 -0.282 -0.069 -0.147 -0.203 -0.348 -0.404 -0.143 -0.449 -0.144 -0.069 -0.107 -0.139 -0.085 -0.38 -0.354 -1.223 -0.407 -1.111 0.18 -1.057 3.498 0.047 0.157 2.243 2.763 0.104 -0.041 0.03 0.082 2.844 -0.056 -0.012 2.68 2.789 0.164 -2.167 -0.988 -0.765 -0.721 -2.428 -2.449 -2.446 -1.385 -0.915 -2.069 -2.162 -2.221 -1.869 -1.365 -1.339 -1.867 -0.366 0.016 0.245 0.344 -0.877 -0.821 -0.421 -0.217 1.005 -1.317 -0.998 1.13 67 111
-1.262 -0.297 -0.119 -1.265 -0.229 -0.5 -0.172 -0.093 -0.131 -0.565 -0.45 -0.096 -0.085 -0.248 -0.214 -0.069 1.581 0.891 -1.69 -0.223 -1.385 -1.284 -0.507 -4.243 -2.04 -3.243 -0.282 -0.069 -0.147 -0.203 -0.348 -0.404 -0.143 -0.449 -0.144 -0.069 -0.107 -0.139 -0.085 -0.38 -0.354 -1.223 -0.545 -3.219 -4.639 -1.057 -0.629 0.047 0.157 -1.111 -0.202 0.104 -0.041 0.03 0.082 0.282 -0.056 -0.012 -0.985 0.221 0.164 0.554 -0.988 -0.765 -0.721 0.329 0.77 -0.143 -1.385 -0.915 0.26 0.587 -0.154 -1.869 -3.396 -2.589 -2.733 -0.366 0.016 0.245 0.344 -1.169 -0.821 -0.421 -3.436 0.862 -1.137 -1.375 1.24 67 112
-1.378 -0.297 -0.765 -0.146 -0.229 -0.5 -0.172 -0.093 -0.131 -0.565 -0.45 -0.942 -0.085 -0.248 -0.214 -0.069 -1.901 2.594 -1.206 -0.251 -0.87 -0.984 0.201 -1.716 -0.653 -1.759 -0.282 -0.069 -0.147 -0.203 -0.348 -0.404 -0.143 -0.449 -0.144 -0.069 -0.107 -0.139 -0.085 -0.38 -0.354 -1.223 -0.781 -1.193 -0.234 -1.057 -0.515 0.047 0.157 -0.435 -2.178 0.104 -0.041 0.03 0.082 0.282 -0.056 -0.012 -0.246 0.221 0.164 0.099 -0.988 -0.765 -0.721 -0.132 0.232 1.393 -1.385 -0.915 -0.129 0.128 1.225 -1.869 -0.507 -2.373 -2.548 -0.366 0.016 0.245 0.344 -1.169 -0.821 -0.421 -0.013 0.385 -0.672 -1.814 0.1 67 128
1.176 -0.297 -0.765 -0.705 -0.229 -0.5 -0.172 -0.093 9.113 -0.565 -0.45 -0.942 -0.085 -0.248 -0.214 -0.069 0.02 -0.699 1.205 -0.697 0.002 2.645 4.298 0.811 1.363 0.399 -0.282 -0.069 -0.147 -0.203 -0.348 -0.404 -0.143 -0.449 -0.144 -0.069 -0.107 -0.139 -0.085 -0.38 -0.354 -0.146 -0.821 -0.707 -1.05 1.409 -0.687 -0.058 0.376 0.368 -0.058 0.1 -0.141 0.143 0.213 0.282 -0.056 -0.012 0.557 -0.218 0.331 3.615 0.02 -0.765 -0.721 3.085 4.301 2.544 0.428 -0.915 3.26 1.571 2.552 1.362 -0.831 -0.208 -0.542 -0.04 0.394 0.525 0.227 0.405 0.479 0.469 -0.556 1.026 -1.507 0.721 5.29 67 131
-0.914 -0.297 -0.765 -0.705 -0.229 -0.5 -0.172 -0.093 -0.131 -0.565 -0.45 -0.942 -0.085 -0.248 -0.214 -0.069 -0.705 0.745 -0.763 -0.316 0.253 -0.482 0.473 -0.453 0.78 -0.225 -0.282 -0.069 -0.147 -0.203 -0.348 -0.404 -0.143 -0.449 -0.144 -0.069 -0.107 -0.139 -0.085 -0.38 -0.354 -1.223 -0.758 -0.581 -0.296 -1.057 -0.22 -1.017 -2.767 -1.938 0.238 -0.005 0.231 0.467 0.082 -0.282 -0.678 -0.012 -1.37 0.1 0.164 -0.284 1.174 1.693 -0.721 0.913 1.574 -0.488 0.535 -0.591 -0.513 1.862 -0.764 -0.387 0.818 -1.399 -0.62 -0.366 0.016 0.245 0.344 -0.959 -0.648 -0.421 -0.816 0.747 -0.808 -0.907 0.96 67 135
0.479 -0.297 -0.765 0.973 -0.229 0.853 -0.172 -0.093 -0.131 0.404 -0.45 -0.096 -0.085 -0.248 -0.214 -0.069 0.21 -0.527 0.556 -0.223 1.685 0.697 -0.392 0.179 1.95 1.267 -0.282 -0.069 -0.147 -0.203 -0.348 0.192 -0.143 3.076 -0.144 -0.069 -0.107 -0.139 -0.085 -0.38 -0.354 0.454 0.19 1.31 0.1 1 -0.068 0.09 -0.136 -0.658 1.332 -0.13 -0.357 -0.686 -0.747 -0.433 -0.123 0.381 -0.249 0.085 -0.955 -0.559 -0.055 -0.011 0.903 0.436 1.33 -0.592 0.333 0.737 0.02 0.474 -0.567 -0.046 -0.252 0.549 0.836 0.565 0.897 0.282 -0.017 0.055 0.014 0.305 -0.196 -0.234 0.523 0.026 2.55 67 138
-0.333 -0.297 0.526 0.973 -0.229 -0.5 -0.172 -0.093 -0.131 -0.565 -0.45 -0.942 -0.085 -0.248 -0.214 -0.069 -1.3 0.215 0.167 -0.397 0.434 0.395 1.971 0.811 0.78 -1E-3 -0.282 -0.069 -0.147 -0.203 -0.348 0.311 -0.143 -0.449 -0.144 -0.069 -0.107 -0.139 -0.085 -0.38 -0.354 -1.223 -0.508 -0.223 0.787 0.018 -0.302 -0.222 -0.221 0.175 -0.772 0.963 -1.473 1.88 -1.576 -0.594 0.753 -1.45 0.521 -0.755 -0.599 3.011 0.457 0.033 1.192 -0.162 0.168 0.7 -0.423 -0.262 1.56 -0.252 -0.237 0.225 2.519 0.943 0.86 -0.587 -1.074 -0.977 0.344 -0.644 -0.214 -0.421 1.797 -0.493 0.428 -0.611 0.72 67 148
-0.682 -0.297 -0.765 -0.146 -0.229 3.56 -0.172 -0.093 -0.131 2.341 -0.45 -0.942 -0.085 -0.248 -0.214 -0.069 -2.136 0.891 -0.201 -0.313 -0.752 0.041 3.098 0.811 -0.475 -1.223 -0.282 -0.069 -0.147 -0.203 -0.348 -0.404 -0.143 1.817 -0.144 -0.069 -0.107 -0.139 -0.085 -0.38 -0.354 -1.223 -0.773 -1.442 -1.924 -1.057 -3.239 0.047 0.157 0.119 -1.01 0.104 -0.041 0.03 0.082 0.828 -0.056 -0.012 1.498 0.714 0.164 3.323 -0.988 -0.765 -0.721 2.652 1.333 -0.475 -1.385 -0.915 1.632 -0.84 1.277 -1.869 3.056 1.016 -1.346 -0.595 0.016 0.245 0.344 -1.169 -0.821 -0.421 2.537 0.412 1.069 -0.635 4.02 67 155
-0.101 3.002 -0.119 -0.146 -0.229 -0.5 5.027 -0.093 -0.131 0.404 -0.45 -0.096 -0.085 -0.248 -0.214 -0.069 -0.145 -0.222 0.073 -0.223 -0.06 -0.073 0.1 0.811 0.672 0.471 -0.282 -0.069 -0.147 -0.203 -0.348 -0.404 -0.143 -0.449 -0.144 -0.069 -0.107 -0.139 -0.085 -0.38 -0.354 0.458 -0.028 0.239 0.434 0.16 0.042 -0.496 -0.261 -0.035 -0.572 -1.333 0.572 0.08 1.862 -0.735 0.138 1.185 0.007 0.83 1.306 -0.676 0.077 0.244 -0.353 0.012 0.609 0.306 0.109 0.163 -0.797 -0.274 0.576 -0.06 0.33 0.643 0.721 0.105 0.064 -0.411 -1.042 0.463 -0.279 -0.24 0.381 0.423 -0.109 -0.005 4.08 67 158
-0.914 -0.297 -0.119 0.973 -0.229 -0.5 2.427 -0.093 -0.131 -0.08 -0.45 -0.942 -0.085 -0.248 -0.214 -0.069 -1.585 1.01 -0.632 -0.293 -0.918 -0.372 2.01 0.811 -0.109 -1.116 -0.282 -0.069 -0.147 -0.203 -0.348 0.192 -0.143 -0.449 -0.144 -0.069 -0.107 -0.139 -0.085 -0.38 -0.354 -1.223 -0.784 -0.581 0.688 -1.057 -0.055 0.047 0.157 -0.446 -1.919 0.104 -0.041 0.03 0.082 2.914 -0.056 -0.012 -0.325 2.034 0.164 -0.526 -0.988 -0.765 -0.721 1E-3 0.966 0.87 -1.385 -0.915 -1.035 0.356 1.632 -1.869 0.981 -0.544 -0.855 -0.366 0.016 0.245 0.344 -1.169 -0.821 -0.421 1.29 -0.286 0.345 -1.03 0.68 67 159
1.176 -0.297 -0.765 0.414 -0.229 0.176 -0.172 -0.093 -0.131 -0.08 1.216 1.596 -0.085 1.619 -0.214 -0.069 1.341 -0.871 0.491 0.753 0.065 0.115 -1.104 -0.033 -1.206 0.5 3.59 -0.069 -0.147 -0.203 -0.348 -0.047 -0.143 1.125 -0.144 -0.069 -0.107 -0.139 -0.085 0.317 0.594 1.344 1.051 1.09 0.01 1.374 0.086 0.004 0.133 -0.641 -0.108 -0.236 -0.423 -0.324 -0.014 0.889 -0.372 -0.336 -0.438 1.115 0.202 -0.888 -0.182 0.408 0.162 -1.027 -0.167 0.271 0.38 0.431 -0.977 -0.362 0.181 0.176 0.01 0.462 0.948 1.099 1.495 1.695 1.611 0.983 0.93 0.558 -0.626 0.076 -0.074 1.127 3.17 67 168
0.828 3.002 -0.119 0.973 0.433 0.176 -0.172 -0.093 -0.131 0.404 -0.45 0.75 -0.085 -0.248 -0.214 -0.069 0.581 -0.699 0.775 0.159 1.208 0.611 -0.957 0.811 0.543 1.503 -0.282 -0.069 -0.147 -0.078 -0.015 0.401 -0.143 2.132 -0.144 -0.069 -0.107 0.46 -0.085 -0.38 -0.354 1.114 1.189 0.669 0.148 1.098 -0.082 0.29 -0.287 -0.84 0.608 -0.056 -0.566 -0.094 2.188 0.046 0.008 1.219 -0.555 -0.514 1.812 -0.586 -0.205 0.445 -0.233 0.144 1.15 -0.161 -0.091 0.425 0.023 0.645 -0.139 0.173 -0.411 0.499 0.95 1.035 0.888 0.881 0.633 0.767 -0.008 0.109 -0.084 -0.844 0.839 1.098 3.07 67 171
-0.798 3.002 -0.119 -1.265 -0.229 0.853 -0.172 -0.093 -0.131 0.404 -0.45 -0.096 -0.085 -0.248 -0.214 -0.069 -0.085 0.335 -0.782 -0.223 -1.048 -0.872 0.083 -0.872 -0.348 -0.974 -0.282 -0.069 -0.147 -0.203 0.541 -0.404 -0.143 -0.449 -0.144 -0.069 -0.107 -0.139 -0.085 -0.38 -0.354 -1.223 -0.195 -0.641 0.408 -1.057 0.059 0.435 0.157 -0.479 0.144 -1.84 -0.041 0.03 0.082 1.343 -1.012 -0.012 -0.417 -1.305 0.164 -0.605 -0.988 -0.765 -0.721 -0.688 0.435 0.734 0.074 -0.915 -1.016 -0.78 -0.462 2.588 0.214 0.196 -0.391 -1.504 0.016 0.245 0.344 -0.679 -0.722 -0.421 0.093 0.862 -0.587 -0.682 1.54 67 179
2.105 -0.297 -0.765 -0.146 -0.229 -0.5 2.427 -0.093 -0.131 -0.08 -0.45 4.135 -0.085 -0.248 4.533 -0.069 1.976 -1.09 0.672 2.197 0.669 -0.132 -1.64 0.25 -1.397 1.452 -0.282 -0.069 -0.147 -0.203 -0.348 -0.285 -0.143 -0.449 -0.144 28.983 -0.107 -0.139 -0.085 -0.38 -0.354 1.666 4.732 1.887 -0.421 1.63 0.049 0.042 0.078 -0.669 0.25 0.024 -0.121 -0.02 0.037 0.725 -0.285 -0.122 -0.808 0.193 0.169 -0.85 -0.155 -0.1 0.187 -1.105 -0.528 -0.196 0.589 0.426 -0.809 0.254 -0.507 -0.078 1.38 0.653 1.294 2.102 2.232 2.256 2.24 1.938 1.758 1.087 -0.732 0.501 -0.388 1.924 4.02 67 187
0.595 -0.297 -0.119 0.973 -0.229 -0.5 -0.172 -0.093 -0.131 -0.565 -0.45 0.75 -0.085 -0.248 -0.214 -0.069 1.286 -0.673 -0.154 0.14 1.531 0.321 -1.169 0.811 0.725 1.47 -0.282 -0.069 -0.147 -0.203 -0.348 0.639 -0.143 -0.449 -0.144 -0.069 -0.107 -0.139 -0.085 -0.38 -0.354 1.001 0.999 0.702 -1.118 0.983 -0.608 1.879 -0.898 -0.186 -0.068 1.536 -0.407 -1.081 -0.35 -0.266 1.342 -0.457 0.075 -0.359 -0.124 0.63 0.124 0.647 0.931 0.403 0.734 0.214 -1.277 1.061 0.363 0.411 0.08 0.041 -0.58 0.402 0.766 0.857 0.87 0.428 0.361 -0.365 -0.571 -0.092 -1.281 -0.377 0.154 0.591 2.27 67 202
0.828 -0.297 -0.119 -0.705 1.756 -0.5 -0.172 -0.093 -0.131 0.888 -0.45 1.596 -0.085 -0.248 -0.214 -0.069 0.751 -0.732 0.617 0.336 0.161 0.073 -0.915 -0.033 -0.82 0.63 -0.282 -0.069 -0.147 0.67 -0.348 -0.404 -0.143 -0.449 -0.144 -0.069 -0.107 -0.139 -0.085 -0.38 -0.354 1.307 1.298 0.878 0.813 1.168 0.014 -0.315 1.368 0.636 -0.039 -0.293 -0.487 2.065 -1.204 -0.061 -0.374 -1.03 0.927 -0.126 -0.854 -0.624 0.183 -0.021 1.542 -0.821 -1.036 -0.502 0.056 -0.045 -0.583 -0.873 -0.392 -0.174 0.93 0.671 0.828 1.061 1.435 0.869 0.395 0.977 1.033 0.55 0.1 -0.85 0.413 1.273 1.89 67 207
-0.566 -0.297 -0.765 -1.265 -0.229 3.56 -0.172 -0.093 -0.131 2.341 -0.45 -0.096 -0.085 -0.248 -0.214 -0.069 -0.92 0.222 -0.255 -0.223 -1.264 -0.66 0.49 -2.979 -0.899 -1.715 -0.282 -0.069 -0.147 -0.203 -0.348 -0.404 -0.143 -0.449 -0.144 -0.069 -0.107 -0.139 -0.085 -0.38 -0.354 -1.223 -0.821 -2.165 -1.426 -1.057 0.059 2.427 0.157 2.243 2.763 2.047 -0.041 0.03 0.082 0.282 1.752 -0.012 -1.391 0.221 0.164 0.328 -0.988 -0.765 -0.721 0.1 1.484 -0.033 -1.385 -0.915 0.067 1.197 -0.055 -0.265 -0.35 -0.28 -0.22 -0.813 -1.449 0.245 0.344 0.021 -0.821 -0.421 0.402 1.005 0.331 -0.338 4.21 67 215
0.015 -0.297 -0.765 -1.265 -0.229 4.236 -0.172 -0.093 -0.131 2.826 4.55 -0.096 -0.085 1.619 -0.214 -0.069 -0.26 -0.361 0.246 -0.011 -1.215 -0.624 -0.224 0.811 -0.943 -0.727 1.421 -0.069 -0.147 -0.203 -0.348 -0.404 -0.143 -0.449 -0.144 -0.069 -0.107 -0.139 -0.085 1.711 3.374 0.698 -0.467 0.718 1.308 -1.057 0.313 -0.232 0.157 2.243 2.763 2.047 2.232 0.03 0.082 0.274 -0.267 -0.012 -0.545 0.213 0.164 -0.219 -0.988 -0.765 -0.721 -0.454 0.409 0.216 0.477 -0.915 -0.401 0.279 0.169 -0.048 1.545 0.673 0.932 0.218 0.017 -0.443 -0.533 0.948 -0.192 -0.421 1.53 1.005 0.606 0.295 4.73 67 216
0.363 -0.297 -0.765 -0.146 -0.229 -0.5 -0.172 -0.093 -0.131 -0.565 -0.45 -0.942 -0.085 -0.248 -0.214 -0.069 0.406 -0.461 0.147 -0.692 2.972 0.994 0.705 0.811 2.65 1.776 -0.282 -0.069 -0.147 -0.203 -0.348 -0.404 -0.143 -0.449 -0.144 -0.069 -0.107 -0.139 -0.085 -0.38 -0.354 0.045 0.008 0.388 -1.799 0.771 -0.161 -0.041 -0.002 0.577 0.243 0.032 -0.15 -0.136 -0.155 0.21 -0.123 -0.192 0.86 0.149 -0.023 0.099 -0.07 -0.015 0.436 -0.132 0.232 -1.016 -0.325 0.133 -0.129 0.128 -0.937 -0.714 -0.802 -1.427 -0.308 0.026 -0.14 -0.661 -0.856 -0.959 -0.648 -0.224 -2.338 0.385 -0.672 0.884 0.47 67 217
0.479 -0.297 0.526 0.414 -0.229 -0.5 -0.172 -0.093 -0.131 -0.565 1.216 -0.096 -0.085 -0.248 -0.214 -0.069 -0.075 -0.533 0.798 0.008 -0.162 0.266 -0.319 -0.2 -0.226 0.121 -0.282 -0.069 -0.147 -0.203 -0.348 0.013 -0.143 -0.449 -0.144 -0.069 -0.107 -0.139 -0.085 0.317 0.442 1.02 0.298 1.11 1.086 0.77 -0.354 0.525 0.984 0.066 -0.133 0.611 -0.675 0.821 -1.092 -0.569 0.295 -0.952 0.301 -0.74 -0.733 0.091 0.637 0.198 1.325 -0.148 -0.769 -0.058 -0.2 0.439 -0.012 -0.532 0.028 0.508 0.379 0.589 0.648 0.925 0.391 -0.097 -0.382 0.868 0.767 -0.06 0.959 -0.209 0.013 0.685 0.01 67 219
0.479 -0.297 1.172 0.414 -0.229 -0.5 -0.172 -0.093 -0.131 -0.565 1.216 -0.096 -0.085 -0.248 -0.214 -0.069 -0.075 -0.533 0.809 0.007 -0.18 0.258 -0.372 0.811 -0.413 0.506 -0.282 -0.069 -0.147 -0.203 -0.348 0.013 -0.143 -0.449 -0.144 -0.069 -0.107 -0.139 -0.085 0.317 0.442 1.073 0.202 1.11 1.086 0.77 -0.268 0.468 0.921 -0.166 0.035 0.578 -0.941 0.677 -1.06 -0.274 0.25 -0.96 0.017 -0.403 -0.69 -0.167 0.833 0.194 1.244 -0.421 -0.54 -0.27 0.079 0.43 -0.136 -0.246 -0.183 0.318 0.374 0.57 0.664 0.557 0.559 -0.086 -0.416 0.92 0.995 0.265 1.036 -0.352 0.193 0.679 -0.08 67 221
0.595 -0.297 1.172 0.973 -0.229 -0.5 -0.172 -0.093 -0.131 -0.565 -0.45 -0.096 -0.085 -0.248 -0.214 -0.069 -0.37 -0.514 1.069 -0.223 -0.528 0.829 0.912 -0.2 0.439 0.185 -0.282 -0.069 -0.147 -0.203 -0.348 0.311 -0.143 -0.449 -0.144 -0.069 -0.107 -0.139 -0.085 -0.38 -0.354 0.677 -0.07 0.427 0.414 0.304 1.335 -0.653 -0.919 -0.172 -0.078 -0.433 -0.405 -1.02 1.474 0.223 -0.589 0.969 -0.041 0.262 1.291 -1.302 0.906 0.67 -0.721 -1.551 -0.466 -0.408 0.718 1.102 -1.252 -0.164 -0.272 -0.319 -0.226 0.15 0.661 0.494 0.323 0.023 -0.02 1.512 2.039 -0.024 0.149 -0.662 0.515 0.656 2.59 67 223
0.363 -0.297 -0.119 0.973 -0.229 -0.5 -0.172 -0.093 -0.131 -0.565 -0.45 -0.096 -0.085 -0.248 -0.214 -0.069 -0.31 -0.427 0.677 -0.223 -0.442 0.709 0.739 0.811 0.758 -0.052 -0.282 -0.069 -0.147 -0.203 -0.348 0.341 -0.143 -0.449 -0.144 -0.069 -0.107 -0.139 -0.085 -0.38 -0.354 0.629 -0.13 1.02 0.44 -0.088 -0.66 -0.096 -0.591 -0.189 0.878 -0.015 -0.448 -0.73 1.113 -0.225 -0.164 0.745 0.004 -0.313 0.988 0.529 0.937 0.395 -0.721 0.293 -0.537 -1.02 0.439 0.711 0.363 -0.309 -0.915 -0.071 -0.094 0.366 0.278 0.417 -0.037 -0.071 -0.38 1.156 0.588 -0.256 0.057 -0.377 0.154 0.53 0.33 67 227
-0.101 -0.297 -0.765 -0.705 -0.229 -0.5 -0.172 -0.093 -0.131 -0.565 -0.45 -0.942 -0.085 -0.248 -0.214 -0.069 -0.74 -0.076 0.329 -0.475 1.208 0.593 1.42 -0.033 1.396 0.625 -0.282 -0.069 -0.147 -0.203 -0.348 -0.404 -0.143 -0.449 -0.144 -0.069 -0.107 -0.139 -0.085 -0.38 -0.354 -0.045 -0.347 0.602 0.749 0.425 0.045 -0.006 0.02 -0.837 0.127 0.061 -0.237 -0.114 -0.193 0.244 -0.095 -0.221 -0.686 0.182 -0.053 -0.717 0.404 0.056 0.782 -0.959 1.616 -0.143 -0.38 0.232 -0.828 1.31 -0.154 -0.793 0.333 -0.153 -0.51 -0.799 -0.81 -0.977 -1.525 -0.749 -0.041 -0.124 0.818 0.695 -0.994 -0.262 2.09 67 236
-0.45 -0.297 -0.119 -0.705 -0.229 -0.5 -0.172 -0.093 -0.131 -0.565 -0.45 -0.942 -0.085 -0.248 -0.214 -0.069 -0.845 0.215 -0.113 -0.4 0.907 0.125 1.036 -0.2 1.09 0.208 -0.282 -0.069 -0.147 -0.203 -0.348 -0.404 -0.143 -0.449 -0.144 -0.069 -0.107 -0.139 -0.085 -0.38 -0.354 -0.716 -0.766 -0.453 0.546 0.514 -0.189 -0.194 -0.34 0.373 -0.093 -0.104 -0.375 -0.523 -2.42 0.1 -0.236 -1.786 0.686 0.021 -1.854 -0.271 0.224 0.307 3.238 -0.52 -0.64 0.186 -0.075 0.582 -0.262 -0.785 0.003 -0.499 -0.544 0.391 -0.837 -1.306 -1.252 0.245 0.344 -0.749 -0.474 -0.124 0.621 0.552 -0.813 -0.527 0.41 67 237
0.363 -0.297 1.172 -0.705 1.756 0.176 -0.172 -0.093 -0.131 1.373 -0.45 0.75 -0.085 -0.248 -0.214 -0.069 0.09 -0.507 0.551 -0.011 -0.058 -0.01 -0.499 0.811 -0.513 0.526 -0.282 -0.069 -0.147 2.293 0.763 -0.404 -0.143 -0.26 -0.144 -0.069 -0.107 3.455 -0.085 -0.38 -0.354 1.07 0.316 0.519 1.105 0.846 0 -0.313 -0.559 0.287 -0.244 0.082 0.093 0.401 -2.379 -0.44 -0.311 0.342 0.521 -0.308 -2.749 -0.603 0.451 0.514 1.964 -0.429 -0.524 -0.429 0.172 0.935 -0.42 -0.494 -0.009 -0.011 0.93 0.686 0.733 0.67 0.572 0.294 0.262 0.568 0.61 0.253 0.719 -1.135 1.049 0.878 1.57 67 238
0.363 -0.297 1.172 -0.705 -0.229 0.176 -0.172 -0.093 -0.131 -0.08 1.216 -0.096 -0.085 -0.248 -0.214 -0.069 0.341 -0.527 0.338 0.013 -0.029 0.363 -0.528 -0.2 -0.4 0.162 -0.282 -0.069 -0.147 -0.203 2.319 -0.404 -0.143 0.055 -0.144 -0.069 -0.107 -0.139 -0.085 0.317 0.025 0.857 0.118 0.559 0.932 0.671 0.018 0.014 0.115 -0.228 0.213 -0.087 -0.471 -0.31 -0.475 0.026 -0.274 1.732 0.078 0.131 -1.485 -0.785 -0.484 0.325 0.684 -0.493 0.052 0.541 0.245 0.119 -0.415 -0.337 -0.024 -0.022 -0.337 0.367 0.635 0.307 0.179 -0.619 -0.768 0.644 0.538 0.357 0.367 0.267 -0.178 0.712 1.02 67 247
-0.45 -0.297 -0.119 -0.705 -0.229 -0.5 -0.172 -0.093 -0.131 -0.565 -0.45 -0.942 -0.085 -0.248 -0.214 -0.069 -0.46 0.142 -0.291 -0.383 0.11 0.142 1.634 -0.2 1.185 0.208 -0.282 -0.069 -0.147 -0.203 -0.348 -0.404 -0.143 -0.449 -0.144 -0.069 -0.107 -0.139 -0.085 -0.38 -0.354 -0.969 -0.78 0.52 -0.077 -0.289 -0.467 -0.075 0.53 -0.437 -0.142 -0.143 -0.019 0.381 0.489 -0.586 -0.392 0.507 -1.807 0.17 0.182 0.894 0.045 -0.765 -0.721 -0.066 -0.431 0.928 0.383 -0.915 0.062 2.602 0.309 0.038 1.176 -0.055 -0.581 -1.217 -1.34 0.245 0.344 -0.644 -0.474 -0.321 -0.591 0.579 -0.72 -0.496 1.44 67 249
-0.101 -0.297 2.463 -0.705 -0.229 -0.5 -0.172 -0.093 -0.131 -0.565 -0.45 -0.096 -0.085 -0.248 -0.214 -0.069 -0.145 -0.222 0.114 -0.223 -0.311 -0.063 0.108 -1.211 0.248 -0.222 -0.282 -0.069 -0.147 -0.203 -0.348 -0.404 -0.143 -0.449 -0.144 -0.069 -0.107 -0.139 -0.085 -0.38 -0.354 0.14 -0.265 -0.057 0.434 0.068 -1.716 -0.541 1.521 1.298 -1.19 -0.394 -1.739 1.587 1.884 1.235 -0.5 1.226 1.733 1.133 1.622 1.702 1.473 -0.765 -0.721 1.475 -1.281 0.748 0.294 -0.915 1.376 -1.203 0.896 -0.616 -1.622 -0.795 -0.128 -0.747 -1.074 -1.158 -1.633 -0.26 0.253 -0.421 0.353 -0.018 -0.092 0.091 1.06 67 257
4.078 -0.297 -0.119 4.331 -0.229 -0.5 -0.172 -0.093 -0.131 -0.565 2.883 1.596 -0.085 3.485 -0.214 7.194 0.866 -1.262 4.278 4.836 1.326 1.233 -1.594 0.811 -0.742 2.093 9.395 31.432 -0.147 -0.203 -0.348 11.403 -0.143 -0.449 -0.144 -0.069 -0.107 -0.139 -0.085 1.014 1.125 1.231 0.515 2.354 0.286 2.206 -0.564 -0.277 -0.279 -0.535 0.539 -0.145 0 -0.429 0.082 0.164 -0.303 0 -0.362 0.098 0.159 0.641 0.168 0.176 0.458 0.414 0.531 -0.378 0.266 0.4 0.377 0.383 -0.379 0.022 -0.003 0.674 1.26 2.435 2.999 3.407 3.244 4.218 3.302 3.85 -0.14 -2.234 2.092 2.015 1.39 67 266
0.015 -0.297 -0.765 1.533 -0.229 -0.5 -0.172 -0.093 -0.131 -0.565 -0.45 -0.942 -0.085 -0.248 -0.214 -0.069 -0.695 -0.149 0.319 -0.446 -0.106 0.909 2.968 0.811 0.982 -0.009 -0.282 -0.069 -0.147 -0.203 -0.348 0.073 1.993 -0.449 -0.144 -0.069 -0.107 -0.139 -0.085 -0.38 -0.354 -1.223 -0.758 -0.647 -0.209 0.068 1.503 -0.769 1.595 0.401 -0.501 1E-3 -0.389 0.586 0.725 0.736 -0.302 0.913 0.114 0.308 0.18 -0.32 -0.083 -0.765 -0.721 2.633 0.068 0.921 -0.039 -0.915 2.289 1.112 0.956 -0.246 -0.855 -0.211 -0.327 -0.705 -0.676 -1.356 -1.64 -0.119 0.047 -0.421 0.832 -0.391 0.243 0.035 2.51 67 267
-0.333 -0.297 0.526 -0.146 -0.229 0.176 -0.172 -0.093 -0.131 -0.08 -0.45 -0.096 -0.085 -0.248 -0.214 -0.069 -0.985 0.05 0.068 -0.223 -0.84 -0.332 0.603 0.811 -0.549 -0.439 -0.282 -0.069 -0.147 -0.203 0.319 -0.285 -0.143 0.055 -0.144 -0.069 -0.107 -0.139 -0.085 -0.38 -0.354 -1.223 -0.567 0.041 0.418 -1.057 -0.044 -0.808 0.157 0.261 -0.533 0.438 0.804 0.03 0.082 -0.786 0.317 -0.012 0.597 -0.079 0.164 -0.646 -0.988 -0.765 -0.721 -0.09 -0.405 -0.097 -0.219 -0.915 -0.115 -0.708 0.609 0.575 0.073 0.121 0.426 -1.264 -1.074 -1.572 -1.934 0.242 -0.268 -0.421 1.311 0.1 -0.036 -0.042 0.67 67 273
1.872 -0.297 3.109 2.092 1.756 -0.5 -0.172 -0.093 -0.131 0.888 -0.45 0.75 -0.085 -0.248 -0.214 -0.069 -0.17 -0.885 2.681 0.411 1.593 2.003 -0.472 0.179 -0.049 1.208 -0.282 -0.069 -0.147 4.788 -0.348 2.16 -0.143 -0.449 -0.144 -0.069 -0.107 -0.139 -0.085 -0.38 -0.354 1.095 1.474 1.602 1.186 1.714 0.155 -0.108 0.318 0.773 -0.021 -1E-3 -0.323 0.315 -0.776 0.075 -0.135 -0.841 1.064 0.09 -0.151 1.852 0.133 0.171 0.93 0.196 -0.782 -0.647 -0.007 0.235 1.294 -0.851 0.142 -0.176 1.277 1.472 1.174 1.793 1.609 1.785 1.313 2.089 1.92 1.46 1.001 -3.084 3.024 1.027 -0.12 67 284
0.479 -0.297 -0.765 1.533 -0.229 -0.5 -0.172 -0.093 -0.131 -0.565 -0.45 -0.942 -0.085 -0.248 -0.214 -0.069 -0.345 -0.427 0.692 -0.556 0.124 1.534 3.172 0.811 1.41 0.449 -0.282 -0.069 -0.147 -0.203 -0.348 0.073 1.993 -0.449 -0.144 -0.069 -0.107 -0.139 -0.085 -0.38 -0.354 -0.419 -0.757 -0.396 -0.565 0.837 1.851 -0.912 0.154 0.692 -0.802 -0.262 -0.112 -0.244 0.585 1.105 -0.696 0.685 0.12 0.257 0.177 -0.494 0.309 -0.182 -0.721 2.291 0.013 1.745 0.546 0.17 2.284 1.271 1.343 0.454 -0.852 -0.204 -0.208 0.12 -0.432 -0.977 -0.927 0.3 0.047 -0.024 0.233 -0.391 0.243 0.281 3.7 67 289
-0.101 -0.297 -0.765 0.414 -0.229 0.853 -0.172 -0.093 -0.131 0.404 -0.45 -0.096 -0.085 -0.248 -0.214 -0.069 -0.145 -0.222 0.116 -0.223 0.529 -0.018 -0.226 0.811 0.85 0.471 -0.282 -0.069 -0.147 -0.203 -0.348 -0.226 -0.143 1.817 -0.144 -0.069 -0.107 -0.139 -0.085 -0.38 -0.354 0.4 -0.072 0.338 0.434 0.674 -0.051 -0.02 -0.144 -0.507 1.29 -0.843 -0.916 -0.011 -0.055 -0.502 -0.604 1.231 -0.069 0.193 -0.922 -0.551 0.133 0.077 0.178 0.309 1.265 -0.716 0.73 0.161 -0.173 0.298 -0.687 -0.13 -0.247 0.55 0.344 0.2 -0.374 -0.93 -0.927 -0.26 -0.247 -0.14 0.579 0.076 0.2 -0.059 2.58 67 294
-0.45 -0.297 0.526 -0.705 -0.229 -0.5 -0.172 -0.093 -0.131 -0.565 1.216 -0.096 -0.085 1.619 -0.214 -0.069 1.091 -0.176 -0.753 -0.133 -0.684 -0.829 -0.496 0.811 -0.228 -0.452 1.177 -0.069 -0.147 -0.203 -0.348 -0.404 -0.143 -0.449 -0.144 -0.069 -0.107 -0.139 -0.085 0.317 0.164 0.82 0.276 0.52 -0.077 -1.057 -0.46 -0.753 0.157 -1.167 -0.034 1.033 -0.782 0.03 0.082 -0.64 0.91 -0.012 -1.254 0.324 0.164 0.616 -0.958 -0.765 -0.721 -0.89 0.052 0.433 0.184 -0.915 -0.138 0.647 -0.495 0.096 1.057 0.012 0.157 -0.6 -1.468 -1.847 -2.068 -0.535 -0.332 -0.421 -0.76 0.462 -0.448 -0.188 2.38 67 296
0.711 -0.297 1.172 0.973 1.756 -0.5 -0.172 -0.093 -0.131 0.888 -0.45 -0.096 -0.085 -0.248 -0.214 -0.069 -0.535 -0.533 1.31 -0.223 -0.377 1.012 0.94 0.811 0.523 0.353 -0.282 -0.069 -0.147 1.793 -0.348 0.311 -0.143 -0.449 -0.144 -0.069 -0.107 -0.139 -0.085 -0.38 -0.354 0.666 0.013 0.524 0.996 0.925 0.289 -0.379 -1.26 0.192 -0.266 -0.235 1.648 -1.474 -2.75 -0.253 -0.45 -2.215 0.392 -0.347 -2.061 -0.496 -0.199 0.768 2.012 -0.793 -0.508 -0.198 0.26 1.157 -0.669 -0.232 -0.073 -0.086 0.945 0.559 0.662 0.259 0.572 0.662 0.371 1.774 2.571 -0.044 0.755 -2.064 1.743 0.788 3.62 67 298
1.408 -0.297 -0.765 -0.146 1.756 0.176 -0.172 -0.093 -0.131 1.373 -0.45 0.75 -0.085 -0.248 -0.214 -0.069 0.281 -0.845 1.718 0.792 1.604 1.313 -1.167 0.179 -0.35 1.232 -0.282 -0.069 -0.147 -0.203 -0.348 -0.404 -0.143 0.307 -0.144 -0.069 -0.107 1.209 -0.085 4.499 2.911 1.188 1.39 1.338 1.214 1.335 0.055 -0.267 0.464 0.826 -0.049 -0.18 -0.837 2.51 -0.094 -0.125 -0.388 -0.151 1.107 -0.1 0.048 -0.725 -0.061 -0.325 0.229 -0.691 -0.92 -0.882 0.138 -0.436 -0.665 -0.966 0.053 -0.307 0.957 1.122 1.123 1.195 1.592 1.324 1.053 1.053 1.379 0.838 0.825 -1.017 0.83 -0.205 6.45 67 301
-0.566 -0.297 -0.119 -0.146 -0.229 -0.5 2.427 -0.093 -0.131 -0.08 -0.45 -0.096 -0.085 -0.248 -0.214 -0.069 0.15 0.069 -0.601 -0.223 -0.12 -0.513 -0.251 -0.453 0.381 -0.249 -0.282 -0.069 -0.147 -0.203 -0.348 -0.404 -0.143 -0.449 -0.144 -0.069 -0.107 -0.139 -0.085 -0.38 -0.354 0.432 -0.093 -0.627 0.18 -1.057 0.052 -0.436 0.281 -0.309 -1.057 -0.231 -0.787 -1.548 0.082 -0.579 -1.352 -0.012 -0.396 0.252 0.164 -0.774 0.274 -0.745 -0.721 -1.683 -0.759 -0.799 1.248 3.128 -1.429 -0.109 1.014 -0.17 -0.366 0.065 -0.5 -0.709 -1.201 0.245 0.344 -0.551 -0.463 -0.421 -0.323 0.333 -0.3 -0.255 3.93 67 305
0.479 -0.297 0.526 -0.146 1.094 0.176 -0.172 -0.093 -0.131 0.888 -0.45 0.75 -0.085 -0.248 -0.214 -0.069 0.456 -0.58 0.443 0.063 0.933 0.188 -0.813 0.811 -1.037 0.824 -0.282 -0.069 -0.147 0.629 0.986 -0.285 -0.143 0.558 -0.144 -0.069 -0.107 3.156 -0.085 -0.38 -0.354 0.737 0.76 0.607 0.325 1.017 0.038 -0.02 0.411 -0.217 -0.592 -0.79 0.729 -0.65 -0.331 1.074 -0.656 -0.489 0.075 1.295 -0.086 -0.662 -0.232 0.175 0.626 -0.534 0.055 0.557 0.315 0.198 -0.497 -0.397 0.276 -0.267 -0.328 0.387 0.878 0.525 0.811 0.789 0.535 0.138 0.209 0.257 0.163 -0.835 0.782 0.509 0.35 67 314
0.828 3.002 1.818 -1.265 -0.229 0.176 -0.172 -0.093 -0.131 -0.08 1.216 0.75 -0.085 -0.248 -0.214 -0.069 1.511 -0.772 -0.182 0.413 0.268 0.416 -1.002 -0.033 -1.067 0.534 -0.282 -0.069 -0.147 -0.203 3.987 -0.404 -0.143 -0.449 -0.144 -0.069 -0.107 -0.139 -0.085 0.317 0.012 1.068 0.478 0.999 -0.549 1.219 0.042 0.04 0.128 0.295 0.09 -0.075 -0.289 -0.561 -0.446 0.149 -0.244 -0.736 0.481 0.247 -0.01 -0.85 -0.529 -0.353 0.659 -0.46 -0.399 -0.505 -0.023 0.289 -0.392 -0.829 -0.654 -0.256 1.414 0.468 0.973 0.999 1.308 1.001 0.9 0.177 0.301 0.261 -0.612 0.435 -0.32 0.849 2.35 67 321
1.64 -0.297 1.172 0.973 -0.229 -0.5 -0.172 -0.093 -0.131 -0.565 1.216 0.75 -0.085 -0.248 -0.214 -0.069 0.746 -0.918 1.535 1.027 2.295 1.232 -1.373 0.811 -0.472 1.672 -0.282 -0.069 -0.147 -0.203 -0.348 0.878 -0.143 -0.449 -0.144 -0.069 -0.107 -0.139 -0.085 0.317 0.404 1.245 2.621 1.34 0.549 1.378 -0.003 0.509 1.003 -0.669 -0.335 0.465 -0.396 0.763 0.169 -0.356 0.295 -0.005 -0.524 -0.275 0.255 0.208 0.059 -0.214 0.534 -0.019 0.956 0.75 -0.392 -0.152 -0.071 0.777 0.574 0.601 -0.003 0.667 1.121 1.431 1.641 1.837 1.775 0.796 0.811 0.622 -0.091 -0.662 0.515 0.414 5.58 67 323
0.944 -0.297 1.172 0.414 0.433 0.176 -0.172 -0.093 -0.131 0.404 1.216 0.75 -0.085 1.619 -0.214 -0.069 0.841 -0.772 0.769 0.459 0.632 0.218 -1.074 0.088 -0.051 0.943 3.17 -0.069 -0.147 0.379 1.875 0.252 -0.143 0.873 3.38 -0.069 -0.107 0.46 -0.085 0.317 0.429 1.205 0.813 1.476 0.231 1.308 -0.392 0.035 0.411 -0.616 0.295 -0.324 -0.523 0.323 0.741 0.072 -0.244 0.507 -0.842 0.067 0.346 0.249 -0.095 0.131 0.467 -0.121 -0.058 -0.389 0.192 0.532 -0.336 0.793 -0.17 0.022 1.467 1.514 1.295 1.59 1.611 1.892 1.655 0.44 0.599 0.882 -0.055 -0.767 1.063 0.892 3.97 67 329
-1.494 -0.297 -0.119 -1.265 -0.229 -0.5 -0.172 -0.093 -0.131 -0.565 -0.45 -0.942 -0.085 -0.248 -0.214 -0.069 -1.755 3.27 -1.363 -0.243 -0.772 -1.116 -0.54 -1.716 -0.612 -1.715 -0.282 -0.069 -0.147 -0.203 -0.348 -0.404 -0.143 -0.449 -0.144 -0.069 -0.107 -0.139 -0.085 -0.38 -0.354 -1.223 -0.714 -2.165 -1.426 -1.057 -0.608 0.047 0.157 -2.609 1.149 0.104 -0.041 0.03 0.082 0.282 -0.056 -0.012 -3.218 0.221 0.164 -0.205 -0.988 -0.765 -0.721 2.073 -1.484 -1.292 -1.385 -0.915 -0.562 1.821 0.181 -1.869 -1.205 -2.229 -1.867 -0.366 0.016 0.245 0.344 -1.169 -0.821 -0.421 -1.478 0.888 -1.044 -2.07 2.89 67 333
-0.333 -0.297 -0.119 -0.146 -0.229 2.883 -0.172 -0.093 -0.131 1.857 -0.45 -0.096 -0.085 -0.248 -0.214 -0.069 -0.92 0.036 0.075 -0.223 -0.954 -0.385 0.622 -1.716 -0.549 -0.903 -0.282 -0.069 -0.147 -0.203 1.764 -0.404 -0.143 2.572 -0.144 -0.069 -0.107 -0.139 -0.085 -0.38 -0.354 -1.223 -0.3 0.041 -1.426 -1.057 0.014 0.299 0.157 0.189 0.045 -1.372 -2.594 0.03 0.082 -0.146 0.489 -0.012 0.218 -0.634 0.164 -0.026 0.853 -0.765 -0.721 -0.327 1.204 0.285 -0.395 -0.915 -1.554 -0.95 -0.741 0.835 -0.321 0.015 0.41 -0.673 -1.078 -1.653 -2.199 0.545 -0.453 -0.421 0.431 0.243 0.882 -0.079 2.97 67 338
0.479 -0.297 1.172 -0.705 -0.229 0.176 -0.172 -0.093 -0.131 -0.08 1.216 -0.096 -0.085 -0.248 -0.214 -0.069 0.331 -0.567 0.389 0.052 0.449 0.548 -0.649 -0.033 -0.739 0.514 -0.282 -0.069 -0.147 -0.203 2.986 -0.404 -0.143 0.055 -0.144 -0.069 -0.107 -0.139 -0.085 0.317 0.012 0.687 0.276 0.771 0.842 0.965 0.021 0.016 0.075 -0.258 0.349 0.036 -0.439 -0.382 -0.631 0.123 -0.195 0.461 0.059 0.275 -0.755 -0.785 -0.444 -0.193 0.734 -0.509 0.396 0.338 0.23 0.183 -0.42 -0.177 -0.23 -0.081 0.739 0.402 0.465 0.33 0.455 0.41 -0.616 0.585 0.572 0.257 0.762 0.267 -0.178 0.435 1.84 67 345
1.408 -0.297 0.526 0.973 1.756 -0.5 -0.172 -0.093 -0.131 0.888 -0.45 0.75 -0.085 -0.248 -0.214 -0.069 0.326 -0.825 1.577 0.315 1.751 1.391 -0.705 0.811 0.009 1.102 -0.282 -0.069 -0.147 2.043 -0.348 0.371 -0.143 -0.449 -0.144 -0.069 -0.107 -0.139 -0.085 -0.38 -0.354 1.054 1.827 1.365 0.71 1.321 -0.037 -0.803 1.492 0.247 -0.1 -0.771 0.545 1.736 -0.116 -0.261 -0.801 -0.119 0.49 -0.434 -0.007 -0.252 -0.05 -0.542 0.261 -0.374 -0.631 -0.233 0.606 -0.6 -0.329 -0.425 -0.185 0.166 0.928 0.883 1.242 1.298 1.67 1.909 1.519 0.801 0.956 0.586 -0.034 -1.921 1.563 1.998 4.46 67 349
