# Supplementary material for: CPANNatNIC software for counter-propagation neural network to assist in read-across
Source: J Cheminform. 2017 May 22;9:30. doi: 10.1186/s13321-017-0218-y (PMC5440416; doi:10.1186/s13321-017-0218-y)
Supplement: Supplementary file 9 — Additional file 9. The file containing smiles of compounds used for modelling acute toxicity. [file 13321_2017_218_MOESM9_ESM.txt]

1 c1(C=C)ccccc1
2 c1(Cl)c(Nc2nc(Cl)nc(Cl)n2)cccc1
3 C(=O)(CCCCC(=O)OCC(CCCC)CC)OCC(CCCC)CC
4 C(CCCC)(CC)CO
5 c1(O)c(C)cc(C)cc1
6 c1(C)ccc(C)cc1
7 c1(Cl)ccc(O)cc1
8 C(=O)C=C
9 C(Cl)CCl
10 C(Cl)CO
11 C(O)CO
12 c1(C)cc(C)ccc1
13 c1(O)cc(C)ccc1
14 c1(Cl)ccccc1
15 C(O)COCCOCC
16 C(=O)(N(C1CCCCC1)CC)SCC
17 C12(Cl)C(Cl)(Cl)C(Cl)(C(Cl)=C1Cl)C1C2COS(=O)OC1
18 C(Cl)(Cl)(Cl)C(O)(c1ccc(Cl)cc1)c1ccc(Cl)cc1
19 C1(=O)C(C)(C)N(Cl)C(=O)N1Cl
20 c1(N(=O)=O)c(C)c(N(=O)=O)cc(N(=O)=O)c1
21 C(=O)(c1c(C(=O)OCCCCCCCCCCCCC)cccc1)OCCCCCCCCCCCCC
22 c1(O)c(Cc2ccccc2)cc(Cl)cc1
23 c1(OC(C)C(=O)O)c(Cl)cc(Cl)cc1
24 c1(O)c(O)cccc1
25 c1(Cl)c(Cl)cc(Cl)cc1
26 c1(O)c(Cl)cc(Cl)cc1
27 C(=O)(C(CC(=O)OCC)SP(=S)(OC)OC)OCC
28 C1N(N(=O)=O)CN(N(=O)=O)CN1N(=O)=O
29 c1(O)ccc(N)cc1
30 c1(O)ccc(O)cc1
31 C(C)(O)CCCCCC
32 C(CO)(CO)(CO)N(=O)=O
33 C(Cl)(Cl)=C(Cl)Cl
34 C(=O)(c1c(N)cccc1)OC
35 C(=O)(c1cc(C)ccc1)N(CC)CC
36 c1(NC(=O)Oc2cc(NC(=O)OC)ccc2)cc(C)ccc1
37 C(=S)(N(C)C)SSC(=S)N(C)C
38 C(=C)(C)C1CC=C(C)CC1
39 C(C)(=O)OCC
40 C(=O)(O)CCCCCCCCCCC
41 C(CCC)SP(SCCCC)SCCCC
42 c1(O)ccc(OC)cc1
43 c1(C)c(Cl)cc(NC(=O)N(C)C)cc1
44 C(#N)c1cc(Br)c(OC(=O)CCCCCCC)c(Br)c1
45 C(#N)c1c(Cl)c(C#N)c(Cl)c(Cl)c1Cl
46 C(Cl)(Cl)(Cl)c1cccc(Cl)n1
47 c1(SC)c(C)cc(OP(=O)(NC(C)C)OCC)cc1
48 C(C)(C)(C)c1ccc(OC2C(OS(=O)OCC#C)CCCC2)cc1
49 C1(=O)c2c(cccc2)NS(=O)(=O)N1C(C)C
50 C1(=O)c2c(cccc2)SN1
51 C(=O)(c1c(C(=O)OCCCCCCCC(C)C)cccc1)OCCCCCCCC(C)C
52 C(=O)(c1c(C(=O)OCCCCCC(C)C)cccc1)OCCCCCC(C)C
53 C(CCCC)(CC)COP(=O)(O)OCC(CCCC)CC
54 c1(Cl)c(Cl)cc(NC(=O)N(C)OC)cc1
55 c1(Oc2c(Cl)cc(Cl)cc2)c(O)cc(Cl)cc1
56 C(CCCCCCC)SCCO
57 C(=O)(c1c(C(=O)OCCCCCCCCCCC)cccc1)OCCCCCCCCCCC
58 c1(Cl)cc(Cl)cc(N2C(=O)CN(C(=O)NC(C)C)C2=O)c1
59 C(#N)N
60 C(Cl)(Cl)(Cl)C(c1ccc(Cl)cc1)c1ccc(Cl)cc1
61 c1(C)c(N(C(=O)CCl)C(C)COC)c(CC)ccc1
62 C1(=O)N(C2CCCCC2)C(=O)N(C)C(N(C)C)=N1
63 C(=O)(C1=C(C)OCCS1)Nc1ccccc1
64 C(Cl)=CCCl
65 C(C)(C)(C)C(O)C(N1C=NC=N1)Oc1ccc(Cl)cc1
66 c1(SC)c(C)cc(OP(=S)(OC)OC)cc1
67 C(I)#CCOC(=O)NCCCC
68 c1(-c2c(OC(=O)SCCCCCCCC)cc(Cl)nn2)ccccc1
69 C(CON(=O)=O)(CON(=O)=O)ON(=O)=O
70 c1(Cl)c(Cl)cc(Cl)c(OP(=S)(OC)OC)n1
71 C(C)(O)CO
72 C(=O)(C(C#N)=NOC)NC(=O)NCC
73 C(=O)(CSP(=S)(OC)OC)NC
74 C(C)(C)=O
75 C(Cl)(Cl)Cl
76 CS(C)=O
77 c1(Cl)c(Cl)cc(NC(=O)CC)cc1
78 C(O)CCCC
79 C(C)(Cl)(Cl)Cl
80 C(C)=O
81 C(Cl)(Cl)(Cl)N(=O)=O
82 C1C2C(C3C=CC2C3)CC=1
83 C(C)(C)CO
84 C(N)(=O)C=C
85 c12c3c(cccc3ccc1)CC2
86 c1(SC)nc(NCC)nc(NC(C)C)n1
87 C(=O)(c1c(C(=O)OCC)cccc1)OCC
88 C(=O)(c1c(C(=O)OCCCC)cccc1)OCCCC
89 C1(=O)c2c(cccc2)N=NN1CSP(=S)(OC)OC
90 C1(=O)N(Cl)C(=O)N(Cl)C(=O)N1Cl
91 c1(N(=O)=O)c(O)c(N(=O)=O)cc(N(=O)=O)c1
92 c1(Cl)c(C=O)cccc1
93 c1(OCCO)ccc(CCCCCCCCC)cc1
94 c1(-c2c(O)cccc2)ccccc1
95 c12c(cccc1)cccc2
96 C1(C)c2c(ccc(OCC)c2)NC(C)(C)C=1
97 c12c(cc(C)cc1)cccc2
98 c1(-c2ccccc2)ccccc1
99 c1(OCC(=O)O)c(C)cc(Cl)cc1
100 c1(OCC(=O)O)c(Cl)cc(Cl)cc1
101 c1(Cl)c(Cl)cccc1
102 c1(Cl)c(Cl)cc(N)cc1
103 C(C)(C)(O)C1CC=C(C)CC1
104 c1(N(=O)=O)ccccc1
105 C(C)(C)(CC)OC
106 c1(N(=O)=O)cc(N(=O)=O)ccc1
107 C(=O)(O)c1ccc(O)cc1
108 c1(S(=O)(=O)O)c(C=Cc2c(S(=O)(=O)O)cc(Nc3nc(N(C)CCO)nc(Nc4ccccc4)n3)cc2)ccc(Nc2nc(N(C)CCO)nc(Nc3ccccc3)n2)c1
109 c1(S(=O)(=O)O)c(C=Cc2c(S(=O)(=O)O)cc(Nc3nc(N4CCOCC4)nc(Nc4ccccc4)n3)cc2)ccc(Nc2nc(N3CCOCC3)nc(Nc3ccccc3)n2)c1
110 C(=O)(c1c(OC)c(Cl)ccc1Cl)O
111 c1(C)c(C)cccc1
112 c1ccccn1
113 C1CNCCO1
114 C(O)CCCCCCC
115 C(=O)(O)CCCCCCCC
116 c1(OP(=O)(Oc2ccccc2)Oc2ccccc2)ccccc1
117 C(C)(=O)CC(C)=O
118 C(=O)(c1c(C(=O)OC)cccc1)OC
119 C(O)CN
120 c12c(cccc1)N=C(S)S2
121 c1(OC(=O)NC)c2c(ccc1)CC(C)(C)O2
122 C(=O)(c1c(C(=O)OCCCCCCC(C)C)cccc1)OCCCCCCC(C)C
123 CO
124 C1(=O)N(Cl)C(=O)N(Cl)C(=O)N1
125 C(O)(CO)CO
126 c1(Cl)c(C)cc(O)cc1
127 C(=O)N(C)C
128 C(=O)(O)CC
129 C(=O)(c1c(C(=O)OCCCCCC)cccc1)OCCCCCC
130 c1(C(C)C)ccccc1
131 C(CCC)[Sn](CCCC)(CCCC)O[Sn](CCCC)(CCCC)CCCC
132 C#N
133 c12-c3cccc[n+]3CC[n+]1cccc2
134 C(=O)(C(N)CCP(C)(=O)O)O
135 CCCCCOC(S)=S
136 O=CCCCCCCCCCC=CCCCC
137 O=C(Cc1c2c(ccc1)cccc2)O
138 O=C(OCC(OCCCC)C)COc1c(cc(cc1)Cl)Cl
139 O=C(COc1c(cc(cc1)Cl)Cl)OCCOCCCC
140 O=C(COc1c(cc(cc1)Cl)Cl)OCCCC
141 O=C(C(Oc1ccc(cc1Cl)Cl)C)OCC(CC)CCCC
142 Clc1c(ccc(c1)N)C
143 CC1(NCOC1)C
144 O=C1C(=C(SN1CCCCCCCC)Cl)Cl
145 Clc1c(cc(cc1C)O)C
146 O=P(NC(=O)C)(SC)OC
147 O=C(ON=CC(SC)(C)C)NC
148 O=S(=O)(C(C=NOC(=O)NC)(C)C)C
149 CN(C=Nc1ccc(cc1C)C)C=Nc1c(cc(cc1)C)C
150 O=C1C(C(C(OC(=O)C(NC(=O)c2cccc(c2O)NC=O)C(O1)C)C)OC(=O)CC(C)C)CCCCCC
151 O=C(Oc1cccc2c1OC(O2)(C)C)NC
152 O=C(N1C(=Nc2c1cccc2)NC(=O)OC)NCCCC
153 S=P(OC(C)C)(OC(C)C)SCCNS(=O)(=O)c1ccccc1
154 N#CC(c1cc(c(cc1)F)Oc1ccccc1)OC(=O)C1C(C1C=C(Cl)Cl)(C)C
155 O=S(=O)(C(Cl)(Cl)Cl)C(Cl)(Cl)Cl
156 O=C1N(C(=O)C(=C(N1)C)Br)C(CC)C
157 N#Cc1cc(c(c(c1)Br)O)Br
158 N#Cc1cc(c(c(c1)Br)OC(=O)CCC)Br
159 [O-][N+](=O)C(Br)(CO)CO
160 [O-][N+](=O)c1c(c(cc(c1)C(C)(C)C)[N+](=O)[O-])NC(CC)C
161 O=C1N(C(=O)C2C1CC=CC2)SC(Cl)(Cl)Cl
162 O=C1Sc2c(nc3c(n2)ccc(c3)C)S1
163 O=C1C2(C3(C4(C1(C1(C2(C3(C(C14Cl)(Cl)Cl)Cl)Cl)Cl)Cl)Cl)Cl)Cl
164 S=P(OC(C(Cl)(Cl)Cl)Cl)(OCC)OCC
165 N=C(NC(=N)NCCCCCCNC(=N)NC(=N)Nc1ccc(cc1)Cl)Nc1ccc(cc1)Cl
166 O=S(=O)(c1c(cccc1)C(=O)OCC)NC(=O)Nc1nc(cc(n1)Cl)OC
167 Clc1c(cc(c(c1)OC)Cl)OC
168 O=C1C(C(=O)c2c1cccc2)C(=O)C(c1ccc(cc1)Cl)c1ccccc1
169 O=C(Nc1cccc(c1)Cl)OC(C)C
170 O=C(c1c(c(c(c(c1Cl)Cl)C(=O)OC)Cl)Cl)OC
171 C#CCOC(=O)C(Oc1ccc(cc1)Oc1ncc(cc1F)Cl)C
172 O=C1N(OCC1(C)C)Cc1ccccc1Cl
173 O[Sn](C1CCCCC1)(C1CCCCC1)C1CCCCC1
174 Cc1cc(nc(n1)Nc1ccccc1)C1CC1
175 O=C(NN(C)C)CCC(=O)O
176 N#CC(C(=O)N)(Br)Br
177 N#CC(c1cc(ccc1)Oc1ccccc1)OC(=O)C1C(C1C=C(Br)Br)(C)C
178 N#CC(Br)(CBr)CCC#N
179 N#Cc1c(cccc1Cl)Cl
180 O=P(OC=C(Cl)Cl)(OC)OC
181 [O-][N+](=O)c1cc(c(c(c1)Cl)N)Cl
182 O=P(OC(=CC(=O)N(C)C)C)(OC)OC
183 ClC12C(C(C3C2C2C4C(O4)C3C2)(C(=C1Cl)Cl)Cl)(Cl)Cl
184 Clc1(c(c(c(c1Cl)Cl)Cl)Cl)c1(c(c(c(c1Cl)Cl)Cl)Cl)Cl
185 Clc1cc(ccc1C1(Cn2ncnc2)OC(CO1)C)Oc1ccc(cc1)Cl
186 C[n+]1c(cc(n1C)c1ccccc1)c1ccccc1
187 O=C1C(=C(c2ccccc2S1)O)C1c2c(cccc2)CC(C1)c1ccc(cc1)c1ccc(cc1)Br
188 O=C(Nc1cc(cc(c1)F)F)NN=C(c1ncccc1C(=O)O)C
189 O=C(N(c1c(scc1C)C)C(COC)C)CCl
190 O=C1C(C(=O)c2c1cccc2)C(=O)C(c1ccccc1)c1ccccc1
191 O=C(c1c(nc(c(c1CC(C)C)C(=O)SC)C(F)(F)F)C(F)F)SC
192 N=C(NCCCCCCCCCCCC)N
193 ClC=CCN12CN3CN(C1)CN(C2)C3
194 S=P(c1ccccc1)(Oc1ccc(cc1)[N+](=O)[O-])OCC
195 O=C(N(CCC)CCC)SCC
196 [O-][N+](=O)c1cc(cc(c1N(CC(=C)C)CC)[N+](=O)[O-])C(F)(F)F
197 S=P(SCSP(=S)(OCC)OCC)(OCC)OCC
198 OCC=C(CCC=C(CCC=C(C)C)C)C
199 OC(c1c(cccc1)Cl)(c1cncnc1)c1ccc(cc1)Cl
200 CC(c1ccccc1)(C[Sn](O[Sn](CC(c1ccccc1)(C)C)(CC(c1ccccc1)(C)C)CC(c1ccccc1)(C)C)(CC(c1ccccc1)(C)C)CC(c1ccccc1)(C)C)C
201 O=C(C(Oc1ccc(cc1)OC1=Nc2ccc(cc2O1)Cl)C)OCC
202 O=C(NCCOc1ccc(cc1)Oc1ccccc1)OCC
203 N#CC(c1cc(ccc1)Oc1ccccc1)OC(=O)C1C(C1(C)C)(C)C
204 O=C1C(=NN(c2ccc(cc2)Cl)C(=C1)C)C(=O)O
205 O[Sn](c1ccccc1)(c1ccccc1)c1ccccc1
206 C1=CC(=C2C(=C1)OC(O2)(F)F)C3=CNC=C3C#N
207 O=C1C(=CN(C=C1c1cc(ccc1)C(F)(F)F)C)c1ccccc1
208 FC(Oc1ccc(cc1)C(c1cncnc1)(C(C)C)O)(F)F
209 O=C(c1c(cccc1)C(F)(F)F)Nc1cccc(c1)OC(C)C
210 N#CC(c1cccc(c1)Oc1ccccc1)OC(=O)C(Nc1c(cc(cc1)C(F)(F)F)Cl)C(C)C
211 O=C1N(C(=O)c2c1cccc2)SC(Cl)(Cl)Cl
212 S=P(Sc1ccccc1)(OCC)CC
213 O=C(Oc1cc(ccc1)N=CN(C)C)NC
214 O=P(C(=O)N)(O)OCC
215 ClC1C(C(C(C(C1Cl)Cl)Cl)Cl)Cl
216 ClC12C(C(C3C2C(C=C3)Cl)(C(=C1Cl)Cl)Cl)(Cl)Cl
217 O=C(OCCCCCCC=CCCC=CCCCC)C
218 FC(c1ccc(cc1)C=CC(=NN=C1NCC(CN1)(C)C)C=Cc1ccc(cc1)C(F)(F)F)(F)F
219 O=C1NC(=NC1(C(C)C)C)c1c(ccc(c1)C)C(=O)OC
220 O=C1NC(=NC1(C(C)C)C)c1nc2ccccc2cc1C(=O)O
221 O=C1NC(=NC1(C(C)C)C)c1ncc(cc1C(=O)O)CC
222 CC(Nc1nc(nc(n1)NC1CC1)SC)(C)C
223 [O-][N+](=O)c1cc(cc(c1N(CCC)CCC)[N+](=O)[O-])C(C)C
224 O=S(=O)(C(C(C(C(C(C(C(C(F)(F)F)(F)F)(F)F)(F)F)(F)F)(F)F)(F)F)(F)F)O
225 O=C(C(Oc1c(cc(cc1)Cl)C)C)O
226 [O-][N+](=O)c1cc(ccc1C(=O)C1C(=O)CCCC1=O)S(=O)(=O)C
227 O=C(N(c1c(cccc1C)C)C(C(=O)OC)C)COC
228 S=P(SCN1C(=O)SC(=N1)OC)(OC)OC
229 O=C(ON=C(SC)C)NC
230 N#CSCSC#N
231 O=C1N(C(=NN=C1C(C)(C)C)SC)N
232 O=C1C2=C(SN1C)CCC2
233 O=P(OC(C(Cl)(Br)Cl)Br)(OC)OC
234 O=C(C(Oc1c2c(ccc1)cccc2)C)N(CC)CC
235 O=C(c1c(cccc1)C(=O)O)Nc1c2c(ccc1)cccc2
236 C=CC(O)(CCC=C(CCC=C(C)C)C)C
237 O=C(NC)CCCCCC(C)(C)C
238 O=C1N(c2cc(ccc2)C(F)(F)F)N=CC(=C1Cl)NC
239 [O-][N+](=O)N=C1N(Cc2ccc(nc2)Cl)CCN1
240 O([As]1c2c(cccc2)Oc2c1cccc2)[As]1c2ccccc2Oc2c1cccc2
241 O=C1N(SC=C1)CCCCCCCC
242 O=S(=O)(c1cc(c(c(c1)[N+](=O)[O-])N(CCC)CCC)[N+](=O)[O-])N
243 O=C1N(c2c(cc(c(c2)OC(C)C)Cl)Cl)N=C(O1)C(C)(C)C
244 O=C(C(=NOC(=O)NC)SC)N(C)C
245 CCC12N(COC1)COC2
246 O=P(SCCS(=O)CC)(OC)OC
247 OC(C(n1ncnc1)Cc1ccc(cc1)Cl)C(C)(C)C
248 Clc1c(c(c(c(c1O)Cl)Cl)Cl)Cl
249 O=C(N(CC)CCCC)SCCC
250 [O-][N+](=O)c1c(c(cc(c1C)C)[N+](=O)[O-])NC(CC)CC
251 S=P(SCSCC)(OCC)OCC
252 S=P(SCN1C(=O)c2c(cccc2)C1=O)(OC)OC
253 O=C1C(C(=O)c2c1cccc2)C(=O)C(C)(C)C
254 CCCc1cc2c(cc1COCCOCCOCCCC)OCO2
255 O=S(=O)(c1ccccc1C(=O)OC)NC(=O)Nc1nc(cc(n1)OC(F)F)OC(F)F
256 O=P(Oc1ccc(cc1Cl)Br)(SCCC)OCC
257 COc1nc(nc(n1)NC(C)C)NC(C)C
258 CSc1nc(nc(n1)NC(C)C)NC(C)C
259 O=C(N(c1ccccc1)C(C)C)CCl
260 S=P(OC(=CC(=O)OC(C)C)C)(NCC)OC
261 O=C(C1C(C1C=C(C)C)(C)C)OCc1coc(c1)Cc1ccccc1
262 O=C1C2c3c(cc(c(c3)OC)OC)OCC2Oc2c3c(ccc12)OC(C3)C(=C)C
263 O=C1C(=C(CC(C1)CC(SCC)C)O)C(=NOCC)CCC
264 O=C(NC1C(C)CCCC1)Nc1ccccc1
265 O=C(O)CF
266 O=C1C2=CC3C(C2CC(=O)OC(CCCC(C1C)OC1OC(C(CC1)N(C)C)C)CC)C=CC1C3CC(C1)OC1C(C(C(C(O1)C)OC)OC)OC
267 S=P(OP(=S)(OCC)OCC)(OCC)OCC
268 F[Sn](CCCC)(CCCC)CCCC
269 ClC(C(c1ccc(cc1)Cl)c1ccc(cc1)Cl)Cl
270 S=P(Oc1cnc(nc1)C(C)(C)C)(OC(C)C)OCC
271 O=C(N(c1nnc(s1)C(C)(C)C)C)NC
272 S=P(Oc1ccc(cc1)Sc1ccc(cc1)OP(=S)(OC)OC)(OC)OC
273 O=C1N(C(=O)C(=C(N1)C)Cl)C(C)(C)C
274 S=P(SCSC(C)(C)C)(OCC)OCC
275 Clc1nc(nc(n1)NC(C)(C)C)NCC
276 O=C(c1c(nc(c(c1CC(C)C)C1=NCCS1)C(F)(F)F)C(F)F)OC
277 O=C(SCc1ccc(cc1)Cl)N(CC)CC
278 N#CC(c1cc(ccc1)Oc1ccccc1)OC(=O)C1C(C1C(C(Br)(Br)Br)Br)(C)C
279 O=P(SCCCC)(SCCCC)SCCCC
280 ClNc1nc(nc(n1)NCl)NCl
281 O=C(COc1nc(c(cc1Cl)Cl)Cl)O
282 ClC(CC1(c2cc(cc(c2)Cl)Cl)OC1)(Cl)Cl
283 FC(c1c(ccc(c1)Cl)N=C(n1cncc1)COCCC)(F)F
284 O=S(=O)(c1c(cccc1C)C(=O)OC)NC(=O)Nc1nc(nc(n1)N(C)C)OCC(F)(F)F
285 O=C(Oc1cc(c(c(c1)C)C)C)NC
286 OC(C(=Cc1ccc(cc1)Cl)n1ncnc1)C(C)(C)C
287 O=C(N(CCC)CCC)SCCC
288 OC(C)C
289 S=P(OP(=S)(OCCC)OCCC)(OCCC)OCCC
290 CCN1CN(CN(C1)CC)CC
291 O=CC=C1CC(CCC1)(C)C
292 OCn1nc(cc1C)C
293 O=Cc1ccccc1C=O
294 O=C(OC(C)C)COc1c(cc(cc1)Cl)Cl
295 O=C1C(=C(SS1)Cl)Cl
296 O=C(c1c2c(ccc1)N=NS2)SC
297 N#Cc1c(cccc1)Oc1cc(ncn1)Oc1c(cccc1)C(=COC)C(=O)OC
298 [O-][N+](=O)c1c(c(cc(c1)C(F)(F)F)[N+](=O)[O-])N(CC)CCCC
299 N#CC(c1cc(ccc1)Oc1ccccc1)OC(=O)C1C(C1C=C(Cl)Cl)(C)C
300 O=C(NNc1cc(ccc1OC)c1ccccc1)OC(C)C
301 O=C(C1C(C1C=C(C(F)(F)F)Cl)(C)C)OCc1cccc(c1C)c1ccccc1
302 [O-][N+](=O)C(CN1CCOCC1)CC
303 CC1OB(OCC1)OCCC(OB1OC(CCO1)C)C
304 O=C1C(=C(c2c(cccc2)O1)O)C1c2c(cccc2)CC(C1)c1ccc(cc1)c1ccc(cc1)Br
305 [O-][N+](=O)C(=Cc1ccccc1)Br
306 Clc1cc(ccc1C1(OCC(C1)Br)Cn1ncnc1)Cl
307 O=C1N(c2cc(c(cc2F)Cl)CC(C(=O)OCC)Cl)N=C(N1C(F)F)C
308 N#Cc1c(n(c(c1Br)C(F)(F)F)COCC)c1ccc(cc1)Cl
309 COC(=O)C1(C2=CC=CC=C2C3=C1C=C(C=C3)Cl)O
310 O=C1C(=C(C2CC2)O)C(=O)CC(C1)C(=O)OCC
311 N#CC(c1cccc(c1)Oc1ccccc1)OC(=O)C1C(C1C=C(C)C)(C)C
312 CN(CCCCCCCCCC)(CCCCCCCCCC)C
313 O=C(N(c1c(cccc1CC)CC)CC(=O)OCC)CCl
314 O=C(c1c(cccc1F)F)NC(=O)Nc1ccc(cc1)Cl
315 O=S(=O)(c1ccc(cc1)C)C(I)I
316 O=S1(=O)C(=C(S(=O)(=O)CC1)C)C
317 N(c1ccccc1)c1ccccc1
318 O=C(c1cnc(cc1)C(=O)OCCC)OCCC
319 NCCSCCCCCCCCCC
320 ClC(c1nsc(n1)OCC)(Cl)Cl
321 N#CC(c1ccccc1)(Cn1ncnc1)CCc1ccc(cc1)Cl
322 O=C(C1(C)CCCCC1)Nc1c(c(c(cc1)O)Cl)Cl
323 O=C(c1ccc(cc1)CON=Cc1c(n(nc1C)C)Oc1ccccc1)OC(C)(C)C
324 [O-][N+](=O)c1c(c(cc(c1Nc1ncc(cc1Cl)C(F)(F)F)[N+](=O)[O-])C(F)(F)F)Cl
325 O=C(N(c1ccc(cc1)F)C(C)C)COc1nnc(s1)C(F)(F)F
326 [O-][N+](=O)c1c(c(cc(c1)C(F)(F)F)[N+](=O)[O-])N(Cc1c(cccc1Cl)F)CC
327 O=C1N(c2c(cc(c(c2)OCC(=O)OCCCCC)Cl)F)C(=O)C2=C1CCCC2
328 C#CCN1c2cc(c(cc2OCC1=O)F)N1C(=O)C2=C(C1=O)CCCC2
329 O=C1SC(=Nc2c(cc(c(c2)SCC(=O)OC)Cl)F)N2N1CCCC2
330 C=CCOC(CN1C=CN=C1)C2=C(C=C(C=C2)Cl)Cl
331 O=C(C(=NOC)c1c(cccc1)COc1c(cccc1)C)OC
332 N#CC(c1cccc(c1)Oc1ccccc1)OC(=O)C1C(C1C=C(C(F)(F)F)Cl)(C)C
333 S=C=NC
334 O=C(CCCCCCCCC)C
335 O=C1N(C(=O)C2C1C1C=CC2C1)CC(CC)CCCC
336 [O-][N+](=O)c1cc(c(cc1)NC(=O)c1c(ccc(c1)Cl)O)Cl
337 [O-][N+](=O)c1ccc(cc1OCC)Oc1ccc(cc1Cl)C(F)(F)F
338 [O-][N+](=O)c1c(c(c(c(c1Cl)Cl)Cl)Cl)Cl
339 O=C(Oc1nc(nc(c1C)C)N(C)C)N(C)C
340 O=C(O)CCCCCCCC=CCCCCCCCC
341 C#CCC1=C(C(OC(=O)C2C(C2C=C(C)C)(C)C)CC1=O)C
342 O=C1N(N=CC(=C1Cl)SCc1ccc(cc1)C(C)(C)C)C(C)(C)C
343 C[C@H]1CC[C@@]2([C@@]3(C[C@]4([C@@]5([C@]([C@H]([C@@]3([C@]5([C@]2([C@@H]1O)O4)O)O)OC(=O)C6=CC=CN6)(C(C)C)O)C)O)C)O
344 O=C1N2C3C4(C5N(CC6=CCOC(C3C6C5)C1)CC4)c1ccccc12
345 OC(Cn1ncnc1)(C(C)(C)C)CCc1ccc(cc1)Cl
346 O=C(C1C(C1C=C(C(F)(F)F)Cl)(C)C)OCc1c(c(c(c(c1F)F)C)F)F
347 O=C(N(SN(C(=O)ON=C(SC)C)C)C)ON=C(SC)C
348 O=C(COc1c(cc(c(n1)Cl)Cl)Cl)OCCOCCCC
349 O=C(C(=NOC)c1c(cccc1)CON=C(c1cccc(c1)C(F)(F)F)C)OC
350 O=C(c1cc(c(c(c1)Cl)C)Cl)NC(C(=O)CCl)(CC)C
351 O=C(c1c(ccc(n1)Cl)Cl)O
