# Supplementary material for: CPANNatNIC software for counter-propagation neural network to assist in read-across
Source: J Cheminform. 2017 May 22;9:30. doi: 10.1186/s13321-017-0218-y (PMC5440416; doi:10.1186/s13321-017-0218-y)
Supplement: Supplementary file 11 — Additional file 11. Training set input file used for the modelling of bio-concentration factor. [file 13321_2017_218_MOESM11_ESM.txt]

training set		average of logBCF=1.80331294849118				st. dev. Of logBCF=1.30522988056058
618	11
PHI	Eig12_AEA(ri)	C-026	O-057	NssS	T(O..O)	T(Br..Br)	TPSA(NO)	MLOGP	LLS_01	logBCF
1	1	1	1	1	1	1	1	1	1	0
4.902	0	2	0	0	0	0	0	6.166	0.67	3.604882312	65	1
2.493	0	2	1	0	2	0	37.3	2.887	1	-0.22184875	66	2
2.956	-1	3	1	0	2	0	37.3	3.458	0.83	0.073064018	66	3
2.439	-0.883	3	1	0	48	0	111.87	1.395	0.67	0.05201523	66	5
2.493	0	2	1	0	2	0	37.3	2.887	1	-0.168621084	66	6
5.444	-0.423	2	0	1	6	0	27.69	2.492	0.67	2.26023505	66	8
2.125	0	0	0	0	0	0	0	2.226	1	1.03021417	66	9
19.546	1.347	0	0	0	0	0	9.23	6.316	0.5	3.994001131	65	10
6.022	0	2	0	0	52	0	73.51	2.223	0.5	2.105564234	66	11
1.921	0.331	0	0	0	0	0	0	5.165	0.83	2.54	66	12
2.438	0	0	0	0	0	0	20.23	1.94	1	0.300690923	66	13
1.738	0	2	1	0	0	0	20.23	2.461	1	1.015731479	66	15
3.93	0	0	0	0	0	0	9.23	0.8	1	0.474928287	66	16
6.362	0	0	0	1	12	0	47.56	-0.755	0.5	0.155653709	66	17
1.09	0	1	0	0	0	0	26.02	1.506	1	0.307059991	66	20
5.341	0	0	0	0	12	0	44.76	1.246	0.67	-0.198970004	66	22
4.718	0.467	0	0	0	36	0	83.47	1.017	0.67	-0.037860357	66	23
2.57	0	0	0	0	0	0	0	1.817	1	0.79948041	66	24
3.348	0	0	0	0	0	0	0	3.291	0.83	2.114928614	66	26
1.772	0	0	0	0	0	0	20.31	-0.273	1	-0.106505456	66	27
5.544	0.057	8	2	0	6	0	40.46	4.804	0.67	2.122664293	66	28
1.8	0	0	0	0	0	0	0	2.226	1	0.474831948	66	29
4.566	0	2	0	0	0	0	0	5.854	0.67	4.51	65	30
3.473	0	0	0	0	0	0	0	1.597	1	0.453543729	66	32
3.061	0	0	0	0	0	0	0	1.364	1	1.066218625	66	33
2.384	0	0	0	0	0	0	0	-0.049	0.83	1.281740543	66	34
1.739	0	0	0	0	0	0	0	1.672	1	0.879758004	66	36
0.97	0	0	0	0	0	0	20.23	0.8	1	0.365980003	66	37
1.38	0	0	0	0	0	0	0	1.817	1	0.876560901	66	38
2.045	0	0	1	0	2	0	37.3	0.996	1	0.6635	66	40
2.328	0	0	1	0	2	0	37.3	0.996	1	0.024986463	66	41
3.575	0.295	0	0	0	0	0	0	5.625	0.83	2.623496036	66	44
3.931	0.295	0	0	0	0	0	20.23	4.952	0.67	3.494098429	65	45
3.048	0	0	1	0	8	0	57.53	2.41	1	-0.22184875	66	46
2.95	0	0	0	0	0	0	0	3.558	0.83	1.182349538	66	47
5.788	0	0	0	0	12	0	44.76	1.354	0.67	-0.095388513	66	48
18.928	1.447	0	0	0	12	0	44.76	6.083	0.33	1.01367756	66	49
1.675	0	0	0	0	0	0	17.07	1.947	1	0.389764174	66	51
1.584	0	0	0	0	0	0	0	1.974	1	1.133053506	66	52
3.151	0	0	0	0	0	0	0	2.081	1	1.114288625	66	54
5.107	0	0	0	0	0	16	0	3.291	0.67	0.769609386	66	55
1.744	0	0	0	0	2	0	45.82	0.728	1	0.320999726	66	57
1.073	0	0	0	0	0	0	0	3.374	0.83	2.969941968	66	58
3.009	0	2	2	0	10	0	40.46	3.306	0.83	1.38935175	66	60
4.267	0	0	0	0	0	0	18.46	4.312	0.67	2.880946707	66	61
4.916	0.205	4	0	0	93	0	160.78	0.931	0.17	0.28	66	62
4.348	0	3	0	0	78	0	137.46	3.885	0.33	3.651357647	65	63
2.233	-0.243	2	0	0	6	0	80.39	1.436	0.67	0.27815125	66	64
6.966	2.005	2	1	0	16	0	56.69	4.052	0.33	-0.234260541	66	65
1.762	0.354	0	0	0	0	0	17.07	4.178	0.83	2.141861271	66	66
1.973	0.126	1	0	0	5	0	60.16	2.835	0.83	2.075128284	66	68
1.093	-0.905	0	0	0	0	0	0	3.958	0.83	2.963468819	66	70
2.377	0.185	0	0	0	5	0	34.14	3.398	0.83	2.207093576	66	71
3.685	0	4	0	0	30	0	87.04	1.811	0.5	0.800769337	66	72
2.233	-0.306	2	1	0	24	0	74.6	1.436	0.67	1.11	66	75
1.54	-0.414	0	0	0	0	0	0	4.332	0.83	3.312447418	65	76
6.673	0.599	0	0	0	24	0	52.6	4.091	0.33	0.805282579	66	77
2.863	0	2	0	0	0	0	32.67	3.223	0.83	1.481910243	66	79
1.308	-0.853	0	0	0	0	0	0	4.148	0.83	2.813095333	66	80
2.294	-0.586	0	1	0	2	0	37.3	2.79	1	0.107450431	66	81
2.442	-0.181	3	1	0	21	0	100.62	0.917	0.5	-0.159379381	66	82
3.01	0	4	0	0	0	0	9.23	3.617	0.83	2.806179974	66	83
1.953	0	3	1	0	0	0	20.23	2.729	1	1.260220378	66	85
4.317	-1	5	0	0	0	38	0	5.871	0.67	2.458984211	66	87
3.362	-1	6	1	0	0	0	20.23	3.909	0.83	2.666495785	66	89
2.412	0	4	1	0	0	0	20.23	3.314	0.83	1.892551645	66	90
1.981	0	1	0	0	2	0	60.16	0.778	0.83	0.155547305	66	91
1.785	0	1	0	0	2	0	45.82	2.241	1	1.343704698	66	93
1.994	0	2	0	0	2	0	45.82	2.509	1	1.71376381	66	94
1.758	0	2	0	0	2	0	71.84	1.348	0.67	0.690123975	66	95
1.758	0	2	1	0	10	0	66.05	1.348	0.67	0.998903279	66	96
3.126	-0.269	4	1	0	106	0	157.69	1.543	0.67	-0.138683039	66	98
2.738	-1	0	2	0	24	0	74.6	0.632	0.67	-0.198970004	66	99
2.193	0	3	0	0	2	0	71.84	1.969	0.67	1.073525438	66	100
1.854	0	0	0	0	0	0	26.02	1.925	1	0.474969557	66	101
3.34	0	4	1	0	120	0	154.99	0.481	0.33	0.46	66	102
2.605	0.064	2	0	0	0	0	12.03	4.279	0.83	3.316179742	65	103
2.442	-0.076	3	1	0	21	0	100.62	0.917	0.5	0.158640083	66	105
1.176	0	0	0	0	0	0	0	3.386	0.83	2.359998067	66	108
1.142	0	0	0	0	0	0	12.89	2.066	1	0.396186743	66	109
2.31	0	2	0	0	10	0	55.05	1.701	0.83	0.486017889	66	110
1.55	-1	1	0	0	0	0	0	3.945	0.83	3.63	65	112
3.118	0	1	0	0	0	0	3.24	2.813	1	2.065096451	66	113
7.111	1.121	2	0	0	68	0	92.34	2.239	0.33	-0.247425011	66	115
2.04	-0.65	1	2	0	10	0	57.53	2.72	1	0.31805071	66	117
3.296	0.495	2	1	0	4	0	49.33	3.915	0.83	0.698042686	66	118
1.824	-0.273	4	0	1	0	0	15.79	2.859	1	2.671286704	66	119
3.041	-0.714	2	0	0	0	9	0	5.204	0.67	3.995415093	65	120
1.31	0	1	1	0	0	0	20.23	1.859	1	1.03	66	122
1.539	0	1	0	0	0	0	0	3.21	0.83	1.904653977	66	123
1.51	0	2	0	0	0	0	26.02	2.127	1	0.912942147	66	125
1.51	0	2	1	0	0	0	20.23	2.127	1	1.060856963	66	127
1.564	0	0	0	0	0	0	0	3.259	0.83	2.255614256	66	128
1.538	0	1	0	0	0	0	26.02	2.193	1	0.644961932	66	129
1.738	0	2	0	0	0	0	26.02	2.461	1	1.204829947	66	130
1.953	0	3	1	0	0	0	20.23	2.729	1	1.811201993	66	132
1.538	0	1	0	0	0	0	26.02	2.193	1	0.486850424	66	133
1.511	0	2	0	0	0	0	52.04	1.246	0.83	1.198970004	66	134
1.953	0	3	0	0	0	0	26.02	2.729	1	1.287262639	66	135
2.686	0	4	0	0	0	0	0	4.634	0.83	3.705459444	65	136
2.412	0	4	1	0	0	0	20.23	3.314	0.83	2.455345768	66	137
5.323	0	0	0	0	0	3	0	2.957	1	1.145922331	66	138
4.603	0	0	0	0	0	0	0	2.604	1	1.022462406	66	139
1.143	0	0	0	0	0	0	24.06	-0.665	1	-0.289448921	66	141
5.441	0.449	4	2	1	10	0	40.46	5.474	0.33	0.818213992	66	142
2.501	-1	3	0	0	12	0	81.07	1.181	0.67	0.724115612	66	145
3.691	-0.237	4	2	0	6	0	40.46	3.842	0.83	2.096789452	66	146
1.666	0	0	0	0	0	0	0	3.37	0.83	1.685076039	66	147
1.744	0	1	0	0	2	0	60.16	0.425	0.83	0.355648349	66	148
2.097	0	1	0	0	0	0	0	3.948	0.83	2.319954619	66	149
2.429	-0.978	2	0	0	44	0	100.19	0.83	0.67	0.7	66	150
1.686	0	0	0	0	0	0	0	3.169	0.83	1.97188433	66	153
1.854	0	0	0	0	0	0	26.02	1.925	1	0.640970967	66	154
1.785	0	1	0	0	2	0	45.82	2.241	1	0.950037304	66	156
1.758	0	2	0	0	2	0	71.84	1.348	0.67	0.532652996	66	157
2.442	0	3	0	0	2	0	45.82	3.11	0.83	1.917000636	66	158
2.663	0	1	1	0	0	0	20.23	2.813	1	1.386968364	66	160
1.994	0	2	0	0	2	0	45.82	2.509	1	1.617786839	66	162
1.758	0	2	0	0	2	0	71.84	1.348	0.67	0.689724799	66	163
2.31	0	2	0	0	14	0	55.05	1.701	0.83	0.779435363	66	165
2.238	-1	2	0	0	32	0	91.64	1.886	0.67	-0.396910013	66	166
2.286	-1.038	0	2	0	32	0	87.49	-0.129	0.67	0.355035256	66	167
1.899	0	0	0	0	0	0	0	2.646	1	2.252260318	66	168
1.428	0	0	0	0	0	0	12.89	1.109	1	1.90715343	66	169
1.649	0	1	0	0	0	0	12.03	1.859	1	0.663780199	66	170
5.303	0.943	3	0	0	6	0	27.69	4.453	0.5	2.394451681	66	171
2.613	-0.468	1	1	0	0	0	20.23	3.399	0.83	1.464920643	66	173
2.811	-0.306	2	0	0	0	0	52.04	2.786	0.83	1.053748563	66	174
2.42	-0.891	0	0	0	0	0	0	4.148	0.83	2.995024707	66	175
2.392	-1	2	0	0	0	0	9.23	3.395	0.83	2.637162048	66	176
7.592	0	0	0	0	0	0	9.23	2.749	0.83	3.093795789	66	180
3.528	-0.048	0	0	0	0	0	9.23	3.394	0.67	2.517609928	66	181
2.461	0	0	0	0	0	0	3.24	2.242	1	0.947808788	66	183
6.911	-0.281	1	1	0	0	0	20.23	5.089	0.67	2.546353284	66	184
2.495	0	0	0	0	0	0	0	3.562	0.83	2.733635222	66	186
2.086	0	2	0	0	0	5	0	3.795	0.83	2.284900139	66	187
1.657	0	2	1	0	0	0	20.23	2.296	1	1.242219388	66	188
1.51	0	2	1	0	0	0	20.23	2.127	1	1.347167542	66	192
4.913	0	0	0	0	0	3	0	2.226	1	0.674172403	66	193
3.046	0	0	0	0	0	0	0	1.672	1	0.295093405	66	194
2.265	0	0	0	0	0	0	0	3.146	0.83	2.82946238	66	195
2.086	0	2	0	0	0	4	0	3.795	0.83	2.77815125	66	196
1.51	0	2	1	0	0	0	20.23	2.127	1	1.082577022	66	198
1.283	0	2	0	0	0	0	52.04	0.893	0.83	0.799305556	66	199
5.643	0	0	0	0	0	0	9.23	2.274	1	0.962281945	66	200
1.564	0	0	0	0	0	0	0	3.259	0.83	2.425549768	66	201
1.359	0	0	0	0	0	0	116.73	-0.02	0.5	0.079783597	66	203
1.359	0	0	3	0	12	0	99.36	-0.02	0.67	-0.650514998	66	204
1.722	0	0	0	0	0	0	0	3.477	0.83	2.367226389	66	206
1.321	0	1	0	0	0	0	0	2.876	1	1.356474481	66	207
1.09	0	1	1	0	0	0	20.23	1.506	1	0.550675183	66	208
0.555	0	0	0	0	0	0	13.14	0.156	1	0.345447989	66	211
0.799	0	0	0	0	0	0	0	1.173	1	0.631372962	66	212
1.543	0	0	0	0	0	0	0	3.124	0.83	1.965447761	66	214
1.472	0	0	0	0	0	0	24.06	-0.473	1	0.227751787	66	215
1.472	0	0	0	0	0	0	21.26	-0.473	1	-0.021436972	66	216
4.672	0	0	0	0	12	0	49.69	-0.129	0.83	0.446295289	66	217
5.785	0	0	0	0	0	0	64.07	-0.917	0.5	0.338459434	66	218
7.029	0	0	0	0	0	0	9.23	1.587	1	0.240561101	66	220
8	0	0	0	0	0	0	0	4.52	0.67	3.15	66	221
6.136	0	0	0	0	0	0	59.61	-0.382	0.83	-0.330838474	66	222
10.508	0	0	0	0	0	0	0	5.251	0.67	3.4	65	224
3.698	-0.6	0	2	0	24	0	74.6	2.617	0.5	-0.167679012	66	225
9.859	-0.992	0	0	0	12	0	44.76	2.358	0.67	0.208581575	66	228
1.973	0.126	1	0	0	5	0	60.16	2.324	0.83	1.58553734	66	229
12.691	1.419	0	0	0	24	0	52.6	5.426	0.33	1.992228016	66	230
3.126	0	3	1	0	108	0	128.97	0.45	0.5	0	66	231
2.281	-0.886	1	0	0	0	0	12.03	3.209	0.83	2.371018423	66	232
2.917	0	4	1	0	0	12	20.23	3.764	0.67	2.710117365	66	234
2.787	-0.847	2	0	0	2	0	45.82	3.581	0.83	2.015603426	66	235
2.043	0	1	1	0	2	0	37.3	2.302	1	0.5	66	236
6.151	0.533	1	0	0	25	0	62.58	2.891	0.33	0.867877201	66	237
3.045	-0.467	1	0	0	0	0	20.23	3.662	0.83	1.842767461	66	240
2.414	-0.48	0	0	0	0	0	17.07	3.587	0.83	0.931487323	66	241
1.463	0	0	0	0	0	0	0	3.562	0.83	2.470985552	66	242
2.774	-0.414	2	0	0	0	0	52.04	3.05	0.67	1.601296264	66	243
1.54	-0.247	0	0	0	0	0	0	4.332	0.83	3.250543654	66	244
5.737	1.643	0	0	0	40	0	77.32	4.234	0.17	0.43325685	66	245
2.043	0	2	0	0	0	0	35.25	1.58	1	0.820232613	66	247
1.953	0	3	1	0	0	0	20.23	2.729	1	1.883340716	66	249
2.467	-0.882	2	0	0	28	0	91.64	2.239	0.67	0.829978179	66	250
1.854	0	1	0	0	0	0	3.24	2.193	1	1.021664443	66	252
10.102	0.059	0	0	1	70	0	71.06	0.491	0.33	1.002307697	66	253
4.891	-0.317	2	0	0	52	0	73.51	1.919	0.5	1.834057583	66	255
6.245	-0.924	0	0	0	18	0	63.93	0.067	0.5	-0.732986947	66	256
2.392	-0.956	2	0	0	0	0	12.03	3.395	0.83	2.299223721	66	258
3.557	0	0	0	0	0	0	0	4.339	0.83	3.29	66	259
2.056	0	0	0	0	6	0	27.69	0.697	1	0.08505281	66	260
2.261	0	0	0	0	4	0	40.46	0.329	1	0.157399341	66	263
1.078	0	0	0	0	2	0	34.14	0.087	1	0.37567778	66	264
15.305	-0.239	0	0	0	12	117	44.76	4.755	0.33	0.384292043	66	265
3.397	0	0	0	0	0	0	0	2.459	1	1.838230653	66	267
8.035	-0.772	0	0	0	0	0	9.23	4.002	0.5	3.501827863	65	268
1.387	0.198	0	0	0	0	0	0	4.76	0.83	2.746503509	66	271
1.973	0.126	1	1	0	14	0	54.37	2.835	1	2.373777832	66	272
2.134	0.126	1	0	0	5	0	34.14	3.416	0.83	2.339636638	66	273
1.291	-0.853	0	0	0	0	0	13.14	2.859	1	3.188860107	66	275
1.467	-0.855	0	0	0	0	0	0	3.876	0.83	3.155757533	66	276
1.372	-1	1	0	0	0	0	26.02	2.637	1	1.485452092	66	277
3.842	-0.691	0	0	0	0	0	20.31	2.821	1	0.291701042	66	279
6.71	0	0	0	2	0	0	6.48	0.454	0.83	0.537074797	66	281
2.495	0	0	0	0	0	0	0	3.562	0.83	2.812265278	66	282
7.927	0	0	0	0	0	0	9.23	2.274	0.83	1.91227786	66	283
3.327	0	0	0	0	4	0	40.46	1.393	1	-0.311765964	66	284
3.126	0	3	1	0	120	0	128.97	0.45	0.5	0.3	66	285
2.427	0	2	0	0	0	0	35.25	1.58	1	0.520696343	66	287
1.782	0.677	0	0	0	0	0	0	5.551	0.83	2.38	66	288
1.387	0.182	0	0	0	0	0	0	4.76	0.83	3.440658412	65	289
0.991	-0.905	0	0	0	0	0	0	3.876	0.83	2.522609389	66	290
1.921	0.186	0	0	0	0	0	0	5.165	0.83	2.41	66	291
1.921	0.329	0	0	0	0	0	0	5.165	0.83	2.24	66	292
9.801	-0.743	0	0	1	14	0	35.53	0.711	0.67	0	66	294
10.358	-0.875	0	0	2	2	0	18.46	1.654	0.67	2.62043285	66	295
7.222	0.026	0	0	1	24	0	44.76	1.635	0.33	1.899686435	66	297
5.175	0	0	0	0	2	0	18.46	0.18	0.67	0.198970004	66	299
12.711	0	0	0	0	12	0	55.76	4.274	0.17	0.599235351	66	300
3.931	0	0	0	0	12	0	66.76	0.976	0.67	0.077668019	66	301
8.694	2.017	0	0	0	0	0	3.24	6.626	0.5	1.298653863	66	302
3.892	-0.733	3	0	0	0	0	32.34	2.646	1	0.736868053	66	304
6.511	0.125	0	0	0	6	0	53.47	2.433	0.33	1.749744961	66	306
5.28	-0.3	0	1	0	2	0	37.3	4.17	0.5	3.12	66	307
11.032	2.275	4	1	0	40	0	87.66	5.206	0.17	0.488861803	66	308
1.982	0	0	0	0	0	0	85.69	-0.919	0.5	-0.015758526	66	310
1.047	0	1	0	0	0	0	38.91	-0.145	1	-0.188375355	66	311
1.941	-0.757	0	0	0	0	0	0	4.407	0.83	3.33	65	312
1.572	-1	2	0	0	0	0	52.04	2.024	0.83	0.748666554	66	313
2.243	0.476	2	0	0	5	0	65.72	2.215	0.67	0.456417372	66	314
1.967	0	0	0	0	0	0	0	4.431	0.83	3.52	65	316
1.047	0	1	0	0	0	0	38.91	-0.145	1	0.223741847	66	319
5.012	0.391	2	0	0	8	0	46.53	3.932	0.5	2.727735818	66	321
3.251	0	0	0	0	12	0	44.76	0.113	0.83	-0.258802369	66	322
1.564	0	0	0	0	0	0	0	3.259	0.83	2.321432175	66	323
4.28	0	0	2	0	24	3	74.6	0.787	0.67	0.430233544	66	324
1.771	0	1	1	0	0	0	20.23	2.51	1	0.889246114	66	325
2.672	-0.772	3	1	0	48	0	111.87	1.748	0.67	0.042690507	66	326
1.759	0	2	0	0	0	0	0	3.478	0.83	2.539858201	66	329
1.982	0	0	0	0	0	0	0	2.565	1	2.347524572	66	330
6.634	0	0	0	0	0	0	9.23	2.894	0.83	2.369354835	66	331
1.953	0	3	0	0	0	0	26.02	2.729	1	1.396110652	66	333
1.758	0	2	1	0	12	0	66.05	1.348	0.67	1.4	66	334
2.31	0	2	0	0	12	0	55.05	1.701	0.83	0.716815034	66	335
5.227	1.399	1	0	0	0	0	6.25	4.453	0.67	1.859045351	66	337
1.614	-1	0	0	0	0	0	0	3.958	0.83	3.374161847	65	338
14.656	1.357	0	0	0	84	0	106.97	3.008	0.17	0.461362729	66	340
2.393	0	1	0	0	0	0	20.31	1.945	1	-0.051638164	66	341
1.953	0	3	1	0	0	0	20.23	2.729	1	1.213588071	66	343
1.657	0	2	1	0	0	0	20.23	2.296	1	1.017167149	66	344
1.283	0	2	1	0	0	0	46.25	0.893	1	1.102059991	66	345
1.953	0	3	1	0	0	0	20.23	2.729	1	1.91574417	66	346
3.019	-0.601	1	2	0	70	0	120.42	1.431	0.67	0.376252513	66	347
2.19	0	0	0	0	0	0	0	4.76	0.83	3.51	65	348
2.642	-1	4	1	0	10	0	66.05	2.57	0.67	1.36883557	66	352
2.954	-1	0	2	0	24	0	74.6	0.729	0.67	-0.198970004	66	353
2.467	-0.862	2	0	0	24	0	91.64	2.239	0.67	-0.068636236	66	354
1.854	0	1	0	0	0	0	12.03	2.193	1	0.841015532	66	355
1.751	-0.174	0	0	0	0	0	0	4.588	0.83	2.41	66	357
2.737	0	3	0	0	0	12	0	4.513	0.67	3.40958032	65	358
1.738	0	2	1	0	0	0	20.23	2.461	1	0.559148465	66	359
2.461	0	1	0	0	0	0	12.03	2.51	1	0.428314291	66	360
1.687	0	0	0	0	0	0	47.58	1.404	1	0.162822474	66	361
1.687	0	0	0	0	0	0	47.58	1.404	1	0.398343842	66	362
14	-0.618	0	0	0	0	0	0	6.187	0.67	1.38221017	66	365
2.686	0	4	0	0	0	0	0	4.634	0.83	3.657012111	65	366
2.412	0	4	0	0	0	0	26.02	3.314	0.83	2.359835482	66	369
2.412	0	4	0	0	0	0	26.02	3.314	0.83	2.078029885	66	370
3.414	0	4	0	0	0	24	0	5.207	0.67	3.799340549	65	371
2.412	0	4	0	0	0	0	26.02	3.314	0.83	2.330413773	66	372
4.164	0.295	0	0	0	0	0	0	6.201	0.67	3.14113609	66	373
3.719	0	0	0	0	0	0	26.79	1.354	0.83	-0.801029996	66	374
1.854	0	1	0	0	0	0	12.03	2.193	1	0.846396668	66	375
3.682	0	0	0	0	0	0	0	2.459	1	0.603547936	66	378
3.253	0	0	0	0	0	0	0	3.038	0.83	2.485600366	66	379
1.482	0	1	1	0	0	0	44.02	1.156	1	0.91	66	380
3.797	-0.447	4	0	0	0	0	24.06	4.398	0.83	3.696635713	65	382
3.706	0.295	3	0	0	0	0	20.23	4.952	0.83	2.852569097	66	383
1.84	-0.778	0	0	0	0	0	0	4.23	0.83	3	66	384
1.751	-0.375	0	0	0	0	0	0	4.588	0.83	3.18	66	385
5.488	0.123	0	0	0	87	0	126.69	-1.241	0.5	-0.295880017	66	386
8.513	0	0	0	0	0	0	0	4.678	0.67	3.22	66	387
2.215	0	0	0	0	0	0	20.23	1.587	1	0.243698684	66	390
1.65	0	0	0	0	0	0	0	3.071	0.83	2.87	66	391
3.488	-1	5	0	0	0	0	9.23	3.909	0.83	3.349878563	65	393
4.301	-0.87	6	0	0	3	0	18.46	3.309	0.83	4.400019635	65	394
6.68	-0.599	0	0	0	0	0	29.1	2.455	1	0.164471357	66	395
1.895	-0.139	1	0	0	0	0	0	4.856	0.83	3.464037422	65	396
6.629	-0.262	3	0	0	12	0	44.76	4.46	0.33	1.649718523	66	398
9.583	-0.879	0	0	0	0	0	20.23	3.467	0.5	3.919949784	65	400
21.968	1.174	0	0	0	0	0	3.24	7.228	0.5	1.968825156	66	401
2.526	-0.051	0	2	0	40	0	74.6	2.415	0.67	0.549476874	66	402
8.937	0.226	12	0	0	0	266	9.23	7.394	0.67	1.198970004	66	403
5.203	-0.025	0	0	0	0	0	24.06	2.727	1	0.651210373	66	404
3.736	0	0	0	0	0	0	0	5.656	0.83	4.391659757	65	406
10.118	-0.879	0	0	0	0	0	0	4.756	0.5	3.29578694	66	407
12.499	0	0	0	0	0	0	0	5.525	0.5	2.272711143	66	408
2.824	-0.851	0	0	0	0	0	17.07	2.823	1	0.590124166	66	410
1.738	0	2	1	0	0	0	20.23	2.461	1	1.216190923	66	411
6.338	0.328	3	0	0	28	0	94.88	4.207	0.17	3.513350799	65	412
7.35	-0.949	0	0	0	12	0	44.76	2.063	0.67	-0.09047421	66	413
2.535	0	0	0	2	0	0	3.24	0.817	1	1.734173755	66	414
2.124	0	1	0	0	0	0	0	3.74	0.83	2.904982199	66	416
3.175	-0.118	8	0	0	3	0	26.28	4.091	0.67	4.576570032	65	417
6.147	-0.3	0	0	0	6	0	54.37	3.879	0.33	3.73	65	418
2.541	0	2	0	0	0	0	20.23	2.778	1	0.467772625	66	419
1.949	-1	2	0	0	0	0	0	4.494	0.83	3.748188027	65	421
4.393	0	6	0	0	14	0	55.05	4.296	0.5	3.304812653	65	422
2.151	0	0	0	0	0	0	0	4.128	0.83	3.34	65	423
3.468	-0.817	4	0	0	0	0	47.58	3.133	0.83	1.250868735	66	425
4.199	-0.904	0	0	0	0	0	62.73	2.59	0.5	0.55697721	66	426
5.938	2	4	1	0	348	0	203.43	0.056	0.33	-0.030240374	66	427
1.987	0	2	1	0	12	0	66.05	1.701	0.67	1.033695136	66	429
2.753	-0.662	2	0	0	0	0	0	4.947	0.83	2.63	66	430
2.753	-0.662	2	0	0	0	0	0	4.947	0.83	3.579783597	65	431
2.157	-0.797	3	1	0	0	0	20.23	3.745	0.83	1.019436272	66	432
3.026	-0.194	1	0	0	0	0	9.23	3.745	0.83	2.929710706	66	434
2.941	0	0	0	0	0	0	20.23	2.502	1	0.891708849	66	435
1.803	-1	1	0	0	0	0	9.23	2.928	1	2.313797176	66	436
1.572	-1	2	0	0	0	0	52.04	2.024	0.83	0.269895448	66	437
1.35	-0.855	0	0	0	0	0	20.23	2.794	1	1.476899168	66	438
1.579	0.361	0	0	0	0	0	0	5.003	0.83	2.73	66	439
2.743	-0.797	0	0	0	0	0	0	4.482	0.67	4.049218023	65	441
4.331	0	2	0	0	0	0	30.33	3.419	0.67	1.071914353	66	442
1.987	0	2	1	0	14	0	66.05	1.701	0.67	1.259937692	66	444
3.175	-1	1	0	0	2	0	38.33	1.818	1	0.298331554	66	446
3.99	0	1	1	0	0	0	20.23	5.109	0.83	3.975207961	65	447
1.757	-0.479	0	0	0	0	0	7.76	2.122	1	0.76	66	448
6.788	-0.264	2	0	0	6	0	40.58	3.213	0.17	3.005771403	66	450
4.645	0.66	3	0	0	0	0	20.23	5.853	0.67	3.95	65	451
12.108	1.432	0	0	0	108	0	103.77	1.909	0.33	0.093261199	66	453
6.744	0	0	0	0	0	24	0	4.203	0.67	2.40449193	66	454
18.889	2.096	0	0	0	78	0	78.9	6.627	0.17	0.021030533	66	456
3.911	-0.364	6	1	0	3	0	29.46	3.842	0.83	1.669935277	66	457
12.689	1.062	0	0	0	24	0	52.6	5	0.33	0.875046384	66	459
2.141	0	0	0	0	0	0	0	4.837	0.83	2.708112159	66	460
5.447	-0.32	2	0	0	28	0	44.76	1.599	0.5	0.134564814	66	461
5.067	-0.203	2	0	0	52	0	61.83	1.54	0.33	0.475748954	66	462
2.495	-0.862	1	0	0	6	0	27.69	1.212	0.83	1.38653619	66	464
36.255	2.124	0	0	0	0	0	41.13	8.662	0.5	1.477121255	66	465
12.919	0	0	0	0	0	11	0	4.756	0.5	2.08440568	66	466
1.917	-1	0	0	0	0	0	0	4.135	0.83	3.12	66	469
5.469	-1	0	0	0	0	0	0	5.004	0.67	3.29	66	470
5.104	0	0	0	0	0	0	0	6.437	0.67	1.866753671	66	471
2.482	-0.479	0	0	0	0	0	7.76	1.586	1	0.28	66	472
2.78	0	0	0	0	3	0	52.9	0.962	0.83	0.291377393	66	474
5.355	-1	0	0	0	0	0	0	3.743	0.83	3.900507605	65	475
5.212	1.118	5	0	0	28	0	104.02	3.14	0.17	1.534608848	66	476
1.987	0	2	1	0	12	0	66.05	1.701	0.67	0.859180037	66	478
4.343	-0.482	1	1	0	0	0	20.23	3.921	0.67	2.546245695	66	479
2.64	-0.583	0	0	0	0	0	0	4.411	0.83	2.824125834	66	481
3.01	0	4	0	0	0	0	9.23	3.617	0.83	2.775124796	66	482
3.095	0	0	0	0	0	0	0	4.917	0.83	2.859138297	66	483
11.095	2.393	6	0	0	76	0	141.78	3.245	0.17	0.618771869	66	484
2.444	0	3	0	0	0	0	0	4.366	0.83	3.681241237	65	486
5.535	0	0	0	0	12	0	36.92	3.865	0.33	4.024178898	65	487
3.194	-0.608	3	0	0	0	0	0	5.472	0.83	4.33	65	488
3.368	-0.008	2	2	0	28	0	74.6	3.486	0.5	-0.196288981	66	489
3.638	-0.961	1	0	0	12	0	44.76	2.014	0.67	2.76	66	490
3.161	0	0	0	0	0	0	12.47	1.001	1	0.204824587	66	491
3.153	0.933	2	1	0	14	0	67.26	2.968	0.5	0.968494595	66	492
2.362	0	1	1	0	2	0	49.33	1.466	1	-0.247802676	66	494
2.269	-0.653	2	0	0	2	0	64.11	0.969	0.67	0.192380377	66	495
3.751	0	0	0	0	0	0	0	2.957	1	1.632092284	66	497
7.639	0	0	0	0	0	0	0	5.396	0.67	3.18	66	498
5.01	0.954	0	0	0	4	0	37.38	4.245	0.5	3.15808265	66	500
4.075	0	2	2	0	12	0	40.46	3.956	0.67	1.591064607	66	501
3.806	0	0	0	0	0	0	0	5.396	0.67	3.252241336	66	502
5.583	1.318	0	0	0	0	0	0	7.889	0.67	2.032528302	66	504
8.331	-0.044	10	0	0	0	241	0	8.411	0.67	0.667226876	66	505
9.484	-0.561	0	0	0	12	0	44.76	3.234	0.33	0.471025143	66	506
13.402	-0.058	0	0	0	12	0	44.76	4.025	0.33	1.277018405	66	507
3.704	0.513	0	0	0	5	0	34.14	4.111	0.67	3.085846379	66	508
6.866	0.184	0	0	0	6	0	63.84	1.845	0.5	2.870871245	66	510
4.586	0.868	5	1	0	30	0	99.32	3.019	0.33	1.07	66	514
6.334	-0.022	1	0	0	4	0	29.54	3.182	0.67	1.120573931	66	515
4.874	1.134	4	2	0	100	0	136.62	2.764	0.33	0.84	66	516
13.196	3.061	6	0	0	292	0	259.14	3.905	0	0.960346954	66	517
1.014	0	0	0	0	0	0	0	2.964	1	2.050514963	66	518
2.753	-0.727	2	0	0	0	0	0	4.947	0.83	3.72	65	519
3.194	-0.595	3	0	0	0	0	0	5.472	0.83	4.05	65	520
3.819	-0.871	5	0	0	3	0	18.46	3.028	0.83	3.5	65	521
8.1	0	0	0	0	0	0	0	5.115	0.67	3.32	65	523
4.104	-0.692	5	0	0	0	0	0	6.232	0.67	4.85	65	524
2.902	-1	4	0	0	2	0	45.82	3.695	0.83	2.717565232	66	525
4.947	0.208	4	0	0	14	0	57.26	4.03	0.33	1.892148249	66	526
2.796	-0.805	4	0	0	0	0	0	5.566	0.83	3.33	65	528
3.611	-1	0	0	0	0	0	0	5.004	0.83	3.5	65	530
7.591	1.373	9	0	0	50	0	104.73	3.305	0.17	1.916097518	66	531
8.033	0	0	0	0	0	0	20.23	2.894	0.83	2.51	66	532
4.772	0.941	7	3	0	103	0	139.78	1.274	0.33	0.58	66	533
5.965	-0.754	0	0	1	0	0	22	3.247	0.67	2.217483944	66	535
16.028	1.741	0	0	0	24	0	52.6	6.238	0.33	0.857332496	66	536
29.268	1.801	0	0	0	10	0	46.53	7.378	0.5	1.270789622	66	537
8.088	2	3	0	0	12	0	44.76	6.73	0.33	1.454639126	66	538
11.007	-0.797	0	0	0	0	0	20.23	3.739	0.67	2.73	66	539
4.171	-0.424	6	0	0	0	0	9.23	4.972	0.67	4.14	65	540
5.885	-0.584	1	0	1	0	0	20.31	3.092	0.67	2.267221803	66	541
9.796	1.201	2	0	0	12	0	44.76	5.65	0.33	2.626798725	66	544
3.175	-0.114	8	0	0	3	0	26.28	4.091	0.67	3.5	65	545
4.104	-0.532	5	0	0	0	0	0	6.232	0.67	4.38	65	546
3.645	-0.56	4	0	0	0	0	0	5.989	0.83	4.56	65	547
4.104	-0.559	5	0	0	0	0	0	6.232	0.67	4.28	65	549
4.597	0	0	0	0	0	0	9.23	3.9	0.67	2.690500572	66	550
3.645	-0.695	4	0	0	0	0	0	5.989	0.83	4.39	65	551
2.37	-0.138	6	0	0	3	0	26.28	3.05	0.83	2.389953313	66	553
2.753	-0.788	2	0	0	0	0	0	4.947	0.83	3.86	65	554
2.753	-0.78	2	0	0	0	0	0	4.947	0.83	3.11	66	555
4.57	-0.337	6	0	0	0	0	0	6.47	0.67	5.693830365	65	556
6.515	-0.811	4	0	0	0	58	9.23	5.593	0.67	4.360563573	65	558
3.645	-0.587	4	0	0	0	0	0	5.989	0.83	4.53	65	559
4.104	-0.463	5	0	0	0	0	0	6.232	0.67	4.02	65	561
3.645	-0.611	4	0	0	0	0	0	5.989	0.83	4.17	65	562
2.766	-0.116	7	0	0	3	0	26.28	3.574	0.83	2.894771968	66	563
4.122	-1	5	0	0	0	22	0	5.742	0.67	3.98	65	564
8.648	2	4	0	0	68	0	123.87	3.721	0.17	0.828552547	66	565
3.645	-0.473	4	0	0	0	0	0	5.989	0.83	4.26	65	567
3.645	-0.505	4	0	0	0	0	0	5.989	0.83	4.46	65	568
3.645	-0.458	4	0	0	0	0	0	5.989	0.83	4.85	65	569
11.032	0.76	1	0	0	6	0	54.37	5.604	0.33	0.52	66	570
3.01	0	4	0	0	0	0	9.23	3.617	0.83	2.525584639	66	571
2.074	0	0	0	0	0	0	0	4.431	0.83	3.65	65	572
3.261	-0.504	4	0	0	0	0	9.23	4.466	0.83	3.968482949	65	575
3.712	-0.384	5	0	0	0	0	9.23	4.723	0.83	3.644612342	65	576
3.01	0	4	0	0	0	0	9.23	3.617	0.83	2.963787827	66	577
4.104	-0.504	5	0	0	0	0	0	6.232	0.67	4.81	65	579
4.104	-0.571	5	0	0	0	0	0	6.232	0.67	4.68	65	581
3.176	-0.812	0	2	0	24	0	74.6	1.046	0.67	-0.159379381	66	582
3.712	-0.466	5	0	0	0	0	9.23	4.723	0.83	3.79	65	583
2.879	0	1	0	0	3	0	40.46	1.629	1	0.244806735	66	584
4.637	-0.296	7	0	0	0	0	9.23	5.215	0.67	4.21	65	586
4.637	-0.29	7	0	0	0	0	9.23	5.215	0.67	4.08	65	587
4.104	-0.389	5	0	0	0	0	0	6.232	0.67	4.58	65	588
13.703	1.858	2	0	0	6	0	27.69	6.865	0.5	1.547235564	66	589
14.766	0.291	0	0	0	0	0	20.23	4.989	0.5	1.507130895	66	590
4.171	-0.315	6	0	0	0	0	9.23	4.972	0.67	4.11	65	591
11.577	2.161	6	0	0	230	0	155.48	2.912	0.33	0.72934356	66	593
6.453	-0.928	0	0	0	0	0	0	5.668	0.67	3.34	65	594
7.38	2	3	0	0	14	0	59.32	4.832	0.33	3.174350597	66	596
3.175	-0.055	8	0	0	3	0	26.28	4.091	0.67	3.35	65	598
8.018	1.287	6	0	0	2	0	121.36	2.998	0.33	1.578372138	66	599
1.989	-0.525	2	0	0	0	0	13.14	3.93	0.83	3.01	66	600
2.76	-0.413	4	0	0	0	0	13.14	4.972	0.67	3.41	65	601
5.405	0.512	1	0	0	0	0	46.92	3.451	0.33	1.130333768	66	603
4.979	0.385	6	0	0	93	0	160.78	1.004	0.33	-0.397940009	66	604
4.422	0	0	0	0	0	0	0	3.766	0.83	3.29	66	605
3.611	-1	0	0	0	0	0	0	5.004	0.83	3.37	65	606
4.339	-0.997	2	0	0	2	0	18.46	2.808	0.83	2.03	66	607
5.462	-0.38	1	0	0	10	0	49.69	1.941	0.83	0.63	66	608
2.931	0	0	0	0	0	0	0	5.165	0.83	1.7729094	66	612
2.91	-1	0	0	0	0	0	0	4.135	0.83	3.159185495	66	613
10.015	-0.925	0	0	0	0	0	3.24	3.467	0.67	1.198970004	66	614
3.372	-0.857	5	0	0	2	0	45.82	3.999	0.83	3.254559452	66	616
1.596	0	0	0	0	0	0	9.23	1.209	1	0.18	66	617
2.202	0	0	0	0	0	0	45.75	1.708	1	-0.034827666	66	618
3.86	0.404	2	1	0	0	0	50.94	4.396	0.5	3.535814867	65	619
6.444	0	0	0	1	6	0	35.53	2.801	0.67	0.996304124	66	620
12.347	-0.372	0	0	0	0	0	64.4	4.007	0.33	1.204119983	66	622
4.074	-0.755	2	0	0	2	0	38.33	2.378	1	2.158362492	66	625
8.669	2.092	4	0	0	14	0	71.35	4.81	0.17	2.301029996	66	626
5.976	2.204	2	1	1	4	0	37.3	6.713	0.5	4.601777608	65	627
6.421	0.83	4	0	0	29	0	57.65	3.332	0.33	1.531478917	66	628
4.82	0	1	0	0	0	0	50.94	4.013	0.33	1.995635195	66	630
3.464	-1	0	0	0	16	0	36.92	0.981	0.83	1.041392685	66	631
3.494	0	1	0	0	0	0	37.81	2.96	1	2.447158031	66	632
8.18	1.684	3	0	0	54	0	92.13	3.107	0.17	2.765668555	66	633
6.122	0.653	0	0	0	5	0	49.41	4.761	0.33	1.84509804	66	635
5.055	1.266	1	0	0	0	0	54.5	4.395	0.33	2.204119983	66	636
3.669	-0.473	0	0	0	6	0	35.53	3.115	0.67	3.440121603	65	637
7.943	1.243	5	0	0	45	0	76.66	3.331	0.17	3.320354033	65	638
6.644	1.051	0	0	0	28	0	57.65	3.026	0.33	2.462397998	66	639
5.726	0.078	0	0	0	2	0	21.7	3.286	0.67	1.897627091	66	640
2.154	0	2	0	0	0	0	23.79	2.956	1	2	66	642
6.676	1.683	3	0	0	54	0	79.77	2.725	0.33	2.531478917	66	643
5.449	0.473	4	0	0	0	0	84.7	2.649	0.5	2.506505032	66	644
4.175	0	0	0	0	2	0	78.99	2.407	0.5	2.456366033	66	645
2.618	0	1	0	0	0	0	37.81	3.04	0.83	2.59439255	66	647
7.439	1.148	4	0	0	29	0	68.55	3.367	0.17	0.875061263	66	648
3.574	0.319	5	0	0	0	0	22.12	4.296	0.67	3.702430536	65	650
6.776	0.754	3	0	0	20	0	66.12	4.341	0.17	2.245512668	66	654
7.175	0.851	4	0	0	35	0	62.58	3.123	0.17	0.380211242	66	655
4.862	2	3	0	0	30	0	67.87	3.261	0.17	3.477121255	65	657
15.553	3.021	0	0	0	0	0	9.23	10.989	0.5	2.86332286	66	659
3.495	0.733	2	0	0	0	0	43.24	4.396	0.33	1.84509804	66	660
7.264	2	1	0	0	45	0	74.94	4.08	0.17	3.204391332	66	661
3.942	1.243	5	0	0	0	0	65.6	4.847	0.33	1.939519253	66	662
5.947	0.668	3	0	0	32	0	76.66	2.087	0.33	2.195899652	66	663
7.566	0.448	0	0	0	12	0	67.43	2.369	0.33	1	66	666
3.899	0.555	1	0	0	30	0	77.24	2.857	0.33	1.041392685	66	667
5.734	1.153	2	0	0	42	0	65.37	3.898	0.17	1.380211242	66	670
6.181	0.856	1	0	0	28	0	57.12	3.071	0.33	2.342422681	66	671
4.074	0.631	4	0	0	14	0	98.48	2.585	0.33	0.176091259	66	672
1.949	-0.814	0	2	0	40	0	83.83	-0.059	0.67	-0.397940009	66	673
1.678	-0.704	2	0	0	0	0	38.67	1.446	0.83	1.984527313	66	674
2.642	-1.04	2	1	0	2	0	76.21	0.802	0.67	2	66	676
4.884	0.382	1	0	0	3	0	29.54	3.101	0.67	1.991226076	66	677
5.222	0.877	3	0	0	5	0	30.82	4.978	0.5	3.462397998	65	678
6.017	-0.112	2	0	0	5	0	46.17	3.719	0.5	2.06069784	66	679
2.803	-0.043	2	0	0	10	0	47.56	1.459	0.83	1.079181246	66	680
2.442	0	1	1	0	2	0	50.19	1.342	1	0	66	683
7.102	2.016	3	0	0	138	0	106.97	2.778	0.33	2.716003344	66	684
6.473	1.462	3	0	0	25	0	65.82	3.692	0.17	2.848804701	66	685
5.307	0.59	0	0	0	14	0	85.25	1.661	0.5	1.431363764	66	687
6.417	1.16	2	0	0	5	0	50.69	5.418	0.33	2.722633923	66	688
5.396	-0.434	4	0	0	32	0	52.6	3.648	0.33	3.410608543	65	689
5.608	0.322	0	0	0	19	0	53.72	2.805	0.33	2.86332286	66	691
5.073	0.187	2	0	0	4	0	44.12	3.886	0.33	2.914343157	66	692
6.444	0.328	4	0	0	78	0	155.04	1.96	0.33	1.879669206	66	693
4.111	-0.872	1	0	0	0	0	20.31	2.821	1	1.568201724	66	694
7.294	-0.914	0	0	1	0	0	20.31	2.566	0.83	2.612783857	66	695
4.33	-0.532	2	0	1	2	0	38.33	2.378	0.83	1.875061263	66	696
4.435	0.882	1	1	0	66	0	110.85	2.108	0.33	-0.522878745	66	697
3.683	-0.3	1	0	0	0	0	32.34	2.52	1	1.606381365	66	698
4.701	-1.066	0	0	1	0	0	20.31	1.579	1	1.857332496	66	700
3.549	-0.441	2	0	0	20	0	98.49	-0.258	0.67	-0.124938737	66	702
8.109	-0.685	0	0	1	0	0	20.31	3.012	0.5	3.146128036	66	703
4.292	-0.236	0	0	0	2	0	58.56	1.648	0.83	1.380211242	66	705
6.322	-0.916	0	0	1	12	0	71	-0.463	0.5	0.301029996	66	707
1.566	0	0	0	0	0	0	0	-2.136	1	0.301029996	66	709
2.581	0	1	0	0	10	0	66.48	1.554	0.67	1.322219295	66	710
7.893	-1.028	0	0	0	2	0	41.57	0.734	0.67	1.73239376	66	711
3.668	-1.058	0	0	0	0	0	35.01	2.073	0.83	2.217483944	66	712
3.712	0	2	0	0	49	0	61.83	1.669	0.5	2.158362492	66	713
8.423	-0.044	0	0	0	11	0	64.68	1.403	0.33	0	66	714
5.179	0.77	0	0	0	22	0	52.6	4.205	0.33	2.736396502	66	716
4.68	-0.349	2	0	0	52	0	73.51	1.602	0.5	1.850033258	66	717
2.386	-0.541	0	0	0	0	0	0	5.361	0.67	3.905107855	65	720
3.589	-0.74	0	0	0	4	0	54.86	1.798	0.83	0.69019608	66	721
5.241	0.485	2	0	0	0	0	27.96	4.899	0.67	3.264345507	66	722
2.991	0.424	0	0	2	5	0	81.72	1.317	0.67	1.431363764	66	723
5.292	0	3	0	0	28	0	103.67	3.81	0.33	3.290034611	66	724
6.334	-0.254	1	0	0	4	0	29.54	3.182	0.67	1.301029996	66	726
4.759	0.507	4	0	0	4	0	58.2	3.508	0.5	2.505149978	66	727
7.244	2.194	4	0	0	60	0	96.65	4.232	0.17	1.716837723	66	729
4.76	0.306	3	0	0	13	0	69.72	2.008	0.5	1.84509804	66	730
9.403	1.492	3	0	0	42	0	56.79	3.373	0.33	1.681241237	66	731
4.712	1.034	2	0	0	14	0	59.32	3.557	0.33	3.041392685	66	732
5.456	0	3	0	0	28	0	103.67	3.546	0.33	3.707570176	65	734
6.685	0.093	0	0	0	6	0	84.42	2.574	0.33	2.267171728	66	736
5.237	0.282	5	0	0	46	0	81.35	3.718	0.17	3.176091259	66	737
4.335	0	2	0	0	3	0	57.01	3.324	0.5	1.806179974	66	739
3.117	0.123	0	0	0	0	0	8.81	4.061	0.83	1.301029996	66	740
6.984	0	0	0	1	0	0	20.31	3.088	0.67	2.84509804	66	743
6.523	1.27	2	0	0	14	2	59.32	4.115	0.33	3.146128036	66	744
5.095	1.386	1	0	0	3	0	60.17	4.089	0.17	2.307496038	66	745
8.114	1.041	2	0	1	10	0	42.01	3.059	0.17	2.995635195	66	747
2.092	-1.209	0	0	0	24	0	68.28	-0.231	0.67	0.633468456	66	748
4.096	-0.812	2	1	0	8	0	59.42	2.234	0.83	-0.096910013	66	749
8.955	0.993	1	0	1	2	0	52.08	5.184	0.17	2.064457989	66	750
5.197	-0.649	3	0	0	6	0	27.69	3.052	0.33	2.826074803	66	753
3.37	-0.685	0	0	0	0	0	0	5.469	0.67	4.280431016	65	754
6.021	0.354	1	0	0	27	0	55.84	1.907	0.67	0.84509804	66	755
9.305	1.595	0	0	0	25	0	60.44	5.632	0.17	2.380211242	66	756
4.41	-1	0	0	0	0	0	0	4.092	0.83	2.562794895	66	757
2.812	-0.698	0	0	0	4	0	54.86	1.651	0.83	0.77815125	66	758
10.988	-0.026	0	0	3	28	0	83.8	0.517	0.33	0.799340549	66	760
4.12	0.521	2	0	0	0	0	46.01	3.62	0.67	2.053078443	66	761
4.805	0.726	2	0	0	2	0	49.17	4.168	0.33	2.064457989	66	762
2.169	-0.162	0	0	0	0	0	12.53	4.452	0.67	3.822008446	65	763
4.095	-0.237	1	0	0	0	0	20.31	3.614	0.67	2.465382851	66	764
5.702	0.544	3	0	0	20	0	67.43	3.083	0.33	2.786751422	66	766
1.731	-1.042	0	0	0	0	0	102.74	1.22	0.5	0	66	769
4.754	-0.038	2	0	0	0	0	30.71	4.596	0.67	1.973127854	66	770
5.197	0.453	2	0	0	6	0	38.33	4.179	0.5	2	66	771
5.582	1.094	3	0	0	58	0	70.79	3.474	0.17	0.69019608	66	772
7.652	1.442	2	0	0	14	15	59.32	4.794	0.33	3.079181246	66	773
5.261	0	0	0	0	0	0	3.24	4.48	0.67	2.204119983	66	774
7.02	0.473	4	0	0	5	0	47.36	3.373	0.33	2.59439255	66	777
6.575	1.81	2	0	0	14	0	59.32	4.217	0.33	3.290034611	66	778
4.871	0	1	0	1	0	0	35.91	2.958	0.5	2.706717782	66	780
3.957	-0.662	3	1	0	8	0	85.44	1.297	0.67	1.7930916	66	781
3.636	-0.694	2	1	0	8	0	46.53	2.378	1	0.477121255	66	782
3.723	-0.957	3	0	0	0	0	29.1	3.076	0.83	2.045322979	66	783
6.023	0.84	1	0	0	12	0	46.61	3.645	0.33	1.755874856	66	784
13.891	3.036	0	0	0	891	0	170.06	1.183	0.33	1.838849091	66	785
6.144	0.785	3	0	0	29	0	57.65	3.41	0.33	1.230448921	66	787
5.126	-0.086	0	0	1	0	0	62.73	2.893	0.5	1.929418926	66	788
3.694	0	5	0	0	14	0	81.07	2.989	0.67	3.461798558	65	790
3.592	0.285	2	0	0	0	0	51.56	5.071	0.5	2.394451681	66	791
8.74	0.241	1	0	1	32	0	64.63	1.568	0.33	2.944482672	66	792
6.211	0.849	1	0	0	90	0	149.47	1.667	0.33	0	66	793
2.825	-0.685	0	0	0	0	0	0	5.124	0.67	3.963450678	65	794
4.585	0	1	0	0	0	0	50.94	3.77	0.5	1.643452676	66	795
0.803	-1	0	0	0	0	0	0	3.267	0.83	2.412010537	66	796
13.258	-0.318	0	0	3	0	0	17.07	3.322	0.33	3.484299839	65	797
3.109	0	0	0	0	0	0	0	2.226	1	0.564880126	66	799
6.133	0.845	1	0	0	90	0	149.47	1.205	0.33	-0.096910013	66	801
5.721	0.989	4	0	0	2	0	26.3	5.867	0.5	3.477121255	65	802
6.192	0.847	5	0	0	28	0	116.56	4.477	0.17	3.010723865	66	803
4.038	0.173	0	1	0	16	0	91.65	1.74	0.5	0.204119983	66	804
3.018	-0.21	1	0	0	3	0	29.54	2.677	1	1.602059991	66	805
7.111	0.845	2	0	0	56	0	132.4	1.908	0.33	0.113943352	66	806
8.191	1.288	2	0	1	66	0	68.31	2.254	0.33	1.954242509	66	808
7.427	1.186	0	0	0	148	0	145.81	1.766	0.33	0.204119983	66	809
5.573	0.59	7	0	0	4	0	58.2	3.989	0.5	2.806179974	66	810
5.505	1.212	4	0	0	4	0	51.22	4.24	0.33	3.105850674	66	811
4.954	-0.685	0	0	1	0	0	62.73	2.59	0.5	1.51851394	66	812
1.777	0.121	0	0	0	5	0	34.14	2.892	1	2	66	815
4.173	0.733	4	0	0	0	0	30.71	5.385	0.5	2.397940009	66	816
6.668	0	3	0	0	31	0	56.79	1.867	0.67	2.51851394	66	817
2.109	-0.856	1	1	0	0	0	20.23	3.127	0.83	1.336459734	66	820
3.632	0.4	1	0	0	0	0	50.94	3.77	0.5	1.447158031	66	822
3.425	-1	2	1	0	8	0	46.53	2.086	1	0	66	823
5.696	0.991	3	0	0	16	0	40.58	3.575	0.33	3.139564266	66	826
5.573	0.294	3	1	0	29	0	68.65	3.175	0.17	0.939519253	66	827
4.272	0.764	0	0	0	3	0	38.33	3.135	0.67	1.439332694	66	829
9.802	0.721	0	0	1	14	0	55.4	2.445	0.33	0.322219295	66	831
2.642	-1	4	0	0	2	0	71.84	2.57	0.67	1.875061263	66	832
5.944	0.483	2	0	0	0	0	39.41	3.774	0.33	2.59439255	66	833
4.157	-0.798	4	1	0	8	0	46.53	2.914	1	1.380211242	66	834
1.538	0	1	1	0	0	0	20.23	2.193	1	1.18	66	835
3.677	-0.871	6	1	0	3	0	29.46	3.028	0.83	2.040008636	66	836
1.31	0	1	1	0	0	0	20.23	1.859	1	1.03	66	838
2.728	0	4	1	0	3	0	29.46	2.433	1	1.922076385	66	840
1.61	0	0	1	0	2	0	37.3	1.7	1	1	66	842
2.663	0	3	1	0	0	4	44.02	2.646	1	0.835	66	843
4.521	0.315	0	1	0	37	0	100.88	1.387	0.33	-1	66	844
4.367	-0.731	4	1	0	8	0	46.53	3.195	0.83	1.763427994	66	848
4.797	-0.292	2	0	0	2	0	53.93	1.508	0.67	0	66	849
1.061	0	0	0	0	0	0	12.89	1.501	1	0.707570176	66	850
1.509	-0.253	0	0	0	0	0	12.89	3.051	0.83	2.4	66	851
