# Supplementary material for: CPANNatNIC software for counter-propagation neural network to assist in read-across
Source: J Cheminform. 2017 May 22;9:30. doi: 10.1186/s13321-017-0218-y (PMC5440416; doi:10.1186/s13321-017-0218-y)
Supplement: Supplementary file 12 — Additional file 12. Internal test set input file used for the modelling of bio-concentration factor. [file 13321_2017_218_MOESM12_ESM.txt]

internal validation set
153	11
PHI	Eig12_AEA(ri)	C-026	O-057	NssS	T(O..O)	T(Br..Br)	TPSA(NO)	MLOGP	LLS_01	logBCF
1	1	1	1	1	1	1	1	1	1	0
1.782	0.714	0	0	0	0	0	0	5.551	0.83	2.730815793	66	4
2.309	0.82	0	0	0	0	0	0	5.92	0.83	2.8	66	7
2.883	0	5	1	0	0	0	20.23	3.617	0.83	2.006456782	66	14
3.618	-0.975	2	0	0	7	0	38.33	1.68	1	0.977121255	66	19
1.349	0	0	0	0	0	0	52.04	-1.434	0.67	-0.198970004	66	21
3.88	0.373	4	0	0	0	0	24.06	4.339	0.67	3.132805492	66	31
3.628	0	0	0	0	0	6	0	2.419	1	1.218513598	66	35
1.54	0	0	1	0	2	0	37.3	0.996	1	0.09552075	66	39
2.622	0	0	0	0	0	0	0	2.957	1	1.901493272	66	42
19.753	1.111	0	0	0	90	0	72.45	2.437	0.33	0.58169667	66	50
3.791	0	0	0	0	0	0	0	2.604	1	1.029866178	66	56
5.391	0	6	2	0	10	40	40.46	5.255	0.67	2.479430278	66	59
2.134	0.126	1	0	0	5	0	34.14	3.416	0.83	2.421191184	66	67
7.782	0.441	0	0	0	24	0	52.6	3.618	0.5	2.229122459	66	73
5.241	1.759	5	1	0	0	0	69.67	4.572	0.17	0.751895342	66	78
2.216	0	3	0	0	0	0	0	4.063	0.83	2.954855549	66	84
5.473	-1	0	0	0	0	38	0	4.756	0.67	2.448538453	66	88
2.193	-1	2	0	0	6	0	80.39	0.644	0.67	0.102059991	66	92
4.019	-0.251	3	1	0	48	0	111.87	2.702	0.5	0.475541204	66	97
4.331	0	2	0	0	0	0	23.55	3.419	0.67	1.591339121	66	106
3.164	-0.447	4	0	0	0	0	52.04	3.586	0.67	2.289209967	66	114
2.109	-0.867	1	1	0	0	0	20.23	3.127	0.83	1.676850994	66	116
1.759	0	2	0	0	0	0	0	3.478	0.83	2.500034087	66	124
1.657	0	2	1	0	0	0	20.23	2.296	1	1.514456978	66	126
1.953	0	3	0	0	0	0	26.02	2.729	1	1.148227694	66	131
2.679	0	0	0	0	0	0	32.59	0.586	1	0.179059945	66	140
2.973	-0.311	1	1	0	0	0	20.23	3.921	0.83	2.510811571	66	144
2.007	0	1	1	0	0	0	20.23	2.813	1	1.752548373	66	151
2.53	-0.863	0	1	0	2	0	37.3	2.946	1	0.340740217	66	152
1.785	0	1	0	0	2	0	45.82	2.241	1	0.913005507	66	161
1.758	0	2	1	0	14	0	66.05	1.348	0.67	0.755828126	66	164
3.691	-0.287	4	0	0	0	0	52.04	3.842	0.67	2.407046885	66	172
3.439	-0.025	2	0	0	0	0	47.91	3.088	0.67	0.801029996	66	177
1.854	0	1	0	0	0	0	17.07	2.37	1	0.319807674	66	185
1.51	0	2	0	0	0	0	26.02	2.127	1	0.59901143	66	191
1.51	0	2	0	0	0	0	26.02	2.127	1	0.3095562	66	197
2.216	0	3	0	0	0	0	0	4.063	0.83	3.305707562	65	202
1.273	0	0	0	0	0	0	12.89	1.114	1	0.778753601	66	209
4.531	0	0	0	0	0	0	0	2.226	1	1.212866885	66	210
5.785	0	0	0	0	0	0	58.28	-0.917	0.67	0.110659215	66	219
4.788	0	2	0	0	0	0	20.23	5.149	0.67	3.767228223	65	226
3.726	0	0	0	0	24	0	80.92	-1.315	0.33	-0.036973082	66	227
3.653	-1	6	0	0	0	0	0	5.207	0.83	4.209571242	65	233
5.187	0.369	2	2	0	6	0	40.46	5.152	0.5	2.595067811	66	239
2.216	0	3	0	0	0	0	0	4.063	0.83	3.047214372	66	248
4.106	0	0	0	0	0	0	3.24	1.587	1	0.194583042	66	251
4.023	-0.955	0	0	0	0	0	62.73	2.273	0.5	1.108152199	66	257
7.517	0	0	0	0	0	0	0	4.375	0.67	3.181393166	66	262
3.218	0	1	1	0	0	0	20.23	4.177	0.83	3.198934344	66	269
5.992	2.01	6	2	0	360	0	190.33	0.941	0.17	-0.23	66	278
2.605	0	2	0	0	0	0	12.03	4.279	0.83	2.387736844	66	280
1.486	0	2	0	1	0	0	15.79	1.769	0.83	0.403089987	66	286
8.513	-0.598	0	0	1	28	0	52.6	0.618	0.33	0.340620619	66	293
6.419	-1	0	0	0	0	0	0	5.004	0.83	3.977500065	65	298
2.544	-1	2	0	0	0	0	0	4.513	0.83	3.176091259	66	303
4.834	-0.3	0	0	0	6	0	54.37	2.853	0.5	3.6	65	309
1.797	0	0	0	0	0	0	0	3.562	0.83	2.82	66	315
1.484	0	0	0	0	0	0	0	4.128	0.83	2.91	66	317
2.103	0	0	0	0	0	0	0	3.562	0.83	2.772011304	66	327
4.413	-0.025	0	0	0	0	0	24.72	3.026	0.83	0.09376036	66	328
4.785	0	0	0	0	16	0	36.92	-0.643	0.83	4.085252792	65	336
1.614	-1	0	0	0	0	0	0	3.958	0.83	2.71	66	342
3.658	0.126	0	0	0	12	0	43.37	3.393	0.67	0.874314606	66	350
3.166	0	5	0	0	0	0	0	4.926	0.83	3.932902171	65	351
2.341	0	1	0	0	2	0	45.82	2.574	1	1.15618752	66	356
1.688	0	0	0	0	0	0	3.24	1.195	1	0.36405077	66	364
2.412	0	4	0	0	0	0	26.02	3.314	0.83	2	66	367
4.564	0.126	0	0	1	30	0	57.53	1.02	0.33	0.547946562	66	376
1.751	-0.205	0	0	0	0	0	0	4.588	0.83	2.72	66	381
2.086	0	1	0	0	0	0	20.23	2.193	1	1.336285188	66	388
1.751	0	0	0	0	0	0	0	4.588	0.83	2.562382492	66	389
4.802	-0.955	0	0	1	0	0	62.73	2.273	0.5	0.309630167	66	399
8.37	0.943	2	0	0	12	0	44.76	5.208	0.33	2.68836787	66	405
2.427	0	0	0	0	0	0	52.04	1.044	0.83	-0.045757491	66	409
3.24	0	0	0	0	0	0	0	4.431	0.83	3.3	66	415
6.102	-0.455	1	1	0	0	0	20.23	4.833	0.67	2.282476298	66	420
7.672	0.901	2	1	0	14	0	46.53	5.762	0.5	2.118813822	66	424
2.054	-0.825	0	0	0	0	0	0	4.23	0.83	4.110674642	65	428
5.346	0.262	3	0	0	32	0	64.28	3.311	0.17	2.704875588	66	433
3.645	-0.508	4	0	0	0	0	0	5.989	0.83	4.390461164	65	440
2.16	0.467	0	0	0	5	0	34.14	3.729	0.83	1.569534012	66	443
18.689	0.168	0	0	0	0	0	0	6.918	0.67	-0.037860357	66	449
5.118	0	0	0	0	4	4	40.46	1.393	1	0.164562749	66	455
4.47	-0.454	1	0	0	2	0	38.33	2.391	0.83	0.458446051	66	463
4.223	0.159	1	1	0	0	0	20.23	4.515	0.83	3.118611243	66	473
1.989	-0.541	2	0	0	0	0	13.14	3.93	0.83	3.66	65	477
3.796	0.691	2	0	2	0	0	0	6.087	0.67	0.385057647	66	480
10.451	2.786	9	1	0	595	0	221.78	3.327	0.17	1.851419632	66	485
22.393	0.661	0	0	2	0	0	0	7.378	0.5	1.153212514	66	493
6.147	-0.241	0	0	1	6	0	35.53	2.248	0.67	1.513872491	66	499
2.866	-0.217	0	0	0	0	0	0	4.668	0.83	3.318506001	65	503
2.3	0	0	0	0	0	0	0	-1.139	1	0.18	66	509
2.322	0	0	0	0	0	0	17.07	3.834	0.83	2.440141253	66	511
13.005	2.846	10	1	0	2388	0	399.91	0.217	0.17	0.541392685	66	522
7.658	0	0	0	0	0	0	0	4.058	0.67	3.43	65	527
3.413	-0.803	0	0	2	0	0	36.68	2.244	0.83	1.8208387	66	529
3.911	-0.193	6	0	0	0	0	35.25	3.842	0.83	1.954242509	66	534
2.355	-0.827	0	0	0	0	0	0	4.111	0.83	3.806179974	65	542
2.37	-0.159	6	0	0	3	0	26.28	3.05	0.83	2.88	66	543
3.645	-0.611	4	0	0	0	0	0	5.989	0.83	4.066624645	65	548
3.645	-0.425	4	0	0	0	0	0	5.989	0.83	4.636578485	65	557
4.104	-0.406	5	0	0	0	0	0	6.232	0.67	4.63	65	560
5.384	0.362	0	0	0	0	0	23.79	4.801	0.67	3.64702938	65	566
2.76	-0.447	4	0	0	0	0	13.14	4.972	0.67	3.766711077	65	574
4.171	-0.483	6	0	0	0	0	9.23	4.972	0.67	4.337574989	65	578
4.104	-0.51	5	0	0	0	0	0	6.232	0.67	4.81	65	580
4.059	1.33	5	1	0	29	0	89.62	3.065	0.33	1.993326732	66	585
4.171	-0.443	6	0	0	0	0	9.23	4.972	0.67	4.24	65	592
2.76	-0.372	4	0	0	0	0	13.14	4.972	0.67	3.11	66	595
4.637	-0.223	7	0	0	0	0	9.23	5.215	0.67	3.95	65	602
1.224	-0.853	2	0	0	0	0	12.89	2.779	1	2.128056225	66	611
5.015	0.943	3	0	0	12	0	44.76	4.789	0.33	2.476447384	66	615
2.798	-0.621	3	1	1	12	0	59.3	1.599	0.67	1.556302501	66	623
8.492	2.093	2	0	0	68	0	85.62	4.092	0.17	2.730782276	66	624
3.541	0	0	0	0	44	0	109.69	-1.96	0.5	-0.301029996	66	629
5.983	0.299	2	0	0	0	0	39.94	4.281	0.33	1.552668216	66	634
5.28	1.532	4	0	0	14	0	58.4	4.344	0.33	2.505149978	66	641
4.404	0.572	0	0	0	0	0	35.01	4.859	0.5	2.844477176	66	646
51.186	2.692	0	0	0	70	0	78.9	10.67	0.17	2.536558443	66	649
3.204	-0.6	0	0	1	4	0	39.07	2.573	0.83	1.748188027	66	658
5.316	1.019	3	0	0	5	0	51.22	4.13	0.33	2.763427994	66	665
5.761	0.494	2	0	0	3	0	55.32	3.298	0.17	1.853698212	66	669
6.387	1.051	1	0	0	16	0	59.92	2.898	0.5	1.681241237	66	675
6.324	0.768	1	0	0	18	0	58.64	4.241	0.33	1.041392685	66	681
4.853	0	0	0	0	0	0	29.1	2.968	0.83	1.991226076	66	686
6.338	0.328	3	0	0	28	0	94.88	4.207	0.17	3.196452542	66	690
6.578	0.072	2	0	1	6	0	47.56	3.747	0.17	2.041392685	66	701
8.589	0.384	1	0	0	4	0	29.54	3.913	0.5	0.380211242	66	708
3.954	0.099	1	0	0	0	0	46.92	2.897	0.67	1.447158031	66	715
9.41	-1.089	0	0	2	2	0	18.46	1.321	0.67	2.683947131	66	718
3.656	-0.46	0	0	0	0	0	58.12	1.242	0.67	0.414973348	66	725
4.907	0.276	4	0	0	14	0	57.26	3.947	0.33	2.818225894	66	733
5.573	0.489	5	0	0	26	0	64.28	4.121	0.17	3.214048679	66	738
3.905	0	0	0	0	4	0	60.13	2.288	0.67	0.84509804	66	741
4.555	0	2	0	0	3	0	60.17	3.407	0.33	1.322219295	66	746
4.502	0.072	1	0	0	6	0	55.24	2.186	0.5	1.545307116	66	752
3.968	-0.577	0	0	0	0	0	62.73	2.893	0.5	0.84509804	66	759
2.765	-0.445	1	0	0	2	0	38.33	2.222	1	1.643452676	66	765
5.446	0.873	2	0	0	0	0	32.34	4	0.5	2.354108439	66	768
8	1.917	0	0	0	0	0	48.78	5.862	0.33	4.542825427	65	775
6.409	1.295	3	0	0	14	0	59.32	4.279	0.33	2.704150517	66	779
6.238	0.682	4	0	0	81	0	118.29	2.826	0.33	0.77815125	66	786
5.516	-0.1	1	0	1	2	0	40.62	2.852	0.33	1.86923172	66	789
5.423	0.712	1	0	1	4	0	49.41	3.033	0.33	3.041392685	66	798
6.738	0.503	3	0	0	37	0	56.79	2.367	0.5	2.33243846	66	800
6.025	1.11	2	0	0	28	0	73.59	2.601	0.33	1.848189117	66	807
2.609	-0.584	2	1	0	2	0	50.19	2.758	1	-0.096910013	66	814
6.09	0.721	0	0	0	14	0	55.4	2.736	0.5	1.505149978	66	818
8.537	-0.631	0	0	2	2	0	26.3	2.681	0.67	2.342422681	66	825
5.893	-0.47	0	0	2	10	0	46.61	0.64	0.5	0.505149978	66	830
3.198	-1	5	1	0	3	0	29.46	2.736	1	2.170126026	66	839
2.043	0	1	1	0	2	0	37.3	2.302	1	1	66	841
9.421	0.389	1	0	0	6	0	54.37	5.145	0.33	2.017033339	66	845
