# Supplementary material for: CPANNatNIC software for counter-propagation neural network to assist in read-across
Source: J Cheminform. 2017 May 22;9:30. doi: 10.1186/s13321-017-0218-y (PMC5440416; doi:10.1186/s13321-017-0218-y)
Supplement: Supplementary file 13 — Additional file 13. External/blind set input file used for the modelling of bio-concentration factor. [file 13321_2017_218_MOESM13_ESM.txt]

blind set
78	11
PHI	Eig12_AEA(ri)	C-026	O-057	NssS	T(O..O)	T(Br..Br)	TPSA(NO)	MLOGP	LLS_01	logBCF
1	1	1	1	1	1	1	1	1	1	0
1.53	0	0	0	0	0	0	17.07	-0.317	1	0.102059991	66	25
2.297	0	0	0	0	0	0	0	2.783	1	1.6229641	66	43
3.588	0	0	0	0	0	0	0	2.226	1	0.532545706	66	53
3.34	0	4	1	0	102	0	154.99	0.481	0.33	0.9	66	69
2.233	-0.278	2	0	0	6	0	80.39	1.436	0.67	0.78	66	74
5.542	0	0	0	0	0	0	0	3.659	0.83	3.808942598	65	86
2.109	-0.855	1	0	0	0	0	26.02	3.127	0.83	1.469996557	66	104
1.687	0	0	0	0	0	0	47.58	1.404	1	0.400977087	66	107
1.392	-1	0	0	0	0	0	0	3.677	0.83	3.11	66	111
1.388	-1	3	0	0	2	0	71.6	1.281	0.67	0.23	66	121
2.872	-0.839	3	0	0	44	0	100.19	1.451	0.67	0.48	66	143
1.563	0	1	0	0	2	0	45.82	1.887	1	0.64	66	155
2.238	-1	2	0	0	28	0	91.64	1.886	0.67	0.77	66	159
5.788	0	0	0	0	0	0	3.24	2.242	0.83	0.51	66	178
6.849	0	0	0	0	18	0	63.93	-0.937	0.5	0.10	66	179
2.28	0	1	0	0	0	0	12.03	2.193	1	0.99	66	182
1.539	0	1	0	0	0	0	0	3.21	0.83	1.84	66	189
1.759	0	2	0	0	0	0	0	3.478	0.83	2.67	66	190
1.472	0	1	0	0	0	0	0	3.045	0.83	1.43	66	205
35.833	2.214	0	0	0	7	0	58.2	7.922	0.33	0.32	66	213
11	0	0	0	0	0	0	0	5.396	0.67	2.81	66	223
1.987	0	2	1	0	10	0	66.05	1.701	0.67	0.96	66	238
9.206	0.191	0	0	4	0	0	6.48	1.942	0.5	1.12	66	246
2.286	-1	1	1	0	28	0	83.12	1.635	0.67	0.35	66	254
1.472	0	0	0	0	3	0	18.46	-0.473	1	-0.27	66	261
11.298	-0.315	0	0	0	12	0	44.76	3.234	0.5	1.28	66	266
4.324	1.069	6	2	0	297	0	235.38	-1.539	0.33	0.31	66	270
3.331	0	2	1	0	14	0	46.53	3.181	0.83	2.09	66	274
2.28	0.806	0	0	0	0	0	12.89	4.684	0.83	2.03	66	296
4.503	-0.682	3	0	0	3	0	41.57	2.65	0.83	1.29	66	305
1.897	0	0	0	0	0	0	12.03	1.548	1	0.20	66	318
1.047	0	0	0	0	0	0	38.91	0.667	1	1.02	66	320
15	-0.414	0	0	0	0	0	0	6.437	0.67	1.65	66	332
1.953	0	3	1	0	0	0	20.23	2.729	1	1.32	66	339
2.467	-0.882	2	0	0	28	0	91.64	2.239	0.67	1.34	66	349
2.737	0	3	0	0	0	12	0	4.513	0.67	3.54	65	363
2.686	0	4	0	0	0	0	0	4.634	0.83	3.12	66	368
3.954	0	1	1	0	0	0	20.23	4.907	0.83	4.18	65	377
2.883	0	5	1	0	0	0	20.23	3.617	0.83	2.15	66	392
5.907	-0.499	0	0	2	32	0	62.58	-0.266	0.33	0.70	66	397
3.806	-0.726	1	0	0	2	0	38.33	2.11	1	0.68	66	445
4.84	0	0	0	0	0	0	0	4.52	0.67	3.32	65	452
2.185	-0.89	0	0	0	0	0	0	4.111	0.83	3.81	65	458
3.732	0	1	1	0	0	0	20.23	4.427	0.83	3.59	65	467
8.96	0.635	6	0	0	58	40	58.92	4.464	0.33	2.26	66	468
2.753	-0.662	2	0	0	0	0	0	4.947	0.83	3.53	65	496
2.541	0	2	0	0	0	0	20.23	2.778	1	0.39	66	512
3.194	-0.728	3	0	0	0	0	0	5.472	0.83	3.97	65	513
3.645	-0.708	4	0	0	0	0	0	5.989	0.83	4.71	65	552
13.325	3.208	10	0	0	1344	0	361.91	1.756	0.17	0.50	66	573
3.873	0	0	1	0	2	0	37.3	3.494	0.67	0.35	66	597
3.414	0	4	0	0	0	22	0	5.207	0.67	3.18	66	609
2.931	0	0	0	0	0	0	0	5.165	0.83	3.11	66	610
3.103	-0.864	3	1	0	2	0	76.21	1.119	0.67	-1.70	66	621
4.106	0.5	1	0	0	0	0	50.94	4.251	0.33	2.11	66	651
1.925	-1	0	0	0	0	0	46.01	0.778	0.83	2.07	66	652
4.512	0	4	1	0	7	0	49.33	3.438	0.67	2.20	66	653
5.525	0.673	3	0	0	32	0	76.66	2.087	0.33	2.22	66	664
7.803	1.533	0	0	0	28	0	69.48	4.096	0.17	2.63	66	668
3.092	0	3	1	0	0	0	44.02	2.938	0.83	1.46	66	682
6.493	0.964	5	0	0	50	0	53.99	2.633	0.5	2.72	66	699
6.233	0.463	3	0	1	28	0	53.6	1.655	0.33	2.26	66	704
7.004	0.712	1	0	0	19	0	44.76	3.265	0.17	4.15	65	706
4.217	0	0	0	1	10	0	55.4	-0.759	0.67	-1.52	66	719
5.164	0.247	2	0	0	0	0	27.05	3.139	0.67	1.81	66	728
6.025	1.533	0	0	0	0	0	30.71	5.523	0.5	3.88	65	735
6.222	1.274	2	0	0	14	0	59.32	3.907	0.33	2.55	66	742
5.416	-0.677	2	0	0	6	0	40.58	2.64	0.33	3.26	66	751
10.295	0.406	0	0	0	26	0	35.53	3.967	0.5	2.66	66	767
5.682	0.359	0	0	0	0	0	12.47	3.827	0.5	3.03	66	776
4.425	1.597	5	0	0	88	0	63.22	1.936	0.5	1.41	66	813
4.975	0.549	0	0	0	2	0	26.3	5.269	0.5	3.40	65	819
6.809	0.851	1	0	0	32	0	123.17	2.743	0.33	-0.89	66	821
3.686	-1	3	1	0	8	0	46.53	2.354	1	-0.50	66	824
5.636	0.381	0	0	1	0	0	34.89	4.754	0.33	1.68	66	828
3.198	-1	5	1	0	3	0	29.46	2.736	1	2.51	66	837
4.072	0.27	1	0	0	0	0	53.84	3.632	0.17	1.27	66	846
8.997	0.59	0	1	1	14	0	58.89	2.298	0.33	0.93	66	847
