# Supplementary material for: CPANNatNIC software for counter-propagation neural network to assist in read-across
Source: J Cheminform. 2017 May 22;9:30. doi: 10.1186/s13321-017-0218-y (PMC5440416; doi:10.1186/s13321-017-0218-y)
Supplement: Supplementary file 14 — Additional file 14. The resulting model for bio-concentration factor. [file 13321_2017_218_MOESM14_ESM.unw]

File contains model weights
           9           9          11           2           0           1
PHI Eig12_AEA(ri) C-026 O-057 NssS T(O..O) T(Br..Br) TPSA(NO) MLOGP LLS_01 logBCF 
   1.00000   1.00000   1.00000   1.00000   1.00000   1.00000   1.00000   1.00000   1.00000   1.00000   0.00000
   4.39279   0.02331   1.61003   0.19741   0.06311  12.61489   1.43851  37.78966   3.12301   0.69583
   3.41448   0.71234   1.89814   0.48296   0.30271  45.62955  15.52695  36.84634   1.67990   0.25048
  -0.87141  -0.03272  -0.73684  -0.40875  -0.20847  -0.26386  -0.09265  -0.37829  -2.08086   1.16298   0.20248  32.00000  32.00000  32.00000  32.00000  32.00000
  -0.67477  -0.03272  -0.84821  -0.40875  -0.20847  -0.26700  -0.09265  -0.58875  -1.05941   1.16367   0.43478  32.00000  32.00000  32.00000  32.00000  32.00000
  -0.56950  -0.11431  -0.84821  -0.40875  -0.20847  -0.27646  -0.09265  -0.94982  -0.52826   1.21436   1.06097  32.00000  32.00000  32.00000  32.00000  32.00000
  -0.58089  -1.26108  -0.61602  -0.40875  -0.20847  -0.27646  -0.09265  -0.53603  -0.18407   1.21436   1.54138  32.00000  32.00000  32.00000  32.00000  32.00000
  -0.62896  -1.24475  -0.80083  -0.40875  -0.20847  -0.27646  -0.09265  -0.98764   0.50182   0.53567   2.91104  32.00000  32.00000  32.00000  32.00000  32.00000
  -0.26279  -0.84859   1.17212  -0.40875  -0.20847  -0.27646  -0.09265  -1.02560   1.63298   0.53567   4.31918  32.00000  32.00000  32.00000  32.00000  32.00000
  -0.06801  -0.73505   1.84987  -0.40875  -0.20847  -0.27646  -0.09265  -1.02560   1.86789  -0.10310   4.66021  32.00000  32.00000  32.00000  32.00000  32.00000
   0.05984  -1.02622   1.52440  -0.40875  -0.20847  -0.27646   2.18130  -0.96250   1.47683  -0.10299   3.67434  32.00000  32.00000  32.00000  32.00000  32.00000
   1.24563   0.08668   4.90666  -0.40875  -0.20847  -0.27548  16.16241  -0.89996   2.84547  -0.10812   0.92672  32.00000  32.00000  32.00000  32.00000  32.00000
  -0.56037  -0.07237  -0.69785  -0.40875  -0.20847  -0.23758  -0.09265   0.25939  -0.94442   1.06129   0.47300  32.00000  32.00000  32.00000  32.00000  32.00000
  -0.73500  -0.01536  -0.37524  -0.40875  -0.20847  -0.26526  -0.09265  -0.60108  -0.48995   1.21436   0.89287  32.00000  32.00000  32.00000  32.00000  32.00000
   0.37306  -0.16925  -0.84821  -0.40875  -0.20847  -0.27646  -0.04258  -0.72288  -0.43411   1.21436   0.67064  32.00000  32.00000  32.00000  32.00000  32.00000
  -0.64290  -0.07333  -0.76397  -0.40875  -0.20847  -0.27646  -0.09265  -0.97666   0.22995   0.53567   2.50426  32.00000  32.00000  32.00000  32.00000  32.00000
  -0.18489  -1.18295  -0.84821  -0.40875  -0.20847  -0.27646  -0.09265  -1.02560   1.21165   0.05273   3.72828  32.00000  32.00000  32.00000  32.00000  32.00000
  -0.54061  -1.11443   0.20545  -0.40875  -0.20847  -0.27646  -0.04518  -0.93197   0.83879   0.48336   3.26512  32.00000  32.00000  32.00000  32.00000  32.00000
  -0.33688  -0.49451   1.41919  -0.40875  -0.20847  -0.27646  -0.09265  -0.76690   0.91510   0.43144   3.69103  32.00000  32.00000  32.00000  32.00000  32.00000
   0.00314  -0.49477   2.57562  -0.40875  -0.20847  -0.27646  -0.09264  -0.77510   1.17283  -0.10310   4.13351  32.00000  32.00000  32.00000  32.00000  32.00000
   2.70534  -0.51964  -0.44466  -0.40843  -0.20847  -0.06075   6.69005   0.00779   1.06401  -1.21497   1.04546  32.00000  32.00000  32.00000  32.00000  32.00000
  -0.22849  -0.57508  -0.02788  -0.40875  -0.20847  -0.25380  -0.09265  -0.10409  -0.28856   1.21436   1.71783  32.00000  32.00000  32.00000  32.00000  32.00000
  -0.67373  -0.03272   0.34886  -0.40875  -0.20847  -0.26555  -0.09265  -0.16079  -0.38980   1.15567   1.24995  32.00000  32.00000  32.00000  32.00000  32.00000
  -0.52327  -0.29196  -0.14112  -0.40875  -0.20847  -0.23703  -0.09265   0.07637   0.06260   0.45809   1.92997  32.00000  32.00000  32.00000  32.00000  32.00000
  -0.13127  -0.02479  -0.84821  -0.40875  -0.20847  -0.27646  -0.09265  -0.75234   0.76432  -0.10310   2.96787  32.00000  32.00000  32.00000  32.00000  32.00000
  -0.63005   0.08461  -0.81847  -0.40875  -0.20847  -0.27646  -0.09265  -1.00919   1.05504   0.53567   2.92522  32.00000  32.00000  32.00000  32.00000  32.00000
  -0.55078   0.04309   0.45195  -0.40875  -0.20847  -0.27646   0.09931  -0.89935   0.63552   0.44057   2.99979  32.00000  32.00000  32.00000  32.00000  32.00000
  -0.44219   0.03217   1.33546  -0.40875  -0.20847  -0.27646  -0.09265  -0.56531   0.28966   0.44310   2.72465  32.00000  32.00000  32.00000  32.00000  32.00000
  -0.27023  -1.01999   2.05634  -0.40875  -0.20847  -0.22592  -0.09264  -0.52539   0.10906   0.53566   3.38617  32.00000  32.00000  32.00000  32.00000  32.00000
  -0.19158   0.02852   3.01521  -0.40875  -0.20847  -0.16914  -0.09265  -0.03054   0.53155  -0.22550   3.37071  32.00000  32.00000  32.00000  32.00000  32.00000
  -0.61560  -0.02563   0.10444  -0.40875  -0.20847  -0.15867  -0.09265   0.62900  -0.96726   0.23584   0.73772  32.00000  32.00000  32.00000  32.00000  32.00000
  -0.41963  -1.29654  -0.36283  -0.40875  -0.20847  -0.18328  -0.09265   0.09888  -0.79081   0.53410   1.31492  32.00000  32.00000  32.00000  32.00000  32.00000
   0.18512  -0.36233  -0.33282  -0.40875  -0.20847  -0.18936  -0.09265  -0.15104  -0.02261   0.00048   1.71098  32.00000  32.00000  32.00000  32.00000  32.00000
   0.71399  -0.01502  -0.84821  -0.40875  -0.20847  -0.26938   0.26600  -0.74261  -0.01476   0.25752   2.15219  32.00000  32.00000  32.00000  32.00000  32.00000
   0.17248   0.74599  -0.84821  -0.40875  -0.20847  -0.27646  -0.09265  -1.02559   2.22905  -0.10310   2.33083  32.00000  32.00000  32.00000  32.00000  32.00000
   0.13813   0.12417   0.20542  -0.40874  -0.20847  -0.27646  -0.09264  -0.61468   1.32870  -0.10308   3.31306  32.00000  32.00000  32.00000  32.00000  32.00000
  -0.39315  -0.62002   1.13485   1.66181  -0.20847  -0.21486   0.00270  -0.19730   0.07609   0.63785   1.67055  32.00000  32.00000  32.00000  32.00000  32.00000
  -0.08657  -0.81269   2.56016   2.14796  -0.20847  -0.21153  -0.09265  -0.21790   0.44499   0.38568   2.11986  32.00000  32.00000  32.00000  32.00000  32.00000
  -0.32184  -1.10620   1.34927  -0.40875  -0.20847  -0.19990  -0.09265   0.44950   0.05863   0.30350   2.44799  32.00000  32.00000  32.00000  32.00000  32.00000
  -0.62572  -1.37188  -0.03371  -0.40875  -0.20847   0.16241  -0.09265   1.31393  -1.10082  -0.20040   0.31437  32.00000  32.00000  32.00000  32.00000  32.00000
   0.16138  -0.03272  -0.84821  -0.40875  -0.20847  -0.10796  -0.09265   0.30787  -1.68959   0.06313   0.01818  32.00000  32.00000  32.00000  32.00000  32.00000
   0.77849  -1.38002  -0.84821  -0.40875  -0.20847  -0.09112  -0.09265   0.37240  -0.93222  -0.37555   0.37263  32.00000  32.00000  32.00000  32.00000  32.00000
   1.57122  -1.16011  -0.84821  -0.40875  -0.20847  -0.23180  -0.09265  -0.58299   0.38209  -0.64969   2.45172  32.00000  32.00000  32.00000  32.00000  32.00000
   1.70885  -0.13324  -0.84821  -0.40875  -0.20847  -0.27646   0.00155  -1.02560   1.22548  -0.27970   2.75720  32.00000  32.00000  32.00000  32.00000  32.00000
  -0.33119  -0.67877  -0.32139   1.66179  -0.20847  -0.27646  -0.09264  -0.47657   0.44977   0.37131   2.32043  32.00000  32.00000  32.00000  32.00000  32.00000
  -0.71381  -0.00606   0.28660   1.66181  -0.20847  -0.27021  -0.07439  -0.36991  -0.33439   1.18832   1.10112  32.00000  32.00000  32.00000  32.00000  32.00000
  -0.53546  -0.62636   0.45735   1.66181  -0.20847   0.08308  -0.09265   1.09930  -0.94976  -0.13013   0.89686  32.00000  32.00000  32.00000  32.00000  32.00000
   0.12302   1.41084   2.06560   4.79291  -0.20847   1.94106  -0.09258   2.71833  -0.67017  -1.45542   0.70423  32.00000  32.00000  32.00000  32.00000  32.00000
  -0.44175  -0.04284  -0.56970  -0.40875  -0.20847   0.02414  -0.09265   1.58384  -1.90124  -0.44346  -0.02640  32.00000  32.00000  32.00000  32.00000  32.00000
   0.21785  -0.08957   0.35741  -0.40875  -0.20847   0.55396  -0.09265   0.74550  -0.78038  -0.68888   1.48011  32.00000  32.00000  32.00000  32.00000  32.00000
   0.51476   0.35259  -0.75154  -0.40875  -0.20847   0.00982  -0.09265   0.86517  -0.48379  -1.26585   1.64775  32.00000  32.00000  32.00000  32.00000  32.00000
   0.30474  -0.22523   0.00631  -0.40875  -0.20847  -0.16463  -0.09265   0.20314   0.33947  -1.29228   2.53169  32.00000  32.00000  32.00000  32.00000  32.00000
   0.16405   0.72365  -0.15202  -0.40875  -0.20847  -0.15458  -0.09265   0.25394   0.62105  -1.20016   1.99197  32.00000  32.00000  32.00000  32.00000  32.00000
   0.03533   1.00546  -0.49346  -0.40875  -0.20847  -0.22163  -0.09265  -0.14145   0.36949  -0.20852   2.24005  32.00000  32.00000  32.00000  32.00000  32.00000
  -0.66715  -0.24236  -0.35438   1.66181  -0.20847  -0.20448  -0.09265   0.06634  -0.79273   1.21436   0.59688  32.00000  32.00000  32.00000  32.00000  32.00000
  -0.32943  -0.27648   0.31670   3.73237  -0.20847   0.01641  -0.09265   0.35318   0.21306   0.25290   1.04207  32.00000  32.00000  32.00000  32.00000  32.00000
  -0.46652  -0.86076  -0.79468   3.91669  -0.20847   0.42444  -0.07389   1.24495  -1.28517  -0.16637  -0.00558  32.00000  32.00000  32.00000  32.00000  32.00000
   0.42247   0.83541  -0.39854  -0.04741  -0.20847   1.43082  -0.09265   2.56903  -1.37738  -1.25531  -0.18946  32.00000  32.00000  32.00000  32.00000  32.00000
   0.23568   0.12935   1.05784  -0.40875  -0.20847   0.48757  -0.09265   1.52966   0.29625  -1.65298   2.99204  32.00000  32.00000  32.00000  32.00000  32.00000
   0.38590   1.01060   1.06632  -0.40875  -0.20847   0.03797  -0.09265   0.59850   0.24866  -1.40259   2.34882  32.00000  32.00000  32.00000  32.00000  32.00000
   0.41699   1.52762  -0.13642  -0.40875  -0.20847   0.06780  -0.07708   0.50961   0.47319  -1.60568   2.38209  32.00000  32.00000  32.00000  32.00000  32.00000
   0.17825   1.14580   0.95620  -0.40875  -0.20847  -0.22130  -0.09265  -0.28596   1.30856  -0.65187   3.12937  32.00000  32.00000  32.00000  32.00000  32.00000
  -0.04668   0.71639   0.38901   1.66139  -0.20842   0.04256  -0.09264   0.66499   0.23447  -1.24108   1.81515  32.00000  32.00000  32.00000  32.00000  32.00000
   0.47940  -0.43319  -0.60086   1.64995  -0.19492  -0.25203  -0.09265  -0.22490   0.86634  -0.46175   2.83846  32.00000  32.00000  32.00000  32.00000  32.00000
  -0.03066   0.46017  -0.74203   1.67096  -0.19204   0.44593  -0.09257   1.63430  -0.85323  -1.14371  -0.35669  32.00000  32.00000  32.00000  32.00000  32.00000
   0.28617   0.52966   1.16695   3.65094   2.97524  -0.04112  -0.09224   0.10710   1.27652  -1.38634   0.81721  32.00000  32.00000  32.00000  32.00000  32.00000
  -0.03070   0.14946   1.20286   0.69038  -0.20847   1.93426  -0.09265   3.01585  -1.23152  -1.17931   0.40235  32.00000  32.00000  32.00000  32.00000  32.00000
   0.27858   1.28674   1.78577   0.28447  -0.20847   0.35201  -0.09265   1.87327   0.26313  -1.88529   1.89308  32.00000  32.00000  32.00000  32.00000  32.00000
   0.85297   1.79569   0.90693  -0.40875  -0.20847   0.70956  -0.09265   0.95157   0.03988  -1.89106   1.62778  32.00000  32.00000  32.00000  32.00000  32.00000
   0.66089   2.54555   0.13406  -0.14595  -0.20847   0.26134   0.05655   0.73533   0.65011  -1.72969   2.43162  32.00000  32.00000  32.00000  32.00000  32.00000
   1.75473   2.32573  -0.22613  -0.40875  -0.20847   0.01398  -0.09265   0.04116   1.80582  -1.35184   1.89736  32.00000  32.00000  32.00000  32.00000  32.00000
   2.47181   0.34089  -0.75884  -0.40875  -0.20847  -0.09107  -0.09265   0.29173   0.90840  -1.43457   1.01301  32.00000  32.00000  32.00000  32.00000  32.00000
   0.48969   2.90008   0.16596   1.58207   3.01388  -0.18101  -0.09265  -0.00739   2.02376  -0.78413   4.45069  32.00000  32.00000  32.00000  32.00000  32.00000
   0.46847  -0.51029  -0.71950  -0.40875   3.09499  -0.26116  -0.09265  -0.03763  -0.10542  -0.46868   2.19643  32.00000  32.00000  32.00000  32.00000  32.00000
   0.40168  -0.91970  -0.34724  -0.40875   3.09499  -0.15119  -0.09265  -0.07038  -1.03049   0.22279   1.44891  32.00000  32.00000  32.00000  32.00000  32.00000
   1.97448   3.77912   0.87762   0.24817  -0.20847  11.08306  -0.09265   4.68503  -0.82583  -1.90084   0.95195  32.00000  32.00000  32.00000  32.00000  32.00000
   1.76040   2.25827   0.11200  -0.40875  -0.20847   2.85556  -0.09265   2.35306  -0.39455  -1.57730   0.85897  32.00000  32.00000  32.00000  32.00000  32.00000
   1.30413   2.30448   2.83712  -0.40875  -0.20847   0.63002  -0.09265   2.29236   0.03329  -1.87504   1.38779  32.00000  32.00000  32.00000  32.00000  32.00000
   1.30108   2.97101   1.25897   0.07569  -0.20847   0.72101  -0.09265   1.54428   0.80968  -2.09921   1.36326  32.00000  32.00000  32.00000  32.00000  32.00000
   4.09309   2.55114  -0.84821  -0.40875  -0.20847   0.14769  -0.09265  -0.12088   2.50353  -1.23197   1.76019  32.00000  32.00000  32.00000  32.00000  32.00000
   8.24308   2.70508  -0.84808  -0.40866  -0.20807  -0.16446  -0.09264   0.15629   2.89722  -0.78240   1.37995  32.00000  32.00000  32.00000  32.00000  32.00000
   1.27450   0.87112  -0.39059  -0.40875   3.09499   0.40035  -0.09265   0.52305  -0.42946  -1.63683   1.86406  32.00000  32.00000  32.00000  32.00000  32.00000
   0.71725  -0.02425  -0.51801  -0.23550   3.94038  -0.05022  -0.09265  -0.04161  -0.45263  -0.44181   1.92762  32.00000  32.00000  32.00000  32.00000  32.00000
   1.03869  -0.21418  -0.84821  -0.40875   7.59317  -0.14275  -0.09265  -0.04529  -1.03225  -0.28297   1.80225  32.00000  32.00000  32.00000  32.00000  32.00000
