# Supplementary material for: CPANNatNIC software for counter-propagation neural network to assist in read-across
Source: J Cheminform. 2017 May 22;9:30. doi: 10.1186/s13321-017-0218-y (PMC5440416; doi:10.1186/s13321-017-0218-y)
Supplement: Supplementary file 15 — Additional file 15. The file containing smiles of compounds used for modelling bio-concentration factor. [file 13321_2017_218_MOESM15_ESM.txt]

1 Clc1ccc(cc1)C(c2ccc(Cl)cc2)C(Cl)(Cl)Cl    
2 OC(=O)c1c(Cl)cccc1Cl    
3 Clc1c(C(=O)O)c(Cl)ccc1Cl    
4 c1cc2c3ccc4cccc5ccc(cc2cc1)c3c45    
5 O=[N+]([O-])c1cc(ccc1O)[N+]([O-])=O    
6 Clc1ccc(cc1Cl)C(=O)O    
7 c1c4c5ccccc5ccc4cc3c1ccc2ccccc23    
8 Cc1cc(ccc1SC)OP(=S)(OC)OC    
9 ClC(Cl)(Cl)Cl    
10 CCCC[Sn](CCCC)(CCCC)O[Sn](CCCC)(CCCC)CCCC    
11 S=P(Oc1ccc(cc1)[N+]([O-])=O)(OCC)OCC    
12 c1c4ccccc4cc3c1ccc2ccccc23    
13 ClC(Cl)(Cl)C(C)(C)O    
14 Clc1cc(Cl)c(Cl)c(Cl)c1O    
15 Oc1ccc(Cl)c(C)c1    
16 CCOCC    
17 COP(=S)(OC)SCC(=O)NC    
18 Nc1nncn1    
19 CCOc1ccc(cc1)NC(C)=O    
20 Nc1ccccc1    
21 NC(N)=S    
22 COP(=O)(OC)O\C=C(\Cl)Cl    
23 O=C2CC(CC(O)C1CC(C)CC(C)C1=O)CC(=O)N2    
24 ClC(Cl)Cl    
25 CS(C)=O    
26 ClC(Cl)(Cl)C(Cl)(Cl)Cl    
27 CN(C)C=O    
28 Clc2c(Cc1c(O)c(Cl)cc(Cl)c1Cl)c(O)c(Cl)cc2Cl    
29 CC(Cl)(Cl)Cl    
30 Clc1ccc(cc1)\C(=C(/Cl)Cl)c2ccc(Cl)cc2    
31 c1ccccc1Nc2ccc(cc2)Nc3ccccc3    
32 BrCCl    
33 ClCCl    
34 S=C=S    
35 BrC(Br)Br    
36 C=C(Cl)Cl    
37 CC(C)(C)O    
38 ClC(Cl)(F)F    
39 CC(C)(C)C(=O)O    
40 CC(Cl)(Cl)C(=O)O    
41 ClC(Cl)(Cl)C(=O)O    
42 ClC(Cl)(F)C(Cl)(Cl)F    
43 ClC(F)(F)C(Cl)(Cl)F    
44 ClC(c1ccccc1)(c2ccccc2)c3ccccc3    
45 O[Sn](c1ccccc1)(c2ccccc2)c3ccccc3    
46 OC(C(=O)O)(c1ccccc1)c2ccccc2    
47 ClC=1C(Cl)=C(Cl)C(Cl)(Cl)C=1Cl    
48 CCOP(=O)(OCC)OCC    
49 CCCC[C@@H](COP(=O)(OC[C@H](CC)CCCC)OC[C@H](CC)CCCC)CC    
50 CCCCOCCOP(=O)(OCCOCCCC)OCCOCCCC    
51 O=C1C=C(C)CC(C)(C)C1    
52 C=C(C)C=C    
53 ClCC(Cl)Cl    
54 Cl\C=C(\Cl)Cl    
55 BrC(Br)C(Br)Br    
56 ClC(Cl)C(Cl)Cl    
57 CC(C)[N+]([O-])=O    
58 CC2(C)C(=C)[C@H]1CC[C@@H]2C1    
59 Brc1cc(cc(Br)c1O)C(C)(C)c2cc(Br)c(O)c(Br)c2    
60 CC(C)(c1ccc(O)cc1)c2ccc(O)cc2    
61 CC(C)(OOC(C)(C)c1ccccc1)c2ccccc2    
62 OS(=O)(=O)c2cc(N)ccc2/C=C/c1ccc(N)cc1S(=O)(=O)O    
63 O=[N+]([O-])c1c(C)c(c(C)c(c1C(C)(C)C)[N+]([O-])=O)[N+]([O-])=O    
64 O=S(=O)(O)c2c(N)ccc1ccccc12    
65 O=C(O)c4ccccc4C=1c3ccc(cc3OC2=CC(\C=CC=12)=[N+](/CC)CC)N(CC)CC    
66 O=C3c4ccccc4c2cccc1cccc3c12    
67 O=C3c1ccccc1C(=O)c2c3cccc2Cl    
68 O=C3c1ccccc1C(=O)c2c3cccc2N    
69 O=S(=O)(O)c2cc(c(N)c1c2cccc1O)S(=O)(=O)O    
70 c1cc2cccc3CCc(c1)c23    
71 CCc2ccc3C(=O)c1ccccc1C(=O)c3c2    
72 O=S(=O)(O)c1cc(Cl)c(cc1Cl)N2N=C(C)CC2=O    
73 O=C(OCCCC)c1ccccc1C(=O)OCCCC    
74 O=S(=O)(O)c2ccc(N)c1ccccc12    
75 O=S(=O)(O)c2ccc(O)c1ccccc12    
76 c2cc3ccc1ccccc1c3cc2    
77 O=C(OCc1ccccc1)c2ccccc2C(=O)OCCCC    
78 Cc4ccccc4/N=N/c3ccc(/N=N/c1c2ccccc2ccc1O)c(C)c3    
79 O=NN(c1ccccc1)c2ccccc2    
80 c1cccc2Cc3ccccc3c12    
81 O=C(O)Cc2cccc1ccccc12    
82 O=S(=O)(O)c1cc(O)c2ccc(N)cc2c1    
83 COc1c(Cl)cc(Cl)cc1Cl    
84 Clc1cccc(Cl)c1Cl    
85 Clc1cccc(Cl)c1O    
86 Cl/C(Cl)=C(/Cl)\C(\Cl)=C(/Cl)Cl    
87 Brc1c(C)c(Br)c(Br)c(Br)c1Br    
88 Br[C@H]1[C@H](Cl)[C@@H](Br)[C@H](Br)[C@@H](Br)[C@@H]1Br    
89 Clc1c(O)c(Cl)c(Cl)c(Cl)c1Cl    
90 Clc1cc(Cl)cc(Cl)c1O    
91 Cc1ccccc1S(=O)(N)=O    
92 Nc1ccc(C)cc1S(O)(=O)=O    
93 Cc1ccccc1[N+](=O)[O-]    
94 O=[N+]([O-])c1ccccc1Cl    
95 O=[N+]([O-])c1ccccc1N    
96 O=[N+]([O-])c1ccccc1O    
97 O=[N+]([O-])c1cc(cc(C(C)CC)c1O)[N+]([O-])=O    
98 O=[N+]([O-])c1cc(cc([N+]([O-])=O)c1O)[N+]([O-])=O    
99 OC(=O)[C@@H]1CC=CC[C@H]1C(=O)O    
100 Nc1ccc(Cl)cc1[N+]([O-])=O    
101 Cc1ccccc1CN    
102 O=S(=O)(O)c2cc1cc(cc(O)c1c(N)c2)S(=O)(=O)O    
103 c1ccc3ccccc3c1Nc2ccccc2    
104 Nc2ccccc2c1ccccc1    
105 O=S(=O)(O)c1cc(O)c2cc(N)ccc2c1    
106 CN(C)c1ccc(cc1)C(=O)c2ccc(cc2)N(C)C    
107 N#Cc1ccccc1C#N    
108 c1cccc2ccccc12    
109 c1cccc2cccnc12    
110 COc1ccccc1[N+]([O-])=O    
111 Cc1ccc2ccccc2c1    
112 Clc1ccc2ccccc2c1    
113 CCN(CC)c1ccccc1    
114 Nc1ccc(cc1Cl)c2ccc(N)c(Cl)c2    
115 O=C(Nc1ccc(cc1C)c2ccc(NC(=O)CC(C)=O)c(C)c2)CC(C)=O    
116 Oc1ccc(cc1)c2ccccc2    
117 O=C(O)c1cc2ccccc2cc1O    
118 O=C(Nc1ccccc1)c2cc3ccccc3cc2O    
119 c1ccc2Sc3ccccc3Nc2c1    
120 Brc1ccc(cc1)c2ccc(Br)cc2    
121 C1=CC2=C(C=C1[N+](=O)[O-])NC=N2 
122 Cc1ccccc1O    
123 Cc1ccccc1Cl    
124 Clc1ccccc1Cl    
125 Nc1ccccc1Cl    
126 Oc1ccccc1Br    
127 Oc1ccccc1Cl    
128 Cc1cc(C)c(C)cc1    
129 Cc1cc(N)ccc1C    
130 Cc1cc(Cl)ccc1N    
131 Nc1cc(Cl)c(Cl)cc1    
132 Oc1cc(Cl)c(Cl)cc1    
133 Cc1cc(N)c(C)cc1    
134 Nc1cc(N)c(C)cc1    
135 Clc1ccc(Cl)c(N)c1    
136 Clc1cc(Cl)c(Cl)cc1Cl    
137 Oc1cc(Cl)c(Cl)cc1Cl    
138 BrC(CBr)CCl    
139 ClCC(Cl)CCl    
140 C/C(CC)=N\O    
141 S=C1NCCN1    
142 CC(C)(C)c2cc(Sc1cc(c(O)cc1C)C(C)(C)C)c(C)cc2O    
143 OS(=O)(=O)c1cc(ccc1Cl)[N+]([O-])=O    
144 CC(C)(C)c1cc(ccc1O)C(C)(C)C    
145 COc1ccc(N)c(c1)[N+]([O-])=O    
146 Oc2ccc(Cl)cc2Cc1cc(Cl)ccc1O    
147 FC(F)(F)c1ccccc1    
148 O=S(=O)(N)c1ccccc1    
149 FC(F)(F)c1cc(Cl)ccc1    
150 OS(=O)(=O)c1cc(ccc1)[N+]([O-])=O    
151 CC(C)(C)c1ccc(O)cc1    
152 CC(C)(C)c1ccc(cc1)C(=O)O    
153 C=C(C)c1ccccc1    
154 CC(N)c1ccccc1    
155 [O-][N+](=O)c1ccccc1    
156 Cc1cc(ccc1)[N+](=O)[O-]    
157 O=[N+]([O-])c1cccc(N)c1    
158 Clc1ccc(cc1Cl)[N+]([O-])=O    
159 O=[N+]([O-])c1cccc(c1)[N+]([O-])=O    
160 Oc1ccc(cc1)[C@@H](C)CC    
161 Cc1ccc(cc1)[N+](=O)[O-]    
162 O=[N+]([O-])c1ccc(Cl)cc1    
163 O=[N+]([O-])c1ccc(N)cc1    
164 O=[N+]([O-])c1ccc(O)cc1    
165 COc1ccc(cc1)[N+]([O-])=O    
166 O=[N+]([O-])c1ccc(cc1)[N+]([O-])=O    
167 OC(=O)c1ccc(cn1)C(=O)O    
168 C=C[C@@H]1CC=CCC1    
169 C=Cc1ccncc1    
170 CNc1ccccc1    
171 O(P(Oc1ccccc1)Oc2ccccc2)c3ccccc3    
172 Nc2ccc(Cc1ccc(N)c(Cl)c1)cc2Cl    
173 Oc2ccc(Cc1ccccc1)cc2    
174 Nc2ccc(Cc1ccc(N)cc1)cc2    
175 c1ccccc1Cc2ccccc2    
176 c1ccccc1Oc2ccccc2    
177 N=C(Nc1ccccc1)Nc2ccccc2    
178 C=CCN(CC=C)CC=C    
179 OCCN(CCO)CCO    
180 C=COC[C@@H](CCCC)CC    
181 C(OCc1ccccc1)c2ccccc2    
182 CCNc1ccccc1    
183 CN(C)Cc1ccccc1    
184 Oc1ccc(CCCCCCCCC)cc1    
185 O=Cc1ccc(Cl)cc1    
186 CCc1ccc(CC)cc1    
187 Brc1ccc(Br)cc1    
188 Oc1ccc(Br)cc1    
189 Cc1ccc(Cl)cc1    
190 Clc1ccc(Cl)cc1    
191 Nc1ccc(Cl)cc1    
192 Oc1ccc(Cl)cc1    
193 BrCCBr    
194 C=CCCl    
195 C=C(C)CC(C)(C)C    
196 Brc1cccc(Br)c1    
197 Nc1cc(Cl)ccc1    
198 Oc1cc(Cl)ccc1    
199 Nc1cccc(N)c1    
200 C[C@@H](CCl)O[C@H](C)CCl    
201 Cc1cc(C)cc(C)c1    
202 Clc1cc(Cl)cc(Cl)c1    
203 Nc1nc(N)nc(N)n1    
204 Oc1nc(O)nc(O)n1    
205 Brc1ccccc1    
206 CC1CCCCC1    
207 Clc1ccccc1    
208 Oc1ccccc1    
209 Clc1ccccn1    
210 CCCCCl    
211 c1ccco1    
212 c1cccs1    
213 O=C(NCCNC(=O)CCCCCCCCCCCCCCCCC)CCCCCCCCCCCCCCCCC    
214 C1CCCCC1    
215 C1CNCCN1    
216 C1CNCCO1    
217 C[C@H](O)COC[C@@H](C)O    
218 NCCNCCN    
219 NCCNCCO    
220 ClCCOCCCl    
221 CCCCCCCCC    
222 N#CCCNCCC#N    
223 CCCCCCCCCCCC    
224 CCCCCCCCCCC=C    
225 ClC2(Cl)[C@]1(Cl)C(Cl)=C(Cl)[C@@]2(Cl)[C@H](C(=O)O)[C@@H]1C(=O)O    
226 OC(c1ccc(Cl)cc1)(c2ccc(Cl)cc2)C(Cl)(Cl)Cl    
227 OCC(CO)(CO)CO    
228 ClCCOP(=O)(OCCCl)OCCCl    
229 Nc2ccc3C(=O)c1ccccc1C(=O)c3c2    
230 CC[C@@H](CCCC)COC(=O)c1ccccc1C(=O)OC[C@@H](CC)CCCC    
231 O=S(=O)(O)c2cc(cc1ccc(O)cc12)S(=O)(=O)O    
232 CCNc2cccc1ccccc12    
233 Clc1c(Cl)c(Cl)c(Cl)c(Cl)c1Cl    
234 Brc1cc(Br)cc(Br)c1O    
235 O=[N+]([O-])c1ccc(Cl)cc1C(F)(F)F    
236 OC(=O)c1ccccc1Cl    
237 CCOP(=S)(OCC)OC=1C=CC(=O)N(N=1)c2ccccc2    
238 O=[N+]([O-])c1cc(C)ccc1O    
239 CC(C)(C)c2cc(C)cc(Cc1cc(C)cc(c1O)C(C)(C)C)c2O    
240 OC(c1ccc(Cl)cc1)c2ccccc2    
241 O=C(c1ccccc1)c2ccccc2    
242 c1ccc2CCCCc2c1    
243 Cc1cc(ccc1N)c2ccc(N)c(C)c2    
244 c1ccc2cc3ccccc3cc2c1    
245 O=C(O\N=C2\C=C/C(=N\OC(=O)c1ccccc1)C=C2)c3ccccc3    
246 S=C(SSSSC(=S)N1CCCCC1)N2CCCCC2    
247 Nc1cc(C)ccc1OC    
248 Clc1cc(Cl)c(Cl)cc1    
249 Clc1cc(Cl)c(O)cc1    
250 Cc1ccc(cc1[N+](=O)[O-])[N+]([O-])=O    
251 CCN(CC)CC    
252 CN(C)c1ccccc1    
253 CCOC(=O)CC(SP(=S)(OC)OC)C(=O)OCC    
254 O=[N+]([O-])c1cc(ccc1)C(=O)O    
255 S=P(Oc1cc(C)c(cc1)[N+]([O-])=O)(OC)OC    
256 C[C@@H](O)CN(C[C@@H](C)O)C[C@@H](O)C    
257 Clc1nc(NCC)nc(NCC)n1    
258 c1ccccc1Nc2ccccc2    
259 CC(C)(C)CC(\C)=C/C(C)(C)C    
260 C[C@H]1O[C@@H](C)O[C@@H](C)O1    
261 C1COCCO1    
262 CCCCCCCC=C    
263 CC(C)(CO)CO    
264 O=S1(=O)CCCC1    
265 BrC[C@H](Br)COP(=O)(OC[C@H](Br)CBr)OC[C@H](Br)CBr    
266 CCCCOP(=O)(OCCCC)OCCCC    
267 Cl/C(Cl)=C(/Cl)Cl    
268 ClC(Cl)(Cl)[C@H](Cl)COC[C@@H](Cl)C(Cl)(Cl)Cl    
269 CC(C)(C)c1cc(C)cc(c1O)C(C)(C)C    
270 O=S(=O)(O)c3cc(N)c2c(C(=O)c1c(N)cc(c(O)c1C2=O)S(=O)(=O)O)c3O    
271 c1ccc2ccc3cccc4ccc1c2c34    
272 O=C3c1ccccc1C(=O)c2c3cccc2O    
273 Clc2ccc3C(=O)c1ccccc1C(=O)c3c2    
274 O=C(c1ccc(cc1O)OC)c2ccccc2    
275 c1cccc2oc3ccccc3c12    
276 c1cccc2sc3ccccc3c12    
277 Nc2cccc1ccccc12    
278 O=S(=O)(O)c2cc1cc(ccc1c(O)c2)NC(=O)Nc3cc4cc(cc(O)c4cc3)S(=O)(=O)O    
279 Cc1cccc(c1)C(=O)N(CC)CC    
280 c1cc3ccccc3cc1Nc2ccccc2    
281 CN(C)C(=S)SSC(=S)N(C)C    
282 CCc1cccc(CC)c1    
283 CCCCOCCCC    
284 CC(C)(CO)[C@@H](O)C(C)C    
285 O=S(=O)(O)c1cc2cc(c(O)cc2cc1)S(=O)(=O)O    
286 S=C1Nc2ccccc2S1    
287 CCOc1ccc(N)cc1    
288 c1ccc5cccc4c5c1c2cccc3cccc4c23    
289 c1cccc4c1c2cccc3cccc4c23    
290 c1cc2cccc3C=Cc(c1)c23    
291 c3cc4c1ccccc1c2ccccc2c4cc3    
292 c1cc4ccccc4c2ccc3ccccc3c12    
293 O=S(=O)(CCSP(=S)(OCC)OCC)CC    
294 O=S(CCSP(=S)(OCC)OCC)CC    
295 CCSCCSP(=S)(OCC)OCC    
296 c2cccc3ccc1nc4c5ccccc5ccc4cc1c23    
297 O=C(OCC)C(SP(=S)(OC)OC)c1ccccc1    
298 C1CCCCCCCCCCC1    
299 CCOP(=S)(S)OCC    
300 CCCC[C@H](COP(O)(=O)OC[C@@H](CC)CCCC)CC    
301 ClC(Cl)(Cl)COP(=O)(O)O    
302 FC(F)(N(C(F)(F)C(F)(F)C(F)(F)C(F)(F)F)C(F)(F)C(F)(F)C(F)(F)C(F)(F)F)C(F)(F)C(F)(F)C(F)(F)F    
303 Clc1ccc(cc1Cl)C(F)(F)F    
304 Clc1ccc(NC(=O)N(C)C)cc1Cl    
305 Clc1ccc(NC(=O)N(C)OC)cc1Cl    
306 Cc1cc(OP(=S)(OCC)OCC)nc(n1)C(C)C    
307 FC(F)(C(F)(F)C(=O)O)C(F)(F)C(F)(F)C(F)(F)C(F)(F)C(F)(F)F    
308 Oc1cc(ccc1NC(=O)C(F)(F)C(F)(F)C(F)(F)F)NC(=O)C(CC)Oc2ccc(cc2C(C)(C)CC)C(C)(C)CC    
309 FC(F)(C(F)(F)S(=O)(=O)O)C(F)(F)C(F)(F)C(F)(F)C(F)(F)F    
310 N=C(N)NC#N    
311 Nc1cccnc1    
312 Cc2ccc1c(CCCC1(C)C)c2    
313 Nc1cccc2cccc(N)c12    
314 O=C3c4ccccc4N\C3=C2/Nc1ccccc1C2=O    
315 Cc1ccc(C)c(C)c1C    
316 C1CCC2CCCCC2C1    
317 C1CC[C@@H]2CCCC[C@@H]12    
318 CC1CCCC(C)N1    
319 Nc1ccncc1    
320 Nc1ccccn1    
321 OC(c1ccc(Cl)cc1)(c2ccc(Cl)cc2)C(=O)OCC    
322 O=P(OC)(OC)OC    
323 Cc1cccc(C)c1C    
324 Br[C@@H](C(O)=O)[C@H](Br)C(=O)O    
325 Cc1cc(C)c(O)c(C)c1    
326 O=[N+]([O-])c1cc(cc(C)c1O)[N+]([O-])=O    
327 Cc1cccc(c1)C(C)C    
328 N(=C=N/[C@@H]1CCCCC1)\[C@H]2CCCCC2    
329 Clc1cccc(Cl)c1    
330 ClC1CCCCC1    
331 CC(C)CCOCCC(C)C    
332 CCCCCCCCCCCCCCCC    
333 Clc1cc(Cl)c(N)cc1    
334 O=[N+]([O-])c1cccc(O)c1    
335 COc1cccc(c1)[N+]([O-])=O    
336 C[Si]1(C)O[Si](C)(C)O[Si](C)(C)O[Si](C)(C)O1    
337 C/[N+](C)=C1/C=C/C(C=C1)=C(/c2ccccc2)c3ccc(cc3)N(C)C    
338 Cc2cc(C)cc1ccccc12    
339 Oc1cccc(Cl)c1Cl    
340 O=S(=O)(O)[C@H](CC(=O)OC[C@H](CC)CCCC)C(=O)OC[C@H](CC)CCCC    
341 CN(C(C)=O)c1ccccc1    
342 Cc1cc2ccccc2cc1C    
343 Clc1ccc(Cl)c(O)c1    
344 Oc1cc(Br)ccc1    
345 Nc1cccc(O)c1    
346 Oc1cc(Cl)cc(Cl)c1    
347 O=[N+]([O-])c1cccc(c1C(=O)O)C(=O)O    
348 c1cc(c2ccccc2c1)c3ccccc3    
349 Cc1c(cccc1[N+](=O)[O-])[N+]([O-])=O    
350 COC(=O)c2ccccc2C(=O)c1ccccc1    
351 Clc1cc(Cl)c(Cl)c(Cl)c1Cl    
352 Oc1c(cc(Cl)cc1Cl)[N+]([O-])=O    
353 OC(=O)C1CCCCC1C(=O)O    
354 O=[N+]([O-])c1cc(C)ccc1[N+]([O-])=O    
355 Cc1ccccc1NC    
356 O=[N+]([O-])c1ccccc1CC    
357 Cc1ccc2cc3ccccc3cc2c1    
358 Brc1cc(Br)c(Br)cc1    
359 Cc1ccc(Cl)c(O)c1    
360 CCNc1ccc(C)cc1    
361 N#Cc1ccc(C#N)cc1    
362 N#Cc1cccc(C#N)c1    
363 Brc1cc(Br)cc(Br)c1    
364 CN1CCCCC1    
365 CCCCCCCCCCCCCCC    
366 Clc1ccc(Cl)c(Cl)c1Cl    
367 Nc1ccc(Cl)c(Cl)c1Cl    
368 Clc1cc(Cl)c(Cl)c(Cl)c1    
369 Nc1cc(Cl)c(Cl)c(Cl)c1    
370 Clc1cc(Cl)cc(Cl)c1N    
371 Brc1cc(Br)c(Br)cc1Br    
372 Nc1cc(Cl)c(Cl)cc1Cl    
373 Cl[Sn](c1ccccc1)(c2ccccc2)c3ccccc3    
374 CN(C)P(=O)(N(C)C)N(C)C    
375 Cc1cc(NC)ccc1    
376 COP(=S)(OC)SCN2C(=O)c1ccccc1C2=O    
377 CC(C)(C)c1cc(cc(c1O)C(C)(C)C)C(C)(C)C    
378 C=CC(Cl)CCl    
379 C/C(C)=C\C=C(/C)C    
380 N#Cc1ccc(O)cc1    
381 Cc2c3ccccc3cc1ccccc12    
382 Clc2ccccc2NNc1ccccc1Cl    
383 O[Si](c1ccccc1)(c2ccccc2)c3ccccc3    
384 Cc1cc2cc(C)c(C)cc2cc1    
385 Cc3cccc2c3ccc1ccccc12    
386 OCCN1C(=O)N(CCO)C(=O)N(CCO)C1=O    
387 CCCCCCCCC=C    
388 OCc1cc(Cl)ccc1    
389 Cc2cc3ccccc3c1ccccc12    
390 FC(F)(F)C(O)C(F)(F)F    
391 C[C@H]1C=CCC(C)(C)C1    
392 Oc1c(Cl)c(Cl)cc(Cl)c1Cl    
393 Clc1c(cc(Cl)c(Cl)c1Cl)OC    
394 Clc1c(OC)c(OC)c(Cl)c(Cl)c1Cl    
395 O=C1CCCCCCCCCCCN1    
396 Clc2cc3ccccc3c1ccccc12    
397 O=C1SC(=NN1CSP(=S)(OC)OC)OC    
398 Clc1cc(C(=C\Cl)/OP(=O)(OC)OC)c(Cl)cc1Cl    
399 CSc1nc(NCC)nc(NCC)n1    
400 CCCC[Sn](O)(CCCC)CCCC    
401 CCCCCCCCN(CCCCCCCC)CCCCCCCC    
402 O=C(O)c1ccc2cc(ccc2c1)C(=O)O    
403 Brc2c(Oc1c(Br)c(Br)c(Br)c(Br)c1Br)c(Br)c(Br)c(Br)c2Br    
404 S=C(NC1CCCCC1)NC2CCCCC2    
405 CC[C@@H](CCCC)COP(=O)(Oc1ccccc1)Oc2ccccc2    
406 CC(C)(C)c1cc(cc(c1)C(C)(C)C)C(C)(C)C    
407 CCCC[Sn](Cl)(CCCC)CCCC    
408 CCCC[Sn](CCCC)(CCCC)CCCC    
409 NCc1cccc(CN)c1    
410 O=C2CCCCC2C=1CCCCC=1    
411 Cc1cc(Cl)ccc1O    
412 [O-][N+](=O)c1cc(cc([N+]([O-])=O)c1N(CCC)CCC)C(F)(F)F    
413 C=CCOP(=O)(OCC=C)OCC=C    
414 CN(C)C1CSSC1    
415 CC(C)CC1CCCCC1    
416 CC(=C)c1ccc(Cl)cc1    
417 Clc1cc2Oc3cc(Cl)c(Cl)cc3Oc2cc1Cl    
418 FC(F)(C(F)(F)S(=O)(=O)O)C(F)(F)C(F)(F)C(F)(F)C(F)(F)C(F)(F)C(F)(F)F    
419 Clc1ccc(CO)cc1Cl    
420 Oc1ccc(CCCCCCCC)cc1    
421 Clc1ccc(Cl)c2ccccc12    
422 Clc2cc(Cl)cc(Cl)c2Oc1ccc(cc1)[N+]([O-])=O    
423 C[C@@H]1C[C@H](C)C[C@H](C)C1    
424 O=C(c1ccc(cc1O)OCCCCCCCC)c2ccccc2    
425 Clc1c(C#N)c(Cl)c(C#N)c(Cl)c1Cl    
426 Clc1nc(NCC)nc(NC(C)C)n1    
427 O=S(=O)(O)c1ccc(cc1)/N=N/C2C(=O)N(N=C2C(=O)O)c3ccc(cc3)S(=O)(=O)O    
428 CC(C)c1ccc2ccccc2c1    
429 O=[N+]([O-])c1cc(O)ccc1C    
430 Clc1cc(ccc1)c2cc(Cl)ccc2    
431 Clc1ccc(cc1)c2ccc(Cl)cc2    
432 Clc1cc(Cl)c(O)c2ccccc12    
433 S=P(OCC)(Oc1ccc(cc1)[N+]([O-])=O)c2ccccc2    
434 CC(C)COc1ccc2ccccc2c1    
435 CC(C)[C@@H]1CC[C@@H](C)C[C@H]1O    
436 COc2cccc1ccccc12    
437 Nc2cccc1c2cccc1N    
438 CC2(O)CC1CCC2(C)C1(C)C      
439 Cc4ccc1ccc2cccc3ccc4c1c23    
440 Clc2cc(Cl)ccc2c1ccc(Cl)cc1Cl    
441 ClC2(Cl)C1(Cl)CC(Cl)C2(Cl)C(Cl)=C1Cl    
442 CN(C)c1ccc(cc1)C(=N)c2ccc(cc2)N(C)C    
443 O=C3c2c(ccc1ccccc12)C(=O)c4ccccc34    
444 O=[N+]([O-])c1ccc(O)cc1C    
445 O=C(Oc1ccccc1C(C)C)NC    
446 O=C(Oc1cc(C)cc(C)c1)NC    
447 CC(C)(C)c1cc(cc(c1O)C(C)(C)C)c2ccccc2    
448 c1cccc2c3cccc[n+]3CC[n+]12    
449 CCCCCCCCCCCCCCCCCCS    
450 Clc1cc(Cl)c(Cl)nc1OP(=S)(OCC)OCC    
451 OC(c1ccc(Cl)cc1)(c2ccc(Cl)cc2)c3ccc(Cl)cc3    
452 CC(C)[C@@H](C)CCCC    
453 COCN(COC)c1nc(nc(n1)N(COC)COC)N(COC)COC    
454 BrCC(CBr)(CBr)CBr    
455 OCC(CBr)(CBr)CO    
456 CC[C@@H](CCCC)COC(=O)c1cc(C(=O)OC[C@H](CC)CCCC)c(cc1)C(=O)OC[C@@H](CC)CCCC    
457 Clc2cc(Cl)ccc2Oc1ccc(Cl)cc1O    
458 ClC2(Cl)[C@@]1(Cl)C=C[C@]2(Cl)C(Cl)=C1Cl    
459 O=C(OCCCCCCC)c1ccccc1C(=O)OCCCCCCC    
460 CCc2cc3ccccc3c1ccccc12    
461 Cc1cc(ccc1S(=O)C)OP(=S)(OC)OC    
462 Cc1cc(ccc1S(=O)(C)=O)OP(=S)(OC)OC    
463 O=C(Oc1ccccc1C(C)CC)NC    
464 COP1(=S)Oc2ccccc2CO1    
465 CCCCCCCCCCCCCCCCCCNC(=O)NCCCCCCCCCCCCCCCCCC    
466 BrCCCCCCCCCCBr    
467 CC(C)(C)c1cc(cc(c1O)C(C)(C)C)CC    
468 Brc1cc(cc(Br)c1OCCO)C(C)(C)c2cc(Br)c(OCCO)c(Br)c2    
469 C[C@H]2CC[C@H](C)c1ccccc12    
470 CCCCCCC1CCCCC1    
471 CC(C)(C)C[C@@H](C)CC(C)(C)CC(C)(C)C    
472 C[n+]1ccc(cc1)c2cc[n+](C)cc2    
473 Oc1c(cccc1[C@H]2CCCCC2)[C@H]3CCCCC3    
474 ON(N=O)C1CCCCC1    
475 C1C=CCCC=CCCC=CC1    
476 O=S(=O)(Nc1ccccc1)c3cc(c(Nc2ccccc2)cc3)[N+]([O-])=O    
477 Clc1cc2c3cc(Cl)ccc3oc2cc1    
478 Cc1ccc(cc1O)[N+]([O-])=O    
479 Oc1c(cccc1[C@@H](C)CC)[C@H](C)CC    
480 c3cccc4ccc(SSc1cc2ccccc2cc1)cc34    
481 CCc1ccc(cc1)c2ccccc2    
482 Clc1cc(OC)c(Cl)cc1Cl    
483 Cc2ccc(C)cc2C(C)c1ccccc1    
484 Clc2cc(ccc2/N=N/C(C(C)=O)C(=O)Nc1ccccc1)c4ccc(/N=N/C(C(C)=O)C(=O)Nc3ccccc3)c(Cl)c4    
485 O=S(=O)(O)c5cc(cc6ccc(O)c(/N=N/c1ccc(cc1C)c4ccc(/N=N/c3ccc(OS(=O)(=O)c2ccc(C)cc2)cc3)c(C)c4)c56)S(=O)(=O)O    
486 Cc1cc(Cl)c(Cl)cc1Cl    
487 CC(C)(C)OOC1(OOC(C)(C)C)CC(C)(C)C[C@H](C)C1     
488 Clc2cc(Cl)ccc2c1ccc(Cl)cc1    
489 O=C(O)c1ccc(Cl)c2c1c(ccc2Cl)C(=O)O    
490 O=P(OC)(Oc1ccccc1)OC    
491 CC(C)CN1CCOCC1    
492 O=C4c1ccccc1C(=O)C4c2nc3ccccc3c(Br)c2O    
493 CCCCCCCCCCSSCCCCCCCCCC    
494 CNc1ccc(cc1)C(=O)O    
495 COC(=O)NC1=NC2=CC=CC=C2N1   
496 Clc2ccccc2c1ccccc1Cl    
497 ClCC(Cl)(Cl)CCl    
498 CC(C)CCC[C@H](C)CCCC    
499 O=P(SCc1ccccc1)(OCC)OCC    
500 CC(C)C13CCC(C)(C=C1)C2C(=O)N(CC(CC)CCCC)C(=O)C23    
501 Oc1ccc(cc1)C(C)(C)CC(=C)c2ccc(O)cc2    
502 CC(C)(C)CC(C)CC(C)(C)C    
503 Cc2cc(Cc1ccccc1)c(C)cc2    
504 Cl\C2=C(/Cl)C3(Cl)C1CCC4C(CCC1C2(Cl)C3(Cl)Cl)C5(Cl)C(\Cl)=C(\Cl)C4(Cl)C5(Cl)Cl    
505 Brc1c(c(Br)c(Br)c(Br)c1Br)c2c(Br)c(Br)c(Br)c(Br)c2Br    
506 ClC[C@@H](C)OP(=O)(O[C@@H](C)CCl)O[C@H](C)CCl    
507 ClCC(OP(=O)(OC(CCl)CCl)OC(CCl)CCl)CCl    
508 CCCCCc2ccc3C(=O)c1ccccc1C(=O)c3c2    
509 C[N+](C)(C)Cc1ccccc1    
510 CCOP(=S)(O\N=C(/C#N)c1ccccc1)OCC    
511 CC3(C)C2CCC3(C)C(=O)/C2=C/c1ccccc1    
512 OCc1c(Cl)cccc1Cl    
513 Clc2cc(c1ccccc1)c(Cl)cc2Cl    
514 Cc3cc(/N=N/c1c2ccccc2ccc1O)c(cc3Cl)S(=O)(=O)O    
515 ClCC(=O)N(COC)c1c(cccc1CC)CC    
516 OS(=O)(=O)c3cc(C)ccc3/N=N/c1c2ccccc2cc(C(=O)O)c1O    
517 O=S(=O)(O)c5cc(ccc5/C=C/c1ccc(cc1S(=O)(=O)O)Nc2nc(nc(n2)Nc3ccccc3)N4CCOCC4)Nc6nc(nc(n6)N7CCOCC7)Nc8ccccc8    
518 C\C=C2/C[C@@H]1C=C[C@H]2C1    
519 Clc1c(cccc1Cl)c2ccccc2    
520 Clc2ccc(Cl)cc2c1ccc(Cl)cc1    
521 Clc1cc(OC)c(OC)c(Cl)c1Cl    
522 O=S(=O)(O)OCCS(=O)(=O)c1ccc(cc1)/N=N/c4c(cc3cc(c(/N=N/c2ccc(cc2)S(=O)(=O)CCOS(=O)(=O)O)c(O)c3c4N)S(=O)(=O)O)S(=O)(=O)O    
523 CCC(CCCCCC)CC    
524 Clc1c(c(Cl)c(Cl)c(Cl)c1Cl)c2ccccc2    
525 O=[N+]([O-])c1c(Cl)cc(Cl)cc1Cl    
526 O=C2OC(=NN2c1cc(OC(C)C)c(Cl)cc1Cl)C(C)(C)C    
527 C=CCC[C@H](CCCC)CC    
528 Clc2c1ccccc1c(Cl)c(Cl)c2Cl    
529 N#CSCSc1nc2ccccc2s1    
530 CC(C)[C@H]1CC[C@@H](CC1)C(C)C    
531 Clc3ccc(NC(=O)Nc2cc(Cl)ccc2Oc1ccc(Cl)cc1S(=O)(=O)O)cc3Cl    
532 CC(C)CCCCCCCO    
533 OS(=O)(=O)c3cc(Cl)cc(/N=N/c2ccc1c(O)cccc1c2O)c3O    
534 Clc2cc(Cl)cc(Cl)c2Oc1ccc(N)cc1    
535 O=C1C=CSN1CCCCCCCC    
536 CC(C)CCCCCCCOC(=O)c1ccccc1C(=O)OCCCCCCCC(C)C    
537 O=C(CCCCCCCCCCCCCCCCCCCCCCCCCCC)OCCO    
538 CC(C)c1ccc(cc1)OP(=O)(Oc2ccc(cc2)C(C)C)Oc3ccc(cc3)C(C)C    
539 CC(C)CCCCCCCCCCO    
540 Clc2cc(Cl)ccc2Oc1ccc(Cl)cc1Cl    
541 Clc1ccc(CSC(=O)N(CC)CC)cc1    
542 ClC12CC(Cl)(C(Cl)=C1Cl)C(Cl)=C2Cl    
543 Clc1cc2Oc3ccccc3Oc2cc1Cl    
544 CC(C)CCCCCCCOP(=O)(Oc1ccccc1)Oc2ccccc2    
545 Clc2c1Oc3ccccc3Oc1c(Cl)c(Cl)c2Cl    
546 Clc2cc(c1ccc(Cl)c(Cl)c1)c(Cl)cc2Cl    
547 Clc1ccc(cc1Cl)c2ccc(Cl)cc2Cl    
548 Clc1ccc(cc1Cl)c2ccc(Cl)c(Cl)c2    
549 Clc2ccc(c1ccc(Cl)c(Cl)c1)c(Cl)c2Cl    
550 ClCCOC(c1ccccc1)c2ccccc2    
551 Clc1c(cc(Cl)c(Cl)c1Cl)c2ccccc2    
552 Clc2c(c1ccccc1)c(Cl)c(Cl)cc2Cl    
553 Clc1ccc2Oc3cc(Cl)ccc3Oc2c1    
554 Clc2ccc(Cl)cc2c1ccccc1    
555 Clc1cc(cc(Cl)c1)c2ccccc2    
556 Clc2cc(c1cc(Cl)c(Cl)cc1Cl)c(Cl)cc2Cl    
557 Clc2ccc(Cl)cc2c1cc(Cl)ccc1Cl    
558 Brc1cc(Br)cc(Br)c1OCC(Br)(C)CBr    
559 Clc1c(cccc1Cl)c2ccc(Cl)cc2Cl    
560 Clc2cc(c1cc(Cl)ccc1Cl)c(Cl)cc2Cl    
561 Clc2ccc(c1cc(Cl)ccc1Cl)c(Cl)c2Cl    
562 Clc1c(cccc1Cl)c2cccc(Cl)c2Cl    
563 Clc1cc(Cl)c(Cl)c2Oc3ccccc3Oc12    
564 Brc1c(C)c(Cl)c(Br)c(Br)c1Br    
565 [O-][N+](=O)c1ccc(cc1)/N=N/c2ccc(cc2)N(CCOC(=O)c3ccccc3)CCC#N    
566 N#Cc1ccc(cc1)c2ccc(CCCCCC)cc2    
567 Clc2cc(Cl)ccc2c1cc(Cl)ccc1Cl    
568 Clc2cccc(Cl)c2c1cc(Cl)ccc1Cl    
569 Clc2ccc(Cl)cc2c1cc(Cl)cc(Cl)c1    
570 OS(=O)(=O)c1ccc(CCCCCCCCCCCCCC)cc1    
571 Clc1c(OC)c(Cl)ccc1Cl    
572 C[C@H]1C[C@@H](C)CC(C)(C)C1    
573 O=S(=O)(O)c7cccc1c7cc(cc1S(=O)(=O)O)/N=N/c2ccc(cc2C)Nc3nc(nc(n3)NCCO)Nc6cc(C)c(/N=N/c5cc4c(cccc4c(c5)S(=O)(=O)O)S(=O)(=O)O)cc6    
574 Clc1cc2c3cc(Cl)c(Cl)cc3oc2cc1Cl    
575 Clc2cc(Cl)ccc2Oc1ccccc1    
576 Clc2cc(Oc1ccccc1)c(Cl)cc2Cl    
577 Clc1ccc(OC)c(Cl)c1Cl    
578 Clc2ccc(Oc1ccc(Cl)c(Cl)c1)cc2Cl    
579 Clc2cc(Cl)cc(Cl)c2c1c(Cl)cccc1Cl    
580 Clc1ccc(cc1Cl)c2c(Cl)cc(Cl)cc2Cl    
581 Clc1cc(cc(Cl)c1Cl)c2ccc(Cl)c(Cl)c2    
582 OC(=O)C1CC(C)CCC1C(=O)O    
583 Clc2cc(Cl)ccc2Oc1ccc(Cl)cc1    
584 O[C@@H](CO)c1ccccc1Cl    
585 Brc1ccc(cc1)Oc4cc(O)c3c(C(=O)c2ccccc2C3=O)c4N    
586 Clc2cc(Oc1ccc(Cl)cc1Cl)c(Cl)cc2Cl    
587 Clc2cc(Oc1ccc(Cl)c(Cl)c1)c(Cl)cc2Cl    
588 Clc2cc(Cl)cc(Cl)c2c1cc(Cl)ccc1Cl    
589 CCCCCCCCCCCCCOP(Oc1ccccc1)Oc2ccccc2    
590 CCCCCC[Si](O)(CCCCCC)CCCCCC    
591 Clc2cc(Oc1ccc(Cl)cc1)c(Cl)cc2Cl    
592 Clc2ccc(Oc1ccc(Cl)cc1Cl)cc2Cl    
593 Clc2cc(ccc2/N=N/c1ccc(cc1NC(=O)CC)N(CCOC(C)=O)CCOC(C)=O)[N+]([O-])=O    
594 CCCCCCC[C@@H](C)C(C)(C)C    
595 Clc1ccc2oc3cc(Cl)c(Cl)c(Cl)c3c2c1    
596 Clc1ccc(cc1)C(C(C)C)C(=O)OC(C#N)c3cccc(Oc2ccccc2)c3    
597 CC(C)(C)c1ccc(CC(C)C(=O)O)cc1    
598 Clc1cc2Oc3cc(Cl)c(Cl)c(Cl)c3Oc2cc1    
599 Clc2cc(cc(Cl)c2/N=N/c1ccc(cc1)N(CCC#N)CCC#N)[N+]([O-])=O    
600 Clc1ccc3c(c1)oc2c3cccc2Cl    
601 Clc1cc2oc3cc(Cl)c(Cl)c(Cl)c3c2cc1    
602 Clc2cc(Cl)cc(Cl)c2Oc1ccc(Cl)cc1Cl    
603 Clc2c(C(=O)NCc1ccc(cc1)C(C)(C)C)n(C)nc2CC    
604 Nc1c(cc(cc1Cl)c2cc(c(N)c(Cl)c2)S(=O)(=O)O)S(=O)(=O)O    
605 CC(C)/C=C(\C)CC(C)C    
606 CC(C)C[C@H]1C[C@@H](C)CC[C@@H]1C    
607 Clc1ccc(OCOCC#C)cc1    
608 CC(CC)c1ccc(OCC(O)CO)cc1    
609 Brc1ccc(Br)c(Br)c1Br    
610 c1cc(ccc1)c3ccccc3c2ccccc2    
611 C1=CC=C2C(=C1)C3=CC=CC=C3N2
612 c1cc(ccc1)c2ccc(cc2)c3ccccc3    
613 CC(C)c1cccc(c1)C(C)C    
614 CCCCN(CCCC)CCCC    
615 O=P(Oc1ccccc1)(Oc2ccccc2)Oc3ccccc3    
616 Clc1c([N+]([O-])=O)c(Cl)c(Cl)cc1Cl    
617 CC(C)(C)OC    
618 O=C1C=C(C)NC(=N1)C(C)C    
619 CC(C)(C)c1cc(c(O)c(c1)C(C)(C)C)n2nc3ccccc3n2    
620 CC(C)OP(=O)(SCc1ccccc1)OC(C)C    
621 Nc1c(Cl)c(nc(Cl)c1Cl)C(=O)O    
622 N/C(N)=N\CCCCCCCCCCCC    
623 O=C(O)CN2c1c(cccc1Cl)SC2=O    
624 CC1(C)C(C1/C=C/C(=O)OC(C(F)(F)F)C(F)(F)F)C(=O)OC(C#N)c3cccc(Oc2ccccc2)c3    
625 Clc1cc(NC(=O)OC(C)C)ccc1    
626 Clc3cc(ccc3N[C@@H](C(=O)OC(C#N)c2cccc(Oc1ccccc1)c2)C(C)C)C(F)(F)F    
627 Brc1ccc(cc1)c2ccc(cc2)C4Cc3ccccc3C(C4)C=5C(=O)c6ccccc6SC=5O    
628 O=C(OCC#C)[C@@H](C)Oc1ccc(cc1)Oc2ncc(Cl)cc2F    
629 O=C([O-])CNCP(=O)(O)O    
630 OC(Cn1cncn1)(CCc2ccc(Cl)cc2)C(C)(C)C    
631 CC1OC(C)OC(C)OC(C)O1    
632 Cc2cc(nc(Nc1ccccc1)n2)C#CC    
633 C/C(C)=N\OCCOC(=O)C(C)Oc1ccc(cc1)Oc2cnc3cc(Cl)ccc3n2    
634 FC(F)C(F)(F)OCC(Cn1cncn1)c2ccc(Cl)cc2Cl    
635 CCc1ccc(cc1)C(=O)NN(C(=O)c2cc(C)cc(C)c2)C(C)(C)C    
636 Clc3ccc(CCC(Cn1cncn1)(C#N)c2ccccc2)cc3    
637 ClC2=C(Cl)C3(Cl)C1COS(=O)OCC1C2(Cl)C3(Cl)Cl    
638 Clc1cc(ccc1OC(F)(F)C(F)OC(F)(F)F)NC(=O)NC(=O)c2c(F)cccc2F    
639 O=C(OC)\C(=C\OC)c2ccccc2COc1cccc(n1)C(F)(F)F    
640 CC(C)(C)C1CCC2(CC1)OCC(CN(CC)CCC)O2    
641 Clc1ccc(cc1)Oc2ccc(c(Cl)c2)[C@@]4(Cn3ncnc3)OC[C@@H](C)O4    
642 N#Cc1c(Cl)cccc1Cl    
643 O=C(OCC1CCCO1)C(C)Oc4ccc(Oc2cnc3cc(Cl)ccc3n2)cc4    
644 FC(F)(F)S(=O)c1c(N)n(nc1C#N)c2c(Cl)cc(cc2Cl)C(F)(F)F    
645 N#Cc2nc(Cl)c(c1ccc(C)cc1)n2S(=O)(=O)N(C)C    
646 CC(C)(C)c1ccc(cc1)CCOc3ncnc2ccccc23    
647 Cc2cc(nc(Nc1ccccc1)n2)C3CC3    
648 O=C(OCCCC)[C@@H](C)Oc1ccc(cc1)Oc2ccc(cc2F)C#N    
649 O=C(CCCCCCC\C=C\CCCCCCCC)OC(COC(=O)CCCCCCC\C=C\CCCCCCCC)COC(=O)CCCCCCC\C=C\CCCCCCCC    
650 Fc1ccc(cc1)Oc2ccnc3cc(Cl)cc(Cl)c23    
651 Clc1ccc(cc1)CC3CCC(C)(C)C3(O)Cn2cncn2    
652 OC(=S)c1cccc2nnsc12    
653 O=C(Nc1ccc(O)c(Cl)c1Cl)C2(C)CCCCC2    
654 O=C(OCC)[C@@H](Cl)Cc1cc(c(F)cc1Cl)N2N=C(C)N(C2=O)C(F)F    
655 Cn2nc(c1cc(OCC(=O)OCC)c(Cl)cc1F)c(Cl)c2OC(F)F    
656 N#Cc3cncc3c1cccc2OC(F)(F)Oc12    
657 CC2(OC(=O)N(Nc1ccccc1)C2=O)c4ccc(Oc3ccccc3)cc4    
658 ClC(Cl)(Cl)SN2C(=O)c1ccccc1C2=O    
659 CC(C)(C[Sn](CC(C)(C)c1ccccc1)(CC(C)(C)c2ccccc2)O[Sn](CC(C)(C)c3ccccc3)(CC(C)(C)c4ccccc4)CC(C)(C)c5ccccc5)c6ccccc6    
660 Fc1ccc(cc1)C4(Cn2cncn2)OC4c3ccccc3Cl    
661 Cc3nn(C)c(Oc1ccccc1)c3/C=N/OCc2ccc(cc2)C(=O)OC(C)(C)C    
662 Clc4ccc(N1C(=O)c3cc(F)ccc3N=C1n2cncn2)c(Cl)c4    
663 O=C(Oc1cccc(c1)NC(=O)OCC)Nc2ccccc2    
664 O=C(Oc1cccc(c1)NC(=O)OC)Nc2cc(C)ccc2    
665 Fc1ccc(cc1)NC(=O)c3cccc(Oc2cccc(c2)C(F)(F)F)n3    
666 CC(C)C(NC(=O)OC(C)C)C(=O)N[C@@H](C)c1ccc(C)cc1    
667 O=C(c2cnoc2C1CC1)c3ccc(cc3S(C)(=O)=O)C(F)(F)F    
668 FC(F)(F)c1cccc(c1)C(\C)=N\OCc2ccccc2C(=N\OC)\C(=O)OC    
669 O=C(COc1nnc(s1)C(F)(F)F)N(c2ccc(F)cc2)C(C)C    
670 O=C(OCC)C(\Cl)=C/c1cc(ccc1Cl)N3C(=O)C=2CCCCC=2C3=O    
671 O=C(OC)\C(=N\OC)c2ccccc2COc1ccccc1C    
672 Fc3cccc(F)c3NS(=O)(=O)c1nc2c(F)cnc(OC)n2n1    
673 OC(=O)C2C(C1CCC2O1)C(=O)O    
674 C1=CC=C2C(=C1)NC(=N2)C3=CSC=N3    
675 CNC(=O)\C(=N\OC)c2ccccc2COc1cc(C)ccc1C    
676 Clc1c(nc(Cl)cc1N)C(=O)O    
677 CCN(CC)C(=O)C(C)Oc2cccc1ccccc12    
678 CC(C)(C)c1cc(OCC)c(cc1)C2N=C(OC2)c3c(F)cccc3F    
679 Clc1cc(cc(Cl)c1C)C(=O)NC(C)(CC)C(=O)CCl    
680 CNC(=O)Oc1cccc2CC(C)(C)Oc12    
681 Cc1c(cccc1OC)C(=O)NN(C(=O)c2cc(C)cc(C)c2)C(C)(C)C    
682 Ic1cc(C#N)cc(I)c1O    
683 Clc1ccc(Cl)nc1C(=O)O    
684 FC(F)(F)Oc1ccc(cc1)N(C(=O)OC)C(=O)N2N=C3c4ccc(Cl)cc4C[C@@]3(OC2)C(=O)OC    
685 O=C(OC)N(OC)c3ccccc3COc1ccn(n1)c2ccc(Cl)cc2    
686 O=C(NCC=C)c1c(C)c(C)sc1[Si](C)(C)C    
687 O=C(OC)Nc2nc1ccccc1n2C(=O)NCCCC    
688 FC(F)(F)c3ccc(F)c(F)c3C(\NC(=O)Cc1ccccc1)=N\OCC2CC2    
689 Clc1c(C(=O)OC)c(Cl)c(Cl)c(C(=O)OC)c1Cl    
690 [O-][N+](=O)c1cc(cc([N+]([O-])=O)c1N(CCCC)CC)C(F)(F)F    
691 S=P(Oc1cc(on1)c2ccccc2)(OCC)OCC    
692 Ic1ccc2N=C(OCCC)N(CCC)C(=O)c2c1    
693 O=S(N)(=O)c1cc(c(c(c1)[N+]([O-])=O)N(CCC)CCC)[N+]([O-])=O    
694 CC(C)N(C(=O)CCl)c1ccccc1    
695 CC(C)CN(CC(C)C)C(=O)SCC    
696 Cc1cc(cc(C)c1SC)OC(=O)NC    
697 Oc1n(C)ncc1C(=O)c3ccc(c(C=2CCON=2)c3C)S(C)(=O)=O    
698 O=C(Nc1cc(ccc1)C(F)(F)F)N(C)C    
699 Cc2c(C(=O)c1c(C)cc(OC)c(OC)c1OC)c(ccc2Br)OC    
700 O=C(SCC)N1CCCCCC1    
701 Cc1cc(ccc1SC)OP(=O)(NC(C)C)OCC    
702 Nc1ccc(cc1)S(=O)(=O)NC(=O)OC    
703 CC(C)N(C(=O)SCC(\Cl)=C(/Cl)Cl)C(C)C    
704 CCOP(=S)(OCC)SCN1c2ccc(Cl)cc2OC1=O    
705 Cc1nc(nc(OC(=O)N(C)C)c1C)N(C)C    
706 CC(C)(C)c1ccc(cc1)OC2CCCCC2OS(=O)OCC#C    
707 O=C(C(=N\OC(=O)NC)\SC)N(C)C    
708 ClCC(=O)N(COCCCC)c1c(cccc1CC)CC    
709 C[N+]1(C)CCCCC1    
710 CC(C)N1C(=O)c2ccccc2NS1(=O)=O    
711 O=C(NCCCN(C)C)OCCC    
712 ClC(Cl)(Cl)c1nc(OCC)sn1    
713 CS(=O)(=O)Oc1cc2c(cc1)OC(OCC)C2(C)C    
714 ClC(Cl)(Cl)C(NC=O)N1CCN(CC1)C(NC=O)C(Cl)(Cl)Cl    
715 FC(F)(F)c1cc(ccc1)N2N=CC(NC)=C(Cl)C2=O    
716 CC(C)(C)CC(=O)OC2=C(C(=O)OC12CCCC1)c3c(C)cc(C)cc3C    
717 S=P(Oc1ccc(cc1)[N+]([O-])=O)(OC)OC    
718 CCSCSP(=S)(OCC)OCC    
719 O=C(C)NP(=O)(OC)SC    
720 ClC3=C(Cl)C4(Cl)C2C(C1CC2C=C1)C3(Cl)C4(Cl)Cl    
721 CCC(C)N1C(=O)C(Br)=C(C)NC1=O    
722 Cc2ccc(/N=C/N(C)/C=N/c1ccc(C)cc1C)c(C)c2    
723 N#CC=1SC3=C(SC=1C#N)C(=O)c2ccccc2C3=O    
724 [O-][N+](=O)c1cc(cc([N+]([O-])=O)c1NC(C)CC)C(C)(C)C    
725 CC(C)(C)c1nnc(s1)N(C)C(=O)NC    
726 ClCC(=O)N(COCC)c1c(C)cccc1CC    
727 Clc2ccc(NC(=O)NC(=O)c1c(F)cccc1F)cc2    
728 Clc2ccc(C(OCC=C)Cn1ccnc1)c(Cl)c2    
729 Clc4ccccc4Oc3ncnc(Oc2ccccc2C(=N\OC)/C=1OCCON=1)c3F    
730 O=C2CN(C(=O)NC(C)C)C(=O)N2c1cc(Cl)cc(Cl)c1    
731 Clc1ccc(cc1)C(OCC#C)C(=O)NCCc2ccc(OCC#C)c(OC)c2    
732 CC3(C)C(C(=O)OC(C#N)c2cccc(Oc1ccccc1)c2)C3(C)C    
733 O=C2OC(=NN2c1cc(OCC#C)c(Cl)cc1Cl)C(C)(C)C    
734 [O-][N+](=O)c1c(C)c(C)cc([N+]([O-])=O)c1NC(CC)CC    
735 C1CC(CCC1)[Sn](C2CCCCC2)(C3CCCCC3)n4cncn4    
736 CCNc1nc(C)c(CCCC)c(OS(=O)(=O)N(C)C)n1    
737 Clc2cc(Cl)ccc2Oc1cc(C(=O)OC)c(cc1)[N+]([O-])=O    
738 Clc2cc(ccc2Oc1ccc([N+]([O-])=O)c(OCC)c1)C(F)(F)F    
739 CC(C)(C)C(=O)C(Oc1ccc(Cl)cc1)n2cncn2    
740 Cn2[n+](C)c(cc2c1ccccc1)c3ccccc3    
741 CN(C)C2=NC(=O)N(C1CCCCC1)C(=O)N2C    
742 Cl/C(Cl)=C/C3C(C(=O)OC(C#N)c2cccc(Oc1ccccc1)c2)C3(C)C    
743 CCCN(CCC)C(=O)SCc1ccccc1    
744 Br/C(Br)=C/[C@H]3[C@@H](C(=O)O[C@H](C#N)c2cccc(Oc1ccccc1)c2)C3(C)C    
745 CC(C)(C)C(O)C(Oc1ccc(cc1)c2ccccc2)n3cncn3    
746 CC(C)(C)C(O)C(Oc1ccc(Cl)cc1)n2cncn2    
747 CCCCN(CCCC)SN(C)C(=O)Oc1cccc2CC(C)(C)Oc12    
748 O=S1(=O)CCS(=O)(=O)C(C)=C1C    
749 Clc1cc(Cl)c(Cl)nc1OCC(=O)O    
750 O=C(SCCCCCCCC)Oc2cc(Cl)nnc2c1ccccc1    
751 Clc1cc(Cl)c(Cl)nc1OP(=S)(OC)OC    
752 OC(C(C)C)(c1cncnc1)c2ccc(OC(F)(F)F)cc2    
753 Clc1cc(C)cc(Cl)c1OP(=S)(OC)OC    
754 ClC2=C(Cl)C3(Cl)C1CC(Cl)C(Cl)C1C2(Cl)C3(Cl)Cl    
755 CC(N(C(=O)COC)c1c(C)cccc1C)C(=O)OC    
756 CC(=O)OC2=C(CCCCCCCCCCCC)C(=O)c1ccccc1C2=O    
757 ClC1C(Cl)C(Cl)C(Cl)C(Cl)C1Cl    
758 O=C1NC(C)=C(Cl)C(=O)N1C(C)(C)C    
759 Clc1nc(NCC)nc(NC(C)(C)C)n1    
760 CN(SN(C)C(=O)O\N=C(/C)SC)C(=O)O\N=C(/C)SC    
761 OC(c1ccccc1Cl)(c2cncnc2)c3ccc(Cl)cc3    
762 Clc1ccc(c(Cl)c1)C3(Cn2ncnc2)OCC(CCC)O3    
763 ClC4=C(Cl)C5(Cl)C1C(C3CC1C2OC23)C4(Cl)C5(Cl)Cl    
764 FC(F)(F)c1cccc(c1)N2CC(CCl)C(Cl)C2=O    
765 CNC(=O)Oc2cccc1ccccc12    
766 O=C(NC(=O)Nc1ccc(OC(F)(F)F)cc1)c2ccccc2Cl    
767 CC(C)OC(=O)\C=C(/C)\C=C\CC(C)CCCC(C)(C)OC    
768 Clc1ccc(cc1)CN(C(=O)Nc2ccccc2)C3CCCC3    
769 Nc2nc(N)nc(NC1CC1)n2    
770 Clc2ccc(C(CCC)Cn1cncn1)c(Cl)c2    
771 CC(C)Oc1cccc(c1)NC(=O)c2ccccc2C(F)(F)F    
772 O=C(OCC)C(C)Oc1ccc(cc1)Oc2nc3ccc(Cl)cc3o2    
773 BrC(Br)(Br)C(Br)C3C(C(=O)OC(C#N)c2cccc(Oc1ccccc1)c2)C3(C)C    
774 CC(C)(C)c2ccc(CC(C)CN1CCCCC1)cc2    
775 CC3(C)CN=C(N\N=C(/C=C/c1ccc(cc1)C(F)(F)F)\C=C\c2ccc(cc2)C(F)(F)F)NC3    
776 C[C@H]2CN(CC(C)Cc1ccc(cc1)C(C)(C)C)C[C@@H](C)O2    
777 O=C(N(CCOc1c(Cl)cc(Cl)cc1Cl)CCC)n2ccnc2    
778 Cl\C(=C/C3C(C(=O)OC(C#N)c2cccc(Oc1ccccc1)c2)C3(C)C)C(F)(F)F    
779 Cl/C(Cl)=C/C3C(C(=O)OC(C#N)c2ccc(F)c(Oc1ccccc1)c2)C3(C)C    
780 CC(C)(C)/N=C2\SCN(c1ccccc1)C(=O)N2C(C)C    
781 O=C(O)COc1nc(F)c(Cl)c(N)c1Cl    
782 Clc1cc(C)c(OC(C)C(=O)O)cc1    
783 Clc1ccc(NC(=O)CC)cc1Cl    
784 CC(N(C(=O)Cc1ccccc1)c2c(C)cccc2C)C(=O)OC    
785 CO[C@H]1C[C@@H](O[C@@H](C)[C@@H]1O)O[C@@H]2[C@@H](OC)CC(O[C@H]2C)O[C@@H]5C(C)=CCC4CC(CC3(CC[C@H](C)CO3)O4)OC(=O)C7C=C(C)[C@@H](O)C6OCC(=CC=CC5C)[C@]67O    
786 Clc2cc(ccc2Oc1cc(C(=O)NS(C)(=O)=O)c(cc1)[N+]([O-])=O)C(F)(F)F    
787 O=C(OC)[C@@H](C)Oc1ccc(cc1)Oc2ncc(cc2Cl)C(F)(F)F    
788 CSc1nc(NC(C)C)nc(NC(C)C)n1    
789 CN(C)S(=O)(=O)N(SC(Cl)(Cl)F)c1ccc(C)cc1    
790 Clc2c(N)c(ccc2Oc1ccccc1)[N+]([O-])=O    
791 Clc3ccccc3c1nnc(nn1)c2ccccc2Cl    
792 O=S(=O)(NCCSP(=S)(OC(C)C)OC(C)C)c1ccccc1    
793 Cc2nc(NC(=O)NS(=O)(=O)c1ccccc1C(=O)OC)nc(OC)n2    
794 ClC2=C(Cl)C3(Cl)C1C=CC(Cl)C1C2(Cl)C3(Cl)Cl    
795 OC(C(Cc1ccc(Cl)cc1)n2cncn2)C(C)(C)C    
796 C=2CC3C1C=CC(C1)C3C=2    
797 CCCCSP(=O)(SCCCC)SCCCC    
798 Clc1ccc(cc1)C3SC(=O)N(C(=O)NC2CCCCC2)[C@H]3C    
799 CC(Cl)CCl    
800 O=C(OCC)NCCOc1ccc(cc1)Oc2ccccc2    
801 O=S(=O)(NC(=O)Nc1nc(C)nc(OC)n1)c2ccsc2C(=O)OC    
802 Cl\C(=C/C2C(C(=O)OCc1c(F)c(F)c(C)c(F)c1F)C2(C)C)C(F)(F)F    
803 [O-][N+](=O)c2cc(c(Cl)c(c2Nc1ncc(cc1Cl)C(F)(F)F)[N+]([O-])=O)C(F)(F)F    
804 CC1(N=C(NC1=O)c2ncc(CC)cc2C(=O)O)C(C)C    
805 Clc2ccccc2CN1OCC(C)(C)C1=O    
806 Cc2nc(NC(=O)NS(=O)(=O)c1ccccc1OCCCl)nc(OC)n2    
807 CCC(C)(CC)c2cc(NC(=O)c1c(OC)cccc1OC)on2    
808 CC(C)N(CCC(=O)OCC)SN(C)C(=O)Oc1cccc2CC(C)(C)Oc12    
809 O=C(Nc1nc(cc(OC)n1)OC)NS(=O)(=O)Cc2ccccc2C(=O)OC    
810 Clc2cc(NC(=O)NC(=O)c1c(F)cccc1F)c(F)c(Cl)c2F    
811 Fc3ccc(NC(=O)c2cccnc2Oc1cccc(c1)C(F)(F)F)c(F)c3    
812 CSc1nc(NCC)nc(NC(C)C)n1    
813 C=C(C)C2Oc3ccc1C(=O)C4c5cc(OC)c(OC)cc5OCC4Oc1c3C2    
814 O=C(O)c1c(Cl)ccc2cc(Cl)cnc12    
815 O=C2c1ccccc1C(=O)c3ccccc23    
816 C[Si](Cn1cncn1)(c2ccc(F)cc2)c3ccc(F)cc3    
817 CCOc1cc(ccc1OCC)NC(=O)OC(C)C    
818 CC\C(NOCC)=C1/C(=O)CC(CC1=O)c2c(C)cc(C)cc2C    
819 CC(=O)O[Sn](c1ccccc1)(c2ccccc2)c3ccccc3    
820 Oc2ccccc2c1ccccc1    
821 Cc2nc(NC(=O)NS(=O)(=O)c1ccccc1CCC(F)(F)F)nc(OC)n2    
822 OC(Cn1cncn1)(C(C)C2CC2)c3ccc(Cl)cc3    
823 Clc1cc(C)c(OCC(=O)O)cc1    
824 Clc1cc(Cl)ccc1OCC(=O)O    
825 CCC(C)SP(=O)(SC(C)CC)OCC    
826 CC(COc2ccc(Oc1ccccc1)cc2)Oc3ccccn3    
827 O=C(O)[C@@H](C)Oc1ccc(cc1)Oc2ncc(cc2Cl)C(F)(F)F    
828 CC(C)(C)N2N=CC(SCc1ccc(cc1)C(C)(C)C)=C(Cl)C2=O    
829 FC(F)(F)c1cccc(c1)C3=C(NC)OC(c2ccccc2)C3=O    
830 CC(CC)SP(=O)(OCC)N1CCSC1=O    
831 CC\C(NOC\C=C\Cl)=C1/C(=O)CC(CC(C)SCC)CC1=O    
832 Clc1cc(cc(Cl)c1N)[N+]([O-])=O    
833 FC(F)(F)c2cc(Cl)ccc2\N=C(/COCCC)n1ccnc1    
834 Clc1cc(OCC(=O)O)c(Cl)cc1Cl    
835 Cc1ccc(O)c(C)c1    
836 Clc1c(O)c(OC)c(Cl)c(Cl)c1Cl    
837 Oc1cc(Cl)c(Cl)c(Cl)c1OC    
838 Cc1cc(O)ccc1    
839 Clc1cc(OC)c(O)c(Cl)c1Cl    
840 Oc1cc(Cl)c(Cl)cc1OC    
841 OC(=O)c1ccc(Cl)cc1    
842 O=C(O)c1ccccc1    
843 Brc1cc(cc(Br)c1O)C#N    
844 O=C1N=C(N[C@]1(C)C(C)C)c2ncc(COC)cc2C(=O)O    
845 OS(=O)(=O)c1ccccc1CCCCCCCCCCCC    
846 S=C3NC=NN3C[C@@](O)(Cc1ccccc1Cl)C2(Cl)CC2    
847 CCC/C(=N\OCC)C1=C(O)C[C@H](C[C@H](C)SCC)CC1=O    
848 Clc1cc(O[C@H](C)C(=O)O)c(Cl)cc1Cl    
849 O=C(Oc1cccc(c1)\N=C/N(C)C)NC    
850 c1cccc2scnc12    
851 c1c3ccccc3nc2ccccc12  
