# Supplementary material for: CPANNatNIC software for counter-propagation neural network to assist in read-across
Source: J Cheminform. 2017 May 22;9:30. doi: 10.1186/s13321-017-0218-y (PMC5440416; doi:10.1186/s13321-017-0218-y)
Supplement: Supplementary file 17 — Additional file 17. File containing results obtained for additional tests on eight datasets. [file 13321_2017_218_MOESM17_ESM.zip]

Archive with 50 entries (50 files):
- ache/ACHE_canonical_smiles.txt
- ache/ACHE_EV.txt
- ache/ACHE_read-across_results.docx
- ache/ACHE_TR.txt
- ache/modelweights.unw
- ache/QuBiLS-MIDAS - ACHE_with_IDs.xlsx
- bzr/BZR_canonical_smiles.txt
- bzr/BZR_EV.txt
- bzr/BZR_read-across_results.docx
- bzr/BZR_TR.txt
- bzr/modelweights.unw
- bzr/QuBiLS-MIDAS - BZR_with_IDs.xlsx
- cox2/COX2_canonical_smiles.txt
- cox2/COX2_EV.txt
- cox2/COX2_read-across_results.docx
- cox2/COX2_TR.txt
- cox2/modelweights.unw
- cox2/QuBiLS-MIDAS - COX2_with_IDs.xlsx
- dhfr/DHFR_canonical_smiles.txt
- dhfr/DHFR_EV.txt
- dhfr/DHFR_read-across_results.docx
- dhfr/DHFR_TR.txt
- dhfr/modelweights.unw
- dhfr/QuBiLS-MIDAS - DHFR_with_IDs.xlsx
- gpb/GPB_canonical_smiles.txt
- gpb/GPB_EV.txt
- gpb/GPB_read-across_results.docx
- gpb/GPB_TR.txt
- gpb/modelweights.unw
- gpb/QuBiLS-MIDAS - GPB_with_IDs.xlsx
- ther/modelweights.unw
- ther/QuBiLS-MIDAS - THER_with_IDs.xlsx
- ther/THER_canonical_smiles.txt
- ther/THER_EV.txt
- ther/THER_read-across_results.docx
- ther/THER_TR.txt
- thr/modelweights.unw
- thr/QuBiLS-MIDAS - THR_with_IDs.xlsx
- thr/THR_canonical_smiles.txt
- thr/THR_EV.txt
- thr/THR_read-across_results.docx
- thr/THR_TR.txt
- parameters_of_the_models.xlsx
- read_across_statistics.xlsx
- ace/ACE_canonical_smiles.txt
- ace/ACE_EV.txt
- ace/ACE_read-across_results.docx
- ace/ACE_TR.txt
- ace/modelweights.unw
- ace/QuBiLS-MIDAS - ACE_with_IDs.xlsx
