# Supplementary material for: CPANNatNIC software for counter-propagation neural network to assist in read-across
Source: J Cheminform. 2017 May 22;9:30. doi: 10.1186/s13321-017-0218-y (PMC5440416; doi:10.1186/s13321-017-0218-y)
Supplement: Supplementary file 17 — Additional file 17. File containing results obtained for additional tests on eight datasets. [file 13321_2017_218_MOESM17_ESM.zip › ache/ACHE_canonical_smiles.txt]

1 O=C(NCCC1CC[NH+](Cc2ccccc2)CC1)c3ccccc3
2 O=C1N(CCC2CC[NH+](Cc3ccccc3)CC2)C(=O)c4ccccc14
3 [O-][N+](=O)c1ccc2C(=O)N(CC3CC[NH+](Cc4ccccc4)CC3)C(=O)c2c1
4 [O-][N+](=O)c1ccc2C(=O)N(CCC3CC[NH+](Cc4ccccc4)CC3)C(=O)c2c1
5 COc1ccc(C[NH+]2CCC(CCN3C(=O)c4ccc(cc4C3=O)[N+](=O)[O-])CC2)cc1
6 [O-][N+](=O)c1ccc2C(=O)N(CCC3CC[NH+](Cc4ccc(Cl)cc4)CC3)C(=O)c2c1
7 C[NH+]1CCC(CCN2C(=O)c3ccc(cc3C2=O)[N+](=O)[O-])CC1
8 CC(=O)Nc1ccc2C(=O)N(CCC3CC[NH+](Cc4ccccc4)CC3)C(=O)c2c1
9 O=C(Nc1ccc2C(=O)N(CCC3CC[NH+](Cc4ccccc4)CC3)C(=O)c2c1)c5ccccc5
10 CN(CCC1CC[NH+](Cc2ccccc2)CC1)C(=O)c3ccccc3
11 COc1ccc2C(=O)N(CCC3CC[NH+](Cc4ccccc4)CC3)C(=O)c2c1
12 Nc1cccc2C(=O)N(CCC3CC[NH+](Cc4ccccc4)CC3)C(=O)c12
13 O=C1N(CCC2CC[NH+](Cc3ccccc3)CC2)C=Cc4ccccc14
14 O=C1N(CCC2CC[NH+](Cc3ccccc3)CC2)CCc4ccccc14
15 O=C1Cc2ccccc2CN1CCC3CC[NH+](Cc4ccccc4)CC3
16 O=C1N(CCC2CC[NH+](Cc3ccccc3)CC2)C[NH2+]c4ccccc14
17 O=C1Nc2ccccc2C(=O)N1CCC3CC[NH+](Cc4ccccc4)CC3
18 O=C(N(CCC1CC[NH+](Cc2ccccc2)CC1)c3ccccc3)c4ccccc4
19 COc1ccc(cc1)C(=O)N(CCC2CC[NH+](Cc3ccccc3)CC2)c4ccccc4
20 Fc1ccc(cc1)C(=O)N(CCC2CC[NH+](Cc3ccccc3)CC2)c4ccccc4
21 [O-][N+](=O)c1ccc(cc1)C(=O)N(CCC2CC[NH+](Cc3ccccc3)CC2)c4ccccc4
22 O=C(C1CCCCC1)N(CCC2CC[NH+](Cc3ccccc3)CC2)c4ccccc4
23 CC(=O)N(CCC1CC[NH+](Cc2ccccc2)CC1)c3ccccc3
24 CCC(=O)N(CCC1CC[NH+](Cc2ccccc2)CC1)c3ccccc3
25 COc1cccc(c1)N(CCC2CC[NH+](Cc3ccccc3)CC2)C(=O)C
26 CC(=O)N(CCC1CC[NH+](Cc2ccccc2)CC1)c3ccc(F)cc3
27 CCN(CCC1CC[NH+](Cc2ccccc2)CC1)c3ccccc3
28 CC(=O)N(CCC1CC[NH+](Cc2ccccc2)CC1)c3ccncc3
29 O=C1N(CCC2CC[NH+](Cc3ccccc3)CC2)Cc4ccccc14
30 C(CC1CC[NH+](Cc2ccccc2)CC1)NCc3ccccc3
31 CCN(CCC1CC[NH+](Cc2ccccc2)CC1)C(=O)c3ccccc3
32 O=C(N(CCC1CC[NH+](Cc2ccccc2)CC1)Cc3ccccc3)c4ccccc4
33 CN(CCC1CC[NH+](Cc2ccccc2)CC1)C(=O)c3ccc(cc3)S(=O)(=O)Cc4ccccc4
34 CCN(CCC1CC[NH+](Cc2ccccc2)CC1)C(=O)c3ccc(cc3)S(=O)(=O)Cc4ccccc4
35 CN(CCC1CC[NH2+]CC1)C(=O)c2ccccc2
36 CN(CCC1CC[NH+](Cc2ccccc2C)CC1)C(=O)c3ccccc3
37 CN(CCC1CC[NH+](Cc2cccc(C)c2)CC1)C(=O)c3ccccc3
38 CN(CCC1CC[NH+](Cc2ccc(C)cc2)CC1)C(=O)c3ccccc3
39 CN(CCC1CC[NH+](Cc2ccccc2[N+](=O)[O-])CC1)C(=O)c3ccccc3
40 CN(CCC1CC[NH+](Cc2ccc(cc2)[N+](=O)[O-])CC1)C(=O)c3ccccc3
41 CN(CCC1CCN(CC1)C(=O)c2ccccc2)C(=O)c3ccccc3
42 CN(CCC1CC[NH+](CC2CC2)CC1)C(=O)c3ccccc3
43 CN(CCC1CC[NH+](CC2CCCCC2)CC1)C(=O)c3ccccc3
44 Cc1cccc(c1)C(=O)NCCC2CC[NH+](Cc3ccccc3)CC2
45 Cc1ccc(cc1)C(=O)NCCC2CC[NH+](Cc3ccccc3)CC2
46 [O-][N+](=O)c1cccc(c1)C(=O)NCCC2CC[NH+](Cc3ccccc3)CC2
47 [O-][N+](=O)c1ccc(cc1)C(=O)NCCC2CC[NH+](Cc3ccccc3)CC2
48 O=Cc1ccc(cc1)C(=O)NCCC2CC[NH+](Cc3ccccc3)CC2
49 Clc1ccc(cc1)C(=O)NCCC2CC[NH+](Cc3ccccc3)CC2
50 Fc1ccc(cc1)C(=O)NCCC2CC[NH+](Cc3ccccc3)CC2
51 CC(=O)c1ccc(cc1)C(=O)NCCC2CC[NH+](Cc3ccccc3)CC2
52 O=C(NCCC1CC[NH+](Cc2ccccc2)CC1)c3ccc(cc3)S(=O)(=O)Cc4ccccc4
53 O=C(NCCC1CC[NH+](Cc2ccccc2)CC1)c3ccccn3
54 O=C(NCCC1CC[NH+](Cc2ccccc2)CC1)c3ccncc3
55 O=C(NCCC1CC[NH+](Cc2ccccc2)CC1)C3CCCCC3
56 O=C1C(CC2CC[NH+](Cc3ccccc3)CC2)CCc4ccccc14
57 O=C1C(CC2CC[NH+](Cc3ccccc3)CC2)CCCc4ccccc14
58 COc1cc2CC(CC3CC[NH+](Cc4ccccc4)CC3)C(=O)c2cc1OC
59 COc1ccc2C(=O)C(CC3CC[NH+](Cc4ccccc4)CC3)Cc2c1
60 COc1cccc2C(=O)C(CC3CC[NH+](Cc4ccccc4)CC3)Cc12
61 COc1ccc2CC(CC3CC[NH+](Cc4ccccc4)CC3)C(=O)c2c1OC
62 COc1cc2CC(CC3CC[NH+](Cc4ccccc4)CC3)C(=O)c2c(OC)c1
63 COc1ccc(OC)c2C(=O)C(CC3CC[NH+](Cc4ccccc4)CC3)Cc12
64 COc1ccc2C(=O)C(CC3CC[NH+](Cc4ccccc4)CC3)Cc2c1OC
65 COc1cc2CC(C3CC[NH+](Cc4ccccc4)CC3)C(=O)c2cc1OC
66 COc1cc2CC(CCC3CC[NH+](Cc4ccccc4)CC3)C(=O)c2cc1OC
67 COc1cc2CC(C[NH+]3CCC(Cc4ccccc4)CC3)C(=O)c2cc1OC
68 COc1cc2CC(CC3CC[NH+](Cc4ccccc4C)CC3)C(=O)c2cc1OC
69 COc1cc2CC(CC3CC[NH+](Cc4cccc(C)c4)CC3)C(=O)c2cc1OC
70 COc1cc2CC(CC3CC[NH+](Cc4ccc(C)cc4)CC3)C(=O)c2cc1OC
71 COc1cc2CC(CC3CC[NH+](Cc4ccccc4[N+](=O)[O-])CC3)C(=O)c2cc1OC
72 COc1cc2CC(CC3CC[NH+](Cc4ccc(cc4)[N+](=O)[O-])CC3)C(=O)c2cc1OC
73 COc1cc2CC(CC3CC[NH+](CC4CCCCC4)CC3)C(=O)c2cc1OC
74 O=C1C(CC2CC[NH+](Cc3ccccc3)CC2)Cc4ccccc14
75 [O-][N+](=O)c1ccc2C(=O)N(C3CC[NH+](Cc4ccccc4)CC3)C(=O)c2c1
76 Nc1ccc2C(=O)N(CCC3CC[NH+](Cc4ccccc4)CC3)C(=O)c2c1
77 O=C(NCc1ccccc1)c2ccc3C(=O)N(CCC4CC[NH+](Cc5ccccc5)CC4)C(=O)c3c2
78 O=C(c1ccccc1)c2ccc3C(=O)N(CCC4CC[NH+](Cc5ccccc5)CC4)C(=O)c3c2
79 [O-][N+](=O)c1cccc2C(=O)N(CCC3CC[NH+](Cc4ccccc4)CC3)C(=O)c12
80 O=C(Nc1cccc2C(=O)N(CCC3CC[NH+](Cc4ccccc4)CC3)C(=O)c12)c5ccccc5
81 O=C1N(CCC2CC[NH+](Cc3ccccc3)CC2)C(=O)c4ncccc14
82 C(C[NH+]1CCc2ccccc2C1)C3CC[NH+](Cc4ccccc4)CC3
83 O=C1Cc2ccccc2C(=O)N1CCC3CC[NH+](Cc4ccccc4)CC3
84 O=C1N(CCC2CC[NH+](Cc3ccccc3)CC2)C=Nc4ccccc14
85 O=C1Nc2ccccc2CN1CCC3CC[NH+](Cc4ccccc4)CC3
86 Clc1ccc2C(=O)N(CCC3CC[NH+](Cc4ccccc4)CC3)C(=O)Nc2c1
87 O=C(N(CCC1CC[NH+](Cc2ccccc2)CC1)c3ccccc3)c4ccncc4
88 COc1ccc(cc1)N(CCC2CC[NH+](Cc3ccccc3)CC2)C(=O)C
89 CC(=O)N(CCC1CC[NH+](Cc2ccccc2)CC1)c3cccc(F)c3
90 CN(CCC1CC[NH+](Cc2ccccc2)CC1)C(=O)C
91 O=C1CCCCN1CCC2CC[NH+](Cc3ccccc3)CC2
92 O=C(N(CCC1CC[NH+](Cc2ccccc2)CC1)c3ccccc3)c4ccc(cc4)S(=O)(=O)Cc5ccccc5
93 CN(CCC1CC[NH+](Cc2cccc(c2)[N+](=O)[O-])CC1)C(=O)c3ccccc3
94 CN(CCC1CC[NH+](CCc2ccccc2)CC1)C(=O)c3ccccc3
95 CN(CCC1CC[NH+](C\C=C\c2ccccc2)CC1)C(=O)c3ccccc3
96 CN(CCC1CC[NH+](CC23CC4CC(CC(C4)C2)C3)CC1)C(=O)c5ccccc5
97 Cc1ccccc1C(=O)NCCC2CC[NH+](Cc3ccccc3)CC2
98 [O-][N+](=O)c1ccccc1C(=O)NCCC2CC[NH+](Cc3ccccc3)CC2
99 COc1ccc(cc1)C(=O)NCCC2CC[NH+](Cc3ccccc3)CC2
100 O=C(NCCC1CC[NH+](Cc2ccccc2)CC1)c3cccnc3
101 O=C(CCCC1CC[NH+](Cc2ccccc2)CC1)c3ccccc3
102 COc1cc2C\C(=C/C3CC[NH+](Cc4ccccc4)CC3)\C(=O)c2cc1OC
103 COc1cc2CC(CC3CCN(CC3)C(=O)c4ccccc4)C(=O)c2cc1OC
104 COc1cc2CC(CC3CC[NH2+]CC3)C(=O)c2cc1OC
105 COc1ccc2CC(CC3CC[NH+](Cc4ccccc4)CC3)C(=O)c2c1
106 COc1cc2CC(CC3CC[NH+](Cc4ccccc4)CC3)C(=O)c2c(OC)c1OC
107 COc1cc2CC(C[NH+]3CC[NH+](Cc4ccccc4)CC3)C(=O)c2cc1OC
108 COc1cc2CC(CC3CC[NH+](Cc4cccc(c4)[N+](=O)[O-])CC3)C(=O)c2cc1OC
109 COc1cc2CC(CC3CC[NH+](CCc4ccccc4)CC3)C(=O)c2cc1OC
110 COc1cc2CC(CC3CC[NH+](Cc4ccccc4)CC3)C(O)c2cc1OC
111 COc1cc2CC(=Cc2cc1OC)CC3CC[NH+](Cc4ccccc4)CC3
