# Supplementary material for: CPANNatNIC software for counter-propagation neural network to assist in read-across
Source: J Cheminform. 2017 May 22;9:30. doi: 10.1186/s13321-017-0218-y (PMC5440416; doi:10.1186/s13321-017-0218-y)
Supplement: Supplementary file 17 — Additional file 17. File containing results obtained for additional tests on eight datasets. [file 13321_2017_218_MOESM17_ESM.zip › ache/ACHE_EV.txt]

ACHE external set
37	9
I50_TrQB_AB_nCi_3_M21(M3)_SS4_T_KA_e-v_MID	K_Tr_AB_nCi_3_M21(M1)_NS4_T_KA_a-e-h_MID	I50_B_AB_nCi_2_M1_SS1_T_KA_a-h_MID	I50_F_AB_nCi_2_M1_MP2_T_KA_a_MID	ES_SD_TrB_AB_nCi_3_M21(M13)_SS7_T_KA_a-e_MID	TS[2]_K_B_AB_nCi_2_M4_NS4_T_KA_a-v_MID	K_Tr_AB_nCi_3_M21(M1)_NS4_A_KA_a-e-h_MID	I50_B_AB_nCi_2_M1_SS1_P_KA_a-h_MID	Activity
1	1	1	1	1	1	1	1	0
87.71867581	2.416449695	0.41796781	0.009183006	3.049632165	0.095845475	7.054862135	0.384525244	4.56864	65	75
87.73967454	4.903604412	0.655358186	0.009608358	1.716701794	-0.635997921	19.08769853	0.42254333	8.05552	65	76
68.45790546	2.028975662	0.400894881	0.00526624	1.228284617	-0.873118856	16.56441798	0.420375913	8.65758	65	77
91.4769142	3.452848134	0.39379559	0.007904062	2.328526948	-0.767641512	32.47996716	0.398962268	8.61979	65	78
83.58469158	4.449309658	0.546218066	0.01009046	2.435433374	0.09303757	7.811881699	0.371311093	8.04576	65	79
96.72256889	6.764582576	0.418354079	0.008545953	1.450037413	-0.898681562	14.92949959	0.396383793	6.46852	65	80
87.25671339	4.577756131	0.670824823	0.011071562	1.941670545	0.391782084	19.75133773	0.442760787	7.88606	65	81
90.11561557	4.192629419	0.390814889	0.014084535	1.582774383	-0.4204429	9.640936007	0.440644443	5.79588	65	82
94.70128941	4.944134648	0.576308598	0.010369285	2.241667306	-0.587564075	26.17094134	0.442997521	7.63827	65	83
89.32006988	4.621769416	0.568696132	0.012351189	1.643551335	-0.38907514	20.80756893	0.441056805	5.92082	65	84
96.61833665	4.577360559	0.487749965	0.00930571	1.309656665	-0.795937349	10.47809566	0.43550671	7.88606	65	85
75.65310042	4.785781212	0.533485097	0.010620474	2.011689714	-0.348551452	20.15914776	0.372883009	8.34679	65	86
59.54987943	6.307190939	0.399411346	0.010787778	1.791994523	-0.473336912	6.307762234	0.411364078	7.19382	65	87
89.1243839	3.604875667	0.520916129	0.011958473	1.208713448	0.460255591	10.96028792	0.423310381	6.1549	65	88
96.51699867	4.914888045	0.505303295	0.010835776	1.260310355	0.100942859	16.81383124	0.435736793	7.18709	65	89
101.261575	2.719089879	0.511659655	0.020503268	1.196352685	-0.056872233	19.65010402	0.110534757	6.18046	65	90
99.2958893	3.241433932	0.449286495	0.018040157	2.326818184	0.184287873	21.64314857	0.100235141	6.56864	65	91
82.76287514	7.897714065	0.285480642	0.007143092	0.784870685	-0.631978693	37.06310273	0.386047919	9.22185	65	92
79.24851763	2.014037559	0.559859789	0.010008632	2.083987622	0.311878428	7.24127831	0.385600042	6.4318	65	93
104.660784	4.913054445	0.329116129	0.017796671	1.907954286	-0.54302033	25.6458921	0.463697223	4.88606	65	94
78.61784003	-0.080771927	0.495049204	0.016085045	2.502171025	-0.475653782	26.63377681	0.483955333	4.26761	65	95
101.9704045	2.134696306	0.288319109	0.017577432	2.365770847	1.232844063	28.6204088	0.04976289	4.61979	65	96
90.20564746	1.480890124	0.364660356	0.01677848	1.038431234	-0.539273486	24.75968315	0.451393415	6	65	97
95.13387917	5.0065242	0.615011526	0.015625435	1.217483382	0.780454789	6.898830406	0.42544554	6.05552	65	98
64.35377048	4.918490635	0.553100097	0.014330907	1.644220085	0.131610975	4.919342229	0.43937794	7.05552	65	99
53.55932994	3.906602698	0.660818752	0.014878212	1.376284017	0.495565712	19.97666977	0.445680396	7.16115	65	100
99.58808952	4.02046467	0.406850742	0.016420109	1.531050293	0.040913977	18.97510173	0.452046709	6.27572	65	101
85.73606427	4.264576598	0.346766675	0.010814928	2.590260803	-0.497887395	10.83156332	0.236439795	7.88606	65	102
96.29051612	5.541047258	0.406343181	0.012965827	2.602827747	0.244486705	11.80855038	0.23574269	4.30103	65	103
113.9874417	1.958107126	0.564981077	0.02357147	3.191319577	0.379011404	8.60154751	0.112496732	5.26761	65	104
81.59563421	3.382022633	0.506116957	0.010998199	1.487500509	-0.278106652	24.53299358	0.442371777	7.09152	65	105
107.1592082	6.263203466	0.489998014	0.009060448	1.498316556	-0.206239914	6.182890913	0.203081951	7.88606	65	106
94.17939249	2.609496974	0.564692002	0.011432356	1.40264612	-0.513107948	10.70069659	0.23856744	7.02687	65	107
59.70781137	6.559734329	0.556319088	0.010403119	1.353279836	0.599765639	8.555012485	0.221485226	8.39794	65	108
53.7417402	5.846515296	0.398885667	0.013836909	1.94291224	-0.323553567	11.31668409	0.213423379	6.74473	65	109
147.9406418	5.509113692	0.382912079	0.013991945	2.444677632	-0.382969714	16.79682734	0.216483491	6.52288	65	110
128.4048558	2.014259716	0.420139751	0.014767158	2.430991363	-0.1881025	10.62606086	0.390734926	5.35655	65	111
