# Supplementary material for: CPANNatNIC software for counter-propagation neural network to assist in read-across
Source: J Cheminform. 2017 May 22;9:30. doi: 10.1186/s13321-017-0218-y (PMC5440416; doi:10.1186/s13321-017-0218-y)
Supplement: Supplementary file 17 — Additional file 17. File containing results obtained for additional tests on eight datasets. [file 13321_2017_218_MOESM17_ESM.zip › ache/ACHE_TR.txt]

ACHE training set
74	9
I50_TrQB_AB_nCi_3_M21(M3)_SS4_T_KA_e-v_MID	K_Tr_AB_nCi_3_M21(M1)_NS4_T_KA_a-e-h_MID	I50_B_AB_nCi_2_M1_SS1_T_KA_a-h_MID	I50_F_AB_nCi_2_M1_MP2_T_KA_a_MID	ES_SD_TrB_AB_nCi_3_M21(M13)_SS7_T_KA_a-e_MID	TS[2]_K_B_AB_nCi_2_M4_NS4_T_KA_a-v_MID	K_Tr_AB_nCi_3_M21(M1)_NS4_A_KA_a-e-h_MID	I50_B_AB_nCi_2_M1_SS1_P_KA_a-h_MID	Activity
1	1	1	1	1	1	1	1	0
88.49767669	4.033560474	0.324658853	0.015644615	1.598346862	-0.274320186	23.74440835	0.454915705	6.25181	65	1
69.80567158	4.630207198	0.652895632	0.011313671	1.754126617	-0.695429698	25.15407587	0.439099292	7.52288	65	2
137.1258908	2.307186605	0.524003394	0.010775388	2.527102288	0.274393115	7.379405458	0.361964639	5.52288	65	3
88.98382282	4.249520135	0.57145063	0.011901392	1.950248408	0.186674333	7.712943793	0.37365333	7.90309	65	4
77.12897521	6.653763943	0.668892817	0.013374897	1.853403651	0.583297895	4.311451332	0.248684377	6.35655	65	5
76.76336399	6.306472068	0.57304377	0.010047644	1.924517796	0.490361779	5.046883798	0.220259387	6.61979	65	6
121.3081581	2.349146715	0.748148926	0.02366958	2.023424343	0.973588825	5.633667565	0.05730938	5.16749	65	7
56.42302223	4.122065075	0.583997239	0.009459319	1.526437523	-0.680192773	13.88717849	0.390331438	8.55284	65	8
74.41609037	6.936464127	0.410163073	0.007698186	1.282789188	-0.809810373	15.3703163	0.415647563	8.92082	65	9
73.82468972	2.782155863	0.321931163	0.015480933	2.012296886	-0.348524504	24.65916382	0.47119633	6.76955	65	10
62.85620671	4.249246044	0.636245794	0.009265861	1.685734575	-0.561875845	15.08489624	0.407437857	8.09691	65	11
88.57959062	4.929411374	0.64777113	0.012565279	1.402064818	-0.85224826	17.29449014	0.434070582	7.95861	65	12
86.228582	4.674911673	0.427955927	0.010932538	1.658228761	-0.347597582	25.60164024	0.44216269	5.95861	65	13
77.01505227	4.573221842	0.376897575	0.011604025	1.850224181	-0.437764478	25.61881218	0.447332479	6	65	14
87.818439	4.595845608	0.333780469	0.011919112	1.4227779	-0.491311462	25.5794084	0.44494211	7.76955	65	15
78.52939701	4.669380702	0.470631346	0.013477989	1.879160637	-0.259620325	10.86533329	0.454244971	6.09691	65	16
86.81531879	4.942347979	0.560778476	0.011704404	2.010794945	-0.502436222	11.37592638	0.43572393	8.37675	65	17
65.01968097	6.294681304	0.124591308	0.008084345	0.773426253	-0.38927412	28.33455374	0.369132601	7.45593	65	18
66.178172	2.083412717	0.281773528	0.006960344	1.419779015	0.303182862	7.800987045	0.374030184	6.22915	65	19
87.54489985	6.640149819	0.305383754	0.009282579	1.263488455	0.114833797	6.640178895	0.389475988	7.74473	65	20
83.89256732	7.250001421	0.317920104	0.005518754	0.990193863	0.787876745	8.530018851	0.339229138	8.26761	65	21
90.68630516	0.128561954	0.315018775	0.01198238	3.613465108	-0.130255785	14.34079637	0.427360843	5.02687	65	22
96.61687536	3.930108602	0.300787051	0.010476073	1.143583954	0.243522579	24.57211618	0.444337438	7.284	65	23
65.21668014	4.814707815	0.316470987	0.013582146	1.324945452	0.070645879	8.48571786	0.443344956	6.08092	65	24
74.42110527	5.20880847	0.445719009	0.009724031	1.217775404	0.311065846	15.50855781	0.443813677	7.33724	65	25
81.07392648	4.664002206	0.517708635	0.011506153	1.182823833	0.181840512	17.17935054	0.410465503	6.68825	65	26
85.01010469	3.43928397	0.376254679	0.014967032	2.606700955	0.38251012	9.136886702	0.447745238	4.92082	65	27
106.2712229	4.563399614	0.535036447	0.011307438	1.025912795	0.030877658	4.563421027	0.412752166	6.96658	65	28
75.13972087	4.264495019	0.322249231	0.010803197	1.712197161	-0.477159154	24.60285974	0.445367658	7.00877	65	29
157.3029144	0.513420477	0.414807035	0.01832741	1.576697071	0.199209487	22.94810914	0.472625616	4.33724	65	30
90.63422271	-0.281941282	0.36186429	0.01087273	1.577814486	-0.230934183	25.62132818	0.466558049	6.88606	65	31
78.07740721	0.750940079	0.272601344	0.010669544	1.564976302	-0.48716022	30.53105225	0.414966993	6.02687	65	32
89.58850627	7.525489063	0.482351204	0.012744578	1.416739929	-0.593681075	33.78926659	0.419259005	9.22185	65	33
108.6911937	8.218842765	0.458680271	0.008736045	1.385556122	-0.533188372	34.63923769	0.408204431	9.52288	65	34
101.4907573	0.60437323	0.524280309	0.022359632	2.247308817	0.519852194	5.925900862	0.488497759	4.58503	65	35
109.2064149	3.35576993	0.368683005	0.014556634	2.075896429	-0.296086566	25.6481597	0.452873869	6.11351	65	36
65.98399428	1.489804406	0.349095147	0.013583654	1.914073681	-0.204242114	25.64863881	0.437157628	6.83863	65	37
91.2541584	1.371227991	0.333566259	0.013445272	1.967579165	-0.007222594	25.64839163	0.438800017	4.38722	65	38
86.62291027	0.37883855	0.541780862	0.012499473	2.233865212	1.092792031	5.433463576	0.41180997	4.85387	65	39
64.0563013	2.204480867	0.624759285	0.01048839	2.002311144	0.916806684	7.253175936	0.40040424	5.48149	65	40
140.4901946	1.198493008	0.317406415	0.013684053	2.098634618	-0.203262007	10.07703125	0.448695922	4.284	65	41
114.2197009	0.109622725	0.485525811	0.017004942	2.569534265	0.289485608	21.68783419	0.085768683	4.42022	65	42
89.76875186	0.726507054	0.451771376	0.014718428	1.996540825	0.852663074	24.65881642	0.052321123	6.38722	65	43
79.08350801	3.629833987	0.398507065	0.015310833	1.243853999	-0.113241424	24.73898383	0.427644722	6.3279	65	44
70.92973208	4.561058121	0.399236785	0.015346227	1.417417545	-0.078266783	24.73615685	0.427466763	6.74473	65	45
63.18410443	3.648909301	0.631592374	0.011288652	1.280460883	0.667214155	6.772095946	0.41826652	6.63827	65	46
62.07340338	3.462099426	0.588489632	0.01103504	1.832684013	0.605770639	6.622353598	0.392478156	7.25964	65	47
110.2359776	4.579832849	0.591721555	0.013969639	1.25658799	-0.093521246	25.31015647	0.428577157	6.92082	65	48
103.8190088	3.825947002	0.590358512	0.012265159	1.59956258	-0.125180317	19.80092607	0.428057769	6.74473	65	49
73.9648428	4.749358387	0.591836667	0.014365624	1.426438307	-0.144762382	4.846598625	0.435804327	7.07058	65	50
109.9867412	5.16003898	0.661904545	0.014443374	2.2864334	-0.375876095	26.3738322	0.44012236	7.29243	65	51
89.50042754	7.669486299	0.414315985	0.006270374	1.341185771	-0.588460179	33.12474385	0.403101985	7.5376	65	52
101.2553447	3.954016448	0.602044994	0.016181529	1.536257708	0.692081659	20.68227933	0.456574995	6.09691	65	53
64.74093078	3.863336126	0.65959889	0.014538606	1.191893241	-0.502120991	18.95467668	0.441085441	7.40894	65	54
110.4347811	3.879115028	0.542444647	0.018750952	3.567378157	0.370302378	23.75627696	0.051245878	5.79588	65	55
75.69480062	4.543926993	0.229952931	0.010205745	2.303890803	-0.386476421	19.44601773	0.447673434	5.67778	65	56
70.0782592	3.753264947	0.214519095	0.014628385	2.077620881	-0.403175214	19.47754472	0.440515844	4.82391	65	57
64.25660719	5.576170946	0.522694363	0.012046699	1.456272791	-0.254850948	10.74909161	0.233368757	8.24413	65	58
80.90128357	4.485343954	0.502633856	0.012694817	1.354597243	-0.277421907	24.51419061	0.42354619	8.19382	65	59
59.66594516	4.787461673	0.503723471	0.01034825	1.685565649	-0.334269608	24.21873372	0.437154931	7.92082	65	60
94.4202541	5.295558234	0.500112154	0.014098883	1.575436906	-0.365164285	10.90223956	0.226234502	7.07058	65	61
85.07753762	2.277118568	0.521884049	0.012361366	1.454472362	-0.249552061	10.99591022	0.227663367	7.60206	65	62
111.2659865	5.528308707	0.531008019	0.0120354	1.809395055	-0.344084548	10.75751261	0.227255427	7.4437	65	63
113.6500574	5.593304997	0.508827603	0.011099298	1.993805622	-0.260457696	10.79222553	0.232870296	7.69897	65	64
144.1655277	4.015633791	0.423817543	0.011905141	2.235320993	-0.32857245	10.29098159	0.378350448	5.48149	65	65
77.13269647	5.177982432	0.493280755	0.010664199	3.482718611	-0.371040079	11.29808583	0.223234921	7.52288	65	66
78.85674301	0	0	0	0	0	0	0	6.31876	65	67
60.39825711	3.360958319	0.536500384	0.010984612	1.496435903	0.030876028	11.25397369	0.214525314	8	65	68
57.31722501	5.906380279	0.540973781	0.009978546	1.458359556	-0.14128984	11.24997915	0.207911175	8.69897	65	69
64.46069127	5.853008774	0.546040116	0.010371789	1.476645629	0.019864679	11.24951217	0.207329199	7.39794	65	70
80.28523933	2.483510572	0.520035125	0.009994553	1.752002325	1.409894844	8.141380007	0.225455834	6.79588	65	71
79.93188451	6.537270594	0.551462131	0.010935239	1.486142183	0.770986692	7.987514712	0.216501046	7	65	72
56.95782947	2.212181811	0.700350406	0.012034169	2.210058771	0.137488052	10.7475955	0.065466451	8.05061	65	73
82.28571396	4.154267042	0.448990031	0.010990499	1.440986188	-0.457545028	19.20561333	0.452898972	6.82391	65	74
