# Supplementary material for: CPANNatNIC software for counter-propagation neural network to assist in read-across
Source: J Cheminform. 2017 May 22;9:30. doi: 10.1186/s13321-017-0218-y (PMC5440416; doi:10.1186/s13321-017-0218-y)
Supplement: Supplementary file 17 — Additional file 17. File containing results obtained for additional tests on eight datasets. [file 13321_2017_218_MOESM17_ESM.zip › ache/modelweights.unw]

File contains model weights
           4           4           9           2           0           1
I50_TrQB_AB_nCi_3_M21(M3)_SS4_T_KA_e-v_MID K_Tr_AB_nCi_3_M21(M1)_NS4_T_KA_a-e-h_MID I50_B_AB_nCi_2_M1_SS1_T_KA_a-h_MID I50_F_AB_nCi_2_M1_MP2_T_KA_a_MID ES_SD_TrB_AB_nCi_3_M21(M13)_SS7_T_KA_a-e_MID TS[2]_K_B_AB_nCi_2_M4_NS4_T_KA_a-v_MID K_Tr_AB_nCi_3_M21(M1)_NS4_A_KA_a-e-h_MID I50_B_AB_nCi_2_M1_SS1_P_KA_a-h_MID Activity 
   1.00000   1.00000   1.00000   1.00000   1.00000   1.00000   1.00000   1.00000   0.00000
  86.11608   3.95915   0.46552   0.01216   1.72964  -0.03377  16.38545   0.36057
  21.29237   1.99208   0.14007   0.00340   0.57251   0.48601   8.60472   0.12314
  -0.84726   0.40683   0.84900  -0.38495  -0.40467  -1.20852   0.26480   0.51996   8.03535  32.00000  32.00000  32.00000  32.00000  32.00000
   0.47345   0.43004   0.32205  -0.06309   0.68492  -0.58580  -0.63082  -1.08119   7.48040  32.00000  32.00000  32.00000  32.00000  32.00000
  -0.02181   1.50452  -1.09683  -1.41910  -1.06167   1.02359  -1.01871   0.02321   8.01576  32.00000  32.00000  32.00000  32.00000  32.00000
  -0.34094  -1.98745  -3.32344  -3.57377  -3.02115   0.06948  -1.90424  -2.92814   6.31876  32.00000  32.00000  32.00000  32.00000  32.00000
   0.46079   1.93202  -0.10883  -0.89753  -0.61162  -1.10673   2.02808   0.40000   8.72350  32.00000  32.00000  32.00000  32.00000  32.00000
  -0.20326   0.35523   0.60264   0.21904   0.13227  -0.32131  -0.90055   0.53269   7.36154  32.00000  32.00000  32.00000  32.00000  32.00000
  -0.23254   0.26243   0.51209  -0.34302  -0.96527   0.69783  -0.66257   0.48846   6.89277  32.00000  32.00000  32.00000  32.00000  32.00000
  -0.91137   0.62204   0.82730  -0.28616  -0.09642   0.48786  -0.82505  -1.33498   7.58553  32.00000  32.00000  32.00000  32.00000  32.00000
  -0.03387   0.11565  -0.50569   0.23423  -0.39382  -0.44531   0.90982   0.65270   6.80521  32.00000  32.00000  32.00000  32.00000  32.00000
  -0.95978  -0.23133  -1.18346  -0.52008  -0.62704   0.44545  -0.95642   0.40089   6.15236  32.00000  32.00000  32.00000  32.00000  32.00000
   0.94083   0.20881   1.04817   0.62609  -0.08338   0.15724   0.76641   0.63810   6.74701  32.00000  32.00000  32.00000  32.00000  32.00000
  -0.61171  -0.88654   0.73127  -0.35609   0.37136   2.15051  -1.09974  -0.06156   6.15895  32.00000  32.00000  32.00000  32.00000  32.00000
  -0.68188   0.34999  -1.72317  -0.31652   0.03811  -0.78161   0.73601   0.54218   6.16874  32.00000  32.00000  32.00000  32.00000  32.00000
  -0.28290  -1.37877  -0.98204   0.18804   0.14274  -0.43683   1.16869   0.68201   6.11718  32.00000  32.00000  32.00000  32.00000  32.00000
   1.76140  -1.09048  -0.37876   0.82511   1.13112   0.24424  -0.57922   0.58924   4.86425  32.00000  32.00000  32.00000  32.00000  32.00000
   1.05112  -1.07771   0.61868   1.83696   1.47078   1.32921   0.34685  -2.43107   5.47418  32.00000  32.00000  32.00000  32.00000  32.00000
