# Supplementary material for: CPANNatNIC software for counter-propagation neural network to assist in read-across
Source: J Cheminform. 2017 May 22;9:30. doi: 10.1186/s13321-017-0218-y (PMC5440416; doi:10.1186/s13321-017-0218-y)
Supplement: Supplementary file 17 — Additional file 17. File containing results obtained for additional tests on eight datasets. [file 13321_2017_218_MOESM17_ESM.zip › ache/QuBiLS-MIDAS - ACHE_with_IDs.xlsx]

## Sheet: QuBiLS-MIDAS - ACHE_with_IDs
ID	molecules	name	SET		I50_TrQB_AB_nCi_3_M21(M3)_SS4_T_KA_e-v_MID	K_Tr_AB_nCi_3_M21(M1)_NS4_T_KA_a-e-h_MID	I50_B_AB_nCi_2_M1_SS1_T_KA_a-h_MID	I50_F_AB_nCi_2_M1_MP2_T_KA_a_MID	ES_SD_TrB_AB_nCi_3_M21(M13)_SS7_T_KA_a-e_MID	TS[2]_K_B_AB_nCi_2_M4_NS4_T_KA_a-v_MID	K_Tr_AB_nCi_3_M21(M1)_NS4_A_KA_a-e-h_MID	I50_B_AB_nCi_2_M1_SS1_P_KA_a-h_MID	Activity						Canonical smiles
					1	1	1	1	1	1	1	1	0
1	ache_corinaCOR3D.sdf_1-1	1-1	training set		88.4977	4.03356	0.324659	0.0156446	1.59835	-0.27432	23.7444	0.454916	6.25181	65	1				O=C(NCCC1CC[NH+](Cc2ccccc2)CC1)c3ccccc3
2	ache_corinaCOR3D.sdf_1-10	1-10	training set		69.8057	4.63021	0.652896	0.0113137	1.75413	-0.69543	25.1541	0.439099	7.52288	65	2				O=C1N(CCC2CC[NH+](Cc3ccccc3)CC2)C(=O)c4ccccc14
3	ache_corinaCOR3D.sdf_1-12	1-12	training set		137.126	2.30719	0.524003	0.0107754	2.5271	0.274393	7.37941	0.361965	5.52288	65	3				[O-][N+](=O)c1ccc2C(=O)N(CC3CC[NH+](Cc4ccccc4)CC3)C(=O)c2c1
4	ache_corinaCOR3D.sdf_1-13	1-13	training set		88.9838	4.24952	0.571451	0.0119014	1.95025	0.186674	7.71294	0.373653	7.90309	65	4				[O-][N+](=O)c1ccc2C(=O)N(CCC3CC[NH+](Cc4ccccc4)CC3)C(=O)c2c1
5	ache_corinaCOR3D.sdf_1-14	1-14	training set		77.129	6.65376	0.668893	0.0133749	1.8534	0.583298	4.31145	0.248684	6.35655	65	5				COc1ccc(C[NH+]2CCC(CCN3C(=O)c4ccc(cc4C3=O)[N+](=O)[O-])CC2)cc1
6	ache_corinaCOR3D.sdf_1-15	1-15	training set		76.7634	6.30647	0.573044	0.0100476	1.92452	0.490362	5.04688	0.220259	6.61979	65	6				[O-][N+](=O)c1ccc2C(=O)N(CCC3CC[NH+](Cc4ccc(Cl)cc4)CC3)C(=O)c2c1
7	ache_corinaCOR3D.sdf_1-16	1-16	training set		121.308	2.34915	0.748149	0.0236696	2.02342	0.973589	5.63367	0.0573094	5.16749	65	7				C[NH+]1CCC(CCN2C(=O)c3ccc(cc3C2=O)[N+](=O)[O-])CC1
8	ache_corinaCOR3D.sdf_1-18	1-18	training set		56.423	4.12207	0.583997	0.00945932	1.52644	-0.680193	13.8872	0.390331	8.55284	65	8				CC(=O)Nc1ccc2C(=O)N(CCC3CC[NH+](Cc4ccccc4)CC3)C(=O)c2c1
9	ache_corinaCOR3D.sdf_1-19	1-19	training set		74.4161	6.93646	0.410163	0.00769819	1.28279	-0.80981	15.3703	0.415648	8.92082	65	9				O=C(Nc1ccc2C(=O)N(CCC3CC[NH+](Cc4ccccc4)CC3)C(=O)c2c1)c5ccccc5
10	ache_corinaCOR3D.sdf_1-2	1-2	training set		73.8247	2.78216	0.321931	0.0154809	2.0123	-0.348525	24.6592	0.471196	6.76955	65	10				CN(CCC1CC[NH+](Cc2ccccc2)CC1)C(=O)c3ccccc3
11	ache_corinaCOR3D.sdf_1-20	1-20	training set		62.8562	4.24925	0.636246	0.00926586	1.68573	-0.561876	15.0849	0.407438	8.09691	65	11				COc1ccc2C(=O)N(CCC3CC[NH+](Cc4ccccc4)CC3)C(=O)c2c1
12	ache_corinaCOR3D.sdf_1-24	1-24	training set		88.5796	4.92941	0.647771	0.0125653	1.40206	-0.852248	17.2945	0.434071	7.95861	65	12				Nc1cccc2C(=O)N(CCC3CC[NH+](Cc4ccccc4)CC3)C(=O)c12
13	ache_corinaCOR3D.sdf_1-29	1-29	training set		86.2286	4.67491	0.427956	0.0109325	1.65823	-0.347598	25.6016	0.442163	5.95861	65	13				O=C1N(CCC2CC[NH+](Cc3ccccc3)CC2)C=Cc4ccccc14
14	ache_corinaCOR3D.sdf_1-31A	1-31A	training set		77.0151	4.57322	0.376898	0.011604	1.85022	-0.437764	25.6188	0.447332	6	65	14				O=C1N(CCC2CC[NH+](Cc3ccccc3)CC2)CCc4ccccc14
15	ache_corinaCOR3D.sdf_1-31B	1-31B	training set		87.8184	4.59585	0.33378	0.0119191	1.42278	-0.491311	25.5794	0.444942	7.76955	65	15				O=C1Cc2ccccc2CN1CCC3CC[NH+](Cc4ccccc4)CC3
16	ache_corinaCOR3D.sdf_1-35	1-35	training set		78.5294	4.66938	0.470631	0.013478	1.87916	-0.25962	10.8653	0.454245	6.09691	65	16				O=C1N(CCC2CC[NH+](Cc3ccccc3)CC2)C[NH2+]c4ccccc14
17	ache_corinaCOR3D.sdf_1-37	1-37	training set		86.8153	4.94235	0.560778	0.0117044	2.01079	-0.502436	11.3759	0.435724	8.37675	65	17				O=C1Nc2ccccc2C(=O)N1CCC3CC[NH+](Cc4ccccc4)CC3
18	ache_corinaCOR3D.sdf_1-3A	1-3A	training set		65.0197	6.29468	0.124591	0.00808434	0.773426	-0.389274	28.3346	0.369133	7.45593	65	18				O=C(N(CCC1CC[NH+](Cc2ccccc2)CC1)c3ccccc3)c4ccccc4
19	ache_corinaCOR3D.sdf_1-3B	1-3B	training set		66.1782	2.08341	0.281774	0.00696034	1.41978	0.303183	7.80099	0.37403	6.22915	65	19				COc1ccc(cc1)C(=O)N(CCC2CC[NH+](Cc3ccccc3)CC2)c4ccccc4
20	ache_corinaCOR3D.sdf_1-3C	1-3C	training set		87.5449	6.64015	0.305384	0.00928258	1.26349	0.114834	6.64018	0.389476	7.74473	65	20				Fc1ccc(cc1)C(=O)N(CCC2CC[NH+](Cc3ccccc3)CC2)c4ccccc4
21	ache_corinaCOR3D.sdf_1-3D	1-3D	training set		83.8926	7.25	0.31792	0.00551875	0.990194	0.787877	8.53002	0.339229	8.26761	65	21				[O-][N+](=O)c1ccc(cc1)C(=O)N(CCC2CC[NH+](Cc3ccccc3)CC2)c4ccccc4
22	ache_corinaCOR3D.sdf_1-3F	1-3F	training set		90.6863	0.128562	0.315019	0.0119824	3.61347	-0.130256	14.3408	0.427361	5.02687	65	22				O=C(C1CCCCC1)N(CCC2CC[NH+](Cc3ccccc3)CC2)c4ccccc4
23	ache_corinaCOR3D.sdf_1-3G	1-3G	training set		96.6169	3.93011	0.300787	0.0104761	1.14358	0.243523	24.5721	0.444337	7.284	65	23				CC(=O)N(CCC1CC[NH+](Cc2ccccc2)CC1)c3ccccc3
24	ache_corinaCOR3D.sdf_1-3H	1-3H	training set		65.2167	4.81471	0.316471	0.0135821	1.32495	0.0706459	8.48572	0.443345	6.08092	65	24				CCC(=O)N(CCC1CC[NH+](Cc2ccccc2)CC1)c3ccccc3
25	ache_corinaCOR3D.sdf_1-3I	1-3I	training set		74.4211	5.20881	0.445719	0.00972403	1.21778	0.311066	15.5086	0.443814	7.33724	65	25				COc1cccc(c1)N(CCC2CC[NH+](Cc3ccccc3)CC2)C(=O)C
26	ache_corinaCOR3D.sdf_1-3L	1-3L	training set		81.0739	4.664	0.517709	0.0115062	1.18282	0.181841	17.1794	0.410466	6.68825	65	26				CC(=O)N(CCC1CC[NH+](Cc2ccccc2)CC1)c3ccc(F)cc3
27	ache_corinaCOR3D.sdf_1-3M	1-3M	training set		85.0101	3.43928	0.376255	0.014967	2.6067	0.38251	9.13689	0.447745	4.92082	65	27				CCN(CCC1CC[NH+](Cc2ccccc2)CC1)c3ccccc3
28	ache_corinaCOR3D.sdf_1-3N	1-3N	training set		106.271	4.5634	0.535036	0.0113074	1.02591	0.0308777	4.56342	0.412752	6.96658	65	28				CC(=O)N(CCC1CC[NH+](Cc2ccccc2)CC1)c3ccncc3
29	ache_corinaCOR3D.sdf_1-9	1-9	training set		75.1397	4.2645	0.322249	0.0108032	1.7122	-0.477159	24.6029	0.445368	7.00877	65	29				O=C1N(CCC2CC[NH+](Cc3ccccc3)CC2)Cc4ccccc14
30	ache_corinaCOR3D.sdf_2-12	2-12	training set		157.303	0.51342	0.414807	0.0183274	1.5767	0.199209	22.9481	0.472626	4.33724	65	30				C(CC1CC[NH+](Cc2ccccc2)CC1)NCc3ccccc3
31	ache_corinaCOR3D.sdf_2-14	2-14	training set		90.6342	-0.281941	0.361864	0.0108727	1.57781	-0.230934	25.6213	0.466558	6.88606	65	31				CCN(CCC1CC[NH+](Cc2ccccc2)CC1)C(=O)c3ccccc3
32	ache_corinaCOR3D.sdf_2-15	2-15	training set		78.0774	0.75094	0.272601	0.0106695	1.56498	-0.48716	30.5311	0.414967	6.02687	65	32				O=C(N(CCC1CC[NH+](Cc2ccccc2)CC1)Cc3ccccc3)c4ccccc4
33	ache_corinaCOR3D.sdf_2-21	2-21	training set		89.5885	7.52549	0.482351	0.0127446	1.41674	-0.593681	33.7893	0.419259	9.22185	65	33				CN(CCC1CC[NH+](Cc2ccccc2)CC1)C(=O)c3ccc(cc3)S(=O)(=O)Cc4ccccc4
34	ache_corinaCOR3D.sdf_2-22	2-22	training set		108.691	8.21884	0.45868	0.00873604	1.38556	-0.533188	34.6392	0.408204	9.52288	65	34				CCN(CCC1CC[NH+](Cc2ccccc2)CC1)C(=O)c3ccc(cc3)S(=O)(=O)Cc4ccccc4
35	ache_corinaCOR3D.sdf_2-24	2-24	training set		101.491	0.604373	0.52428	0.0223596	2.24731	0.519852	5.9259	0.488498	4.58503	65	35				CN(CCC1CC[NH2+]CC1)C(=O)c2ccccc2
36	ache_corinaCOR3D.sdf_2-25	2-25	training set		109.206	3.35577	0.368683	0.0145566	2.0759	-0.296087	25.6482	0.452874	6.11351	65	36				CN(CCC1CC[NH+](Cc2ccccc2C)CC1)C(=O)c3ccccc3
37	ache_corinaCOR3D.sdf_2-26	2-26	training set		65.984	1.4898	0.349095	0.0135837	1.91407	-0.204242	25.6486	0.437158	6.83863	65	37				CN(CCC1CC[NH+](Cc2cccc(C)c2)CC1)C(=O)c3ccccc3
38	ache_corinaCOR3D.sdf_2-27	2-27	training set		91.2542	1.37123	0.333566	0.0134453	1.96758	-0.00722259	25.6484	0.4388	4.38722	65	38				CN(CCC1CC[NH+](Cc2ccc(C)cc2)CC1)C(=O)c3ccccc3
39	ache_corinaCOR3D.sdf_2-28	2-28	training set		86.6229	0.378839	0.541781	0.0124995	2.23387	1.09279	5.43346	0.41181	4.85387	65	39				CN(CCC1CC[NH+](Cc2ccccc2[N+](=O)[O-])CC1)C(=O)c3ccccc3
40	ache_corinaCOR3D.sdf_2-30	2-30	training set		64.0563	2.20448	0.624759	0.0104884	2.00231	0.916807	7.25318	0.400404	5.48149	65	40				CN(CCC1CC[NH+](Cc2ccc(cc2)[N+](=O)[O-])CC1)C(=O)c3ccccc3
41	ache_corinaCOR3D.sdf_2-33	2-33	training set		140.49	1.19849	0.317406	0.0136841	2.09863	-0.203262	10.077	0.448696	4.284	65	41				CN(CCC1CCN(CC1)C(=O)c2ccccc2)C(=O)c3ccccc3
42	ache_corinaCOR3D.sdf_2-34	2-34	training set		114.22	0.109623	0.485526	0.0170049	2.56953	0.289486	21.6878	0.0857687	4.42022	65	42				CN(CCC1CC[NH+](CC2CC2)CC1)C(=O)c3ccccc3
43	ache_corinaCOR3D.sdf_2-35	2-35	training set		89.7688	0.726507	0.451771	0.0147184	1.99654	0.852663	24.6588	0.0523211	6.38722	65	43				CN(CCC1CC[NH+](CC2CCCCC2)CC1)C(=O)c3ccccc3
44	ache_corinaCOR3D.sdf_2-3C	2-3C	training set		79.0835	3.62983	0.398507	0.0153108	1.24385	-0.113241	24.739	0.427645	6.3279	65	44				Cc1cccc(c1)C(=O)NCCC2CC[NH+](Cc3ccccc3)CC2
45	ache_corinaCOR3D.sdf_2-3D	2-3D	training set		70.9297	4.56106	0.399237	0.0153462	1.41742	-0.0782668	24.7362	0.427467	6.74473	65	45				Cc1ccc(cc1)C(=O)NCCC2CC[NH+](Cc3ccccc3)CC2
46	ache_corinaCOR3D.sdf_2-3F	2-3F	training set		63.1841	3.64891	0.631592	0.0112887	1.28046	0.667214	6.7721	0.418267	6.63827	65	46				[O-][N+](=O)c1cccc(c1)C(=O)NCCC2CC[NH+](Cc3ccccc3)CC2
47	ache_corinaCOR3D.sdf_2-3G	2-3G	training set		62.0734	3.4621	0.58849	0.011035	1.83268	0.605771	6.62235	0.392478	7.25964	65	47				[O-][N+](=O)c1ccc(cc1)C(=O)NCCC2CC[NH+](Cc3ccccc3)CC2
48	ache_corinaCOR3D.sdf_2-3I	2-3I	training set		110.236	4.57983	0.591722	0.0139696	1.25659	-0.0935212	25.3102	0.428577	6.92082	65	48				O=Cc1ccc(cc1)C(=O)NCCC2CC[NH+](Cc3ccccc3)CC2
49	ache_corinaCOR3D.sdf_2-3J	2-3J	training set		103.819	3.82595	0.590359	0.0122652	1.59956	-0.12518	19.8009	0.428058	6.74473	65	49				Clc1ccc(cc1)C(=O)NCCC2CC[NH+](Cc3ccccc3)CC2
50	ache_corinaCOR3D.sdf_2-3K	2-3K	training set		73.9648	4.74936	0.591837	0.0143656	1.42644	-0.144762	4.8466	0.435804	7.07058	65	50				Fc1ccc(cc1)C(=O)NCCC2CC[NH+](Cc3ccccc3)CC2
51	ache_corinaCOR3D.sdf_2-3L	2-3L	training set		109.987	5.16004	0.661905	0.0144434	2.28643	-0.375876	26.3738	0.440122	7.29243	65	51				CC(=O)c1ccc(cc1)C(=O)NCCC2CC[NH+](Cc3ccccc3)CC2
52	ache_corinaCOR3D.sdf_2-3M	2-3M	training set		89.5004	7.66949	0.414316	0.00627037	1.34119	-0.58846	33.1247	0.403102	7.5376	65	52				O=C(NCCC1CC[NH+](Cc2ccccc2)CC1)c3ccc(cc3)S(=O)(=O)Cc4ccccc4
53	ache_corinaCOR3D.sdf_2-3N	2-3N	training set		101.255	3.95402	0.602045	0.0161815	1.53626	0.692082	20.6823	0.456575	6.09691	65	53				O=C(NCCC1CC[NH+](Cc2ccccc2)CC1)c3ccccn3
54	ache_corinaCOR3D.sdf_2-3P	2-3P	training set		64.7409	3.86334	0.659599	0.0145386	1.19189	-0.502121	18.9547	0.441085	7.40894	65	54				O=C(NCCC1CC[NH+](Cc2ccccc2)CC1)c3ccncc3
55	ache_corinaCOR3D.sdf_2-3R	2-3R	training set		110.435	3.87912	0.542445	0.018751	3.56738	0.370302	23.7563	0.0512459	5.79588	65	55				O=C(NCCC1CC[NH+](Cc2ccccc2)CC1)C3CCCCC3
56	ache_corinaCOR3D.sdf_3-13C	3-13C	training set		75.6948	4.54393	0.229953	0.0102057	2.30389	-0.386476	19.446	0.447673	5.67778	65	56				O=C1C(CC2CC[NH+](Cc3ccccc3)CC2)CCc4ccccc14
57	ache_corinaCOR3D.sdf_3-13D	3-13D	training set		70.0783	3.75326	0.214519	0.0146284	2.07762	-0.403175	19.4775	0.440516	4.82391	65	57				O=C1C(CC2CC[NH+](Cc3ccccc3)CC2)CCCc4ccccc14
58	ache_corinaCOR3D.sdf_3-13E_E2020	3-13E_E2020	training set		64.2566	5.57617	0.522694	0.0120467	1.45627	-0.254851	10.7491	0.233369	8.24413	65	58				COc1cc2CC(CC3CC[NH+](Cc4ccccc4)CC3)C(=O)c2cc1OC
59	ache_corinaCOR3D.sdf_3-13G	3-13G	training set		80.9013	4.48534	0.502634	0.0126948	1.3546	-0.277422	24.5142	0.423546	8.19382	65	59				COc1ccc2C(=O)C(CC3CC[NH+](Cc4ccccc4)CC3)Cc2c1
60	ache_corinaCOR3D.sdf_3-13H	3-13H	training set		59.6659	4.78746	0.503723	0.0103482	1.68557	-0.33427	24.2187	0.437155	7.92082	65	60				COc1cccc2C(=O)C(CC3CC[NH+](Cc4ccccc4)CC3)Cc12
61	ache_corinaCOR3D.sdf_3-13I	3-13I	training set		94.4203	5.29556	0.500112	0.0140989	1.57544	-0.365164	10.9022	0.226235	7.07058	65	61				COc1ccc2CC(CC3CC[NH+](Cc4ccccc4)CC3)C(=O)c2c1OC
62	ache_corinaCOR3D.sdf_3-13J	3-13J	training set		85.0775	2.27712	0.521884	0.0123614	1.45447	-0.249552	10.9959	0.227663	7.60206	65	62				COc1cc2CC(CC3CC[NH+](Cc4ccccc4)CC3)C(=O)c2c(OC)c1
63	ache_corinaCOR3D.sdf_3-13K	3-13K	training set		111.266	5.52831	0.531008	0.0120354	1.8094	-0.344085	10.7575	0.227255	7.4437	65	63				COc1ccc(OC)c2C(=O)C(CC3CC[NH+](Cc4ccccc4)CC3)Cc12
64	ache_corinaCOR3D.sdf_3-13L	3-13L	training set		113.65	5.5933	0.508828	0.0110993	1.99381	-0.260458	10.7922	0.23287	7.69897	65	64				COc1ccc2C(=O)C(CC3CC[NH+](Cc4ccccc4)CC3)Cc2c1OC
65	ache_corinaCOR3D.sdf_3-13N	3-13N	training set		144.166	4.01563	0.423818	0.0119051	2.23532	-0.328572	10.291	0.37835	5.48149	65	65				COc1cc2CC(C3CC[NH+](Cc4ccccc4)CC3)C(=O)c2cc1OC
66	ache_corinaCOR3D.sdf_3-13O	3-13O	training set		77.1327	5.17798	0.493281	0.0106642	3.48272	-0.37104	11.2981	0.223235	7.52288	65	66				COc1cc2CC(CCC3CC[NH+](Cc4ccccc4)CC3)C(=O)c2cc1OC
67	ache_corinaCOR3D.sdf_3-15A	3-15A	training set		78.8567	0	0	0	0	0	0	0	6.31876	65	67				COc1cc2CC(C[NH+]3CCC(Cc4ccccc4)CC3)C(=O)c2cc1OC
68	ache_corinaCOR3D.sdf_3-16A	3-16A	training set		60.3983	3.36096	0.5365	0.0109846	1.49644	0.030876	11.254	0.214525	8	65	68				COc1cc2CC(CC3CC[NH+](Cc4ccccc4C)CC3)C(=O)c2cc1OC
69	ache_corinaCOR3D.sdf_3-16B	3-16B	training set		57.3172	5.90638	0.540974	0.00997855	1.45836	-0.14129	11.25	0.207911	8.69897	65	69				COc1cc2CC(CC3CC[NH+](Cc4cccc(C)c4)CC3)C(=O)c2cc1OC
70	ache_corinaCOR3D.sdf_3-16C	3-16C	training set		64.4607	5.85301	0.54604	0.0103718	1.47665	0.0198647	11.2495	0.207329	7.39794	65	70				COc1cc2CC(CC3CC[NH+](Cc4ccc(C)cc4)CC3)C(=O)c2cc1OC
71	ache_corinaCOR3D.sdf_3-16D	3-16D	training set		80.2852	2.48351	0.520035	0.00999455	1.752	1.40989	8.14138	0.225456	6.79588	65	71				COc1cc2CC(CC3CC[NH+](Cc4ccccc4[N+](=O)[O-])CC3)C(=O)c2cc1OC
72	ache_corinaCOR3D.sdf_3-16F	3-16F	training set		79.9319	6.53727	0.551462	0.0109352	1.48614	0.770987	7.98751	0.216501	7	65	72				COc1cc2CC(CC3CC[NH+](Cc4ccc(cc4)[N+](=O)[O-])CC3)C(=O)c2cc1OC
73	ache_corinaCOR3D.sdf_3-16G	3-16G	training set		56.9578	2.21218	0.70035	0.0120342	2.21006	0.137488	10.7476	0.0654665	8.05061	65	73				COc1cc2CC(CC3CC[NH+](CC4CCCCC4)CC3)C(=O)c2cc1OC
74	ache_corinaCOR3D.sdf_3-9	3-9	training set		82.2857	4.15427	0.44899	0.0109905	1.44099	-0.457545	19.2056	0.452899	6.82391	65	74				O=C1C(CC2CC[NH+](Cc3ccccc3)CC2)Cc4ccccc14
75	ache_corinaCOR3D.sdf_1-11	1-11	external set		87.7187	2.41645	0.417968	0.00918301	3.04963	0.0958455	7.05486	0.384525	4.56864	65	75				[O-][N+](=O)c1ccc2C(=O)N(C3CC[NH+](Cc4ccccc4)CC3)C(=O)c2c1
76	ache_corinaCOR3D.sdf_1-17	1-17	external set		87.7397	4.9036	0.655358	0.00960836	1.7167	-0.635998	19.0877	0.422543	8.05552	65	76				Nc1ccc2C(=O)N(CCC3CC[NH+](Cc4ccccc4)CC3)C(=O)c2c1
77	ache_corinaCOR3D.sdf_1-21	1-21	external set		68.4579	2.02898	0.400895	0.00526624	1.22828	-0.873119	16.5644	0.420376	8.65758	65	77				O=C(NCc1ccccc1)c2ccc3C(=O)N(CCC4CC[NH+](Cc5ccccc5)CC4)C(=O)c3c2
78	ache_corinaCOR3D.sdf_1-22	1-22	external set		91.4769	3.45285	0.393796	0.00790406	2.32853	-0.767642	32.48	0.398962	8.61979	65	78				O=C(c1ccccc1)c2ccc3C(=O)N(CCC4CC[NH+](Cc5ccccc5)CC4)C(=O)c3c2
79	ache_corinaCOR3D.sdf_1-23	1-23	external set		83.5847	4.44931	0.546218	0.0100905	2.43543	0.0930376	7.81188	0.371311	8.04576	65	79				[O-][N+](=O)c1cccc2C(=O)N(CCC3CC[NH+](Cc4ccccc4)CC3)C(=O)c12
80	ache_corinaCOR3D.sdf_1-25	1-25	external set		96.7226	6.76458	0.418354	0.00854595	1.45004	-0.898682	14.9295	0.396384	6.46852	65	80				O=C(Nc1cccc2C(=O)N(CCC3CC[NH+](Cc4ccccc4)CC3)C(=O)c12)c5ccccc5
81	ache_corinaCOR3D.sdf_1-26	1-26	external set		87.2567	4.57776	0.670825	0.0110716	1.94167	0.391782	19.7513	0.442761	7.88606	65	81				O=C1N(CCC2CC[NH+](Cc3ccccc3)CC2)C(=O)c4ncccc14
82	ache_corinaCOR3D.sdf_1-31C	1-31C	external set		90.1156	4.19263	0.390815	0.0140845	1.58277	-0.420443	9.64094	0.440644	5.79588	65	82				C(C[NH+]1CCc2ccccc2C1)C3CC[NH+](Cc4ccccc4)CC3
83	ache_corinaCOR3D.sdf_1-31D	1-31D	external set		94.7013	4.94413	0.576309	0.0103693	2.24167	-0.587564	26.1709	0.442998	7.63827	65	83				O=C1Cc2ccccc2C(=O)N1CCC3CC[NH+](Cc4ccccc4)CC3
84	ache_corinaCOR3D.sdf_1-34	1-34	external set		89.3201	4.62177	0.568696	0.0123512	1.64355	-0.389075	20.8076	0.441057	5.92082	65	84				O=C1N(CCC2CC[NH+](Cc3ccccc3)CC2)C=Nc4ccccc14
85	ache_corinaCOR3D.sdf_1-38	1-38	external set		96.6183	4.57736	0.48775	0.00930571	1.30966	-0.795937	10.4781	0.435507	7.88606	65	85				O=C1Nc2ccccc2CN1CCC3CC[NH+](Cc4ccccc4)CC3
86	ache_corinaCOR3D.sdf_1-39	1-39	external set		75.6531	4.78578	0.533485	0.0106205	2.01169	-0.348551	20.1591	0.372883	8.34679	65	86				Clc1ccc2C(=O)N(CCC3CC[NH+](Cc4ccccc4)CC3)C(=O)Nc2c1
87	ache_corinaCOR3D.sdf_1-3E	1-3E	external set		59.5499	6.30719	0.399411	0.0107878	1.79199	-0.473337	6.30776	0.411364	7.19382	65	87				O=C(N(CCC1CC[NH+](Cc2ccccc2)CC1)c3ccccc3)c4ccncc4
88	ache_corinaCOR3D.sdf_1-3J	1-3J	external set		89.1244	3.60488	0.520916	0.0119585	1.20871	0.460256	10.9603	0.42331	6.1549	65	88				COc1ccc(cc1)N(CCC2CC[NH+](Cc3ccccc3)CC2)C(=O)C
89	ache_corinaCOR3D.sdf_1-3K	1-3K	external set		96.517	4.91489	0.505303	0.0108358	1.26031	0.100943	16.8138	0.435737	7.18709	65	89				CC(=O)N(CCC1CC[NH+](Cc2ccccc2)CC1)c3cccc(F)c3
90	ache_corinaCOR3D.sdf_1-3O	1-3O	external set		101.262	2.71909	0.51166	0.0205033	1.19635	-0.0568722	19.6501	0.110535	6.18046	65	90				CN(CCC1CC[NH+](Cc2ccccc2)CC1)C(=O)C
91	ache_corinaCOR3D.sdf_1-40	1-40	external set		99.2959	3.24143	0.449286	0.0180402	2.32682	0.184288	21.6431	0.100235	6.56864	65	91				O=C1CCCCN1CCC2CC[NH+](Cc3ccccc3)CC2
92	ache_corinaCOR3D.sdf_2-23	2-23	external set		82.7629	7.89771	0.285481	0.00714309	0.784871	-0.631979	37.0631	0.386048	9.22185	65	92				O=C(N(CCC1CC[NH+](Cc2ccccc2)CC1)c3ccccc3)c4ccc(cc4)S(=O)(=O)Cc5ccccc5
93	ache_corinaCOR3D.sdf_2-29	2-29	external set		79.2485	2.01404	0.55986	0.0100086	2.08399	0.311878	7.24128	0.3856	6.4318	65	93				CN(CCC1CC[NH+](Cc2cccc(c2)[N+](=O)[O-])CC1)C(=O)c3ccccc3
94	ache_corinaCOR3D.sdf_2-31	2-31	external set		104.661	4.91305	0.329116	0.0177967	1.90795	-0.54302	25.6459	0.463697	4.88606	65	94				CN(CCC1CC[NH+](CCc2ccccc2)CC1)C(=O)c3ccccc3
95	ache_corinaCOR3D.sdf_2-32	2-32	external set		78.6178	-0.0807719	0.495049	0.016085	2.50217	-0.475654	26.6338	0.483955	4.26761	65	95				CN(CCC1CC[NH+](C\C=C\c2ccccc2)CC1)C(=O)c3ccccc3
96	ache_corinaCOR3D.sdf_2-36	2-36	external set		101.97	2.1347	0.288319	0.0175774	2.36577	1.23284	28.6204	0.0497629	4.61979	65	96				CN(CCC1CC[NH+](CC23CC4CC(CC(C4)C2)C3)CC1)C(=O)c5ccccc5
97	ache_corinaCOR3D.sdf_2-3B	2-3B	external set		90.2056	1.48089	0.36466	0.0167785	1.03843	-0.539273	24.7597	0.451393	6	65	97				Cc1ccccc1C(=O)NCCC2CC[NH+](Cc3ccccc3)CC2
98	ache_corinaCOR3D.sdf_2-3E	2-3E	external set		95.1339	5.00652	0.615012	0.0156254	1.21748	0.780455	6.89883	0.425446	6.05552	65	98				[O-][N+](=O)c1ccccc1C(=O)NCCC2CC[NH+](Cc3ccccc3)CC2
99	ache_corinaCOR3D.sdf_2-3H	2-3H	external set		64.3538	4.91849	0.5531	0.0143309	1.64422	0.131611	4.91934	0.439378	7.05552	65	99				COc1ccc(cc1)C(=O)NCCC2CC[NH+](Cc3ccccc3)CC2
100	ache_corinaCOR3D.sdf_2-3O	2-3O	external set		53.5593	3.9066	0.660819	0.0148782	1.37628	0.495566	19.9767	0.44568	7.16115	65	100				O=C(NCCC1CC[NH+](Cc2ccccc2)CC1)c3cccnc3
101	ache_corinaCOR3D.sdf_2-9	2-9	external set		99.5881	4.02046	0.406851	0.0164201	1.53105	0.040914	18.9751	0.452047	6.27572	65	101				O=C(CCCC1CC[NH+](Cc2ccccc2)CC1)c3ccccc3
102	ache_corinaCOR3D.sdf_3-12A	3-12A	external set		85.7361	4.26458	0.346767	0.0108149	2.59026	-0.497887	10.8316	0.23644	7.88606	65	102				COc1cc2C\C(=C/C3CC[NH+](Cc4ccccc4)CC3)\C(=O)c2cc1OC
103	ache_corinaCOR3D.sdf_3-13A	3-13A	external set		96.2905	5.54105	0.406343	0.0129658	2.60283	0.244487	11.8086	0.235743	4.30103	65	103				COc1cc2CC(CC3CCN(CC3)C(=O)c4ccccc4)C(=O)c2cc1OC
104	ache_corinaCOR3D.sdf_3-13B	3-13B	external set		113.987	1.95811	0.564981	0.0235715	3.19132	0.379011	8.60155	0.112497	5.26761	65	104				COc1cc2CC(CC3CC[NH2+]CC3)C(=O)c2cc1OC
105	ache_corinaCOR3D.sdf_3-13F	3-13F	external set		81.5956	3.38202	0.506117	0.0109982	1.4875	-0.278107	24.533	0.442372	7.09152	65	105				COc1ccc2CC(CC3CC[NH+](Cc4ccccc4)CC3)C(=O)c2c1
106	ache_corinaCOR3D.sdf_3-13M	3-13M	external set		107.159	6.2632	0.489998	0.00906045	1.49832	-0.20624	6.18289	0.203082	7.88606	65	106				COc1cc2CC(CC3CC[NH+](Cc4ccccc4)CC3)C(=O)c2c(OC)c1OC
107	ache_corinaCOR3D.sdf_3-15B	3-15B	external set		94.1794	2.6095	0.564692	0.0114324	1.40265	-0.513108	10.7007	0.238567	7.02687	65	107				COc1cc2CC(C[NH+]3CC[NH+](Cc4ccccc4)CC3)C(=O)c2cc1OC
108	ache_corinaCOR3D.sdf_3-16E	3-16E	external set		59.7078	6.55973	0.556319	0.0104031	1.35328	0.599766	8.55501	0.221485	8.39794	65	108				COc1cc2CC(CC3CC[NH+](Cc4cccc(c4)[N+](=O)[O-])CC3)C(=O)c2cc1OC
109	ache_corinaCOR3D.sdf_3-16H	3-16H	external set		53.7417	5.84652	0.398886	0.0138369	1.94291	-0.323554	11.3167	0.213423	6.74473	65	109				COc1cc2CC(CC3CC[NH+](CCc4ccccc4)CC3)C(=O)c2cc1OC
110	ache_corinaCOR3D.sdf_3-17	3-17	external set		147.941	5.50911	0.382912	0.0139919	2.44468	-0.38297	16.7968	0.216483	6.52288	65	110				COc1cc2CC(CC3CC[NH+](Cc4ccccc4)CC3)C(O)c2cc1OC
111	ache_corinaCOR3D.sdf_3-18	3-18	external set		128.405	2.01426	0.42014	0.0147672	2.43099	-0.188103	10.6261	0.390735	5.35655	65	111				COc1cc2CC(=Cc2cc1OC)CC3CC[NH+](Cc4ccccc4)CC3

## Sheet: ACHE_TR
ACHE training set
74	9
I50_TrQB_AB_nCi_3_M21(M3)_SS4_T_KA_e-v_MID	K_Tr_AB_nCi_3_M21(M1)_NS4_T_KA_a-e-h_MID	I50_B_AB_nCi_2_M1_SS1_T_KA_a-h_MID	I50_F_AB_nCi_2_M1_MP2_T_KA_a_MID	ES_SD_TrB_AB_nCi_3_M21(M13)_SS7_T_KA_a-e_MID	TS[2]_K_B_AB_nCi_2_M4_NS4_T_KA_a-v_MID	K_Tr_AB_nCi_3_M21(M1)_NS4_A_KA_a-e-h_MID	I50_B_AB_nCi_2_M1_SS1_P_KA_a-h_MID	Activity
1	1	1	1	1	1	1	1	0
88.4977	4.03356	0.324659	0.0156446	1.59835	-0.27432	23.7444	0.454916	6.25181	65	1
69.8057	4.63021	0.652896	0.0113137	1.75413	-0.69543	25.1541	0.439099	7.52288	65	2
137.126	2.30719	0.524003	0.0107754	2.5271	0.274393	7.37941	0.361965	5.52288	65	3
88.9838	4.24952	0.571451	0.0119014	1.95025	0.186674	7.71294	0.373653	7.90309	65	4
77.129	6.65376	0.668893	0.0133749	1.8534	0.583298	4.31145	0.248684	6.35655	65	5
76.7634	6.30647	0.573044	0.0100476	1.92452	0.490362	5.04688	0.220259	6.61979	65	6
121.308	2.34915	0.748149	0.0236696	2.02342	0.973589	5.63367	0.0573094	5.16749	65	7
56.423	4.12207	0.583997	0.00945932	1.52644	-0.680193	13.8872	0.390331	8.55284	65	8
74.4161	6.93646	0.410163	0.00769819	1.28279	-0.80981	15.3703	0.415648	8.92082	65	9
73.8247	2.78216	0.321931	0.0154809	2.0123	-0.348525	24.6592	0.471196	6.76955	65	10
62.8562	4.24925	0.636246	0.00926586	1.68573	-0.561876	15.0849	0.407438	8.09691	65	11
88.5796	4.92941	0.647771	0.0125653	1.40206	-0.852248	17.2945	0.434071	7.95861	65	12
86.2286	4.67491	0.427956	0.0109325	1.65823	-0.347598	25.6016	0.442163	5.95861	65	13
77.0151	4.57322	0.376898	0.011604	1.85022	-0.437764	25.6188	0.447332	6	65	14
87.8184	4.59585	0.33378	0.0119191	1.42278	-0.491311	25.5794	0.444942	7.76955	65	15
78.5294	4.66938	0.470631	0.013478	1.87916	-0.25962	10.8653	0.454245	6.09691	65	16
86.8153	4.94235	0.560778	0.0117044	2.01079	-0.502436	11.3759	0.435724	8.37675	65	17
65.0197	6.29468	0.124591	0.00808434	0.773426	-0.389274	28.3346	0.369133	7.45593	65	18
66.1782	2.08341	0.281774	0.00696034	1.41978	0.303183	7.80099	0.37403	6.22915	65	19
87.5449	6.64015	0.305384	0.00928258	1.26349	0.114834	6.64018	0.389476	7.74473	65	20
83.8926	7.25	0.31792	0.00551875	0.990194	0.787877	8.53002	0.339229	8.26761	65	21
90.6863	0.128562	0.315019	0.0119824	3.61347	-0.130256	14.3408	0.427361	5.02687	65	22
96.6169	3.93011	0.300787	0.0104761	1.14358	0.243523	24.5721	0.444337	7.284	65	23
65.2167	4.81471	0.316471	0.0135821	1.32495	0.0706459	8.48572	0.443345	6.08092	65	24
74.4211	5.20881	0.445719	0.00972403	1.21778	0.311066	15.5086	0.443814	7.33724	65	25
81.0739	4.664	0.517709	0.0115062	1.18282	0.181841	17.1794	0.410466	6.68825	65	26
85.0101	3.43928	0.376255	0.014967	2.6067	0.38251	9.13689	0.447745	4.92082	65	27
106.271	4.5634	0.535036	0.0113074	1.02591	0.0308777	4.56342	0.412752	6.96658	65	28
75.1397	4.2645	0.322249	0.0108032	1.7122	-0.477159	24.6029	0.445368	7.00877	65	29
157.303	0.51342	0.414807	0.0183274	1.5767	0.199209	22.9481	0.472626	4.33724	65	30
90.6342	-0.281941	0.361864	0.0108727	1.57781	-0.230934	25.6213	0.466558	6.88606	65	31
78.0774	0.75094	0.272601	0.0106695	1.56498	-0.48716	30.5311	0.414967	6.02687	65	32
89.5885	7.52549	0.482351	0.0127446	1.41674	-0.593681	33.7893	0.419259	9.22185	65	33
108.691	8.21884	0.45868	0.00873604	1.38556	-0.533188	34.6392	0.408204	9.52288	65	34
101.491	0.604373	0.52428	0.0223596	2.24731	0.519852	5.9259	0.488498	4.58503	65	35
109.206	3.35577	0.368683	0.0145566	2.0759	-0.296087	25.6482	0.452874	6.11351	65	36
65.984	1.4898	0.349095	0.0135837	1.91407	-0.204242	25.6486	0.437158	6.83863	65	37
91.2542	1.37123	0.333566	0.0134453	1.96758	-0.00722259	25.6484	0.4388	4.38722	65	38
86.6229	0.378839	0.541781	0.0124995	2.23387	1.09279	5.43346	0.41181	4.85387	65	39
64.0563	2.20448	0.624759	0.0104884	2.00231	0.916807	7.25318	0.400404	5.48149	65	40
140.49	1.19849	0.317406	0.0136841	2.09863	-0.203262	10.077	0.448696	4.284	65	41
114.22	0.109623	0.485526	0.0170049	2.56953	0.289486	21.6878	0.0857687	4.42022	65	42
89.7688	0.726507	0.451771	0.0147184	1.99654	0.852663	24.6588	0.0523211	6.38722	65	43
79.0835	3.62983	0.398507	0.0153108	1.24385	-0.113241	24.739	0.427645	6.3279	65	44
70.9297	4.56106	0.399237	0.0153462	1.41742	-0.0782668	24.7362	0.427467	6.74473	65	45
63.1841	3.64891	0.631592	0.0112887	1.28046	0.667214	6.7721	0.418267	6.63827	65	46
62.0734	3.4621	0.58849	0.011035	1.83268	0.605771	6.62235	0.392478	7.25964	65	47
110.236	4.57983	0.591722	0.0139696	1.25659	-0.0935212	25.3102	0.428577	6.92082	65	48
103.819	3.82595	0.590359	0.0122652	1.59956	-0.12518	19.8009	0.428058	6.74473	65	49
73.9648	4.74936	0.591837	0.0143656	1.42644	-0.144762	4.8466	0.435804	7.07058	65	50
109.987	5.16004	0.661905	0.0144434	2.28643	-0.375876	26.3738	0.440122	7.29243	65	51
89.5004	7.66949	0.414316	0.00627037	1.34119	-0.58846	33.1247	0.403102	7.5376	65	52
101.255	3.95402	0.602045	0.0161815	1.53626	0.692082	20.6823	0.456575	6.09691	65	53
64.7409	3.86334	0.659599	0.0145386	1.19189	-0.502121	18.9547	0.441085	7.40894	65	54
110.435	3.87912	0.542445	0.018751	3.56738	0.370302	23.7563	0.0512459	5.79588	65	55
75.6948	4.54393	0.229953	0.0102057	2.30389	-0.386476	19.446	0.447673	5.67778	65	56
70.0783	3.75326	0.214519	0.0146284	2.07762	-0.403175	19.4775	0.440516	4.82391	65	57
64.2566	5.57617	0.522694	0.0120467	1.45627	-0.254851	10.7491	0.233369	8.24413	65	58
80.9013	4.48534	0.502634	0.0126948	1.3546	-0.277422	24.5142	0.423546	8.19382	65	59
59.6659	4.78746	0.503723	0.0103482	1.68557	-0.33427	24.2187	0.437155	7.92082	65	60
94.4203	5.29556	0.500112	0.0140989	1.57544	-0.365164	10.9022	0.226235	7.07058	65	61
85.0775	2.27712	0.521884	0.0123614	1.45447	-0.249552	10.9959	0.227663	7.60206	65	62
111.266	5.52831	0.531008	0.0120354	1.8094	-0.344085	10.7575	0.227255	7.4437	65	63
113.65	5.5933	0.508828	0.0110993	1.99381	-0.260458	10.7922	0.23287	7.69897	65	64
144.166	4.01563	0.423818	0.0119051	2.23532	-0.328572	10.291	0.37835	5.48149	65	65
77.1327	5.17798	0.493281	0.0106642	3.48272	-0.37104	11.2981	0.223235	7.52288	65	66
78.8567	0	0	0	0	0	0	0	6.31876	65	67
60.3983	3.36096	0.5365	0.0109846	1.49644	0.030876	11.254	0.214525	8	65	68
57.3172	5.90638	0.540974	0.00997855	1.45836	-0.14129	11.25	0.207911	8.69897	65	69
64.4607	5.85301	0.54604	0.0103718	1.47665	0.0198647	11.2495	0.207329	7.39794	65	70
80.2852	2.48351	0.520035	0.00999455	1.752	1.40989	8.14138	0.225456	6.79588	65	71
79.9319	6.53727	0.551462	0.0109352	1.48614	0.770987	7.98751	0.216501	7	65	72
56.9578	2.21218	0.70035	0.0120342	2.21006	0.137488	10.7476	0.0654665	8.05061	65	73
82.2857	4.15427	0.44899	0.0109905	1.44099	-0.457545	19.2056	0.452899	6.82391	65	74

## Sheet: ACHE_EV
ACHE external set
37	9
I50_TrQB_AB_nCi_3_M21(M3)_SS4_T_KA_e-v_MID	K_Tr_AB_nCi_3_M21(M1)_NS4_T_KA_a-e-h_MID	I50_B_AB_nCi_2_M1_SS1_T_KA_a-h_MID	I50_F_AB_nCi_2_M1_MP2_T_KA_a_MID	ES_SD_TrB_AB_nCi_3_M21(M13)_SS7_T_KA_a-e_MID	TS[2]_K_B_AB_nCi_2_M4_NS4_T_KA_a-v_MID	K_Tr_AB_nCi_3_M21(M1)_NS4_A_KA_a-e-h_MID	I50_B_AB_nCi_2_M1_SS1_P_KA_a-h_MID	Activity
1	1	1	1	1	1	1	1	0
87.7187	2.41645	0.417968	0.00918301	3.04963	0.0958455	7.05486	0.384525	4.56864	65	75
87.7397	4.9036	0.655358	0.00960836	1.7167	-0.635998	19.0877	0.422543	8.05552	65	76
68.4579	2.02898	0.400895	0.00526624	1.22828	-0.873119	16.5644	0.420376	8.65758	65	77
91.4769	3.45285	0.393796	0.00790406	2.32853	-0.767642	32.48	0.398962	8.61979	65	78
83.5847	4.44931	0.546218	0.0100905	2.43543	0.0930376	7.81188	0.371311	8.04576	65	79
96.7226	6.76458	0.418354	0.00854595	1.45004	-0.898682	14.9295	0.396384	6.46852	65	80
87.2567	4.57776	0.670825	0.0110716	1.94167	0.391782	19.7513	0.442761	7.88606	65	81
90.1156	4.19263	0.390815	0.0140845	1.58277	-0.420443	9.64094	0.440644	5.79588	65	82
94.7013	4.94413	0.576309	0.0103693	2.24167	-0.587564	26.1709	0.442998	7.63827	65	83
89.3201	4.62177	0.568696	0.0123512	1.64355	-0.389075	20.8076	0.441057	5.92082	65	84
96.6183	4.57736	0.48775	0.00930571	1.30966	-0.795937	10.4781	0.435507	7.88606	65	85
75.6531	4.78578	0.533485	0.0106205	2.01169	-0.348551	20.1591	0.372883	8.34679	65	86
59.5499	6.30719	0.399411	0.0107878	1.79199	-0.473337	6.30776	0.411364	7.19382	65	87
89.1244	3.60488	0.520916	0.0119585	1.20871	0.460256	10.9603	0.42331	6.1549	65	88
96.517	4.91489	0.505303	0.0108358	1.26031	0.100943	16.8138	0.435737	7.18709	65	89
101.262	2.71909	0.51166	0.0205033	1.19635	-0.0568722	19.6501	0.110535	6.18046	65	90
99.2959	3.24143	0.449286	0.0180402	2.32682	0.184288	21.6431	0.100235	6.56864	65	91
82.7629	7.89771	0.285481	0.00714309	0.784871	-0.631979	37.0631	0.386048	9.22185	65	92
79.2485	2.01404	0.55986	0.0100086	2.08399	0.311878	7.24128	0.3856	6.4318	65	93
104.661	4.91305	0.329116	0.0177967	1.90795	-0.54302	25.6459	0.463697	4.88606	65	94
78.6178	-0.0807719	0.495049	0.016085	2.50217	-0.475654	26.6338	0.483955	4.26761	65	95
101.97	2.1347	0.288319	0.0175774	2.36577	1.23284	28.6204	0.0497629	4.61979	65	96
90.2056	1.48089	0.36466	0.0167785	1.03843	-0.539273	24.7597	0.451393	6	65	97
95.1339	5.00652	0.615012	0.0156254	1.21748	0.780455	6.89883	0.425446	6.05552	65	98
64.3538	4.91849	0.5531	0.0143309	1.64422	0.131611	4.91934	0.439378	7.05552	65	99
53.5593	3.9066	0.660819	0.0148782	1.37628	0.495566	19.9767	0.44568	7.16115	65	100
99.5881	4.02046	0.406851	0.0164201	1.53105	0.040914	18.9751	0.452047	6.27572	65	101
85.7361	4.26458	0.346767	0.0108149	2.59026	-0.497887	10.8316	0.23644	7.88606	65	102
96.2905	5.54105	0.406343	0.0129658	2.60283	0.244487	11.8086	0.235743	4.30103	65	103
113.987	1.95811	0.564981	0.0235715	3.19132	0.379011	8.60155	0.112497	5.26761	65	104
81.5956	3.38202	0.506117	0.0109982	1.4875	-0.278107	24.533	0.442372	7.09152	65	105
107.159	6.2632	0.489998	0.00906045	1.49832	-0.20624	6.18289	0.203082	7.88606	65	106
94.1794	2.6095	0.564692	0.0114324	1.40265	-0.513108	10.7007	0.238567	7.02687	65	107
59.7078	6.55973	0.556319	0.0104031	1.35328	0.599766	8.55501	0.221485	8.39794	65	108
53.7417	5.84652	0.398886	0.0138369	1.94291	-0.323554	11.3167	0.213423	6.74473	65	109
147.941	5.50911	0.382912	0.0139919	2.44468	-0.38297	16.7968	0.216483	6.52288	65	110
128.405	2.01426	0.42014	0.0147672	2.43099	-0.188103	10.6261	0.390735	5.35655	65	111

## Sheet: smiles
1	O=C(NCCC1CC[NH+](Cc2ccccc2)CC1)c3ccccc3
2	O=C1N(CCC2CC[NH+](Cc3ccccc3)CC2)C(=O)c4ccccc14
3	[O-][N+](=O)c1ccc2C(=O)N(CC3CC[NH+](Cc4ccccc4)CC3)C(=O)c2c1
4	[O-][N+](=O)c1ccc2C(=O)N(CCC3CC[NH+](Cc4ccccc4)CC3)C(=O)c2c1
5	COc1ccc(C[NH+]2CCC(CCN3C(=O)c4ccc(cc4C3=O)[N+](=O)[O-])CC2)cc1
6	[O-][N+](=O)c1ccc2C(=O)N(CCC3CC[NH+](Cc4ccc(Cl)cc4)CC3)C(=O)c2c1
7	C[NH+]1CCC(CCN2C(=O)c3ccc(cc3C2=O)[N+](=O)[O-])CC1
8	CC(=O)Nc1ccc2C(=O)N(CCC3CC[NH+](Cc4ccccc4)CC3)C(=O)c2c1
9	O=C(Nc1ccc2C(=O)N(CCC3CC[NH+](Cc4ccccc4)CC3)C(=O)c2c1)c5ccccc5
10	CN(CCC1CC[NH+](Cc2ccccc2)CC1)C(=O)c3ccccc3
11	COc1ccc2C(=O)N(CCC3CC[NH+](Cc4ccccc4)CC3)C(=O)c2c1
12	Nc1cccc2C(=O)N(CCC3CC[NH+](Cc4ccccc4)CC3)C(=O)c12
13	O=C1N(CCC2CC[NH+](Cc3ccccc3)CC2)C=Cc4ccccc14
14	O=C1N(CCC2CC[NH+](Cc3ccccc3)CC2)CCc4ccccc14
15	O=C1Cc2ccccc2CN1CCC3CC[NH+](Cc4ccccc4)CC3
16	O=C1N(CCC2CC[NH+](Cc3ccccc3)CC2)C[NH2+]c4ccccc14
17	O=C1Nc2ccccc2C(=O)N1CCC3CC[NH+](Cc4ccccc4)CC3
18	O=C(N(CCC1CC[NH+](Cc2ccccc2)CC1)c3ccccc3)c4ccccc4
19	COc1ccc(cc1)C(=O)N(CCC2CC[NH+](Cc3ccccc3)CC2)c4ccccc4
20	Fc1ccc(cc1)C(=O)N(CCC2CC[NH+](Cc3ccccc3)CC2)c4ccccc4
21	[O-][N+](=O)c1ccc(cc1)C(=O)N(CCC2CC[NH+](Cc3ccccc3)CC2)c4ccccc4
22	O=C(C1CCCCC1)N(CCC2CC[NH+](Cc3ccccc3)CC2)c4ccccc4
23	CC(=O)N(CCC1CC[NH+](Cc2ccccc2)CC1)c3ccccc3
24	CCC(=O)N(CCC1CC[NH+](Cc2ccccc2)CC1)c3ccccc3
25	COc1cccc(c1)N(CCC2CC[NH+](Cc3ccccc3)CC2)C(=O)C
26	CC(=O)N(CCC1CC[NH+](Cc2ccccc2)CC1)c3ccc(F)cc3
27	CCN(CCC1CC[NH+](Cc2ccccc2)CC1)c3ccccc3
28	CC(=O)N(CCC1CC[NH+](Cc2ccccc2)CC1)c3ccncc3
29	O=C1N(CCC2CC[NH+](Cc3ccccc3)CC2)Cc4ccccc14
30	C(CC1CC[NH+](Cc2ccccc2)CC1)NCc3ccccc3
31	CCN(CCC1CC[NH+](Cc2ccccc2)CC1)C(=O)c3ccccc3
32	O=C(N(CCC1CC[NH+](Cc2ccccc2)CC1)Cc3ccccc3)c4ccccc4
33	CN(CCC1CC[NH+](Cc2ccccc2)CC1)C(=O)c3ccc(cc3)S(=O)(=O)Cc4ccccc4
34	CCN(CCC1CC[NH+](Cc2ccccc2)CC1)C(=O)c3ccc(cc3)S(=O)(=O)Cc4ccccc4
35	CN(CCC1CC[NH2+]CC1)C(=O)c2ccccc2
36	CN(CCC1CC[NH+](Cc2ccccc2C)CC1)C(=O)c3ccccc3
37	CN(CCC1CC[NH+](Cc2cccc(C)c2)CC1)C(=O)c3ccccc3
38	CN(CCC1CC[NH+](Cc2ccc(C)cc2)CC1)C(=O)c3ccccc3
39	CN(CCC1CC[NH+](Cc2ccccc2[N+](=O)[O-])CC1)C(=O)c3ccccc3
40	CN(CCC1CC[NH+](Cc2ccc(cc2)[N+](=O)[O-])CC1)C(=O)c3ccccc3
41	CN(CCC1CCN(CC1)C(=O)c2ccccc2)C(=O)c3ccccc3
42	CN(CCC1CC[NH+](CC2CC2)CC1)C(=O)c3ccccc3
43	CN(CCC1CC[NH+](CC2CCCCC2)CC1)C(=O)c3ccccc3
44	Cc1cccc(c1)C(=O)NCCC2CC[NH+](Cc3ccccc3)CC2
45	Cc1ccc(cc1)C(=O)NCCC2CC[NH+](Cc3ccccc3)CC2
46	[O-][N+](=O)c1cccc(c1)C(=O)NCCC2CC[NH+](Cc3ccccc3)CC2
47	[O-][N+](=O)c1ccc(cc1)C(=O)NCCC2CC[NH+](Cc3ccccc3)CC2
48	O=Cc1ccc(cc1)C(=O)NCCC2CC[NH+](Cc3ccccc3)CC2
49	Clc1ccc(cc1)C(=O)NCCC2CC[NH+](Cc3ccccc3)CC2
50	Fc1ccc(cc1)C(=O)NCCC2CC[NH+](Cc3ccccc3)CC2
51	CC(=O)c1ccc(cc1)C(=O)NCCC2CC[NH+](Cc3ccccc3)CC2
52	O=C(NCCC1CC[NH+](Cc2ccccc2)CC1)c3ccc(cc3)S(=O)(=O)Cc4ccccc4
53	O=C(NCCC1CC[NH+](Cc2ccccc2)CC1)c3ccccn3
54	O=C(NCCC1CC[NH+](Cc2ccccc2)CC1)c3ccncc3
55	O=C(NCCC1CC[NH+](Cc2ccccc2)CC1)C3CCCCC3
56	O=C1C(CC2CC[NH+](Cc3ccccc3)CC2)CCc4ccccc14
57	O=C1C(CC2CC[NH+](Cc3ccccc3)CC2)CCCc4ccccc14
58	COc1cc2CC(CC3CC[NH+](Cc4ccccc4)CC3)C(=O)c2cc1OC
59	COc1ccc2C(=O)C(CC3CC[NH+](Cc4ccccc4)CC3)Cc2c1
60	COc1cccc2C(=O)C(CC3CC[NH+](Cc4ccccc4)CC3)Cc12
61	COc1ccc2CC(CC3CC[NH+](Cc4ccccc4)CC3)C(=O)c2c1OC
62	COc1cc2CC(CC3CC[NH+](Cc4ccccc4)CC3)C(=O)c2c(OC)c1
63	COc1ccc(OC)c2C(=O)C(CC3CC[NH+](Cc4ccccc4)CC3)Cc12
64	COc1ccc2C(=O)C(CC3CC[NH+](Cc4ccccc4)CC3)Cc2c1OC
65	COc1cc2CC(C3CC[NH+](Cc4ccccc4)CC3)C(=O)c2cc1OC
66	COc1cc2CC(CCC3CC[NH+](Cc4ccccc4)CC3)C(=O)c2cc1OC
67	COc1cc2CC(C[NH+]3CCC(Cc4ccccc4)CC3)C(=O)c2cc1OC
68	COc1cc2CC(CC3CC[NH+](Cc4ccccc4C)CC3)C(=O)c2cc1OC
69	COc1cc2CC(CC3CC[NH+](Cc4cccc(C)c4)CC3)C(=O)c2cc1OC
70	COc1cc2CC(CC3CC[NH+](Cc4ccc(C)cc4)CC3)C(=O)c2cc1OC
71	COc1cc2CC(CC3CC[NH+](Cc4ccccc4[N+](=O)[O-])CC3)C(=O)c2cc1OC
72	COc1cc2CC(CC3CC[NH+](Cc4ccc(cc4)[N+](=O)[O-])CC3)C(=O)c2cc1OC
73	COc1cc2CC(CC3CC[NH+](CC4CCCCC4)CC3)C(=O)c2cc1OC
74	O=C1C(CC2CC[NH+](Cc3ccccc3)CC2)Cc4ccccc14
75	[O-][N+](=O)c1ccc2C(=O)N(C3CC[NH+](Cc4ccccc4)CC3)C(=O)c2c1
76	Nc1ccc2C(=O)N(CCC3CC[NH+](Cc4ccccc4)CC3)C(=O)c2c1
77	O=C(NCc1ccccc1)c2ccc3C(=O)N(CCC4CC[NH+](Cc5ccccc5)CC4)C(=O)c3c2
78	O=C(c1ccccc1)c2ccc3C(=O)N(CCC4CC[NH+](Cc5ccccc5)CC4)C(=O)c3c2
79	[O-][N+](=O)c1cccc2C(=O)N(CCC3CC[NH+](Cc4ccccc4)CC3)C(=O)c12
80	O=C(Nc1cccc2C(=O)N(CCC3CC[NH+](Cc4ccccc4)CC3)C(=O)c12)c5ccccc5
81	O=C1N(CCC2CC[NH+](Cc3ccccc3)CC2)C(=O)c4ncccc14
82	C(C[NH+]1CCc2ccccc2C1)C3CC[NH+](Cc4ccccc4)CC3
83	O=C1Cc2ccccc2C(=O)N1CCC3CC[NH+](Cc4ccccc4)CC3
84	O=C1N(CCC2CC[NH+](Cc3ccccc3)CC2)C=Nc4ccccc14
85	O=C1Nc2ccccc2CN1CCC3CC[NH+](Cc4ccccc4)CC3
86	Clc1ccc2C(=O)N(CCC3CC[NH+](Cc4ccccc4)CC3)C(=O)Nc2c1
87	O=C(N(CCC1CC[NH+](Cc2ccccc2)CC1)c3ccccc3)c4ccncc4
88	COc1ccc(cc1)N(CCC2CC[NH+](Cc3ccccc3)CC2)C(=O)C
89	CC(=O)N(CCC1CC[NH+](Cc2ccccc2)CC1)c3cccc(F)c3
90	CN(CCC1CC[NH+](Cc2ccccc2)CC1)C(=O)C
91	O=C1CCCCN1CCC2CC[NH+](Cc3ccccc3)CC2
92	O=C(N(CCC1CC[NH+](Cc2ccccc2)CC1)c3ccccc3)c4ccc(cc4)S(=O)(=O)Cc5ccccc5
93	CN(CCC1CC[NH+](Cc2cccc(c2)[N+](=O)[O-])CC1)C(=O)c3ccccc3
94	CN(CCC1CC[NH+](CCc2ccccc2)CC1)C(=O)c3ccccc3
95	CN(CCC1CC[NH+](C\C=C\c2ccccc2)CC1)C(=O)c3ccccc3
96	CN(CCC1CC[NH+](CC23CC4CC(CC(C4)C2)C3)CC1)C(=O)c5ccccc5
97	Cc1ccccc1C(=O)NCCC2CC[NH+](Cc3ccccc3)CC2
98	[O-][N+](=O)c1ccccc1C(=O)NCCC2CC[NH+](Cc3ccccc3)CC2
99	COc1ccc(cc1)C(=O)NCCC2CC[NH+](Cc3ccccc3)CC2
100	O=C(NCCC1CC[NH+](Cc2ccccc2)CC1)c3cccnc3
101	O=C(CCCC1CC[NH+](Cc2ccccc2)CC1)c3ccccc3
102	COc1cc2C\C(=C/C3CC[NH+](Cc4ccccc4)CC3)\C(=O)c2cc1OC																			0
103	COc1cc2CC(CC3CCN(CC3)C(=O)c4ccccc4)C(=O)c2cc1OC
104	COc1cc2CC(CC3CC[NH2+]CC3)C(=O)c2cc1OC
105	COc1ccc2CC(CC3CC[NH+](Cc4ccccc4)CC3)C(=O)c2c1
106	COc1cc2CC(CC3CC[NH+](Cc4ccccc4)CC3)C(=O)c2c(OC)c1OC
107	COc1cc2CC(C[NH+]3CC[NH+](Cc4ccccc4)CC3)C(=O)c2cc1OC
108	COc1cc2CC(CC3CC[NH+](Cc4cccc(c4)[N+](=O)[O-])CC3)C(=O)c2cc1OC
109	COc1cc2CC(CC3CC[NH+](CCc4ccccc4)CC3)C(=O)c2cc1OC
110	COc1cc2CC(CC3CC[NH+](Cc4ccccc4)CC3)C(O)c2cc1OC
111	COc1cc2CC(=Cc2cc1OC)CC3CC[NH+](Cc4ccccc4)CC3
