# Supplementary material for: CPANNatNIC software for counter-propagation neural network to assist in read-across
Source: J Cheminform. 2017 May 22;9:30. doi: 10.1186/s13321-017-0218-y (PMC5440416; doi:10.1186/s13321-017-0218-y)
Supplement: Supplementary file 17 — Additional file 17. File containing results obtained for additional tests on eight datasets. [file 13321_2017_218_MOESM17_ESM.zip › bzr/BZR_canonical_smiles.txt]

1 CC1N=C(c2ccccc2Cl)c3cc(ccc3NC1=O)[N+](=O)[O-]
2 [O-][N+](=O)c1ccc2NC(=O)CN=C(c3ccccc3F)c2c1
3 Fc1cccc(F)c1C2=NCC(=O)Nc3ccc(Cl)cc23
4 [O-][N+](=O)c1ccc2NC(=O)CN=C(c3ccccc3Cl)c2c1
5 Clc1ccc2NC(=O)CN=C(c3ccccc3Cl)c2c1
6 [O-][N+](=O)c1ccc2NC(=O)CN=C(c3ccccc3C(F)(F)F)c2c1
7 CC1N=C(c2ccccc2F)c3cc(Cl)ccc3NC1=O
8 Fc1ccccc1C2=NCC(=O)Nc3ccc(Cl)c(Cl)c23
9 CN1C(=O)CN=C(c2ccccc2F)c3cc(ccc13)[N+](=O)[O-]
10 CN1C(=O)CN=C(c2cc(Cl)ccc12)c3c(F)cccc3F
11 CN1C(=O)CN=C(c2ccccc2F)c3cc(F)ccc13
12 CN1C(=O)C(Cl)N=C(c2ccccc2F)c3cc(Cl)ccc13
13 Fc1ccc2NC(=O)CN=C(c3ccccc3F)c2c1
14 CN1C(=O)CN=C(c2ccccc2)c3cc(Cl)ccc13
15 NCCN1C(=O)CN=C(c2ccccc2F)c3cc(Cl)ccc13
16 Clc1ccc2NC(=O)CN=C(c3ccccc3)c2c1
17 FC(F)(F)c1ccc2NC(=O)CN=C(c3ccccc3)c2c1
18 CN1C(=O)CN=C(c2ccccc2F)c3ccccc13
19 Cc1c(Cl)ccc2NC(=O)CN=C(c3ccccc3F)c12
20 CN1C(=O)C(O)N=C(c2ccccc2)c3cc(Cl)ccc13
21 CN1C(=O)CN=C(c2ccccc2)c3cc(F)ccc13
22 OC1N=C(c2ccccc2)c3cc(Cl)ccc3NC1=O
23 Fc1cccc(F)c1C2=NCC(=O)Nc3ccccc23
24 Cc1ccc2C(=NCC(=O)Nc2c1)c3ccccc3F
25 Fc1ccccc1C2=NCC(=O)Nc3ccccc23
26 C=Cc1ccc2NC(=O)CN=C(c3ccccc3)c2c1
27 OCCN1C(=O)CN=C(c2ccccc2F)c3cc(Cl)ccc13
28 Fc1cccc(F)c1C2=NCC(=O)Nc3cc(Cl)ccc23
29 Clc1ccc2NC(=O)CN=C(C3=CCCCC3)c2c1
30 CCc1ccc2NC(=O)CN=C(c3ccccc3)c2c1
31 Fc1ccc2NC(=O)CN=C(c3ccccc3)c2c1
32 CN1C(=O)CN=C(c2ccccc2)c3c(Cl)c(Cl)ccc13
33 O=Cc1ccc2NC(=O)CN=C(c3ccccc3)c2c1
34 CC1N=C(c2ccccc2)c3cc(Cl)ccc3N(Cl)C1=O
35 CN1C(=O)CN=C(c2ccccc2F)c3cc(N)ccc13
36 CN1C(=O)CN=C(c2ccccc2F)c3cccc(Cl)c13
37 Nc1ccc2NC(=O)CN=C(c3ccccc3Cl)c2c1
38 FC(F)(F)CN1C(=O)CN=C(c2ccccc2)c3cc(Cl)ccc13
39 Clc1ccc2N(CC#C)C(=O)CN=C(c3ccccc3)c2c1
40 CN1C(=O)CN=C(c2ccccc2F)c3cc(NO)ccc13
41 CN1C(=O)CN=C(c2ccccc2F)c3c(Cl)cccc13
42 NCCN1C(=O)CN=C(c2ccccc2)c3ccccc13
43 Clc1cccc2NC(=O)CN=C(c3ccccc3)c12
44 O=C1CN=C(c2ccccc2)c3ccccc3N1
45 CN1C(=O)CN=C(c2ccccc2)c3cc(ccc13)C#N
46 Nc1ccc2NC(=O)CN=C(c3ccccc3)c2c1
47 CN1C(=O)CN=C(c2ccccc2)c3cc(N)ccc13
48 Clc1ccc2NC(=O)CC(=O)N(c3ccccc3)c2c1
49 CC1N=C(c2ccccc2F)c3cc(ccc3n4c(C)nnc14)[N+](=O)[O-]
50 Cc1nnc2CN=C(c3ccccc3Cl)c4cc(Cl)ccc4n12
51 Cc1nnc2CN=C(c3ccccc3Cl)c4ccccc4n12
52 Clc1ccc2c(c1)C(=NCc3nncn23)c4ccccc4
53 Cc1nnc2CN=C(c3ccccc3)c4cc(Cl)ccc4n12
54 CN(C)Cc1nnc2CN=C(c3ccccc3)c4cc(Cl)ccc4n12
55 NCc1nnc2CN=C(c3ccccc3Cl)c4cc(Cl)sc4n12
56 CCc1cc2C(=NCc3nnc(C)n3c2s1)c4ccccc4Cl
57 Cc1nnc2CN=C(c3ccccc3Cl)c4ccsc4n12
58 NC(=O)c1ncn2c1CN=C(c3ccccc3F)c4cc(Cl)ccc24
59 Cc1ncc2CN=C(c3ccccc3F)c4cc(Cl)ccc4n12
60 COC(=O)c1ncn2c1CN=C(c3ccccc3F)c4cc(Cl)ccc24
61 OC(=O)c1ncn2c1CN=C(c3ccccc3Cl)c4cc(Cl)ccc24
62 CCOC(=O)c1ncn2c1CN=C(c3ccccc3)c4cc(Cl)ccc24
63 [O-][N+](=O)c1ccc2NC(=O)CC=C(c3ccccc3Cl)c2c1
64 Cc1nnc2CC=C(c3ccccc3F)c4cc(Cl)ccc4n12
65 Fc1ccccc1C2=CCc3nncn3c4ccc(Cl)cc24
66 Cc1nnc2CC=C(c3ccccc3)c4cc(Cl)ccc4n12
67 Clc1ccccc1C2=NCC(=O)Nc3sccc23
68 Clc1cc2C(=NCC(=O)Nc2s1)c3ccccc3
69 CCOC(=O)c1ncn2c1CC=C(c3ccccc3)c4ccccc24
70 CCOC(=O)c1ncn2c1CC=C(c3ccccc3F)c4ccccc24
71 CCOC(=O)c1ncn2c1CC=C(c3ccccc3F)c4cc(Cl)ccc24
72 Clc1ccc2c(c1)C(=NCc3cncnc23)c4ccccc4Cl
73 Cc1ncc2CN=C(c3ccccc3F)c4cc(Cl)ccc4c2n1
74 Cc1ncc2CN=C(c3ccccc3)c4cc(Cl)ccc4c2n1
75 Clc1ccccc1C2=NCc3n[nH]nc3c4ccccc24
76 Clc1ccc2c(c1)C(=NCc3n[nH]nc23)c4ccccc4
77 C1N=C(c2ccccc2)c3ccccc3c4n[nH]nc14
78 CCCOC(=O)c1ncn2c1C3CCCN3C(=O)c4c(Cl)cccc24
79 Clc1cccc2c1C(=O)N3CCCC3c4c(ncn24)C(=O)OCC5CC5
80 CC(C)OC(=O)c1ncn2c1C3CCCN3C(=O)c4c(Cl)cccc24
81 CCC(C)OC(=O)c1ncn2c1C3CCCN3C(=O)c4c(Cl)cccc24
82 CC(C)(C)OC(=O)c1ncn2c1C3CCCN3C(=O)c4c(Cl)c(F)ccc24
83 CC(C)(C)OC(=O)c1ncn2c1C3CCCN3C(=O)c4ccccc24
84 Cc1cccc2c1C(=O)N3CCCC3c4c(ncn24)C(=O)OC(C)(C)C
85 CC(C)(C)OC(=O)c1ncn2c1C3CCCN3C(=O)c4c2cccc4C(F)(F)F
86 CSc1cccc2c1C(=O)N3CCCC3c4c(ncn24)C(=O)OC(C)(C)C
87 Clc1cccc2c1C(=O)N3CCCC3c4c(ncn24)C(=O)OC5CCCCC5
88 Clc1cccc2c1C(=O)N3CCCC3c4c(ncn24)C(=O)Oc5ccccc5
89 CC(C)(C)OC(=O)c1ncn2c1C3CCCN3C(=O)c4c(F)cccc24
90 CC(C)COC(=O)c1ncn2c1C3CCCN3C(=O)c4c(Cl)cccc24
91 CCOC(=O)c1ncn2c1C3CCCN3C(=O)c4ccccc24
92 CC(C)(C)OC(=O)c1ncn2c1C3CCCN3C(=O)c4cc(F)ccc24
93 CCc1cccc2c1C(=O)N3CCCC3c4c(ncn24)C(=O)OC(C)(C)C
94 COc1cccc2c1C(=O)N3CCCC3c4c(ncn24)C(=O)OC(C)(C)C
95 CCOC(=O)c1ncn2c1C3CCCN3C(=O)c4cc(Cl)ccc24
96 CCOC(=O)c1ncn2c1CN(C)C(=O)c3c(Cl)cccc23
97 CCOC(=O)c1ncn2c1CN(C)C(=O)c3ccccc23
98 COC(=O)c1ncn2c1C3CCN3C(=O)c4c(Cl)cccc24
99 OC1N=C(c2ccccc2Cl)c3cc(Cl)ccc3NC1=O
100 Fc1ccccc1C2=NCC(=O)Nc3ccc(cc23)N=[N+]=[N-]
101 CC1N=C(c2ccccc2F)c3cc(ccc3N(C)C1=O)[N+](=O)[O-]
102 [O-][N+](=O)c1ccc2NC(=O)CN=C(c3ccccc3)c2c1
103 Brc1ccc2NC(=O)CN=C(c3ccccn3)c2c1
104 CC(=O)c1ccc2NC(=O)CN=C(c3ccccc3F)c2c1
105 CN1C(=O)CN=C(c2ccccc2F)c3cc(ccc13)C#N
106 CN1C(=O)CN=C(C2=CCCCC2)c3cc(Cl)ccc13
107 Clc1cc(Cl)c2C(=NCC(=O)Nc2c1)c3ccccc3
108 OC(=O)C1N=C(c2ccccc2)c3cc(Cl)ccc3NC1=O
109 Clc1ccc2NC(=O)CN=C(C3CCCCC3)c2c1
110 Clc1ccc2N(CC3CC3)C(=O)CN=C(c4ccccc4)c2c1
111 OCC(O)CN1C(=O)CN=C(c2ccccc2F)c3cc(Cl)ccc13
112 CN1C(=O)CN=C(c2ccccc2F)c3c(Cl)cc(Cl)cc13
113 CC(C)(C)N1C(=O)CN=C(c2ccccc2Cl)c3cc(ccc13)[N+](=O)[O-]
114 COCN1C(=O)CN=C(c2ccccc2)c3cc(ccc13)[N+](=O)[O-]
115 CNC(=O)Nc1ccc2N(C)C(=O)CN=C(c3ccccc3F)c2c1
116 CC(C)(C)N1C(=O)CN=C(c2ccccc2)c3cc(Cl)ccc13
117 CN1C(=O)CC(=O)N(c2ccccc2)c3cc(Cl)ccc13
118 CC1N=C(c2ccccc2F)c3cc(Cl)ccc3n4c(C)nnc14
119 OCc1nnc2CN=C(c3ccccc3)c4cc(Cl)ccc4n12
120 Cc1nnc2CN=C(c3ccccc3Cl)c4cc(Cl)sc4n12
121 OCc1ncc2CN=C(c3ccccc3F)c4cc(Cl)ccc4n12
122 CC(C)OC(=O)c1ncn2c1C[N+](=C(c3ccccc3F)c4cc(Cl)ccc24)[O-]
123 CC(C)(C)OC(=O)c1ncn2c1CN=C(c3ccccc3)c4c(Cl)cccc24
124 CN(C)Cc1nc(C(=O)N)c2CN=C(c3ccccc3Cl)c4cc(Cl)ccc4n12
125 Fc1ccccc1C2=CCC(=O)Nc3ccc(Cl)cc23
126 Cc1nnc2CC=C(c3ccccc3Cl)c4cc(ccc4n12)[N+](=O)[O-]
127 NCc1nnc2CC=C(c3ccccc3F)c4cc(Cl)ccc4n12
128 Cc1nnc2CC=C(c3ccccc3)c4ccccc4n12
129 Cc1nnc2CCC(c3ccccc3F)c4cc(Cl)ccc4n12
130 Clc1cc2C(=NCC(=O)Nc2s1)c3ccccc3Cl
131 COC(=O)c1ncn2c1CC=C(c3ccccc3)c4ccccc24
132 NC(=O)c1ncn2c1CC=C(c3ccccc3F)c4cc(Cl)ccc24
133 Fc1ccccc1C2=CCc3cncn3c4ccc(Cl)cc24
134 Fc1ccccc1C2=NCC=Cc3ccc(Cl)cc23
135 Nc1ncc2CN=C(c3ccccc3F)c4cc(Cl)ccc4c2n1
136 Fc1ccccc1C2=NCc3n[nH]nc3c4ccc(Cl)cc24
137 CCOC(=O)c1ncn2c1C3CCCN3C(=O)c4c(Cl)cccc24
138 Clc1cccc2c1C(=O)N3CCCC3c4c(ncn24)C(=O)OCC=C
139 CC(C)(C)OC(=O)c1ncn2c1C3CCCN3C(=O)c4c(cccc24)[N+](=O)[O-]
140 NC(=O)c1ncn2c1C3CCCN3C(=O)c4c(Cl)cccc24
141 CCOC(=O)c1ncn2c1CN(C)C(=O)c3cc(Cl)ccc23
142 Clc1cc2NC(=O)CN=C(c3ccccc3Cl)c2s1
143 Cc1c2C(=NCC(=O)Nc2cn1C)c3ccccc3
144 CN1CC(=O)Nc2ccc(cc2C1c3ccccc3Cl)[N+](=O)[O-]
145 CNC1=Nc2ccc(Cl)cc2C(=[N+]([O-])C1)c3ccccc3
146 [O-][N+]1=C(c2ccccc2)c3cc(Cl)ccc3NC(=O)C1
147 CN1CCN=C(c2ccccc2)c3cc(Cl)ccc13
