# Supplementary material for: CPANNatNIC software for counter-propagation neural network to assist in read-across
Source: J Cheminform. 2017 May 22;9:30. doi: 10.1186/s13321-017-0218-y (PMC5440416; doi:10.1186/s13321-017-0218-y)
Supplement: Supplementary file 17 — Additional file 17. File containing results obtained for additional tests on eight datasets. [file 13321_2017_218_MOESM17_ESM.zip › bzr/BZR_EV.txt]

BZR external set
49	10
TS[4]_K_Tr_AB_nCi_3_M19(M11)_SS7_T_KA_a-e-h_MID	RA_B_AB_nCi_2_M2_SS1_T_KA_v-c_MID	I50_TrB_AB_nCi_3_M19(M16)_SS2_T_KA_e-v_MID	TS[7]_K_Tr_AB_nCi_3_M27_NS2_T_KA_a-h-c_MID	AC[1]_K_B_AB_nCi_2_M2_NS2_T_KA_e-c_MID	TS[4]_I50_B_AB_nCi_2_M16_SS0_T_KA_a-c_MID	AC[4]_K_TrB_AB_nCi_3_M20(M13)_SS4_D_KA_e-v_MID	AM_QuQd_AB_nCi_4_M26(M8)_NS4_C_KA_v_MID	AM_QuQd_AB_nCi_4_M26(M8)_NS4_P_KA_v_MID	Activity
1	1	1	1	1	1	1	1	1	0
4.778881578	3.708501148	29.36523906	-1.346709072	1.07836333	0.020944063	22.72443834	531876.9359	1755180.901	8.45593	65	99
0.293147133	4.05966364	33.37858483	-2.210103255	3.61065929	0.05726321	13.23786548	473204.0289	1626690.069	8.27572	65	100
2.484647832	4.228013287	33.28149288	0.763218399	2.885655827	0.047564075	9.546260855	700189.4766	1585458.992	8.1549	65	101
1.608729978	4.227513733	33.54408035	0.470810596	4.545218941	0.028778509	8.580614103	539804.1171	1950281.26	8	65	102
4.826983605	4.612215062	30.45082182	-1.35621089	7.315190847	0.039284108	11.4129556	549080.7601	1915758.092	7.74473	65	103
2.694483747	4.091088368	37.39801749	1.180201413	4.277825469	0.065200483	15.8618448	641693.0809	1666963.67	7.74473	65	104
-0.862792286	4.142683488	27.18034086	-2.166448324	6.491715903	0.056304269	0	693204.9692	1690745.718	7.52288	65	105
-0.00338144	4.404156166	36.79815238	-1.33938488	3.624454486	0.065971954	0	1381237.991	1062933.258	7.46852	65	106
1.818262264	3.523611385	27.5891035	-2.364516795	0.29156348	0.029923894	7.548711192	525709.1528	2039745.983	7.4318	65	107
4.661747601	4.290375963	15.87563092	-0.329619365	3.347478404	0.045020922	35.59532162	759758.6812	1935976.211	7.22915	65	108
-0.227254959	4.144804814	27.73187681	-1.963913168	3.16564299	0.068136503	13.77568254	1334626.285	950527.71	7.06048	65	109
-0.383635401	3.985391301	19.34784004	-1.149320969	4.720964348	0.062461755	0	1029051.925	1882071.723	6.95861	65	110
0.432811633	4.247436497	12.98009463	-0.580139005	6.960525824	0.062166551	6.056068295	751172.5217	1526801.918	6.85387	65	111
-0.672263354	4.066590469	27.92151953	-1.393794737	0.642516758	0.047055587	0	603238.1089	1746524.616	6.52288	65	112
-0.829176599	4.597199465	27.68828437	2.298952179	4.265310876	0.044703209	9.092919955	876750.5641	1953186.534	6.52288	65	113
0.038200538	4.653160766	19.65997789	0.175912417	6.022905855	0.054700457	9.801826332	688176.8665	1835968.924	6.36653	65	114
-0.984660528	4.171455906	23.6274129	-0.262637854	10.93071742	0.069606387	16.15095617	685799.1475	1508669.188	6.34199	65	115
-1.171532266	4.25108199	28.35143137	1.027394852	3.352842078	0.061420582	0	984941.5363	2340577.978	6.20761	65	116
0.588540868	3.832893217	19.52651823	-1.339168375	1.896713897	0.069346136	0	567963.9686	2062946.32	6.88606	65	117
-0.065070949	4.666874722	28.40812988	0.416045586	7.580262639	0.038625434	0	532643.5514	1992901.577	8.48149	65	118
1.426602436	3.755768358	33.55594939	-0.276335947	5.23037861	0.037259333	8.646859309	521433.7691	2383688.941	8.37675	65	119
-0.928735661	4.306940633	34.93479105	-0.152331998	16.46032158	0.021900407	0	432759.019	1793601.182	8.85387	65	120
1.368544708	4.600389773	35.00247509	0.449380182	7.712765727	0.044772432	9.447209287	472610.5408	2167040.015	8.34679	65	121
2.439566365	4.98571271	26.60704416	0.330651904	9.559051019	0.048041073	11.74421182	602803.2651	1806004.992	7.92082	65	122
1.287685158	5.520767267	42.81187338	-0.570110806	9.91741301	0.062092423	0	685559.9548	2131930.77	7.85387	65	123
1.543915035	4.576363894	23.23102736	0.53032321	4.153701566	0.046073834	45.11115875	639154.1355	1975346.266	7.58503	65	124
2.238239948	3.510326913	25.07936533	-0.772449313	1.643800549	0.024027757	26.73449917	730707.4942	1789202.795	7.1549	65	125
0.222431337	4.175103887	36.47187397	-1.141732156	6.937601464	0.023971782	10.49634108	628857.7612	1974794.915	8.30103	65	126
0.729163454	4.071870837	23.84608391	-1.051161314	6.213952662	0.032678054	14.47681732	667002.6494	2026966.232	8.25181	65	127
0.930906903	2.95049005	40.8359258	-1.033689541	12.81442624	0.017873677	0	722265.0657	2183422.667	6.38722	65	128
0.29744734	3.992830945	32.30523576	1.30789433	8.240918114	0.032996738	0	532532.9792	2564887.747	7.61261	65	129
-0.93274549	4.898399443	15.36278121	-2.273624487	10.74423332	0.015947082	24.45292694	525271.3144	1843374.372	8.40893	65	130
1.602777511	4.302001624	42.87657702	-0.86809	9.843857424	0.029607117	0	680069.7923	2079769.204	8.82391	65	131
2.34418112	4.210390027	33.35931201	-1.571756665	4.856955642	0.025499397	36.43533055	629805.2441	2068116.458	7.82391	65	132
2.689016691	4.166126015	31.75869551	-0.984393503	3.956456256	0.023089931	0	542561.0626	2252471.2	6.63827	65	133
0.612217873	4.502044499	24.10711446	-2.134875294	6.801352813	0.02915476	0	681848.8101	1892840.759	7.12494	65	134
-0.19717053	5.930783083	33.99500578	-0.542311634	6.629923534	0.028846891	31.63331386	325093.8349	2287457.863	8.55284	65	135
0.592730586	4.524862246	29.3225408	0.52264018	8.450677129	0.025372445	18.09106766	342382.4125	2092787.427	8.72125	65	136
-0.606745986	5.458902212	31.03760908	-0.159831741	11.62272218	0.074019362	0	934274.5736	1387701.757	8.76955	65	137
0.097837611	5.667954448	29.45945326	0.602495547	12.15603533	0.067996498	0	1035575.417	1336462.192	8.76955	65	138
0.790787567	5.711765811	15.48068257	3.378457846	18.03569734	0.077170133	28.47956167	1001781.506	1285961.396	8.55284	65	139
-0.709053744	4.236925275	30.37729438	-1.713186549	10.47993891	0.05864791	44.51866272	831933.0371	1501042.599	5.52288	65	140
0.535517753	5.027015736	36.87030395	-1.449960965	2.543377279	0.06616444	0	632203.0506	1367021.124	8.16749	65	141
-1.008959166	4.821202123	15.50277214	-2.253157141	10.77318986	0.022159942	27.49978278	526673.5216	1866875.407	8.02687	65	142
0.263235497	4.391224946	18.9341494	-2.571428493	-0.510935393	0.062079562	6.435032238	672047.8269	2039371.283	6.76955	65	143
-0.402960212	4.429026829	28.58044993	-1.557462286	5.813851411	0.035818914	5.019202527	562572.7426	2209065.146	6.13906	65	144
-0.745921968	3.385057543	18.27945172	-1.02096286	2.770653936	0.041317563	27.31404024	568564.2022	2131055.587	6.45346	65	145
-0.307078395	3.55917322	12.62808173	-1.118773901	1.583885279	0.032790422	29.22837042	505525.7696	2223146.422	6.50864	65	146
-0.791581653	3.59177525	15.07676117	-2.276645676	3.858643337	0.03941876	0	670576.9134	2501395.408	6.06048	65	147
