# Supplementary material for: CPANNatNIC software for counter-propagation neural network to assist in read-across
Source: J Cheminform. 2017 May 22;9:30. doi: 10.1186/s13321-017-0218-y (PMC5440416; doi:10.1186/s13321-017-0218-y)
Supplement: Supplementary file 17 — Additional file 17. File containing results obtained for additional tests on eight datasets. [file 13321_2017_218_MOESM17_ESM.zip › bzr/BZR_TR.txt]

BZR training set
98	10
TS[4]_K_Tr_AB_nCi_3_M19(M11)_SS7_T_KA_a-e-h_MID	RA_B_AB_nCi_2_M2_SS1_T_KA_v-c_MID	I50_TrB_AB_nCi_3_M19(M16)_SS2_T_KA_e-v_MID	TS[7]_K_Tr_AB_nCi_3_M27_NS2_T_KA_a-h-c_MID	AC[1]_K_B_AB_nCi_2_M2_NS2_T_KA_e-c_MID	TS[4]_I50_B_AB_nCi_2_M16_SS0_T_KA_a-c_MID	AC[4]_K_TrB_AB_nCi_3_M20(M13)_SS4_D_KA_e-v_MID	AM_QuQd_AB_nCi_4_M26(M8)_NS4_C_KA_v_MID	AM_QuQd_AB_nCi_4_M26(M8)_NS4_P_KA_v_MID	Activity
1	1	1	1	1	1	1	1	1	0
2.866080878	4.289893856	39.11795216	0.005026924	4.531581864	0.026074503	14.63920213	623628.1198	1651104.907	8.92082	65	1
2.775988035	4.062740752	37.52918092	0.806317562	2.282190657	0.035451041	13.40534969	472288.0707	1634341.803	8.82391	65	2
3.966420939	4.240083813	24.34820874	-0.149868008	3.698247909	0.034206602	17.14559137	490716.5801	1765988.876	8.79588	65	3
2.466129156	4.17390814	39.36335517	0.73641972	4.283777842	0.023508462	13.38352517	478383.6829	1673825.614	8.74473	65	4
3.915166559	3.566049232	28.27371268	-0.991923231	0.942255503	0.029779401	13.1763171	523390.165	1815999.181	8.74473	65	5
-0.248782966	4.93363953	23.18405039	1.778939044	4.91770829	0.01983963	18.83720342	537228.4066	1551833.806	8.45593	65	6
4.754751785	4.162499903	28.2250544	-1.351580226	4.549437481	0.04118269	13.50583176	670889.9824	1741539.15	8.45593	65	7
2.506073065	4.076574109	28.28767529	-1.602728329	1.765600473	0.030607022	9.408603351	516591.9495	1785814.115	8.4437	65	8
2.42811278	4.113048672	33.47497429	1.803120378	2.67989649	0.045121773	8.31565448	556758.9269	1603242.856	8.42022	65	9
2.290662828	4.298604063	27.96199407	0.964548853	4.316404167	0.044113838	0	581454.0038	1727368.724	8.38722	65	10
1.142929226	4.039158321	23.7021568	-0.204546796	2.914327783	0.054789272	0	603374.8503	1706242.554	8.29243	65	11
2.260080306	3.966482094	27.8613289	-0.715486694	5.994845981	0.03245101	0	628711.2852	1700441.434	8.27572	65	12
2.179668353	3.9892219	28.32714066	-1.017546924	2.332207761	0.04585132	13.37395709	514689.8038	1747097.326	8.13077	65	13
3.576553714	3.610039525	18.6656624	-1.061614315	3.399311965	0.047748716	0	681579.897	2067737.23	8.09151	65	14
-0.405214035	4.258786574	22.9803381	-0.092863888	6.430440801	0.049764829	6.609089819	687106.2314	1630380.443	8.08092	65	15
5.128845251	3.545501041	22.99039252	-1.604152294	1.943503023	0.034378216	8.391331211	593779.9619	2128088.046	8.02687	65	16
-0.601934831	4.369942009	33.96186688	1.367828785	3.75068066	0.034308562	11.4011541	624467.6499	1901857.567	7.88606	65	17
-0.727149155	4.0141792	27.94588852	-1.355341877	8.880816592	0.066016908	0	630866.2239	1764615.715	7.85387	65	18
2.471437197	4.297452719	24.94658346	-1.539859378	9.745527769	0.042145414	8.536251964	649266.29	2179786.812	7.85387	65	19
3.001454458	3.825812092	20.02364129	-1.386478897	3.559165716	0.039647494	9.382255709	683185.2187	1995544.246	7.79588	65	20
1.42730181	4.198380297	18.77566652	-1.255363384	6.979756616	0.055220606	0	678073.5281	2040409.808	7.76955	65	21
6.18690493	3.703512545	19.21426129	-1.775851433	2.097200052	0.027474365	20.99704662	596650.277	2048014.303	7.74473	65	22
-0.374669966	4.177646084	21.21788109	-1.65	4.285288088	0.050090235	16.518826	511204.2524	1800914.751	7.72125	65	23
1.559686174	3.970912056	28.51695662	-1.653012732	7.820478532	0.063688524	11.61128978	585897.0097	1793032.407	7.72125	65	24
-0.143390493	3.931963503	28.40114052	-2.256063024	7.211993755	0.055060737	12.66309756	539702.571	1811337.92	7.67778	65	25
-0.31613188	3.571528442	23.1715563	-0.733703541	12.77410362	0.033830485	9.461933515	796087.7224	2067665.524	7.61979	65	26
0.053801106	4.196345842	22.52226073	-0.093578934	6.451591179	0.056501659	17.4915011	676597.8356	1628331.938	7.61083	65	27
1.540205706	4.191111736	23.90181551	-1.034702089	3.65584488	0.037492061	15.38610151	490549.3238	1763237.323	7.55284	65	28
-0.329440827	4.445554247	35.37466604	-1.963728808	1.389866657	0.049718368	14.61905448	1308875.961	1075032.134	7.46852	65	29
5.352736697	3.678780852	23.04348776	-0.346504561	13.14562628	0.050435868	9.470834962	727372.0077	2079277.782	7.4437	65	30
2.965850252	4.125112509	23.14511651	-1.846665134	5.356229485	0.040957212	8.618362136	590996.2055	2100044.806	7.39794	65	31
2.706897459	3.888767257	30.40295846	-1.218671775	4.805705339	0.039821618	0	619298.8299	1989439.441	7.39794	65	32
-0.528503737	3.46093953	23.21235602	-0.734260925	9.168224395	0.057961276	9.506551253	666586.3503	2049439.529	7.36653	65	33
2.578589745	3.927862259	18.65785426	-1.41346569	2.560144405	0.020254985	0	735078.1695	2017134.064	7.3098	65	34
-0.814330742	4.08577066	23.62754996	-0.207119001	7.693393085	0.064793061	18.40040588	605098.8772	1726139.916	7.18709	65	35
-0.949170932	4.031716769	19.53771453	-0.458421063	3.646326396	0.045346841	0	617628.8641	1724934.353	7.14267	65	36
0.019442203	3.501481787	28.29864877	-1.033644579	1.932226578	0.043192206	19.18402402	522437.8451	1810023.393	7.12494	65	37
0.233933769	4.649043694	15.40346736	-1.345829838	4.703015801	0.033603278	0	749458.6715	1788597.066	7.03621	65	38
3.792294008	3.933137869	18.0942071	-1.987003112	3.825113882	0.033158372	0	962111.4697	1944654.472	7.03386	65	39
-0.917033966	4.055347857	26.95717231	1.12472451	6.854298385	0.05653789	7.521437761	579337.547	1659293.229	7.01773	65	40
-1.016830158	4.034495666	24.65775017	-1.836279403	4.367318824	0.055352942	0	625893.8015	1775475.377	6.82391	65	41
-0.852507121	3.773835735	13.7379506	-1.838365186	9.845190554	0.070057492	4.937776372	798448.9312	1967491.396	6.58503	65	42
-0.223967596	3.405254171	27.41813383	-2.503708287	3.766158044	0.039856412	7.184672274	548956.9211	2090483.501	6.49485	65	43
-0.288135171	3.362559391	17.43770281	-2.799978423	11.54735567	0.064579744	7.886776241	622015.8135	2186686.11	6.45593	65	44
-0.642088095	3.590107712	23.58032943	-2.262464719	1.729727939	0.063443836	0	763031.1399	2008427.679	6.42022	65	45
-0.314957631	3.426593474	23.11220716	-1.931437053	2.763440493	0.045137056	14.94275985	591541.2151	2122307.264	6.41341	65	46
-0.937932376	3.480290477	18.79234017	-1.320295042	1.439409719	0.05890583	18.38262183	678987.9846	2061857.008	6.33724	65	47
1.148768667	3.713966616	19.87926623	-1.963938547	3.521639049	0.054926875	19.57366624	475773.884	2110062.547	6.67778	65	48
-0.022994681	4.625944576	30.84501274	2.473381933	3.165842894	0.035005043	9.755095275	494505.1331	1863117.893	8.39794	65	49
-0.096572842	3.913120733	34.42028857	1.491353596	2.324525861	0.029815959	0	449530.8979	2071782.607	8.39794	65	50
-0.12670912	3.789622425	38.45102563	-0.154364722	9.10839371	0.036862645	0	465257.6278	2107164.658	8.36653	65	51
0.298758568	3.765839224	33.9720766	-0.439538774	4.402573344	0.030118615	0	355908.2142	2423460.277	8.07058	65	52
1.443894592	3.804013289	34.84374307	0.419054312	4.884851573	0.035573327	0	502405.7159	2470730.214	7.69897	65	53
0.528253518	3.821742148	21.9757031	-0.405618353	5.467733099	0.051183155	0	605511.41	2247510.523	6.86967	65	54
-0.781623942	4.271968008	35.93530315	-0.720206039	17.1565817	0.022790456	8.719622762	469665.3241	1736471.956	8.5376	65	55
-0.217222009	4.32842443	34.39979611	0.80304493	17.31447681	0.038540756	0	546812.5923	1778173.481	8.50864	65	56
-1.301519914	4.207142489	39.68633847	-1.159022735	15.86701853	0.032808609	0	450885.43	1856791.791	8.45593	65	57
0.743954073	4.603989237	35.14288099	0.321317056	7.975038627	0.034310669	36.75876077	435218.9686	2033236.866	8.45593	65	58
1.641949237	4.638964934	35.83230331	1.299748338	7.22702825	0.042194164	0	443594.13	2239975.278	8.31876	65	59
1.130640357	4.691499475	35.61137707	-0.2776489	8.259554232	0.041753856	0	450474.0494	1963304.62	8.13077	65	60
0.644069	4.717165658	35.70938021	0.290178254	2.837109423	0.022021636	37.20256123	431416.7858	2072411.311	7.88606	65	61
1.735513124	4.853116475	39.94569433	-0.260270353	6.091963511	0.04667541	0	533321.2395	2250723.365	7.82391	65	62
0.556926545	3.64595044	33.53519056	0.30505672	6.312904962	0.020900617	7.318605681	676459.7353	1687603.723	7.60206	65	63
1.516891898	4.087341162	34.34818884	0.452792755	4.256675833	0.029280085	0	671018.286	2076837.712	8.18709	65	64
0.486013301	3.908086726	30.53491322	-0.030472668	3.940241036	0.024707357	0	536069.4364	2014080.562	7.72125	65	65
1.643311099	3.474834296	36.77670633	0.29991274	10.14908832	0.025232526	0	695362.4038	2138373.205	7.37675	65	66
-0.444902167	4.711279295	23.24849368	-2.749153077	10.09390991	0.036679036	6.523072884	549974.5528	1903902.038	7.4318	65	67
-0.439963557	4.034955112	24.29768608	-2.799999196	3.09424476	0.026559396	25.1760067	559026.0726	2061257.739	7.1549	65	68
1.745561961	4.793170119	42.37734113	-0.840708774	10.7574978	0.032102944	0	731564.3978	2006479.529	8.60206	65	69
2.099760532	4.710185442	42.1737268	-1.069818708	10.35237963	0.05352354	0	710024.8129	1959600.022	8.37675	65	70
2.047886862	4.734079227	41.17107241	-1.191015803	5.391172084	0.039951517	0	688744.1711	1932736.326	7.79588	65	71
1.435785896	5.469855733	36.09096139	-0.811500473	5.489271504	0.023339156	0	341712.441	2391574.361	8.55284	65	72
0.65540897	5.035853076	36.26823878	-1.411777648	3.458219918	0.038180498	0	397549.6398	2307919.013	8.39794	65	73
1.773271992	4.888374576	33.69045605	-0.44332666	3.373915934	0.036736337	0	421123.394	2659326.068	7.95861	65	74
-0.362227436	3.788121283	30.43939777	-0.737758124	13.60563634	0.027705023	16.50840357	361547.4743	2181257.066	8.284	65	75
1.977315392	3.790146571	33.34440955	-0.439012148	9.124283708	0.027866857	22.59444612	363245.0678	2529146.377	7.95861	65	76
-0.475935457	3.294319097	38.2083783	-1.649999984	12.79392714	0.035872943	20.78376309	378105.9619	2595021.172	6.37675	65	77
1.874540351	5.724244383	29.80620076	0.613167953	12.15031808	0.078917588	0	961457.2392	1335850.576	8.85387	65	78
1.047701314	5.873425574	29.9051035	0.302932677	13.20206917	0.077851457	0	1054589.952	1289068.719	8.63827	65	79
0.328605969	5.708617312	29.83860247	0.627919939	12.14198278	0.078929463	0	987055.657	1340278.378	8.60206	65	80
0.435030218	5.782562034	30.46464026	1.402078625	13.00181674	0.08461072	0	1037342.704	1304196.673	8.5376	65	81
0.390983864	5.788696454	25.24322397	0.183803048	9.46824418	0.078696918	0	1043996.924	1272355.451	8.50864	65	82
0.61419244	5.859516962	27.71721742	2.225409707	15.03724114	0.092782484	0	1108572.579	1317355.06	8.49485	65	83
0.550385768	5.840791418	26.64158554	1.497038875	17.08979123	0.095896736	0	1152929.605	1339053.095	8.49485	65	84
-0.11696311	5.800444824	24.52889002	1.040071042	18.16658121	0.069793173	0	1063497.188	1210703.736	8.48149	65	85
0.651406349	5.913715548	23.32568479	-0.097403576	10.69412642	0.093788851	0	1086057.406	1277900.197	8.46852	65	86
0.857735691	6.107577836	31.81086988	2.025373513	14.24645903	0.085080351	0	1217549.996	1208667.837	8.39794	65	87
-1.2637204	5.200619112	35.22248754	-1.731692017	11.0676643	0.059339015	0	733634.4725	2137226.769	8.27572	65	88
0.586004648	5.76889542	27.86414454	-0.025304901	13.89661506	0.09247903	0	1072601.278	1285328.728	8.20761	65	89
1.726260523	5.837938867	30.79422605	1.365121253	12.67772291	0.08612834	0	1048948.19	1290933.446	8.20066	65	90
-0.602764876	5.447321857	31.48046062	-1.250476826	13.7860092	0.082838276	0	959241.9511	1408510.644	8.19382	65	91
0.545627717	5.781877708	13.5238028	-0.105012061	3.651714229	0.085036348	0	1068790.202	1284785.448	8.11351	65	92
0.371499794	5.877980927	27.37966674	0.544622872	16.45337354	0.100594857	0	1197290.91	1326828.186	8	65	93
0.608902283	5.807281476	25.55199465	-0.887989206	9.45679973	0.107538652	0	1081821.05	1269237.232	7.33724	65	94
-0.609296446	5.466520163	20.66345974	-1.236692735	3.114305231	0.070959481	0	924507.2199	1388195.82	7.20761	65	95
0.565858164	5.000649179	37.26142534	-0.819025302	7.26555358	0.075550179	0	640624.447	1364510.762	8.56864	65	96
0.526901611	5.010416573	40.89035826	-1.9121149	11.21099395	0.082335707	0	658200.7685	1388924.474	8.52288	65	97
0.064017752	5.055137957	23.91726428	-1.644653834	10.80256801	0.063185208	0	702717.2238	1455816.966	8.61979	65	98
