# Supplementary material for: CPANNatNIC software for counter-propagation neural network to assist in read-across
Source: J Cheminform. 2017 May 22;9:30. doi: 10.1186/s13321-017-0218-y (PMC5440416; doi:10.1186/s13321-017-0218-y)
Supplement: Supplementary file 17 — Additional file 17. File containing results obtained for additional tests on eight datasets. [file 13321_2017_218_MOESM17_ESM.zip › bzr/modelweights.unw]

File contains model weights
           4           4          10           2           0           1
TS[4]_K_Tr_AB_nCi_3_M19(M11)_SS7_T_KA_a-e-h_MID RA_B_AB_nCi_2_M2_SS1_T_KA_v-c_MID I50_TrB_AB_nCi_3_M19(M16)_SS2_T_KA_e-v_MID TS[7]_K_Tr_AB_nCi_3_M27_NS2_T_KA_a-h-c_MID AC[1]_K_B_AB_nCi_2_M2_NS2_T_KA_e-c_MID TS[4]_I50_B_AB_nCi_2_M16_SS0_T_KA_a-c_MID AC[4]_K_TrB_AB_nCi_3_M20(M13)_SS4_D_KA_e-v_MID AM_QuQd_AB_nCi_4_M26(M8)_NS4_C_KA_v_MID AM_QuQd_AB_nCi_4_M26(M8)_NS4_P_KA_v_MID Activity 
   1.00000   1.00000   1.00000   1.00000   1.00000   1.00000   1.00000   1.00000   1.00000   0.00000
   0.97605   4.42244  28.55481  -0.52316   7.25625   0.04964   6.48174  6.73e+05  1.83e+06
   1.57010   0.77142   6.93338   1.21205   4.49344   0.02139   8.50015  2.24e+05  3.50e+05
  -0.93113  -0.82900  -1.21476  -1.04944   0.76094   0.14321   0.13573   0.05288   0.59238   7.08554  32.00000  32.00000  32.00000  32.00000  32.00000
  -0.62779  -0.49141  -0.95540  -0.51728  -0.54426   0.16099  -0.76254  -0.05724   0.16990   7.25540  32.00000  32.00000  32.00000  32.00000  32.00000
  -0.70871   1.04746  -0.77048  -0.48130  -1.00961   0.88252  -0.19064   1.90707  -1.64823   7.59213  32.00000  32.00000  32.00000  32.00000  32.00000
  -0.13644   1.84311   0.04493   1.40130   1.60647   1.66604  -0.76254   1.84611  -1.51905   8.45914  32.00000  32.00000  32.00000  32.00000  32.00000
  -0.71962  -0.92758  -0.67690  -1.16814  -0.84203  -0.14065   1.21504  -0.53060   0.45884   6.93817  32.00000  32.00000  32.00000  32.00000  32.00000
  -0.95789  -0.35710  -0.64806   0.59140  -0.08720   0.34286   0.70884  -0.16473  -0.47318   7.46371  32.00000  32.00000  32.00000  32.00000  32.00000
  -0.37959   0.77810   0.76714  -0.77881   0.56567   1.11777  -0.76250  -0.02156  -1.20843   8.57084  32.00000  32.00000  32.00000  32.00000  32.00000
  -0.41600   1.71198  -0.26242   0.07560   0.93862   1.94718  -0.76254   1.67844  -1.49649   8.13037  32.00000  32.00000  32.00000  32.00000  32.00000
   1.03423  -0.49730  -0.52095  -0.68295  -0.36001  -0.68507  -0.36435  -0.12128   0.49101   7.63675  32.00000  32.00000  32.00000  32.00000  32.00000
   1.01998  -0.53839  -0.23271  -0.46369  -0.85768  -0.42783   0.80592  -0.67965  -0.13972   8.21513  32.00000  32.00000  32.00000  32.00000  32.00000
  -0.67055  -0.17432   0.38933   1.64636  -0.70219  -1.01405   0.33886  -0.51721  -0.03085   8.14358  32.00000  32.00000  32.00000  32.00000  32.00000
  -0.58265   0.22344   1.41178  -0.23050   1.42564  -0.44094  -0.60039  -0.27877   0.25536   8.45701  32.00000  32.00000  32.00000  32.00000  32.00000
   2.27502  -0.83434  -1.03239  -0.69106  -0.57013  -0.49423   0.27373   0.14302   0.49979   7.78295  32.00000  32.00000  32.00000  32.00000  32.00000
   1.00741  -0.30388   0.98081   1.15570  -0.80945  -0.68063   0.38723  -0.58183  -0.48155   8.65195  32.00000  32.00000  32.00000  32.00000  32.00000
  -0.30288  -0.51743   0.87098   0.04898   0.46201  -0.93704   2.36426  -1.24896   1.31982   7.77276  32.00000  32.00000  32.00000  32.00000  32.00000
   0.15751  -0.00860   1.06786   0.25144  -0.32476  -0.70465  -0.76254  -0.76849   1.15418   8.03007  32.00000  32.00000  32.00000  32.00000  32.00000
