# Supplementary material for: CPANNatNIC software for counter-propagation neural network to assist in read-across
Source: J Cheminform. 2017 May 22;9:30. doi: 10.1186/s13321-017-0218-y (PMC5440416; doi:10.1186/s13321-017-0218-y)
Supplement: Supplementary file 17 — Additional file 17. File containing results obtained for additional tests on eight datasets. [file 13321_2017_218_MOESM17_ESM.zip › bzr/QuBiLS-MIDAS - BZR_with_IDs.xlsx]

## Sheet: QuBiLS-MIDAS - BZR
ID	molecules		name		SET		TS[4]_K_Tr_AB_nCi_3_M19(M11)_SS7_T_KA_a-e-h_MID	RA_B_AB_nCi_2_M2_SS1_T_KA_v-c_MID	I50_TrB_AB_nCi_3_M19(M16)_SS2_T_KA_e-v_MID	TS[7]_K_Tr_AB_nCi_3_M27_NS2_T_KA_a-h-c_MID	AC[1]_K_B_AB_nCi_2_M2_NS2_T_KA_e-c_MID	TS[4]_I50_B_AB_nCi_2_M16_SS0_T_KA_a-c_MID	AC[4]_K_TrB_AB_nCi_3_M20(M13)_SS4_D_KA_e-v_MID	AM_QuQd_AB_nCi_4_M26(M8)_NS4_C_KA_v_MID	AM_QuQd_AB_nCi_4_M26(M8)_NS4_P_KA_v_MID	Activity						canonical smiles
							1	1	1	1	1	1	1	1	1	0
1	bzr_corinaCOR3D.sdf_MECLONAZEPAM		MECLONAZEPAM		training set		2.86608	4.28989	39.118	0.00502692	4.53158	0.0260745	14.6392	623628	1.6511e+06	8.92082	65	1				CC1N=C(c2ccccc2Cl)c3cc(ccc3NC1=O)[N+](=O)[O-]
2	bzr_corinaCOR3D.sdf_RO05-4435		RO05-4435		training set		2.77599	4.06274	37.5292	0.806318	2.28219	0.035451	13.4053	472288	1.63434e+06	8.82391	65	2				[O-][N+](=O)c1ccc2NC(=O)CN=C(c3ccccc3F)c2c1
3	bzr_corinaCOR3D.sdf_RO07-3953		RO07-3953		training set		3.96642	4.24008	24.3482	-0.149868	3.69825	0.0342066	17.1456	490717	1.76599e+06	8.79588	65	3				Fc1cccc(F)c1C2=NCC(=O)Nc3ccc(Cl)cc23
4	bzr_corinaCOR3D.sdf_CLONAZEPAM		CLONAZEPAM		training set		2.46613	4.17391	39.3634	0.73642	4.28378	0.0235085	13.3835	478384	1.67383e+06	8.74473	65	4				[O-][N+](=O)c1ccc2NC(=O)CN=C(c3ccccc3Cl)c2c1
5	bzr_corinaCOR3D.sdf_DELORAZEPAM		DELORAZEPAM		training set		3.91517	3.56605	28.2737	-0.991923	0.942256	0.0297794	13.1763	523390	1.816e+06	8.74473	65	5				Clc1ccc2NC(=O)CN=C(c3ccccc3Cl)c2c1
6	bzr_corinaCOR3D.sdf_RO05-3590		RO05-3590		training set		-0.248783	4.93364	23.1841	1.77894	4.91771	0.0198396	18.8372	537228	1.55183e+06	8.45593	65	6				[O-][N+](=O)c1ccc2NC(=O)CN=C(c3ccccc3C(F)(F)F)c2c1
7	bzr_corinaCOR3D.sdf_RO11-4878		RO11-4878		training set		4.75475	4.1625	28.2251	-1.35158	4.54944	0.0411827	13.5058	670890	1.74154e+06	8.45593	65	7				CC1N=C(c2ccccc2F)c3cc(Cl)ccc3NC1=O
8	bzr_corinaCOR3D.sdf_RO20-8065		RO20-8065		training set		2.50607	4.07657	28.2877	-1.60273	1.7656	0.030607	9.4086	516592	1.78581e+06	8.4437	65	8				Fc1ccccc1C2=NCC(=O)Nc3ccc(Cl)c(Cl)c23
9	bzr_corinaCOR3D.sdf_FLUNITRAZEPAM		FLUNITRAZEPAM		training set		2.42811	4.11305	33.475	1.80312	2.6799	0.0451218	8.31565	556759	1.60324e+06	8.42022	65	9				CN1C(=O)CN=C(c2ccccc2F)c3cc(ccc13)[N+](=O)[O-]
10	bzr_corinaCOR3D.sdf_RO07-4065		RO07-4065		training set		2.29066	4.2986	27.962	0.964549	4.3164	0.0441138	0	581454	1.72737e+06	8.38722	65	10				CN1C(=O)CN=C(c2cc(Cl)ccc12)c3c(F)cccc3F
11	bzr_corinaCOR3D.sdf_RO05-6822		RO05-6822		training set		1.14293	4.03916	23.7022	-0.204547	2.91433	0.0547893	0	603375	1.70624e+06	8.29243	65	11				CN1C(=O)CN=C(c2ccccc2F)c3cc(F)ccc13
12	bzr_corinaCOR3D.sdf_RO20-7078		RO20-7078		training set		2.26008	3.96648	27.8613	-0.715487	5.99485	0.032451	0	628711	1.70044e+06	8.27572	65	12				CN1C(=O)C(Cl)N=C(c2ccccc2F)c3cc(Cl)ccc13
13	bzr_corinaCOR3D.sdf_RO05-6820		RO05-6820		training set		2.17967	3.98922	28.3271	-1.01755	2.33221	0.0458513	13.374	514690	1.7471e+06	8.13077	65	13				Fc1ccc2NC(=O)CN=C(c3ccccc3F)c2c1
14	bzr_corinaCOR3D.sdf_DIAZEPAM		DIAZEPAM		training set		3.57655	3.61004	18.6657	-1.06161	3.39931	0.0477487	0	681580	2.06774e+06	8.09151	65	14				CN1C(=O)CN=C(c2ccccc2)c3cc(Cl)ccc13
15	bzr_corinaCOR3D.sdf_RO07-1986		RO07-1986		training set		-0.405214	4.25879	22.9803	-0.0928639	6.43044	0.0497648	6.60909	687106	1.63038e+06	8.08092	65	15				NCCN1C(=O)CN=C(c2ccccc2F)c3cc(Cl)ccc13
16	bzr_corinaCOR3D.sdf_NORDAZEPAM		NORDAZEPAM		training set		5.12885	3.5455	22.9904	-1.60415	1.9435	0.0343782	8.39133	593780	2.12809e+06	8.02687	65	16				Clc1ccc2NC(=O)CN=C(c3ccccc3)c2c1
17	bzr_corinaCOR3D.sdf_RO05-2904		RO05-2904		training set		-0.601935	4.36994	33.9619	1.36783	3.75068	0.0343086	11.4012	624468	1.90186e+06	7.88606	65	17				FC(F)(F)c1ccc2NC(=O)CN=C(c3ccccc3)c2c1
18	bzr_corinaCOR3D.sdf_RO05-4520		RO05-4520		training set		-0.727149	4.01418	27.9459	-1.35534	8.88082	0.0660169	0	630866	1.76462e+06	7.85387	65	18				CN1C(=O)CN=C(c2ccccc2F)c3ccccc13
19	bzr_corinaCOR3D.sdf_RO20-8552		RO20-8552		training set		2.47144	4.29745	24.9466	-1.53986	9.74553	0.0421454	8.53625	649266	2.17979e+06	7.85387	65	19				Cc1c(Cl)ccc2NC(=O)CN=C(c3ccccc3F)c12
20	bzr_corinaCOR3D.sdf_TEMAZEPAM		TEMAZEPAM		training set		3.00145	3.82581	20.0236	-1.38648	3.55917	0.0396475	9.38226	683185	1.99554e+06	7.79588	65	20				CN1C(=O)C(O)N=C(c2ccccc2)c3cc(Cl)ccc13
21	bzr_corinaCOR3D.sdf_RO05-4865		RO05-4865		training set		1.4273	4.19838	18.7757	-1.25536	6.97976	0.0552206	0	678074	2.04041e+06	7.76955	65	21				CN1C(=O)CN=C(c2ccccc2)c3cc(F)ccc13
22	bzr_corinaCOR3D.sdf_OXAZEPAM		OXAZEPAM		training set		6.1869	3.70351	19.2143	-1.77585	2.0972	0.0274744	20.997	596650	2.04801e+06	7.74473	65	22				OC1N=C(c2ccccc2)c3cc(Cl)ccc3NC1=O
23	bzr_corinaCOR3D.sdf_RO07-4419		RO07-4419		training set		-0.37467	4.17765	21.2179	-1.65	4.28529	0.0500902	16.5188	511204	1.80091e+06	7.72125	65	23				Fc1cccc(F)c1C2=NCC(=O)Nc3ccccc23
24	bzr_corinaCOR3D.sdf_RO20-8895		RO20-8895		training set		1.55969	3.97091	28.517	-1.65301	7.82048	0.0636885	11.6113	585897	1.79303e+06	7.72125	65	24				Cc1ccc2C(=NCC(=O)Nc2c1)c3ccccc3F
25	bzr_corinaCOR3D.sdf_RO05-4336		RO05-4336		training set		-0.14339	3.93196	28.4011	-2.25606	7.21199	0.0550607	12.6631	539703	1.81134e+06	7.67778	65	25				Fc1ccccc1C2=NCC(=O)Nc3ccccc23
26	bzr_corinaCOR3D.sdf_RO20-5747		RO20-5747		training set		-0.316132	3.57153	23.1716	-0.733704	12.7741	0.0338305	9.46193	796088	2.06767e+06	7.61979	65	26				C=Cc1ccc2NC(=O)CN=C(c3ccccc3)c2c1
27	bzr_corinaCOR3D.sdf_RO07-2750		RO07-2750		training set		0.0538011	4.19635	22.5223	-0.0935789	6.45159	0.0565017	17.4915	676598	1.62833e+06	7.61083	65	27				OCCN1C(=O)CN=C(c2ccccc2F)c3cc(Cl)ccc13
28	bzr_corinaCOR3D.sdf_RO07-6198		RO07-6198		training set		1.54021	4.19111	23.9018	-1.0347	3.65584	0.0374921	15.3861	490549	1.76324e+06	7.55284	65	28				Fc1cccc(F)c1C2=NCC(=O)Nc3cc(Cl)ccc23
29	bzr_corinaCOR3D.sdf_DESMETHYLTETRAZEPAM		DESMETHYLTETRAZEPAM		training set		-0.329441	4.44555	35.3747	-1.96373	1.38987	0.0497184	14.6191	1.30888e+06	1.07503e+06	7.46852	65	29				Clc1ccc2NC(=O)CN=C(C3=CCCCC3)c2c1
30	bzr_corinaCOR3D.sdf_RO20-2533		RO20-2533		training set		5.35274	3.67878	23.0435	-0.346505	13.1456	0.0504359	9.47083	727372	2.07928e+06	7.4437	65	30				CCc1ccc2NC(=O)CN=C(c3ccccc3)c2c1
31	bzr_corinaCOR3D.sdf_RO05-3061		RO05-3061		training set		2.96585	4.12511	23.1451	-1.84667	5.35623	0.0409572	8.61836	590996	2.10004e+06	7.39794	65	31				Fc1ccc2NC(=O)CN=C(c3ccccc3)c2c1
32	bzr_corinaCOR3D.sdf_RO22-6762		RO22-6762		training set		2.7069	3.88877	30.403	-1.21867	4.80571	0.0398216	0	619299	1.98944e+06	7.39794	65	32				CN1C(=O)CN=C(c2ccccc2)c3c(Cl)c(Cl)ccc13
33	bzr_corinaCOR3D.sdf_RO20-5397		RO20-5397		training set		-0.528504	3.46094	23.2124	-0.734261	9.16822	0.0579613	9.50655	666586	2.04944e+06	7.36653	65	33				O=Cc1ccc2NC(=O)CN=C(c3ccccc3)c2c1
34	bzr_corinaCOR3D.sdf_RO06-7263		RO06-7263		training set		2.57859	3.92786	18.6579	-1.41347	2.56014	0.020255	0	735078	2.01713e+06	7.3098	65	34				CC1N=C(c2ccccc2)c3cc(Cl)ccc3N(Cl)C1=O
35	bzr_corinaCOR3D.sdf_RO20-1815		RO20-1815		training set		-0.814331	4.08577	23.6275	-0.207119	7.69339	0.0647931	18.4004	605099	1.72614e+06	7.18709	65	35				CN1C(=O)CN=C(c2ccccc2F)c3cc(N)ccc13
36	bzr_corinaCOR3D.sdf_RO13-0593		RO13-0593		training set		-0.949171	4.03172	19.5377	-0.458421	3.64633	0.0453468	0	617629	1.72493e+06	7.14267	65	36				CN1C(=O)CN=C(c2ccccc2F)c3cccc(Cl)c13
37	bzr_corinaCOR3D.sdf_RO05-4619		RO05-4619		training set		0.0194422	3.50148	28.2986	-1.03364	1.93223	0.0431922	19.184	522438	1.81002e+06	7.12494	65	37				Nc1ccc2NC(=O)CN=C(c3ccccc3Cl)c2c1
38	bzr_corinaCOR3D.sdf_HALAZEPAM		HALAZEPAM		training set		0.233934	4.64904	15.4035	-1.34583	4.70302	0.0336033	0	749459	1.7886e+06	7.03621	65	38				FC(F)(F)CN1C(=O)CN=C(c2ccccc2)c3cc(Cl)ccc13
39	bzr_corinaCOR3D.sdf_PINAZEPAM		PINAZEPAM		training set		3.79229	3.93314	18.0942	-1.987	3.82511	0.0331584	0	962111	1.94465e+06	7.03386	65	39				Clc1ccc2N(CC#C)C(=O)CN=C(c3ccccc3)c2c1
40	bzr_corinaCOR3D.sdf_RO20-7736		RO20-7736		training set		-0.917034	4.05535	26.9572	1.12472	6.8543	0.0565379	7.52144	579338	1.65929e+06	7.01773	65	40				CN1C(=O)CN=C(c2ccccc2F)c3cc(NO)ccc13
41	bzr_corinaCOR3D.sdf_RO13-0699		RO13-0699		training set		-1.01683	4.0345	24.6578	-1.83628	4.36732	0.0553529	0	625894	1.77548e+06	6.82391	65	41				CN1C(=O)CN=C(c2ccccc2F)c3c(Cl)cccc13
42	bzr_corinaCOR3D.sdf_RO17-2221		RO17-2221		training set		-0.852507	3.77384	13.738	-1.83837	9.84519	0.0700575	4.93778	798449	1.96749e+06	6.58503	65	42				NCCN1C(=O)CN=C(c2ccccc2)c3ccccc13
43	bzr_corinaCOR3D.sdf_RO05-3546		RO05-3546		training set		-0.223968	3.40525	27.4181	-2.50371	3.76616	0.0398564	7.18467	548957	2.09048e+06	6.49485	65	43				Clc1cccc2NC(=O)CN=C(c3ccccc3)c12
44	bzr_corinaCOR3D.sdf_RO05-2921		RO05-2921		training set		-0.288135	3.36256	17.4377	-2.79998	11.5474	0.0645797	7.88678	622016	2.18669e+06	6.45593	65	44				O=C1CN=C(c2ccccc2)c3ccccc3N1
45	bzr_corinaCOR3D.sdf_RO05-4528		RO05-4528		training set		-0.642088	3.59011	23.5803	-2.26246	1.72973	0.0634438	0	763031	2.00843e+06	6.42022	65	45				CN1C(=O)CN=C(c2ccccc2)c3cc(ccc13)C#N
46	bzr_corinaCOR3D.sdf_RO05-3072		RO05-3072		training set		-0.314958	3.42659	23.1122	-1.93144	2.76344	0.0451371	14.9428	591541	2.12231e+06	6.41341	65	46				Nc1ccc2NC(=O)CN=C(c3ccccc3)c2c1
47	bzr_corinaCOR3D.sdf_RO05-4318		RO05-4318		training set		-0.937932	3.48029	18.7923	-1.3203	1.43941	0.0589058	18.3826	678988	2.06186e+06	6.33724	65	47				CN1C(=O)CN=C(c2ccccc2)c3cc(N)ccc13
48	bzr_corinaCOR3D.sdf_DESMETHYLCLOBAZAM		DESMETHYLCLOBAZAM		training set		1.14877	3.71397	19.8793	-1.96394	3.52164	0.0549269	19.5737	475774	2.11006e+06	6.67778	65	48				Clc1ccc2NC(=O)CC(=O)N(c3ccccc3)c2c1
49	bzr_corinaCOR3D.sdf_RO11-6679		RO11-6679		training set		-0.0229947	4.62594	30.845	2.47338	3.16584	0.035005	9.7551	494505	1.86312e+06	8.39794	65	49				CC1N=C(c2ccccc2F)c3cc(ccc3n4c(C)nnc14)[N+](=O)[O-]
50	bzr_corinaCOR3D.sdf_TRIAZOLAM		TRIAZOLAM		training set		-0.0965728	3.91312	34.4203	1.49135	2.32453	0.029816	0	449531	2.07178e+06	8.39794	65	50				Cc1nnc2CN=C(c3ccccc3Cl)c4cc(Cl)ccc4n12
51	bzr_corinaCOR3D.sdf_U-35005		U-35005		training set		-0.126709	3.78962	38.451	-0.154365	9.10839	0.0368626	0	465258	2.10716e+06	8.36653	65	51				Cc1nnc2CN=C(c3ccccc3Cl)c4ccccc4n12
52	bzr_corinaCOR3D.sdf_ESTAZOLAM		ESTAZOLAM		training set		0.298759	3.76584	33.9721	-0.439539	4.40257	0.0301186	0	355908	2.42346e+06	8.07058	65	52				Clc1ccc2c(c1)C(=NCc3nncn23)c4ccccc4
53	bzr_corinaCOR3D.sdf_ALPRAZOLAM		ALPRAZOLAM		training set		1.44389	3.80401	34.8437	0.419054	4.88485	0.0355733	0	502406	2.47073e+06	7.69897	65	53				Cc1nnc2CN=C(c3ccccc3)c4cc(Cl)ccc4n12
54	bzr_corinaCOR3D.sdf_ADINAZOLAM		ADINAZOLAM		training set		0.528254	3.82174	21.9757	-0.405618	5.46773	0.0511832	0	605511	2.24751e+06	6.86967	65	54				CN(C)Cc1nnc2CN=C(c3ccccc3)c4cc(Cl)ccc4n12
55	bzr_corinaCOR3D.sdf_RO11-7800		RO11-7800		training set		-0.781624	4.27197	35.9353	-0.720206	17.1566	0.0227905	8.71962	469665	1.73647e+06	8.5376	65	55				NCc1nnc2CN=C(c3ccccc3Cl)c4cc(Cl)sc4n12
56	bzr_corinaCOR3D.sdf_ETIZOLAM		ETIZOLAM		training set		-0.217222	4.32842	34.3998	0.803045	17.3145	0.0385408	0	546813	1.77817e+06	8.50864	65	56				CCc1cc2C(=NCc3nnc(C)n3c2s1)c4ccccc4Cl
57	bzr_corinaCOR3D.sdf_RO17-4582		RO17-4582		training set		-1.30152	4.20714	39.6863	-1.15902	15.867	0.0328086	0	450885	1.85679e+06	8.45593	65	57				Cc1nnc2CN=C(c3ccccc3Cl)c4ccsc4n12
58	bzr_corinaCOR3D.sdf_RO21-8137		RO21-8137		training set		0.743954	4.60399	35.1429	0.321317	7.97504	0.0343107	36.7588	435219	2.03324e+06	8.45593	65	58				NC(=O)c1ncn2c1CN=C(c3ccccc3F)c4cc(Cl)ccc24
59	bzr_corinaCOR3D.sdf_MIDAZOLAM		MIDAZOLAM		training set		1.64195	4.63896	35.8323	1.29975	7.22703	0.0421942	0	443594	2.23998e+06	8.31876	65	59				Cc1ncc2CN=C(c3ccccc3F)c4cc(Cl)ccc4n12
60	bzr_corinaCOR3D.sdf_RO21-5205		RO21-5205		training set		1.13064	4.6915	35.6114	-0.277649	8.25955	0.0417539	0	450474	1.9633e+06	8.13077	65	60				COC(=O)c1ncn2c1CN=C(c3ccccc3F)c4cc(Cl)ccc24
61	bzr_corinaCOR3D.sdf_RO22-0992		RO22-0992		training set		0.644069	4.71717	35.7094	0.290178	2.83711	0.0220216	37.2026	431417	2.07241e+06	7.88606	65	61				OC(=O)c1ncn2c1CN=C(c3ccccc3Cl)c4cc(Cl)ccc24
62	bzr_corinaCOR3D.sdf_RO15-8670		RO15-8670		training set		1.73551	4.85312	39.9457	-0.26027	6.09196	0.0466754	0	533321	2.25072e+06	7.82391	65	62				CCOC(=O)c1ncn2c1CN=C(c3ccccc3)c4cc(Cl)ccc24
63	bzr_corinaCOR3D.sdf_RO15-8867		RO15-8867		training set		0.556927	3.64595	33.5352	0.305057	6.3129	0.0209006	7.31861	676460	1.6876e+06	7.60206	65	63				[O-][N+](=O)c1ccc2NC(=O)CC=C(c3ccccc3Cl)c2c1
64	bzr_corinaCOR3D.sdf_RO14-0304		RO14-0304		training set		1.51689	4.08734	34.3482	0.452793	4.25668	0.0292801	0	671018	2.07684e+06	8.18709	65	64				Cc1nnc2CC=C(c3ccccc3F)c4cc(Cl)ccc4n12
65	bzr_corinaCOR3D.sdf_RO14-5921		RO14-5921		training set		0.486013	3.90809	30.5349	-0.0304727	3.94024	0.0247074	0	536069	2.01408e+06	7.72125	65	65				Fc1ccccc1C2=CCc3nncn3c4ccc(Cl)cc24
66	bzr_corinaCOR3D.sdf_RO13-9868		RO13-9868		training set		1.64331	3.47483	36.7767	0.299913	10.1491	0.0252325	0	695362	2.13837e+06	7.37675	65	66				Cc1nnc2CC=C(c3ccccc3)c4cc(Cl)ccc4n12
67	bzr_corinaCOR3D.sdf_RO11-8125		RO11-8125		training set		-0.444902	4.71128	23.2485	-2.74915	10.0939	0.036679	6.52307	549975	1.9039e+06	7.4318	65	67				Clc1ccccc1C2=NCC(=O)Nc3sccc23
68	bzr_corinaCOR3D.sdf_RO08-6739		RO08-6739		training set		-0.439964	4.03496	24.2977	-2.8	3.09424	0.0265594	25.176	559026	2.06126e+06	7.1549	65	68				Clc1cc2C(=NCC(=O)Nc2s1)c3ccccc3
69	bzr_corinaCOR3D.sdf_RO15-0791		RO15-0791		training set		1.74556	4.79317	42.3773	-0.840709	10.7575	0.0321029	0	731564	2.00648e+06	8.60206	65	69				CCOC(=O)c1ncn2c1CC=C(c3ccccc3)c4ccccc24
70	bzr_corinaCOR3D.sdf_RO15-2200		RO15-2200		training set		2.09976	4.71019	42.1737	-1.06982	10.3524	0.0535235	0	710025	1.9596e+06	8.37675	65	70				CCOC(=O)c1ncn2c1CC=C(c3ccccc3F)c4ccccc24
71	bzr_corinaCOR3D.sdf_RO15-3929		RO15-3929		training set		2.04789	4.73408	41.1711	-1.19102	5.39117	0.0399515	0	688744	1.93274e+06	7.79588	65	71				CCOC(=O)c1ncn2c1CC=C(c3ccccc3F)c4cc(Cl)ccc24
72	bzr_corinaCOR3D.sdf_RO22-3245		RO22-3245		training set		1.43579	5.46986	36.091	-0.8115	5.48927	0.0233392	0	341712	2.39157e+06	8.55284	65	72				Clc1ccc2c(c1)C(=NCc3cncnc23)c4ccccc4Cl
73	bzr_corinaCOR3D.sdf_RO22-1366		RO22-1366		training set		0.655409	5.03585	36.2682	-1.41178	3.45822	0.0381805	0	397550	2.30792e+06	8.39794	65	73				Cc1ncc2CN=C(c3ccccc3F)c4cc(Cl)ccc4c2n1
74	bzr_corinaCOR3D.sdf_RO22-1251		RO22-1251		training set		1.77327	4.88837	33.6905	-0.443327	3.37392	0.0367363	0	421123	2.65933e+06	7.95861	65	74				Cc1ncc2CN=C(c3ccccc3)c4cc(Cl)ccc4c2n1
75	bzr_corinaCOR3D.sdf_RO22-3147		RO22-3147		training set		-0.362227	3.78812	30.4394	-0.737758	13.6056	0.027705	16.5084	361547	2.18126e+06	8.284	65	75				Clc1ccccc1C2=NCc3n[nH]nc3c4ccccc24
76	bzr_corinaCOR3D.sdf_RO22-0780		RO22-0780		training set		1.97732	3.79015	33.3444	-0.439012	9.12428	0.0278669	22.5944	363245	2.52915e+06	7.95861	65	76				Clc1ccc2c(c1)C(=NCc3n[nH]nc23)c4ccccc4
77	bzr_corinaCOR3D.sdf_RO22-3148		RO22-3148		training set		-0.475935	3.29432	38.2084	-1.65	12.7939	0.0358729	20.7838	378106	2.59502e+06	6.37675	65	77				C1N=C(c2ccccc2)c3ccccc3c4n[nH]nc14
78	bzr_corinaCOR3D.sdf_RO16-4019		RO16-4019		training set		1.87454	5.72424	29.8062	0.613168	12.1503	0.0789176	0	961457	1.33585e+06	8.85387	65	78				CCCOC(=O)c1ncn2c1C3CCCN3C(=O)c4c(Cl)cccc24
79	bzr_corinaCOR3D.sdf_RO16-9918		RO16-9918		training set		1.0477	5.87343	29.9051	0.302933	13.2021	0.0778515	0	1.05459e+06	1.28907e+06	8.63827	65	79				Clc1cccc2c1C(=O)N3CCCC3c4c(ncn24)C(=O)OCC5CC5
80	bzr_corinaCOR3D.sdf_RO16-3031		RO16-3031		training set		0.328606	5.70862	29.8386	0.62792	12.142	0.0789295	0	987056	1.34028e+06	8.60206	65	80				CC(C)OC(=O)c1ncn2c1C3CCCN3C(=O)c4c(Cl)cccc24
81	bzr_corinaCOR3D.sdf_RO16-7083		RO16-7083		training set		0.43503	5.78256	30.4646	1.40208	13.0018	0.0846107	0	1.03734e+06	1.3042e+06	8.5376	65	81				CCC(C)OC(=O)c1ncn2c1C3CCCN3C(=O)c4c(Cl)cccc24
82	bzr_corinaCOR3D.sdf_RO16-6127		RO16-6127		training set		0.390984	5.7887	25.2432	0.183803	9.46824	0.0786969	0	1.044e+06	1.27236e+06	8.50864	65	82				CC(C)(C)OC(=O)c1ncn2c1C3CCCN3C(=O)c4c(Cl)c(F)ccc24
83	bzr_corinaCOR3D.sdf_RO16-0071		RO16-0071		training set		0.614192	5.85952	27.7172	2.22541	15.0372	0.0927825	0	1.10857e+06	1.31736e+06	8.49485	65	83				CC(C)(C)OC(=O)c1ncn2c1C3CCCN3C(=O)c4ccccc24
84	bzr_corinaCOR3D.sdf_RO16-3774		RO16-3774		training set		0.550386	5.84079	26.6416	1.49704	17.0898	0.0958967	0	1.15293e+06	1.33905e+06	8.49485	65	84				Cc1cccc2c1C(=O)N3CCCC3c4c(ncn24)C(=O)OC(C)(C)C
85	bzr_corinaCOR3D.sdf_RO16-6048		RO16-6048		training set		-0.116963	5.80044	24.5289	1.04007	18.1666	0.0697932	0	1.0635e+06	1.2107e+06	8.48149	65	85				CC(C)(C)OC(=O)c1ncn2c1C3CCCN3C(=O)c4c2cccc4C(F)(F)F
86	bzr_corinaCOR3D.sdf_RO16-5824		RO16-5824		training set		0.651406	5.91372	23.3257	-0.0974036	10.6941	0.0937889	0	1.08606e+06	1.2779e+06	8.46852	65	86				CSc1cccc2c1C(=O)N3CCCC3c4c(ncn24)C(=O)OC(C)(C)C
87	bzr_corinaCOR3D.sdf_RO16-6654		RO16-6654		training set		0.857736	6.10758	31.8109	2.02537	14.2465	0.0850804	0	1.21755e+06	1.20867e+06	8.39794	65	87				Clc1cccc2c1C(=O)N3CCCC3c4c(ncn24)C(=O)OC5CCCCC5
88	bzr_corinaCOR3D.sdf_RO17-1302		RO17-1302		training set		-1.26372	5.20062	35.2225	-1.73169	11.0677	0.059339	0	733634	2.13723e+06	8.27572	65	88				Clc1cccc2c1C(=O)N3CCCC3c4c(ncn24)C(=O)Oc5ccccc5
89	bzr_corinaCOR3D.sdf_RO16-8912		RO16-8912		training set		0.586005	5.7689	27.8641	-0.0253049	13.8966	0.092479	0	1.0726e+06	1.28533e+06	8.20761	65	89				CC(C)(C)OC(=O)c1ncn2c1C3CCCN3C(=O)c4c(F)cccc24
90	bzr_corinaCOR3D.sdf_RO16-7082		RO16-7082		training set		1.72626	5.83794	30.7942	1.36512	12.6777	0.0861283	0	1.04895e+06	1.29093e+06	8.20066	65	90				CC(C)COC(=O)c1ncn2c1C3CCCN3C(=O)c4c(Cl)cccc24
91	bzr_corinaCOR3D.sdf_RO14-5974		RO14-5974		training set		-0.602765	5.44732	31.4805	-1.25048	13.786	0.0828383	0	959242	1.40851e+06	8.19382	65	91				CCOC(=O)c1ncn2c1C3CCCN3C(=O)c4ccccc24
92	bzr_corinaCOR3D.sdf_RO16-4261		RO16-4261		training set		0.545628	5.78188	13.5238	-0.105012	3.65171	0.0850363	0	1.06879e+06	1.28479e+06	8.11351	65	92				CC(C)(C)OC(=O)c1ncn2c1C3CCCN3C(=O)c4cc(F)ccc24
93	bzr_corinaCOR3D.sdf_RO16-6624		RO16-6624		training set		0.3715	5.87798	27.3797	0.544623	16.4534	0.100595	0	1.19729e+06	1.32683e+06	8	65	93				CCc1cccc2c1C(=O)N3CCCC3c4c(ncn24)C(=O)OC(C)(C)C
94	bzr_corinaCOR3D.sdf_RO16-3607		RO16-3607		training set		0.608902	5.80728	25.552	-0.887989	9.4568	0.107539	0	1.08182e+06	1.26924e+06	7.33724	65	94				COc1cccc2c1C(=O)N3CCCC3c4c(ncn24)C(=O)OC(C)(C)C
95	bzr_corinaCOR3D.sdf_RO14-5975		RO14-5975		training set		-0.609296	5.46652	20.6635	-1.23669	3.11431	0.0709595	0	924507	1.3882e+06	7.20761	65	95				CCOC(=O)c1ncn2c1C3CCCN3C(=O)c4cc(Cl)ccc24
96	bzr_corinaCOR3D.sdf_RO15-3505		RO15-3505		training set		0.565858	5.00065	37.2614	-0.819025	7.26555	0.0755502	0	640624	1.36451e+06	8.56864	65	96				CCOC(=O)c1ncn2c1CN(C)C(=O)c3c(Cl)cccc23
97	bzr_corinaCOR3D.sdf_RO14-7437		RO14-7437		training set		0.526902	5.01042	40.8904	-1.91211	11.211	0.0823357	0	658201	1.38892e+06	8.52288	65	97				CCOC(=O)c1ncn2c1CN(C)C(=O)c3ccccc23
98	bzr_corinaCOR3D.sdf_RO17-9741		RO17-9741		training set		0.0640178	5.05514	23.9173	-1.64465	10.8026	0.0631852	0	702717	1.45582e+06	8.61979	65	98				COC(=O)c1ncn2c1C3CCN3C(=O)c4c(Cl)cccc24
99	bzr_corinaCOR3D.sdf_LORAZEPAM		LORAZEPAM		external set		4.77888	3.7085	29.3652	-1.34671	1.07836	0.0209441	22.7244	531877	1.75518e+06	8.45593	65	99				OC1N=C(c2ccccc2Cl)c3cc(Cl)ccc3NC1=O
100	bzr_corinaCOR3D.sdf_RO14-3074		RO14-3074		external set		0.293147	4.05966	33.3786	-2.2101	3.61066	0.0572632	13.2379	473204	1.62669e+06	8.27572	65	100				Fc1ccccc1C2=NCC(=O)Nc3ccc(cc23)N=[N+]=[N-]
101	bzr_corinaCOR3D.sdf_RO11-6896		RO11-6896		external set		2.48465	4.22801	33.2815	0.763218	2.88566	0.0475641	9.54626	700189	1.58546e+06	8.1549	65	101				CC1N=C(c2ccccc2F)c3cc(ccc3N(C)C1=O)[N+](=O)[O-]
102	bzr_corinaCOR3D.sdf_NITRAZEPAM		NITRAZEPAM		external set		1.60873	4.22751	33.5441	0.470811	4.54522	0.0287785	8.58061	539804	1.95028e+06	8	65	102				[O-][N+](=O)c1ccc2NC(=O)CN=C(c3ccccc3)c2c1
103	bzr_corinaCOR3D.sdf_BROMAZEPAM		BROMAZEPAM		external set		4.82698	4.61222	30.4508	-1.35621	7.31519	0.0392841	11.413	549081	1.91576e+06	7.74473	65	103				Brc1ccc2NC(=O)CN=C(c3ccccn3)c2c1
104	bzr_corinaCOR3D.sdf_RO20-3053		RO20-3053		external set		2.69448	4.09109	37.398	1.1802	4.27783	0.0652005	15.8618	641693	1.66696e+06	7.74473	65	104				CC(=O)c1ccc2NC(=O)CN=C(c3ccccc3F)c2c1
105	bzr_corinaCOR3D.sdf_RO20-2541		RO20-2541		external set		-0.862792	4.14268	27.1803	-2.16645	6.49172	0.0563043	0	693205	1.69075e+06	7.52288	65	105				CN1C(=O)CN=C(c2ccccc2F)c3cc(ccc13)C#N
106	bzr_corinaCOR3D.sdf_TETRAZEPAM		TETRAZEPAM		external set		-0.00338144	4.40416	36.7982	-1.33938	3.62445	0.065972	0	1.38124e+06	1.06293e+06	7.46852	65	106				CN1C(=O)CN=C(C2=CCCCC2)c3cc(Cl)ccc13
107	bzr_corinaCOR3D.sdf_RO05-2750		RO05-2750		external set		1.81826	3.52361	27.5891	-2.36452	0.291563	0.0299239	7.54871	525709	2.03975e+06	7.4318	65	107				Clc1cc(Cl)c2C(=NCC(=O)Nc2c1)c3ccccc3
108	bzr_corinaCOR3D.sdf_CLORAZEPATE		CLORAZEPATE		external set		4.66175	4.29038	15.8756	-0.329619	3.34748	0.0450209	35.5953	759759	1.93598e+06	7.22915	65	108				OC(=O)C1N=C(c2ccccc2)c3cc(Cl)ccc3NC1=O
109	bzr_corinaCOR3D.sdf_RO05-3328		RO05-3328		external set		-0.227255	4.1448	27.7319	-1.96391	3.16564	0.0681365	13.7757	1.33463e+06	950528	7.06048	65	109				Clc1ccc2NC(=O)CN=C(C3CCCCC3)c2c1
110	bzr_corinaCOR3D.sdf_PRAZEPAM		PRAZEPAM		external set		-0.383635	3.98539	19.3478	-1.14932	4.72096	0.0624618	0	1.02905e+06	1.88207e+06	6.95861	65	110				Clc1ccc2N(CC3CC3)C(=O)CN=C(c4ccccc4)c2c1
111	bzr_corinaCOR3D.sdf_RO10-3580		RO10-3580		external set		0.432812	4.24744	12.9801	-0.580139	6.96053	0.0621666	6.05607	751173	1.5268e+06	6.85387	65	111				OCC(O)CN1C(=O)CN=C(c2ccccc2F)c3cc(Cl)ccc13
112	bzr_corinaCOR3D.sdf_RO13-0882		RO13-0882		external set		-0.672263	4.06659	27.9215	-1.39379	0.642517	0.0470556	0	603238	1.74652e+06	6.52288	65	112				CN1C(=O)CN=C(c2ccccc2F)c3c(Cl)cc(Cl)cc13
113	bzr_corinaCOR3D.sdf_RO22-4683		RO22-4683		external set		-0.829177	4.5972	27.6883	2.29895	4.26531	0.0447032	9.09292	876751	1.95319e+06	6.52288	65	113				CC(C)(C)N1C(=O)CN=C(c2ccccc2Cl)c3cc(ccc13)[N+](=O)[O-]
114	bzr_corinaCOR3D.sdf_RO06-9098		RO06-9098		external set		0.0382005	4.65316	19.66	0.175912	6.02291	0.0547005	9.80183	688177	1.83597e+06	6.36653	65	114				COCN1C(=O)CN=C(c2ccccc2)c3cc(ccc13)[N+](=O)[O-]
115	bzr_corinaCOR3D.sdf_RO12-6377		RO12-6377		external set		-0.984661	4.17146	23.6274	-0.262638	10.9307	0.0696064	16.151	685799	1.50867e+06	6.34199	65	115				CNC(=O)Nc1ccc2N(C)C(=O)CN=C(c3ccccc3F)c2c1
116	bzr_corinaCOR3D.sdf_RO20-1310		RO20-1310		external set		-1.17153	4.25108	28.3514	1.02739	3.35284	0.0614206	0	984942	2.34058e+06	6.20761	65	116				CC(C)(C)N1C(=O)CN=C(c2ccccc2)c3cc(Cl)ccc13
117	bzr_corinaCOR3D.sdf_CLOBAZAM		CLOBAZAM		external set		0.588541	3.83289	19.5265	-1.33917	1.89671	0.0693461	0	567964	2.06295e+06	6.88606	65	117				CN1C(=O)CC(=O)N(c2ccccc2)c3cc(Cl)ccc13
118	bzr_corinaCOR3D.sdf_RO11-5073		RO11-5073		external set		-0.0650709	4.66687	28.4081	0.416046	7.58026	0.0386254	0	532644	1.9929e+06	8.48149	65	118				CC1N=C(c2ccccc2F)c3cc(Cl)ccc3n4c(C)nnc14
119	bzr_corinaCOR3D.sdf_ALPHA-HYDROXYTRIAZOL		ALPHA-HYDROXYTRIAZOL		external set		1.4266	3.75577	33.5559	-0.276336	5.23038	0.0372593	8.64686	521434	2.38369e+06	8.37675	65	119				OCc1nnc2CN=C(c3ccccc3)c4cc(Cl)ccc4n12
120	bzr_corinaCOR3D.sdf_RO11-1465		RO11-1465		external set		-0.928736	4.30694	34.9348	-0.152332	16.4603	0.0219004	0	432759	1.7936e+06	8.85387	65	120				Cc1nnc2CN=C(c3ccccc3Cl)c4cc(Cl)sc4n12
121	bzr_corinaCOR3D.sdf_ALPHA-HYDROXYMIDAZOL		ALPHA-HYDROXYMIDAZOL		external set		1.36854	4.60039	35.0025	0.44938	7.71277	0.0447724	9.44721	472611	2.16704e+06	8.34679	65	121				OCc1ncc2CN=C(c3ccccc3F)c4cc(Cl)ccc4n12
122	bzr_corinaCOR3D.sdf_RO22-1892		RO22-1892		external set		2.43957	4.98571	26.607	0.330652	9.55905	0.0480411	11.7442	602803	1.806e+06	7.92082	65	122				CC(C)OC(=O)c1ncn2c1C[N+](=C(c3ccccc3F)c4cc(Cl)ccc24)[O-]
123	bzr_corinaCOR3D.sdf_RO16-0529		RO16-0529		external set		1.28769	5.52077	42.8119	-0.570111	9.91741	0.0620924	0	685560	2.13193e+06	7.85387	65	123				CC(C)(C)OC(=O)c1ncn2c1CN=C(c3ccccc3)c4c(Cl)cccc24
124	bzr_corinaCOR3D.sdf_RO21-8482		RO21-8482		external set		1.54392	4.57636	23.231	0.530323	4.1537	0.0460738	45.1112	639154	1.97535e+06	7.58503	65	124				CN(C)Cc1nc(C(=O)N)c2CN=C(c3ccccc3Cl)c4cc(Cl)ccc4n12
125	bzr_corinaCOR3D.sdf_RO14-1359		RO14-1359		external set		2.23824	3.51033	25.0794	-0.772449	1.6438	0.0240278	26.7345	730707	1.7892e+06	7.1549	65	125				Fc1ccccc1C2=CCC(=O)Nc3ccc(Cl)cc23
126	bzr_corinaCOR3D.sdf_RO15-9270		RO15-9270		external set		0.222431	4.1751	36.4719	-1.14173	6.9376	0.0239718	10.4963	628858	1.97479e+06	8.30103	65	126				Cc1nnc2CC=C(c3ccccc3Cl)c4cc(ccc4n12)[N+](=O)[O-]
127	bzr_corinaCOR3D.sdf_RO14-2652		RO14-2652		external set		0.729163	4.07187	23.8461	-1.05116	6.21395	0.0326781	14.4768	667003	2.02697e+06	8.25181	65	127				NCc1nnc2CC=C(c3ccccc3F)c4cc(Cl)ccc4n12
128	bzr_corinaCOR3D.sdf_RO14-7187		RO14-7187		external set		0.930907	2.95049	40.8359	-1.03369	12.8144	0.0178737	0	722265	2.18342e+06	6.38722	65	128				Cc1nnc2CC=C(c3ccccc3)c4ccccc4n12
129	bzr_corinaCOR3D.sdf_RO14-0609		RO14-0609		external set		0.297447	3.99283	32.3052	1.30789	8.24092	0.0329967	0	532533	2.56489e+06	7.61261	65	129				Cc1nnc2CCC(c3ccccc3F)c4cc(Cl)ccc4n12
130	bzr_corinaCOR3D.sdf_RO08-9212		RO08-9212		external set		-0.932745	4.8984	15.3628	-2.27362	10.7442	0.0159471	24.4529	525271	1.84337e+06	8.40893	65	130				Clc1cc2C(=NCC(=O)Nc2s1)c3ccccc3Cl
131	bzr_corinaCOR3D.sdf_RO15-2201		RO15-2201		external set		1.60278	4.302	42.8766	-0.86809	9.84386	0.0296071	0	680070	2.07977e+06	8.82391	65	131				COC(=O)c1ncn2c1CC=C(c3ccccc3)c4ccccc24
132	bzr_corinaCOR3D.sdf_RO14-3930		RO14-3930		external set		2.34418	4.21039	33.3593	-1.57176	4.85696	0.0254994	36.4353	629805	2.06812e+06	7.82391	65	132				NC(=O)c1ncn2c1CC=C(c3ccccc3F)c4cc(Cl)ccc24
133	bzr_corinaCOR3D.sdf_RO14-5568		RO14-5568		external set		2.68902	4.16613	31.7587	-0.984394	3.95646	0.0230899	0	542561	2.25247e+06	6.63827	65	133				Fc1ccccc1C2=CCc3cncn3c4ccc(Cl)cc24
134	bzr_corinaCOR3D.sdf_RO22-1274		RO22-1274		external set		0.612218	4.50204	24.1071	-2.13488	6.80135	0.0291548	0	681849	1.89284e+06	7.12494	65	134				Fc1ccccc1C2=NCC=Cc3ccc(Cl)cc23
135	bzr_corinaCOR3D.sdf_RO22-2038		RO22-2038		external set		-0.197171	5.93078	33.995	-0.542312	6.62992	0.0288469	31.6333	325094	2.28746e+06	8.55284	65	135				Nc1ncc2CN=C(c3ccccc3F)c4cc(Cl)ccc4c2n1
136	bzr_corinaCOR3D.sdf_RO22-2466		RO22-2466		external set		0.592731	4.52486	29.3225	0.52264	8.45068	0.0253724	18.0911	342382	2.09279e+06	8.72125	65	136				Fc1ccccc1C2=NCc3n[nH]nc3c4ccc(Cl)cc24
137	bzr_corinaCOR3D.sdf_RO15-4941		RO15-4941		external set		-0.606746	5.4589	31.0376	-0.159832	11.6227	0.0740194	0	934275	1.3877e+06	8.76955	65	137				CCOC(=O)c1ncn2c1C3CCCN3C(=O)c4c(Cl)cccc24
138	bzr_corinaCOR3D.sdf_RO16-9906		RO16-9906		external set		0.0978376	5.66795	29.4595	0.602496	12.156	0.0679965	0	1.03558e+06	1.33646e+06	8.76955	65	138				Clc1cccc2c1C(=O)N3CCCC3c4c(ncn24)C(=O)OCC=C
139	bzr_corinaCOR3D.sdf_RO16-6950		RO16-6950		external set		0.790788	5.71177	15.4807	3.37846	18.0357	0.0771701	28.4796	1.00178e+06	1.28596e+06	8.55284	65	139				CC(C)(C)OC(=O)c1ncn2c1C3CCCN3C(=O)c4c(cccc24)[N+](=O)[O-]
140	bzr_corinaCOR3D.sdf_RO16-4234		RO16-4234		external set		-0.709054	4.23693	30.3773	-1.71319	10.4799	0.0586479	44.5187	831933	1.50104e+06	5.52288	65	140				NC(=O)c1ncn2c1C3CCCN3C(=O)c4c(Cl)cccc24
141	bzr_corinaCOR3D.sdf_RO15-1310		RO15-1310		external set		0.535518	5.02702	36.8703	-1.44996	2.54338	0.0661644	0	632203	1.36702e+06	8.16749	65	141				CCOC(=O)c1ncn2c1CN(C)C(=O)c3cc(Cl)ccc23
142	bzr_corinaCOR3D.sdf_RO10-2643		RO10-2643		external set		-1.00896	4.8212	15.5028	-2.25316	10.7732	0.0221599	27.4998	526674	1.86688e+06	8.02687	65	142				Clc1cc2NC(=O)CN=C(c3ccccc3Cl)c2s1
143	bzr_corinaCOR3D.sdf_PREMAZEPAM		PREMAZEPAM		external set		0.263235	4.39122	18.9341	-2.57143	-0.510935	0.0620796	6.43503	672048	2.03937e+06	6.76955	65	143				Cc1c2C(=NCC(=O)Nc2cn1C)c3ccccc3
144	bzr_corinaCOR3D.sdf_RO15-8852		RO15-8852		external set		-0.40296	4.42903	28.5804	-1.55746	5.81385	0.0358189	5.0192	562573	2.20907e+06	6.13906	65	144				CN1CC(=O)Nc2ccc(cc2C1c3ccccc3Cl)[N+](=O)[O-]
145	bzr_corinaCOR3D.sdf_CHLORDIAZEPOXIDE		CHLORDIAZEPOXIDE		external set		-0.745922	3.38506	18.2795	-1.02096	2.77065	0.0413176	27.314	568564	2.13106e+06	6.45346	65	145				CNC1=Nc2ccc(Cl)cc2C(=[N+]([O-])C1)c3ccccc3
146	bzr_corinaCOR3D.sdf_DEMOXEPAM		DEMOXEPAM		external set		-0.307078	3.55917	12.6281	-1.11877	1.58389	0.0327904	29.2284	505526	2.22315e+06	6.50864	65	146				[O-][N+]1=C(c2ccccc2)c3cc(Cl)ccc3NC(=O)C1
147	bzr_corinaCOR3D.sdf_MEDAZEPAM		MEDAZEPAM		external set		-0.791582	3.59178	15.0768	-2.27665	3.85864	0.0394188	0	670577	2.5014e+06	6.06048	65	147				CN1CCN=C(c2ccccc2)c3cc(Cl)ccc13

## Sheet: BZR_TR
BZR training set
98	10
TS[4]_K_Tr_AB_nCi_3_M19(M11)_SS7_T_KA_a-e-h_MID	RA_B_AB_nCi_2_M2_SS1_T_KA_v-c_MID	I50_TrB_AB_nCi_3_M19(M16)_SS2_T_KA_e-v_MID	TS[7]_K_Tr_AB_nCi_3_M27_NS2_T_KA_a-h-c_MID	AC[1]_K_B_AB_nCi_2_M2_NS2_T_KA_e-c_MID	TS[4]_I50_B_AB_nCi_2_M16_SS0_T_KA_a-c_MID	AC[4]_K_TrB_AB_nCi_3_M20(M13)_SS4_D_KA_e-v_MID	AM_QuQd_AB_nCi_4_M26(M8)_NS4_C_KA_v_MID	AM_QuQd_AB_nCi_4_M26(M8)_NS4_P_KA_v_MID	Activity
1	1	1	1	1	1	1	1	1	0
2.86608	4.28989	39.118	0.00502692	4.53158	0.0260745	14.6392	623628	1.6511e+06	8.92082	65	1
2.77599	4.06274	37.5292	0.806318	2.28219	0.035451	13.4053	472288	1.63434e+06	8.82391	65	2
3.96642	4.24008	24.3482	-0.149868	3.69825	0.0342066	17.1456	490717	1.76599e+06	8.79588	65	3
2.46613	4.17391	39.3634	0.73642	4.28378	0.0235085	13.3835	478384	1.67383e+06	8.74473	65	4
3.91517	3.56605	28.2737	-0.991923	0.942256	0.0297794	13.1763	523390	1.816e+06	8.74473	65	5
-0.248783	4.93364	23.1841	1.77894	4.91771	0.0198396	18.8372	537228	1.55183e+06	8.45593	65	6
4.75475	4.1625	28.2251	-1.35158	4.54944	0.0411827	13.5058	670890	1.74154e+06	8.45593	65	7
2.50607	4.07657	28.2877	-1.60273	1.7656	0.030607	9.4086	516592	1.78581e+06	8.4437	65	8
2.42811	4.11305	33.475	1.80312	2.6799	0.0451218	8.31565	556759	1.60324e+06	8.42022	65	9
2.29066	4.2986	27.962	0.964549	4.3164	0.0441138	0	581454	1.72737e+06	8.38722	65	10
1.14293	4.03916	23.7022	-0.204547	2.91433	0.0547893	0	603375	1.70624e+06	8.29243	65	11
2.26008	3.96648	27.8613	-0.715487	5.99485	0.032451	0	628711	1.70044e+06	8.27572	65	12
2.17967	3.98922	28.3271	-1.01755	2.33221	0.0458513	13.374	514690	1.7471e+06	8.13077	65	13
3.57655	3.61004	18.6657	-1.06161	3.39931	0.0477487	0	681580	2.06774e+06	8.09151	65	14
-0.405214	4.25879	22.9803	-0.0928639	6.43044	0.0497648	6.60909	687106	1.63038e+06	8.08092	65	15
5.12885	3.5455	22.9904	-1.60415	1.9435	0.0343782	8.39133	593780	2.12809e+06	8.02687	65	16
-0.601935	4.36994	33.9619	1.36783	3.75068	0.0343086	11.4012	624468	1.90186e+06	7.88606	65	17
-0.727149	4.01418	27.9459	-1.35534	8.88082	0.0660169	0	630866	1.76462e+06	7.85387	65	18
2.47144	4.29745	24.9466	-1.53986	9.74553	0.0421454	8.53625	649266	2.17979e+06	7.85387	65	19
3.00145	3.82581	20.0236	-1.38648	3.55917	0.0396475	9.38226	683185	1.99554e+06	7.79588	65	20
1.4273	4.19838	18.7757	-1.25536	6.97976	0.0552206	0	678074	2.04041e+06	7.76955	65	21
6.1869	3.70351	19.2143	-1.77585	2.0972	0.0274744	20.997	596650	2.04801e+06	7.74473	65	22
-0.37467	4.17765	21.2179	-1.65	4.28529	0.0500902	16.5188	511204	1.80091e+06	7.72125	65	23
1.55969	3.97091	28.517	-1.65301	7.82048	0.0636885	11.6113	585897	1.79303e+06	7.72125	65	24
-0.14339	3.93196	28.4011	-2.25606	7.21199	0.0550607	12.6631	539703	1.81134e+06	7.67778	65	25
-0.316132	3.57153	23.1716	-0.733704	12.7741	0.0338305	9.46193	796088	2.06767e+06	7.61979	65	26
0.0538011	4.19635	22.5223	-0.0935789	6.45159	0.0565017	17.4915	676598	1.62833e+06	7.61083	65	27
1.54021	4.19111	23.9018	-1.0347	3.65584	0.0374921	15.3861	490549	1.76324e+06	7.55284	65	28
-0.329441	4.44555	35.3747	-1.96373	1.38987	0.0497184	14.6191	1.30888e+06	1.07503e+06	7.46852	65	29
5.35274	3.67878	23.0435	-0.346505	13.1456	0.0504359	9.47083	727372	2.07928e+06	7.4437	65	30
2.96585	4.12511	23.1451	-1.84667	5.35623	0.0409572	8.61836	590996	2.10004e+06	7.39794	65	31
2.7069	3.88877	30.403	-1.21867	4.80571	0.0398216	0	619299	1.98944e+06	7.39794	65	32
-0.528504	3.46094	23.2124	-0.734261	9.16822	0.0579613	9.50655	666586	2.04944e+06	7.36653	65	33
2.57859	3.92786	18.6579	-1.41347	2.56014	0.020255	0	735078	2.01713e+06	7.3098	65	34
-0.814331	4.08577	23.6275	-0.207119	7.69339	0.0647931	18.4004	605099	1.72614e+06	7.18709	65	35
-0.949171	4.03172	19.5377	-0.458421	3.64633	0.0453468	0	617629	1.72493e+06	7.14267	65	36
0.0194422	3.50148	28.2986	-1.03364	1.93223	0.0431922	19.184	522438	1.81002e+06	7.12494	65	37
0.233934	4.64904	15.4035	-1.34583	4.70302	0.0336033	0	749459	1.7886e+06	7.03621	65	38
3.79229	3.93314	18.0942	-1.987	3.82511	0.0331584	0	962111	1.94465e+06	7.03386	65	39
-0.917034	4.05535	26.9572	1.12472	6.8543	0.0565379	7.52144	579338	1.65929e+06	7.01773	65	40
-1.01683	4.0345	24.6578	-1.83628	4.36732	0.0553529	0	625894	1.77548e+06	6.82391	65	41
-0.852507	3.77384	13.738	-1.83837	9.84519	0.0700575	4.93778	798449	1.96749e+06	6.58503	65	42
-0.223968	3.40525	27.4181	-2.50371	3.76616	0.0398564	7.18467	548957	2.09048e+06	6.49485	65	43
-0.288135	3.36256	17.4377	-2.79998	11.5474	0.0645797	7.88678	622016	2.18669e+06	6.45593	65	44
-0.642088	3.59011	23.5803	-2.26246	1.72973	0.0634438	0	763031	2.00843e+06	6.42022	65	45
-0.314958	3.42659	23.1122	-1.93144	2.76344	0.0451371	14.9428	591541	2.12231e+06	6.41341	65	46
-0.937932	3.48029	18.7923	-1.3203	1.43941	0.0589058	18.3826	678988	2.06186e+06	6.33724	65	47
1.14877	3.71397	19.8793	-1.96394	3.52164	0.0549269	19.5737	475774	2.11006e+06	6.67778	65	48
-0.0229947	4.62594	30.845	2.47338	3.16584	0.035005	9.7551	494505	1.86312e+06	8.39794	65	49
-0.0965728	3.91312	34.4203	1.49135	2.32453	0.029816	0	449531	2.07178e+06	8.39794	65	50
-0.126709	3.78962	38.451	-0.154365	9.10839	0.0368626	0	465258	2.10716e+06	8.36653	65	51
0.298759	3.76584	33.9721	-0.439539	4.40257	0.0301186	0	355908	2.42346e+06	8.07058	65	52
1.44389	3.80401	34.8437	0.419054	4.88485	0.0355733	0	502406	2.47073e+06	7.69897	65	53
0.528254	3.82174	21.9757	-0.405618	5.46773	0.0511832	0	605511	2.24751e+06	6.86967	65	54
-0.781624	4.27197	35.9353	-0.720206	17.1566	0.0227905	8.71962	469665	1.73647e+06	8.5376	65	55
-0.217222	4.32842	34.3998	0.803045	17.3145	0.0385408	0	546813	1.77817e+06	8.50864	65	56
-1.30152	4.20714	39.6863	-1.15902	15.867	0.0328086	0	450885	1.85679e+06	8.45593	65	57
0.743954	4.60399	35.1429	0.321317	7.97504	0.0343107	36.7588	435219	2.03324e+06	8.45593	65	58
1.64195	4.63896	35.8323	1.29975	7.22703	0.0421942	0	443594	2.23998e+06	8.31876	65	59
1.13064	4.6915	35.6114	-0.277649	8.25955	0.0417539	0	450474	1.9633e+06	8.13077	65	60
0.644069	4.71717	35.7094	0.290178	2.83711	0.0220216	37.2026	431417	2.07241e+06	7.88606	65	61
1.73551	4.85312	39.9457	-0.26027	6.09196	0.0466754	0	533321	2.25072e+06	7.82391	65	62
0.556927	3.64595	33.5352	0.305057	6.3129	0.0209006	7.31861	676460	1.6876e+06	7.60206	65	63
1.51689	4.08734	34.3482	0.452793	4.25668	0.0292801	0	671018	2.07684e+06	8.18709	65	64
0.486013	3.90809	30.5349	-0.0304727	3.94024	0.0247074	0	536069	2.01408e+06	7.72125	65	65
1.64331	3.47483	36.7767	0.299913	10.1491	0.0252325	0	695362	2.13837e+06	7.37675	65	66
-0.444902	4.71128	23.2485	-2.74915	10.0939	0.036679	6.52307	549975	1.9039e+06	7.4318	65	67
-0.439964	4.03496	24.2977	-2.8	3.09424	0.0265594	25.176	559026	2.06126e+06	7.1549	65	68
1.74556	4.79317	42.3773	-0.840709	10.7575	0.0321029	0	731564	2.00648e+06	8.60206	65	69
2.09976	4.71019	42.1737	-1.06982	10.3524	0.0535235	0	710025	1.9596e+06	8.37675	65	70
2.04789	4.73408	41.1711	-1.19102	5.39117	0.0399515	0	688744	1.93274e+06	7.79588	65	71
1.43579	5.46986	36.091	-0.8115	5.48927	0.0233392	0	341712	2.39157e+06	8.55284	65	72
0.655409	5.03585	36.2682	-1.41178	3.45822	0.0381805	0	397550	2.30792e+06	8.39794	65	73
1.77327	4.88837	33.6905	-0.443327	3.37392	0.0367363	0	421123	2.65933e+06	7.95861	65	74
-0.362227	3.78812	30.4394	-0.737758	13.6056	0.027705	16.5084	361547	2.18126e+06	8.284	65	75
1.97732	3.79015	33.3444	-0.439012	9.12428	0.0278669	22.5944	363245	2.52915e+06	7.95861	65	76
-0.475935	3.29432	38.2084	-1.65	12.7939	0.0358729	20.7838	378106	2.59502e+06	6.37675	65	77
1.87454	5.72424	29.8062	0.613168	12.1503	0.0789176	0	961457	1.33585e+06	8.85387	65	78
1.0477	5.87343	29.9051	0.302933	13.2021	0.0778515	0	1.05459e+06	1.28907e+06	8.63827	65	79
0.328606	5.70862	29.8386	0.62792	12.142	0.0789295	0	987056	1.34028e+06	8.60206	65	80
0.43503	5.78256	30.4646	1.40208	13.0018	0.0846107	0	1.03734e+06	1.3042e+06	8.5376	65	81
0.390984	5.7887	25.2432	0.183803	9.46824	0.0786969	0	1.044e+06	1.27236e+06	8.50864	65	82
0.614192	5.85952	27.7172	2.22541	15.0372	0.0927825	0	1.10857e+06	1.31736e+06	8.49485	65	83
0.550386	5.84079	26.6416	1.49704	17.0898	0.0958967	0	1.15293e+06	1.33905e+06	8.49485	65	84
-0.116963	5.80044	24.5289	1.04007	18.1666	0.0697932	0	1.0635e+06	1.2107e+06	8.48149	65	85
0.651406	5.91372	23.3257	-0.0974036	10.6941	0.0937889	0	1.08606e+06	1.2779e+06	8.46852	65	86
0.857736	6.10758	31.8109	2.02537	14.2465	0.0850804	0	1.21755e+06	1.20867e+06	8.39794	65	87
-1.26372	5.20062	35.2225	-1.73169	11.0677	0.059339	0	733634	2.13723e+06	8.27572	65	88
0.586005	5.7689	27.8641	-0.0253049	13.8966	0.092479	0	1.0726e+06	1.28533e+06	8.20761	65	89
1.72626	5.83794	30.7942	1.36512	12.6777	0.0861283	0	1.04895e+06	1.29093e+06	8.20066	65	90
-0.602765	5.44732	31.4805	-1.25048	13.786	0.0828383	0	959242	1.40851e+06	8.19382	65	91
0.545628	5.78188	13.5238	-0.105012	3.65171	0.0850363	0	1.06879e+06	1.28479e+06	8.11351	65	92
0.3715	5.87798	27.3797	0.544623	16.4534	0.100595	0	1.19729e+06	1.32683e+06	8	65	93
0.608902	5.80728	25.552	-0.887989	9.4568	0.107539	0	1.08182e+06	1.26924e+06	7.33724	65	94
-0.609296	5.46652	20.6635	-1.23669	3.11431	0.0709595	0	924507	1.3882e+06	7.20761	65	95
0.565858	5.00065	37.2614	-0.819025	7.26555	0.0755502	0	640624	1.36451e+06	8.56864	65	96
0.526902	5.01042	40.8904	-1.91211	11.211	0.0823357	0	658201	1.38892e+06	8.52288	65	97
0.0640178	5.05514	23.9173	-1.64465	10.8026	0.0631852	0	702717	1.45582e+06	8.61979	65	98

## Sheet: BZR_EV
BZR external set
49	10
TS[4]_K_Tr_AB_nCi_3_M19(M11)_SS7_T_KA_a-e-h_MID	RA_B_AB_nCi_2_M2_SS1_T_KA_v-c_MID	I50_TrB_AB_nCi_3_M19(M16)_SS2_T_KA_e-v_MID	TS[7]_K_Tr_AB_nCi_3_M27_NS2_T_KA_a-h-c_MID	AC[1]_K_B_AB_nCi_2_M2_NS2_T_KA_e-c_MID	TS[4]_I50_B_AB_nCi_2_M16_SS0_T_KA_a-c_MID	AC[4]_K_TrB_AB_nCi_3_M20(M13)_SS4_D_KA_e-v_MID	AM_QuQd_AB_nCi_4_M26(M8)_NS4_C_KA_v_MID	AM_QuQd_AB_nCi_4_M26(M8)_NS4_P_KA_v_MID	Activity
1	1	1	1	1	1	1	1	1	0
4.77888	3.7085	29.3652	-1.34671	1.07836	0.0209441	22.7244	531877	1.75518e+06	8.45593	65	99
0.293147	4.05966	33.3786	-2.2101	3.61066	0.0572632	13.2379	473204	1.62669e+06	8.27572	65	100
2.48465	4.22801	33.2815	0.763218	2.88566	0.0475641	9.54626	700189	1.58546e+06	8.1549	65	101
1.60873	4.22751	33.5441	0.470811	4.54522	0.0287785	8.58061	539804	1.95028e+06	8	65	102
4.82698	4.61222	30.4508	-1.35621	7.31519	0.0392841	11.413	549081	1.91576e+06	7.74473	65	103
2.69448	4.09109	37.398	1.1802	4.27783	0.0652005	15.8618	641693	1.66696e+06	7.74473	65	104
-0.862792	4.14268	27.1803	-2.16645	6.49172	0.0563043	0	693205	1.69075e+06	7.52288	65	105
-0.00338144	4.40416	36.7982	-1.33938	3.62445	0.065972	0	1.38124e+06	1.06293e+06	7.46852	65	106
1.81826	3.52361	27.5891	-2.36452	0.291563	0.0299239	7.54871	525709	2.03975e+06	7.4318	65	107
4.66175	4.29038	15.8756	-0.329619	3.34748	0.0450209	35.5953	759759	1.93598e+06	7.22915	65	108
-0.227255	4.1448	27.7319	-1.96391	3.16564	0.0681365	13.7757	1.33463e+06	950528	7.06048	65	109
-0.383635	3.98539	19.3478	-1.14932	4.72096	0.0624618	0	1.02905e+06	1.88207e+06	6.95861	65	110
0.432812	4.24744	12.9801	-0.580139	6.96053	0.0621666	6.05607	751173	1.5268e+06	6.85387	65	111
-0.672263	4.06659	27.9215	-1.39379	0.642517	0.0470556	0	603238	1.74652e+06	6.52288	65	112
-0.829177	4.5972	27.6883	2.29895	4.26531	0.0447032	9.09292	876751	1.95319e+06	6.52288	65	113
0.0382005	4.65316	19.66	0.175912	6.02291	0.0547005	9.80183	688177	1.83597e+06	6.36653	65	114
-0.984661	4.17146	23.6274	-0.262638	10.9307	0.0696064	16.151	685799	1.50867e+06	6.34199	65	115
-1.17153	4.25108	28.3514	1.02739	3.35284	0.0614206	0	984942	2.34058e+06	6.20761	65	116
0.588541	3.83289	19.5265	-1.33917	1.89671	0.0693461	0	567964	2.06295e+06	6.88606	65	117
-0.0650709	4.66687	28.4081	0.416046	7.58026	0.0386254	0	532644	1.9929e+06	8.48149	65	118
1.4266	3.75577	33.5559	-0.276336	5.23038	0.0372593	8.64686	521434	2.38369e+06	8.37675	65	119
-0.928736	4.30694	34.9348	-0.152332	16.4603	0.0219004	0	432759	1.7936e+06	8.85387	65	120
1.36854	4.60039	35.0025	0.44938	7.71277	0.0447724	9.44721	472611	2.16704e+06	8.34679	65	121
2.43957	4.98571	26.607	0.330652	9.55905	0.0480411	11.7442	602803	1.806e+06	7.92082	65	122
1.28769	5.52077	42.8119	-0.570111	9.91741	0.0620924	0	685560	2.13193e+06	7.85387	65	123
1.54392	4.57636	23.231	0.530323	4.1537	0.0460738	45.1112	639154	1.97535e+06	7.58503	65	124
2.23824	3.51033	25.0794	-0.772449	1.6438	0.0240278	26.7345	730707	1.7892e+06	7.1549	65	125
0.222431	4.1751	36.4719	-1.14173	6.9376	0.0239718	10.4963	628858	1.97479e+06	8.30103	65	126
0.729163	4.07187	23.8461	-1.05116	6.21395	0.0326781	14.4768	667003	2.02697e+06	8.25181	65	127
0.930907	2.95049	40.8359	-1.03369	12.8144	0.0178737	0	722265	2.18342e+06	6.38722	65	128
0.297447	3.99283	32.3052	1.30789	8.24092	0.0329967	0	532533	2.56489e+06	7.61261	65	129
-0.932745	4.8984	15.3628	-2.27362	10.7442	0.0159471	24.4529	525271	1.84337e+06	8.40893	65	130
1.60278	4.302	42.8766	-0.86809	9.84386	0.0296071	0	680070	2.07977e+06	8.82391	65	131
2.34418	4.21039	33.3593	-1.57176	4.85696	0.0254994	36.4353	629805	2.06812e+06	7.82391	65	132
2.68902	4.16613	31.7587	-0.984394	3.95646	0.0230899	0	542561	2.25247e+06	6.63827	65	133
0.612218	4.50204	24.1071	-2.13488	6.80135	0.0291548	0	681849	1.89284e+06	7.12494	65	134
-0.197171	5.93078	33.995	-0.542312	6.62992	0.0288469	31.6333	325094	2.28746e+06	8.55284	65	135
0.592731	4.52486	29.3225	0.52264	8.45068	0.0253724	18.0911	342382	2.09279e+06	8.72125	65	136
-0.606746	5.4589	31.0376	-0.159832	11.6227	0.0740194	0	934275	1.3877e+06	8.76955	65	137
0.0978376	5.66795	29.4595	0.602496	12.156	0.0679965	0	1.03558e+06	1.33646e+06	8.76955	65	138
0.790788	5.71177	15.4807	3.37846	18.0357	0.0771701	28.4796	1.00178e+06	1.28596e+06	8.55284	65	139
-0.709054	4.23693	30.3773	-1.71319	10.4799	0.0586479	44.5187	831933	1.50104e+06	5.52288	65	140
0.535518	5.02702	36.8703	-1.44996	2.54338	0.0661644	0	632203	1.36702e+06	8.16749	65	141
-1.00896	4.8212	15.5028	-2.25316	10.7732	0.0221599	27.4998	526674	1.86688e+06	8.02687	65	142
0.263235	4.39122	18.9341	-2.57143	-0.510935	0.0620796	6.43503	672048	2.03937e+06	6.76955	65	143
-0.40296	4.42903	28.5804	-1.55746	5.81385	0.0358189	5.0192	562573	2.20907e+06	6.13906	65	144
-0.745922	3.38506	18.2795	-1.02096	2.77065	0.0413176	27.314	568564	2.13106e+06	6.45346	65	145
-0.307078	3.55917	12.6281	-1.11877	1.58389	0.0327904	29.2284	505526	2.22315e+06	6.50864	65	146
-0.791582	3.59178	15.0768	-2.27665	3.85864	0.0394188	0	670577	2.5014e+06	6.06048	65	147

## Sheet: smiles
1	CC1N=C(c2ccccc2Cl)c3cc(ccc3NC1=O)[N+](=O)[O-]
2	[O-][N+](=O)c1ccc2NC(=O)CN=C(c3ccccc3F)c2c1
3	Fc1cccc(F)c1C2=NCC(=O)Nc3ccc(Cl)cc23
4	[O-][N+](=O)c1ccc2NC(=O)CN=C(c3ccccc3Cl)c2c1
5	Clc1ccc2NC(=O)CN=C(c3ccccc3Cl)c2c1
6	[O-][N+](=O)c1ccc2NC(=O)CN=C(c3ccccc3C(F)(F)F)c2c1
7	CC1N=C(c2ccccc2F)c3cc(Cl)ccc3NC1=O
8	Fc1ccccc1C2=NCC(=O)Nc3ccc(Cl)c(Cl)c23
9	CN1C(=O)CN=C(c2ccccc2F)c3cc(ccc13)[N+](=O)[O-]
10	CN1C(=O)CN=C(c2cc(Cl)ccc12)c3c(F)cccc3F
11	CN1C(=O)CN=C(c2ccccc2F)c3cc(F)ccc13
12	CN1C(=O)C(Cl)N=C(c2ccccc2F)c3cc(Cl)ccc13
13	Fc1ccc2NC(=O)CN=C(c3ccccc3F)c2c1
14	CN1C(=O)CN=C(c2ccccc2)c3cc(Cl)ccc13
15	NCCN1C(=O)CN=C(c2ccccc2F)c3cc(Cl)ccc13
16	Clc1ccc2NC(=O)CN=C(c3ccccc3)c2c1
17	FC(F)(F)c1ccc2NC(=O)CN=C(c3ccccc3)c2c1
18	CN1C(=O)CN=C(c2ccccc2F)c3ccccc13
19	Cc1c(Cl)ccc2NC(=O)CN=C(c3ccccc3F)c12
20	CN1C(=O)C(O)N=C(c2ccccc2)c3cc(Cl)ccc13
21	CN1C(=O)CN=C(c2ccccc2)c3cc(F)ccc13
22	OC1N=C(c2ccccc2)c3cc(Cl)ccc3NC1=O
23	Fc1cccc(F)c1C2=NCC(=O)Nc3ccccc23
24	Cc1ccc2C(=NCC(=O)Nc2c1)c3ccccc3F
25	Fc1ccccc1C2=NCC(=O)Nc3ccccc23
26	C=Cc1ccc2NC(=O)CN=C(c3ccccc3)c2c1
27	OCCN1C(=O)CN=C(c2ccccc2F)c3cc(Cl)ccc13
28	Fc1cccc(F)c1C2=NCC(=O)Nc3cc(Cl)ccc23
29	Clc1ccc2NC(=O)CN=C(C3=CCCCC3)c2c1
30	CCc1ccc2NC(=O)CN=C(c3ccccc3)c2c1
31	Fc1ccc2NC(=O)CN=C(c3ccccc3)c2c1
32	CN1C(=O)CN=C(c2ccccc2)c3c(Cl)c(Cl)ccc13
33	O=Cc1ccc2NC(=O)CN=C(c3ccccc3)c2c1
34	CC1N=C(c2ccccc2)c3cc(Cl)ccc3N(Cl)C1=O
35	CN1C(=O)CN=C(c2ccccc2F)c3cc(N)ccc13
36	CN1C(=O)CN=C(c2ccccc2F)c3cccc(Cl)c13
37	Nc1ccc2NC(=O)CN=C(c3ccccc3Cl)c2c1
38	FC(F)(F)CN1C(=O)CN=C(c2ccccc2)c3cc(Cl)ccc13
39	Clc1ccc2N(CC#C)C(=O)CN=C(c3ccccc3)c2c1
40	CN1C(=O)CN=C(c2ccccc2F)c3cc(NO)ccc13
41	CN1C(=O)CN=C(c2ccccc2F)c3c(Cl)cccc13
42	NCCN1C(=O)CN=C(c2ccccc2)c3ccccc13
43	Clc1cccc2NC(=O)CN=C(c3ccccc3)c12
44	O=C1CN=C(c2ccccc2)c3ccccc3N1
45	CN1C(=O)CN=C(c2ccccc2)c3cc(ccc13)C#N
46	Nc1ccc2NC(=O)CN=C(c3ccccc3)c2c1
47	CN1C(=O)CN=C(c2ccccc2)c3cc(N)ccc13
48	Clc1ccc2NC(=O)CC(=O)N(c3ccccc3)c2c1
49	CC1N=C(c2ccccc2F)c3cc(ccc3n4c(C)nnc14)[N+](=O)[O-]
50	Cc1nnc2CN=C(c3ccccc3Cl)c4cc(Cl)ccc4n12
51	Cc1nnc2CN=C(c3ccccc3Cl)c4ccccc4n12
52	Clc1ccc2c(c1)C(=NCc3nncn23)c4ccccc4
53	Cc1nnc2CN=C(c3ccccc3)c4cc(Cl)ccc4n12
54	CN(C)Cc1nnc2CN=C(c3ccccc3)c4cc(Cl)ccc4n12
55	NCc1nnc2CN=C(c3ccccc3Cl)c4cc(Cl)sc4n12
56	CCc1cc2C(=NCc3nnc(C)n3c2s1)c4ccccc4Cl
57	Cc1nnc2CN=C(c3ccccc3Cl)c4ccsc4n12
58	NC(=O)c1ncn2c1CN=C(c3ccccc3F)c4cc(Cl)ccc24
59	Cc1ncc2CN=C(c3ccccc3F)c4cc(Cl)ccc4n12
60	COC(=O)c1ncn2c1CN=C(c3ccccc3F)c4cc(Cl)ccc24
61	OC(=O)c1ncn2c1CN=C(c3ccccc3Cl)c4cc(Cl)ccc24
62	CCOC(=O)c1ncn2c1CN=C(c3ccccc3)c4cc(Cl)ccc24
63	[O-][N+](=O)c1ccc2NC(=O)CC=C(c3ccccc3Cl)c2c1
64	Cc1nnc2CC=C(c3ccccc3F)c4cc(Cl)ccc4n12
65	Fc1ccccc1C2=CCc3nncn3c4ccc(Cl)cc24
66	Cc1nnc2CC=C(c3ccccc3)c4cc(Cl)ccc4n12
67	Clc1ccccc1C2=NCC(=O)Nc3sccc23
68	Clc1cc2C(=NCC(=O)Nc2s1)c3ccccc3
69	CCOC(=O)c1ncn2c1CC=C(c3ccccc3)c4ccccc24
70	CCOC(=O)c1ncn2c1CC=C(c3ccccc3F)c4ccccc24
71	CCOC(=O)c1ncn2c1CC=C(c3ccccc3F)c4cc(Cl)ccc24
72	Clc1ccc2c(c1)C(=NCc3cncnc23)c4ccccc4Cl
73	Cc1ncc2CN=C(c3ccccc3F)c4cc(Cl)ccc4c2n1
74	Cc1ncc2CN=C(c3ccccc3)c4cc(Cl)ccc4c2n1
75	Clc1ccccc1C2=NCc3n[nH]nc3c4ccccc24
76	Clc1ccc2c(c1)C(=NCc3n[nH]nc23)c4ccccc4
77	C1N=C(c2ccccc2)c3ccccc3c4n[nH]nc14
78	CCCOC(=O)c1ncn2c1C3CCCN3C(=O)c4c(Cl)cccc24
79	Clc1cccc2c1C(=O)N3CCCC3c4c(ncn24)C(=O)OCC5CC5
80	CC(C)OC(=O)c1ncn2c1C3CCCN3C(=O)c4c(Cl)cccc24
81	CCC(C)OC(=O)c1ncn2c1C3CCCN3C(=O)c4c(Cl)cccc24
82	CC(C)(C)OC(=O)c1ncn2c1C3CCCN3C(=O)c4c(Cl)c(F)ccc24
83	CC(C)(C)OC(=O)c1ncn2c1C3CCCN3C(=O)c4ccccc24
84	Cc1cccc2c1C(=O)N3CCCC3c4c(ncn24)C(=O)OC(C)(C)C
85	CC(C)(C)OC(=O)c1ncn2c1C3CCCN3C(=O)c4c2cccc4C(F)(F)F
86	CSc1cccc2c1C(=O)N3CCCC3c4c(ncn24)C(=O)OC(C)(C)C
87	Clc1cccc2c1C(=O)N3CCCC3c4c(ncn24)C(=O)OC5CCCCC5
88	Clc1cccc2c1C(=O)N3CCCC3c4c(ncn24)C(=O)Oc5ccccc5
89	CC(C)(C)OC(=O)c1ncn2c1C3CCCN3C(=O)c4c(F)cccc24
90	CC(C)COC(=O)c1ncn2c1C3CCCN3C(=O)c4c(Cl)cccc24
91	CCOC(=O)c1ncn2c1C3CCCN3C(=O)c4ccccc24
92	CC(C)(C)OC(=O)c1ncn2c1C3CCCN3C(=O)c4cc(F)ccc24
93	CCc1cccc2c1C(=O)N3CCCC3c4c(ncn24)C(=O)OC(C)(C)C
94	COc1cccc2c1C(=O)N3CCCC3c4c(ncn24)C(=O)OC(C)(C)C
95	CCOC(=O)c1ncn2c1C3CCCN3C(=O)c4cc(Cl)ccc24
96	CCOC(=O)c1ncn2c1CN(C)C(=O)c3c(Cl)cccc23
97	CCOC(=O)c1ncn2c1CN(C)C(=O)c3ccccc23
98	COC(=O)c1ncn2c1C3CCN3C(=O)c4c(Cl)cccc24
99	OC1N=C(c2ccccc2Cl)c3cc(Cl)ccc3NC1=O
100	Fc1ccccc1C2=NCC(=O)Nc3ccc(cc23)N=[N+]=[N-]
101	CC1N=C(c2ccccc2F)c3cc(ccc3N(C)C1=O)[N+](=O)[O-]
102	[O-][N+](=O)c1ccc2NC(=O)CN=C(c3ccccc3)c2c1
103	Brc1ccc2NC(=O)CN=C(c3ccccn3)c2c1
104	CC(=O)c1ccc2NC(=O)CN=C(c3ccccc3F)c2c1
105	CN1C(=O)CN=C(c2ccccc2F)c3cc(ccc13)C#N
106	CN1C(=O)CN=C(C2=CCCCC2)c3cc(Cl)ccc13
107	Clc1cc(Cl)c2C(=NCC(=O)Nc2c1)c3ccccc3
108	OC(=O)C1N=C(c2ccccc2)c3cc(Cl)ccc3NC1=O
109	Clc1ccc2NC(=O)CN=C(C3CCCCC3)c2c1
110	Clc1ccc2N(CC3CC3)C(=O)CN=C(c4ccccc4)c2c1
111	OCC(O)CN1C(=O)CN=C(c2ccccc2F)c3cc(Cl)ccc13
112	CN1C(=O)CN=C(c2ccccc2F)c3c(Cl)cc(Cl)cc13
113	CC(C)(C)N1C(=O)CN=C(c2ccccc2Cl)c3cc(ccc13)[N+](=O)[O-]
114	COCN1C(=O)CN=C(c2ccccc2)c3cc(ccc13)[N+](=O)[O-]
115	CNC(=O)Nc1ccc2N(C)C(=O)CN=C(c3ccccc3F)c2c1
116	CC(C)(C)N1C(=O)CN=C(c2ccccc2)c3cc(Cl)ccc13
117	CN1C(=O)CC(=O)N(c2ccccc2)c3cc(Cl)ccc13
118	CC1N=C(c2ccccc2F)c3cc(Cl)ccc3n4c(C)nnc14
119	OCc1nnc2CN=C(c3ccccc3)c4cc(Cl)ccc4n12
120	Cc1nnc2CN=C(c3ccccc3Cl)c4cc(Cl)sc4n12
121	OCc1ncc2CN=C(c3ccccc3F)c4cc(Cl)ccc4n12
122	CC(C)OC(=O)c1ncn2c1C[N+](=C(c3ccccc3F)c4cc(Cl)ccc24)[O-]
123	CC(C)(C)OC(=O)c1ncn2c1CN=C(c3ccccc3)c4c(Cl)cccc24
124	CN(C)Cc1nc(C(=O)N)c2CN=C(c3ccccc3Cl)c4cc(Cl)ccc4n12
125	Fc1ccccc1C2=CCC(=O)Nc3ccc(Cl)cc23
126	Cc1nnc2CC=C(c3ccccc3Cl)c4cc(ccc4n12)[N+](=O)[O-]
127	NCc1nnc2CC=C(c3ccccc3F)c4cc(Cl)ccc4n12
128	Cc1nnc2CC=C(c3ccccc3)c4ccccc4n12
129	Cc1nnc2CCC(c3ccccc3F)c4cc(Cl)ccc4n12
130	Clc1cc2C(=NCC(=O)Nc2s1)c3ccccc3Cl
131	COC(=O)c1ncn2c1CC=C(c3ccccc3)c4ccccc24
132	NC(=O)c1ncn2c1CC=C(c3ccccc3F)c4cc(Cl)ccc24
133	Fc1ccccc1C2=CCc3cncn3c4ccc(Cl)cc24
134	Fc1ccccc1C2=NCC=Cc3ccc(Cl)cc23
135	Nc1ncc2CN=C(c3ccccc3F)c4cc(Cl)ccc4c2n1
136	Fc1ccccc1C2=NCc3n[nH]nc3c4ccc(Cl)cc24
137	CCOC(=O)c1ncn2c1C3CCCN3C(=O)c4c(Cl)cccc24
138	Clc1cccc2c1C(=O)N3CCCC3c4c(ncn24)C(=O)OCC=C
139	CC(C)(C)OC(=O)c1ncn2c1C3CCCN3C(=O)c4c(cccc24)[N+](=O)[O-]
140	NC(=O)c1ncn2c1C3CCCN3C(=O)c4c(Cl)cccc24
141	CCOC(=O)c1ncn2c1CN(C)C(=O)c3cc(Cl)ccc23
142	Clc1cc2NC(=O)CN=C(c3ccccc3Cl)c2s1
143	Cc1c2C(=NCC(=O)Nc2cn1C)c3ccccc3
144	CN1CC(=O)Nc2ccc(cc2C1c3ccccc3Cl)[N+](=O)[O-]
145	CNC1=Nc2ccc(Cl)cc2C(=[N+]([O-])C1)c3ccccc3
146	[O-][N+]1=C(c2ccccc2)c3cc(Cl)ccc3NC(=O)C1
147	CN1CCN=C(c2ccccc2)c3cc(Cl)ccc13
