# Supplementary material for: CPANNatNIC software for counter-propagation neural network to assist in read-across
Source: J Cheminform. 2017 May 22;9:30. doi: 10.1186/s13321-017-0218-y (PMC5440416; doi:10.1186/s13321-017-0218-y)
Supplement: Supplementary file 17 — Additional file 17. File containing results obtained for additional tests on eight datasets. [file 13321_2017_218_MOESM17_ESM.zip › cox2/COX2_canonical_smiles.txt]

1 Cc1ccc(c2ccc(cc2)S(=O)(=O)C)n1c3ccc(F)cc3
2 CS(=O)(=O)c1ccc(cc1)n2cccc2c3ccc(F)cc3
3 Cc1ccc(c2ccc(cc2)S(=O)(=O)C)n1c3ccccc3
4 Cc1ccc(c2ccc(cc2)S(=O)(=O)C)n1c3ccc(cc3)C(F)(F)F
5 Cc1ccc(c2ccc(cc2)S(=O)(=O)C)n1c3ccc(F)c(F)c3
6 Cc1c(cc(c2ccc(cc2)S(=O)(=O)C)n1c3ccc(F)cc3)C(=O)C(F)(F)F
7 CC(=O)c1cc(c2ccc(cc2)S(=O)(=O)C)n(c1C)c3ccc(F)cc3
8 Cc1c(CO)cc(c2ccc(cc2)S(=O)(=O)C)n1c3ccc(F)cc3
9 Cc1c(cc(c2ccc(cc2)S(=O)(=O)C)n1c3ccc(F)cc3)C(O)C(F)(F)F
10 Cc1cn(c2ccc(cc2)S(=O)(=O)C)c(n1)c3ccc(Cl)cc3
11 CS(=O)(=O)c1ccc(cc1)n2cc(nc2c3ccc(Cl)cc3)C(F)(F)F
12 CS(=O)(=O)c1ccc(cc1)n2cc(nc2c3ccccc3)C(F)(F)F
13 COc1ccc(cc1)c2nc(cn2c3ccc(cc3)S(=O)(=O)C)C(F)(F)F
14 CNc1ccc(cc1)c2nc(cn2c3ccc(cc3)S(=O)(=O)C)C(F)(F)F
15 CN(C)c1ccc(cc1)c2nc(cn2c3ccc(cc3)S(=O)(=O)C)C(F)(F)F
16 CSc1ccc(cc1)c2nc(cn2c3ccc(cc3)S(=O)(=O)C)C(F)(F)F
17 CS(=O)(=O)c1ccc(cc1)c2nc(cn2c3ccc(cc3)S(=O)(=O)C)C(F)(F)F
18 NS(=O)(=O)c1ccc(cc1)n2cc(nc2c3ccc(Cl)cc3)C(F)(F)F
19 NS(=O)(=O)c1ccc(cc1)n2cc(nc2c3ccccc3)C(F)(F)F
20 CS(=O)(=O)c1ccc(cc1)n2cc(nc2c3cccc(Cl)c3)C(F)(F)F
21 COc1cccc(c1)c2nc(cn2c3ccc(cc3)S(=O)(=O)C)C(F)(F)F
22 CSc1cccc(c1)c2nc(cn2c3ccc(cc3)S(=O)(=O)C)C(F)(F)F
23 CN(C)c1cccc(c1)c2nc(cn2c3ccc(cc3)S(=O)(=O)C)C(F)(F)F
24 CNc1cccc(c1)c2nc(cn2c3ccc(cc3)S(=O)(=O)C)C(F)(F)F
25 CS(=O)(=O)c1ccc(cc1)n2cc(nc2c3cccc(N)c3)C(F)(F)F
26 CS(=O)(=O)c1ccc(cc1)n2cc(nc2c3ccccc3Cl)C(F)(F)F
27 Cc1ccccc1c2nc(cn2c3ccc(cc3)S(=O)(=O)C)C(F)(F)F
28 NS(=O)(=O)c1ccc(cc1)n2cc(nc2c3ccccc3F)C(F)(F)F
29 Cc1ccccc1c2nc(cn2c3ccc(cc3)S(=O)(=O)N)C(F)(F)F
30 COc1ccc(cc1F)c2nc(cn2c3ccc(cc3)S(=O)(=O)C)C(F)(F)F
31 CSc1ccc(cc1Cl)c2nc(cn2c3ccc(cc3)S(=O)(=O)C)C(F)(F)F
32 CN(C)c1ccc(cc1Cl)c2nc(cn2c3ccc(cc3)S(=O)(=O)C)C(F)(F)F
33 Cc1ccc(cc1Cl)c2nc(cn2c3ccc(cc3)S(=O)(=O)C)C(F)(F)F
34 Cc1cc(ccc1F)c2nc(cn2c3ccc(cc3)S(=O)(=O)C)C(F)(F)F
35 COc1cc(ccc1Cl)c2nc(cn2c3ccc(cc3)S(=O)(=O)C)C(F)(F)F
36 CN(C)c1cc(ccc1Cl)c2nc(cn2c3ccc(cc3)S(=O)(=O)C)C(F)(F)F
37 CS(=O)(=O)c1ccc(cc1)n2cc(nc2c3ccc4OCOc4c3)C(F)(F)F
38 CS(=O)(=O)c1ccc(cc1)n2cc(nc2c3ccc(F)c(F)c3)C(F)(F)F
39 Cc1ccc(cc1C)c2nc(cn2c3ccc(cc3)S(=O)(=O)C)C(F)(F)F
40 COc1cc(F)cc(c1)c2nc(cn2c3ccc(cc3)S(=O)(=O)C)C(F)(F)F
41 COc1ccc(cc1F)c2nc(cn2c3ccc(cc3)S(=O)(=O)N)C(F)(F)F
42 CSc1ccc(cc1Cl)c2nc(cn2c3ccc(cc3)S(=O)(=O)N)C(F)(F)F
43 Cc1ccc(cc1Cl)c2nc(cn2c3ccc(cc3)S(=O)(=O)N)C(F)(F)F
44 COc1cc(ccc1Cl)c2nc(cn2c3ccc(cc3)S(=O)(=O)N)C(F)(F)F
45 NS(=O)(=O)c1ccc(cc1)n2cc(nc2c3ccc(F)c(F)c3)C(F)(F)F
46 Cc1cc(Cl)cc(c1)c2nc(cn2c3ccc(cc3)S(=O)(=O)N)C(F)(F)F
47 COc1c(C)cc(cc1C)c2nc(cn2c3ccc(cc3)S(=O)(=O)C)C(F)(F)F
48 CS(=O)(=O)c1ccc(cc1)n2cc(nc2c3ccc(Cl)cc3)C(F)F
49 CS(=O)(=O)c1ccc(cc1)n2cc(CF)nc2c3ccc(Cl)cc3
50 CS(=O)(=O)c1ccc(cc1)n2cc(C=O)nc2c3ccc(Cl)cc3
51 CS(=O)(=O)c1ccc(cc1)n2cc(nc2c3ccc(Cl)cc3)C#N
52 CS(=O)(=O)c1ccc(cc1)n2cc(nc2c3ccc(Cl)cc3)c4ccccc4
53 COCc1cn(c2ccc(cc2)S(=O)(=O)C)c(n1)c3ccc(Cl)cc3
54 CS(=O)(=O)c1ccc(cc1)n2cc(CO)nc2c3ccc(Cl)cc3
55 CS(=O)(=O)c1ccc(cc1)n2cc(nc2c3cccnc3)C(F)(F)F
56 Cc1ncccc1c2nc(cn2c3ccc(cc3)S(=O)(=O)C)C(F)(F)F
57 COc1ccc(cn1)c2nc(cn2c3ccc(cc3)S(=O)(=O)C)C(F)(F)F
58 COc1cncc(c1)c2nc(cn2c3ccc(cc3)S(=O)(=O)C)C(F)(F)F
59 CS(=O)(=O)c1ccc(cc1)n2cc(nc2c3cncc(Br)c3)C(F)(F)F
60 NS(=O)(=O)c1ccc(cc1)n2cc(nc2c3cccnc3)C(F)(F)F
61 Cc1ncccc1c2nc(cn2c3ccc(cc3)S(=O)(=O)N)C(F)(F)F
62 NS(=O)(=O)c1ccc(cc1)n2cc(nc2c3cncc(Br)c3)C(F)(F)F
63 CS(=O)(=O)c1ccc(cc1)n2cc(nc2c3cccnc3)C(F)F
64 CS(=O)(=O)c1ccc(cc1)n2cc(CO)nc2c3cccnc3
65 Cc1cccc(n1)c2nc(cn2c3ccc(cc3)S(=O)(=O)C)C(F)(F)F
66 Cc1ccc(nc1)c2nc(cn2c3ccc(cc3)S(=O)(=O)C)C(F)(F)F
67 Cc1ccnc(c1)c2nc(cn2c3ccc(cc3)S(=O)(=O)C)C(F)(F)F
68 Cc1cccnc1c2nc(cn2c3ccc(cc3)S(=O)(=O)C)C(F)(F)F
69 Cc1cccc(n1)c2nc(cn2c3ccc(cc3)S(=O)(=O)N)C(F)(F)F
70 Cc1ccc(nc1)c2nc(cn2c3ccc(cc3)S(=O)(=O)N)C(F)(F)F
71 Cc1ccnc(c1)c2nc(cn2c3ccc(cc3)S(=O)(=O)N)C(F)(F)F
72 Cc1cccnc1c2nc(cn2c3ccc(cc3)S(=O)(=O)N)C(F)(F)F
73 CS(=O)(=O)c1ccc(cc1)n2cc(nc2c3cc4ccccc4cn3)C(F)(F)F
74 CS(=O)(=O)c1ccc(cc1)n2cc(nc2c3cnc4ccccc4c3)C(F)(F)F
75 CS(=O)(=O)c1ccc(cc1)n2cc(nc2c3cccs3)C(F)(F)F
76 NS(=O)(=O)c1ccc(cc1)n2cc(nc2c3cccs3)C(F)(F)F
77 CS(=O)(=O)c1ccc(cc1)n2cc(nc2c3cc(Br)cs3)C(F)(F)F
78 Cc1nc(cs1)c2nc(cn2c3ccc(cc3)S(=O)(=O)C)C(F)(F)F
79 Cc1nc(cs1)c2nc(cn2c3ccc(cc3)S(=O)(=O)N)C(F)(F)F
80 Cc1csc(n1)c2nc(cn2c3ccc(cc3)S(=O)(=O)N)C(F)(F)F
81 CS(=O)(=O)c1ccc(cc1)C2=C(CCC2)c3ccc(F)cc3
82 COc1ccc(cc1)C2=C(CCC2)c3ccc(cc3)S(=O)(=O)C
83 Cc1ccc(cc1)C2=C(CCC2)c3ccc(cc3)S(=O)(=O)C
84 CS(=O)(=O)c1ccc(cc1)C2=C(CCC2)c3ccc(cc3)C(F)(F)F
85 CS(=O)(=O)c1ccc(cc1)C2=C(CCC2)c3ccc(CO)cc3
86 CSc1ccc(cc1)C2=C(CCC2)c3ccc(cc3)S(=O)(=O)C
87 Cc1cc(F)ccc1C2=C(CCC2)c3ccc(cc3)S(=O)(=O)C
88 CC1(C)CC(=C(C1)c2ccc(cc2)S(=O)(=O)C)c3ccc(F)cc3
89 CS(=O)(=O)c1ccc(cc1)C2=C(CC(C2)(C(F)(F)F)C(F)(F)F)c3ccc(F)cc3
90 CS(=O)(=O)c1ccc(cc1)C2=C(CCC2)c3ccc(F)c(F)c3
91 COc1ccc(cc1F)C2=C(CCC2)c3ccc(cc3)S(=O)(=O)C
92 CS(=O)(=O)c1ccc(cc1)C2=C(CCC2)c3ccc4OCOc4c3
93 CS(=O)(=O)c1ccc(cc1)C2=C(CCC2)c3ccc(c(F)c3)C(F)(F)F
94 NS(=O)(=O)c1ccc(cc1)C2=C(CCC2)c3ccc(F)cc3
95 NS(=O)(=O)c1ccc(cc1)C2=C(CCC2)c3ccc(F)c(F)c3
96 COc1ccc(cc1F)C2=C(CCC2)c3ccc(cc3)S(=O)(=O)N
97 CN(C)c1ccc(cc1Cl)C2=C(CCC2)c3ccc(cc3)S(=O)(=O)N
98 NS(=O)(=O)c1ccc(cc1)C2=C(CCC2)c3ccc(cc3)C(F)(F)F
99 NS(=O)(=O)c1ccc(cc1)c2ccccc2c3ccc(F)cc3
100 NS(=O)(=O)c1ccc(cc1)c2ccccc2c3ccc(F)c(Cl)c3
101 Cc1cc(ccc1F)c2cc(F)c(F)cc2c3ccc(cc3)S(=O)(=O)C
102 COc1ccc(cc1OC)c2cc(F)c(F)cc2c3ccc(cc3)S(=O)(=O)C
103 CS(=O)(=O)c1ccc(cc1)c2cc(F)c(F)cc2c3ccc4OCCOc4c3
104 CS(=O)(=O)c1ccc(cc1)c2cc(F)c(F)cc2c3ccc4OCOc4c3
105 Cc1ccc(cc1)c2cc(F)c(F)cc2c3ccc(cc3)S(=O)(=O)C
106 CN(C)c1ccc(cc1Cl)c2cc(F)c(F)cc2c3ccc(cc3)S(=O)(=O)C
107 Cc1cc(ccc1F)c2cc(F)c(F)cc2c3ccc(cc3)S(=O)(=O)N
108 COc1ccc(cc1F)c2cc(F)c(F)cc2c3ccc(cc3)S(=O)(=O)N
109 COc1ccc(cc1C)c2cc(F)c(F)cc2c3ccc(cc3)S(=O)(=O)N
110 NS(=O)(=O)c1ccc(cc1)c2cc(F)c(F)cc2c3ccc4OCOc4c3
111 Cc1ccc(cc1Cl)c2cc(F)c(F)cc2c3ccc(cc3)S(=O)(=O)N
112 Cc1ccc(cn1)c2cc(F)c(F)cc2c3ccc(cc3)S(=O)(=O)N
113 Cc1ccc(nc1)c2cc(F)c(F)cc2c3ccc(cc3)S(=O)(=O)N
114 NS(=O)(=O)c1ccc(cc1)n2nc(cc2c3ccccc3F)C(F)(F)F
115 NS(=O)(=O)c1ccc(cc1)n2nc(cc2c3cccc(F)c3)C(F)(F)F
116 NS(=O)(=O)c1ccc(cc1)n2nc(cc2c3ccc(F)cc3)C(F)(F)F
117 Cc1ccccc1c2cc(nn2c3ccc(cc3)S(=O)(=O)N)C(F)(F)F
118 Cc1ccc(cc1)c2cc(nn2c3ccc(cc3)S(=O)(=O)N)C(F)(F)F
119 CCc1ccc(cc1)c2cc(nn2c3ccc(cc3)S(=O)(=O)N)C(F)(F)F
120 NS(=O)(=O)c1ccc(cc1)n2nc(cc2c3ccc(cc3)[N+](=O)[O-])C(F)(F)F
121 COc1ccccc1c2cc(nn2c3ccc(cc3)S(=O)(=O)N)C(F)(F)F
122 COc1ccc(cc1)c2cc(nn2c3ccc(cc3)S(=O)(=O)N)C(F)(F)F
123 CSc1ccc(cc1)c2cc(nn2c3ccc(cc3)S(=O)(=O)N)C(F)(F)F
124 Nc1ccc(cc1)c2cc(nn2c3ccc(cc3)S(=O)(=O)N)C(F)(F)F
125 CNc1ccc(cc1)c2cc(nn2c3ccc(cc3)S(=O)(=O)N)C(F)(F)F
126 CN(C)c1ccc(cc1)c2cc(nn2c3ccc(cc3)S(=O)(=O)N)C(F)(F)F
127 NS(=O)(=O)c1ccc(cc1)n2nc(cc2c3ccc(cc3)C(=O)[O-])C(F)(F)F
128 COc1ccc(cc1C)c2cc(nn2c3ccc(cc3)S(=O)(=O)N)C(F)(F)F
129 CCc1cc(ccc1OC)c2cc(nn2c3ccc(cc3)S(=O)(=O)N)C(F)(F)F
130 COc1ccc(cc1OC)c2cc(nn2c3ccc(cc3)S(=O)(=O)N)C(F)(F)F
131 CSc1ccc(cc1C)c2cc(nn2c3ccc(cc3)S(=O)(=O)N)C(F)(F)F
132 CN(C)c1ccc(cc1F)c2cc(nn2c3ccc(cc3)S(=O)(=O)N)C(F)(F)F
133 COc1c(C)cc(cc1Cl)c2cc(nn2c3ccc(cc3)S(=O)(=O)N)C(F)(F)F
134 NS(=O)(=O)c1ccc(cc1)n2nc(cc2c3ccc(Cl)c(Cl)c3)C(F)(F)F
135 NS(=O)(=O)c1ccc(cc1)n2nc(cc2c3ccc(Cl)cc3Cl)C(F)(F)F
136 NS(=O)(=O)c1ccc(cc1)n2nc(cc2c3ccc(Cl)cc3)C(F)F
137 COc1ccc(cc1)c2cc(nn2c3ccc(cc3)S(=O)(=O)N)C(F)F
138 COc1ccc(cc1F)c2cc(nn2c3ccc(cc3)S(=O)(=O)N)C(F)F
139 NS(=O)(=O)c1ccc(cc1)n2nc(cc2c3ccccc3)C(F)F
140 NS(=O)(=O)c1ccc(cc1)n2nc(CF)cc2c3ccccc3
141 Cc1nn(c2ccc(cc2)S(=O)(=O)N)c(c1Cl)c3ccccc3
142 NS(=O)(=O)c1ccc(cc1)n2nc(CO)c(Cl)c2c3ccc(Cl)cc3
143 NS(=O)(=O)c1ccc(cc1)n2nc(C#N)c(Cl)c2c3ccc(Cl)cc3
144 NS(=O)(=O)c1ccc(cc1)n2nc(c(F)c2c3ccccc3)C(F)(F)F
145 Cc1c(c2ccc(Cl)cc2)n(nc1C(F)(F)F)c3ccc(cc3)S(=O)(=O)N
146 NS(=O)(=O)c1ccc(cc1)n2nc(c(O)c2c3ccccc3)C(F)(F)F
147 NS(=O)(=O)c1ccc(cc1)c2cc(nn2c3ccc(F)cc3)C(F)(F)F
148 FC(F)(F)c1cc(c2ccc(Cl)cc2)n(n1)c3ccc(Cl)cc3
149 COc1ccc(cc1)c2cc(nn2c3ccc(OC)cc3)C(F)(F)F
150 Cc1ccc(cc1)c2cc(nn2c3ccc(cc3)S(=O)(=O)N)C(F)(F)F
151 NS(=O)(=O)c1ccc(cc1)n2nc(cc2c3ccc(Br)s3)C(F)(F)F
152 NS(=O)(=O)c1ccc(cc1)n2nc(cc2c3ccc4SCCCc4c3)C(F)(F)F
153 NS(=O)(=O)c1ccc(cc1)n2nc(cc2c3ccc4OCCc4c3)C(F)(F)F
154 Cc1cc(cc2OCOc12)c3cc(nn3c4ccc(cc4)S(=O)(=O)N)C(F)(F)F
155 Cc1oc(cc1)c2cc(nn2c3ccc(cc3)S(=O)(=O)N)C(F)F
156 CS(=O)(=O)c1ccc(cc1)C2=C(CC3(CC3)C2)c4ccc(F)cc4
157 COc1ccc(cc1Cl)C2=C(CC3(CC3)C2)c4ccc(cc4)S(=O)(=O)N
158 Cc1ccc(cc1)C2=C(CC3(CC3)C2)c4ccc(cc4)S(=O)(=O)C
159 COc1ccc(cc1)C2=C(CC3(CC3)C2)c4ccc(cc4)S(=O)(=O)C
160 COc1ccc(cc1)C2=C(CC3(CC3)C2)c4ccc(cc4)S(=O)(=O)N
161 CS(=O)(=O)c1ccc(cc1)C2=C(CC3(CC3)C2)c4ccc(OC(F)(F)F)cc4
162 NS(=O)(=O)c1ccc(cc1)C2=C(CC3(CC3)C2)c4ccc(OC(F)(F)F)cc4
163 NS(=O)(=O)c1ccc(cc1)C2=C(CC3(CC3)C2)c4ccc(cc4)C(F)(F)F
164 CS(=O)(=O)c1ccc(cc1)C2=C(CC3(CC3)C2)c4ccc5OCOc5c4
165 CS(=O)(=O)c1ccc(cc1)C2=C(CC3(CC3)C2)c4ccc(F)c(F)c4
166 NS(=O)(=O)c1ccc(cc1)C2=C(CC3(CC3)C2)c4ccc(F)c(F)c4
167 CS(=O)(=O)c1ccc(cc1)C2=C(CC3(CC3)C2)c4ccc(F)cc4F
168 COc1ccc(cc1Cl)C2=CC3(CC3)C=C2c4ccc(cc4)S(=O)(=O)C
169 Cc1onc(c2ccccc2)c1c3ccc(cc3)S(=O)(=O)N
170 Cc1nc(c2ccc(cc2)S(=O)(=O)C)c(s1)c3ccc(F)cc3
171 CS(=O)(=O)c1ccc(cc1)c2sc(nc2c3ccc(F)cc3)C(F)(F)F
172 CCc1nc(c2ccc(F)cc2)c(s1)c3ccc(cc3)S(=O)(=O)C
173 CC(C)(C)c1nc(c2ccc(F)cc2)c(s1)c3ccc(cc3)S(=O)(=O)C
174 CS(=O)(=O)c1ccc(cc1)c2sc(nc2c3ccc(F)cc3)c4ccccc4Cl
175 CS(=O)(=O)c1ccc(cc1)c2sc(nc2c3ccc(F)cc3)c4cccs4
176 CS(=O)(=O)c1ccc(cc1)c2sc(nc2c3ccc(F)cc3)c4cccnc4
177 CS(=O)(=O)c1ccc(cc1)c2sc(nc2c3ccc(F)cc3)c4ccncc4
178 CS(=O)(=O)c1ccc(cc1)c2sc(nc2c3cccc(F)c3)c4ccccc4Cl
179 CS(=O)(=O)c1ccc(cc1)c2sc(nc2c3ccc(F)cc3F)c4ccccc4Cl
180 NS(=O)(=O)c1ccc(cc1)c2sc(nc2c3ccc(F)cc3)c4ccccc4Cl
181 Cc1nc(c2ccccc2)c(s1)c3ccc(cc3)S(=O)(=O)N
182 Cc1nc(c2ccc(Cl)cc2)c(s1)c3ccc(cc3)S(=O)(=O)N
183 CS(=O)(=O)c1ccc(cc1)C2SC(=NC2c3cccs3)c4ccccc4Cl
184 CCn1nc(c2ccc(cc2)S(=O)(=O)C)c(c3ccc(F)cc3)c1C(F)(F)F
185 CCn1nc(c2ccc(cc2)S(=O)(=O)N)c(c3ccc(F)cc3)c1C(F)(F)F
186 CS(=O)(=O)c1ccc(cc1)c2oc3ccccc3c2c4ccc(F)cc4
187 NS(=O)(=O)c1ccc(cc1)C2=C(c3ccc(F)cc3)c4ccccc4C2
188 COc1ccc(cc1F)c2c(oc3ccccc23)c4ccc(cc4)S(=O)(=O)N
189 CS(=O)(=O)c1ccc(cc1)c2cccn2c3ccc(F)cc3
190 CC(=O)c1ccc(cc1)n2c(C)ccc2c3ccc(cc3)S(=O)(=O)C
191 NS(=O)(=O)c1ccc(cc1)n2cccc2c3ccc(F)cc3
192 Cc1c(cc(c2ccc(cc2)S(=O)(=O)C)n1c3ccc(F)cc3)S(=O)(=O)C(F)(F)F
193 Cc1c(C=O)cc(c2ccc(cc2)S(=O)(=O)C)n1c3ccc(F)cc3
194 Cc1c(cc(c2ccc(cc2)S(=O)(=O)C)n1c3ccc(F)cc3)C#N
195 Cc1c(Br)cc(c2ccc(cc2)S(=O)(=O)C)n1c3ccc(F)cc3
196 CC(=O)OCc1cc(c2ccc(cc2)S(=O)(=O)C)n(c1C)c3ccc(F)cc3
197 Cc1c(CC(F)(F)F)cc(c2ccc(cc2)S(=O)(=O)C)n1c3ccc(F)cc3
198 Cc1ccc(c2ccc(cc2)S(=O)(=O)C)n1C3CCC(F)CC3
199 CS(=O)(=O)c1ccc(cc1)n2cc(nc2c3cccc(c3)[N+](=O)[O-])C(F)(F)F
200 CNc1ccc(cc1Cl)c2nc(cn2c3ccc(cc3)S(=O)(=O)C)C(F)(F)F
201 COc1cc(Cl)cc(c1)c2nc(cn2c3ccc(cc3)S(=O)(=O)N)C(F)(F)F
202 COc1cc(C)c(cc1C)c2nc(cn2c3ccc(cc3)S(=O)(=O)C)C(F)(F)F
203 CCOC(=O)c1cn(c2ccc(cc2)S(=O)(=O)C)c(n1)c3ccc(Cl)cc3
204 CSCc1cn(c2ccc(cc2)S(=O)(=O)C)c(n1)c3ccc(Cl)cc3
205 CS(=O)(=O)c1ccc(cc1)n2cc(CC#N)nc2c3ccc(Cl)cc3
206 COCc1cccc(c1)c2nc(cn2c3ccc(cc3)S(=O)(=O)C)C(F)(F)F
207 CS(=O)(=O)c1ccc(cc1)n2cc(nc2c3cccnc3)C#N
208 NS(=O)(=O)c1ccc(cc1)n2cc(nc2c3cccnc3)C(F)F
209 Cc1cn(c2ccc(cc2)S(=O)(=O)C)c(n1)c3cccnc3
210 Cn1cc(c2nc(cn2c3ccc(cc3)S(=O)(=O)C)C(F)(F)F)c4ccccc14
211 CS(=O)(=O)c1ccc(cc1)n2cc(nc2c3cccc4OCOc34)C(F)(F)F
212 Cc1ccsc1c2nc(cn2c3ccc(cc3)S(=O)(=O)C)C(F)(F)F
213 Cc1ncc(s1)c2nc(cn2c3ccc(cc3)S(=O)(=O)N)C(F)(F)F
214 Cc1occ(n1)c2nc(cn2c3ccc(cc3)S(=O)(=O)C)C(F)(F)F
215 Cc1onc(c1)c2nc(cn2c3ccc(cc3)S(=O)(=O)N)C(F)(F)F
216 CS(=O)(=O)c1ccc(cc1)n2cc(nc2c3ccsc3)C(F)(F)F
217 CS(=O)(=O)c1ccc(cc1)C2=C(CCC2)c3ccc(Cl)cc3Cl
218 COCc1ccc(cc1)C2=C(CCC2)c3ccc(cc3)S(=O)(=O)C
219 CS(=O)(=O)c1ccc(cc1)C2=C(CC(CF)(CF)C2)c3ccc(F)cc3
220 CN(C)c1ccc(cc1Cl)C2=C(CCC2)c3ccc(cc3)S(=O)(=O)C
221 COc1ccc(cc1)C2=C(CCC2)c3ccc(cc3)S(=O)(=O)N
222 NS(=O)(=O)c1ccc(cc1)C2=C(CCC2)c3ccc4OCOc4c3
223 NS(=O)(=O)c1ccc(cc1)C2=C(CCC2)c3ccc(c(F)c3)C(F)(F)F
224 CS(=O)(=O)c1ccc(cc1)C2=C(CCC2)c3ccc(cc3)C#N
225 CS(=O)(=O)c1ccc(cc1)c2ccccc2c3ccc(F)cc3
226 COc1ccc(cc1F)c2ccccc2c3ccc(cc3)S(=O)(=O)N
227 COc1ccc(cc1C)c2cc(F)c(F)cc2c3ccc(cc3)S(=O)(=O)C
228 COc1ccc(cc1OC)c2cc(F)c(F)cc2c3ccc(cc3)S(=O)(=O)N
229 NS(=O)(=O)c1ccc(cc1)c2cc(F)c(F)cc2c3ccc4OCCOc4c3
230 Cc1ccc(cc1C)c2cc(F)c(F)cc2c3ccc(cc3)S(=O)(=O)N
231 CN(C)c1ccc(cc1Cl)c2cc(F)c(F)cc2c3ccc(cc3)S(=O)(=O)N
232 CS(=O)(=O)c1ccc(cc1)c2cc3OCOc3cc2c4ccc(F)cc4
233 Cc1ccc(cn1)c2cc(F)c(F)cc2c3ccc(cc3)S(=O)(=O)C
234 Cc1ccc(nc1)c2cc(F)c(F)cc2c3ccc(cc3)S(=O)(=O)C
235 CCOc1ccc(cc1)c2cc(nn2c3ccc(cc3)S(=O)(=O)N)C(F)(F)F
236 CN(C)c1ccccc1c2cc(nn2c3ccc(cc3)S(=O)(=O)N)C(F)(F)F
237 CNc1ccc(cc1Cl)c2cc(nn2c3ccc(cc3)S(=O)(=O)N)C(F)(F)F
238 NS(=O)(=O)c1ccc(cc1)n2nc(cc2c3ccc(cc3)C(=O)[O-])C(F)F
239 NS(=O)(=O)c1ccc(cc1)n2nc(cc2c3ccc(Cl)cc3)c4ccc(Cl)s4
240 NS(=O)(=O)c1ccc(cc1)n2nc(cc2c3ccc(F)cc3)C#N
241 NS(=O)(=O)c1ccc(cc1)n2nc(CO)cc2c3ccc(Cl)cc3
242 NS(=O)(=O)c1ccc(cc1)n2nc(CC#N)cc2c3ccc(Cl)cc3
243 COC(=O)c1nn(c2ccc(cc2)S(=O)(=O)N)c(c1Cl)c3ccc(Cl)cc3
244 NC(=O)c1nn(c2ccc(cc2)S(=O)(=O)N)c(c1Cl)c3ccc(Cl)cc3
245 NS(=O)(=O)c1ccc(cc1)n2ncc(Br)c2c3ccc(Cl)cc3
246 Cc1ccc(cc1)c2c(cnn2c3ccc(cc3)S(=O)(=O)N)C#N
247 NS(=O)(=O)c1ccc(cc1)n2ncc(c2c3ccccc3)[N+](=O)[O-]
248 CS(=O)(=O)c1cnn(c2ccc(cc2)S(=O)(=O)N)c1c3ccc(Cl)cc3
249 CCc1c(c2ccc(Cl)cc2)n(nc1C(F)(F)F)c3ccc(cc3)S(=O)(=O)N
250 COc1c(c2ccccc2)n(nc1C(F)(F)F)c3ccc(cc3)S(=O)(=O)N
251 COc1ccc(cc1)c2cc(nn2c3ccc(Cl)cc3)C(F)(F)F
252 CS(=O)(=O)c1ccc(cc1)n2nc(cc2c3ccc(F)cc3)C(F)(F)F
253 NS(=O)(=O)c1ccc(cc1)n2nc(cc2c3ccc(CO)cc3)C(F)(F)F
254 NS(=O)(=O)c1ccc(cc1)n2nc(cc2c3ccc(cc3)C#N)C(F)F
255 Cc1cc(c2ccccc2)n(n1)c3ccc(cc3)S(=O)(=O)N
256 NS(=O)(=O)c1ccc(cc1)n2nc(C(=O)[O-])c(Cl)c2c3ccc(Cl)cc3
257 Cc1cnn(c2ccc(cc2)S(=O)(=O)N)c1c3ccccc3
258 Nc1cnn(c2ccc(cc2)S(=O)(=O)N)c1c3ccccc3
259 COc1ccc(cc1)n2nc(cc2c3ccc(Cl)cc3)C(F)(F)F
260 NS(=O)(=O)c1ccc(cc1)n2nc(cc2c3cccnc3)C(F)(F)F
261 NS(=O)(=O)c1ccc(cc1)n2nc(cc2c3csc4ccccc34)C(F)(F)F
262 NS(=O)(=O)c1ccc(cc1)n2nc(cc2c3oc4ccccc4c3)C(F)(F)F
263 NS(=O)(=O)c1ccc(cc1)n2nc(cc2C3=CCCCC3)C(F)(F)F
264 NS(=O)(=O)c1ccc(cc1)n2nc(cc2c3ccc4CCCc4c3)C(F)(F)F
265 NS(=O)(=O)c1ccc(cc1)n2nc(cc2c3ccc4OCOc4c3)C(F)F
266 NS(=O)(=O)c1ccc(cc1)n2nc(cc2c3ccccn3)C(F)(F)F
267 NS(=O)(=O)c1ccc(cc1)n2nc(cc2c3ccncc3)C(F)(F)F
268 COc1ccc(cc1Cl)C2=C(CC3(CC3)C2)c4ccc(cc4)S(=O)(=O)C
269 NS(=O)(=O)c1ccc(cc1)C2=C(CC3(CC3)C2)c4ccc(F)cc4
270 CS(=O)(=O)c1ccc(cc1)C2=C(CC3(CC3)C2)c4ccc(cc4)C(F)(F)F
271 CS(=O)(=O)c1ccc(cc1)C2=CC3(CC3)C=C2c4ccc(F)cc4
272 NS(=O)(=O)c1ccc(cc1)c2c(CO)onc2c3ccccc3
273 CS(=O)(=O)c1ccc(cc1)c2c(Br)csc2c3ccc(F)cc3
274 CS(=O)(=O)c1ccc(cc1)c2sc(CC#N)nc2c3ccc(F)cc3
275 CS(=O)(=O)c1ccc(cc1)c2sc(nc2c3ccccc3F)c4ccccc4Cl
276 COc1ccc(cc1F)c2nc(C)sc2c3ccc(cc3)S(=O)(=O)N
277 COc1ccc(cc1F)c2nc(sc2c3ccc(cc3)S(=O)(=O)N)c4ccccc4Cl
278 CS(=O)(=O)c1ccc(cc1)C2SC(=NC2c3ccsc3)c4ccccc4Cl
279 CS(=O)(=O)c1ccc(cc1)c2nn(CC=C)c(c2c3ccc(F)cc3)C(F)(F)F
280 CS(=O)(=O)c1ccc(cc1)C2=C(c3ccc(F)cc3)c4ccccc4C2
281 NS(=O)(=O)c1ccc(cc1)c2oc3ccccc3c2c4ccc(F)cc4
282 COc1ccc(cc1F)c2c(oc3ccccc23)c4ccc(cc4)S(=O)(=O)C
