# Supplementary material for: CPANNatNIC software for counter-propagation neural network to assist in read-across
Source: J Cheminform. 2017 May 22;9:30. doi: 10.1186/s13321-017-0218-y (PMC5440416; doi:10.1186/s13321-017-0218-y)
Supplement: Supplementary file 17 — Additional file 17. File containing results obtained for additional tests on eight datasets. [file 13321_2017_218_MOESM17_ESM.zip › cox2/COX2_EV.txt]

COX2 external set
94	10
ES_N1_B_AB_nCi_2_M3_MP3_T_KA_v-e_MID	AC[1]_K_B_AB_nCi_2_M13_NS4_T_KA_a-e_MID	ES_I50_B_AB_nCi_2_M11_SS0_T_KA_h-e_MID	SD_TrQB_AB_nCi_3_M20(M16)_SS2_T_KA_v-h_MID	TS[5]_K_B_AB_nCi_2_M11_NS4_T_KA_a-c_MID	AC[1]_K_B_AB_nCi_2_M8_NS2_T_KA_c-e_MID	SD_QuCB_AB_nCi_4_M26(M8)_SS4_D_KA_h-c_MID	SD_QuCB_AB_nCi_4_M26(M8)_SS4_M_KA_h-c_MID	SD_Tr_AB_nCi_3_M20(M16)_MP1_X_KA_a-h-c_MID	Activity
1	1	1	1	1	1	1	1	1	0
56.97350836	22.7431332	0.794677754	156.6766516	8.086458697	2.383126403	0	0.051660767	0.002507516	4.9914	65	189
56.89177597	25.62984209	0.869134803	197.9783226	20.87934773	0.951426877	0	0.051308624	0.002310242	5.54212	65	190
56.89568075	12.84923652	0.803439153	156.3955144	22.66037856	3.690527897	0.004509981	0	0.001906415	7.85387	65	191
56.67626635	7.485364605	2.752859518	165.147226	11.77866507	6.496352782	0	0.036645412	0.000825	7.22185	65	192
56.89641103	25.57265645	0.952963521	170.4214112	12.75380894	12.65260829	0	0.044831597	0.002312326	5.4908	65	193
56.84064274	25.48908769	0.742991111	179.5493108	10.2996958	1.48433061	0	0.045031258	0.002305596	6.12494	65	194
57.22375116	25.20159121	2.048138922	218.9833765	11.87105184	2.12729551	0	0.044816959	0.002362751	7.69897	65	195
56.70498067	28.99324178	1.970262713	173.4089656	5.634477542	9.469982313	0	0.061147904	0.001888212	6.3279	65	196
56.7108425	20.79520055	2.927813797	170.7299399	4.408925503	3.091880775	0	0.037853609	0.001731178	6.85387	65	197
56.86151393	22.49099634	1.12677327	166.7153388	2.753838817	5.59545505	0	0.051349702	0.001486106	6.284	65	198
55.95766723	19.76447294	2.962909346	185.3106917	7.832047852	4.449849981	0.010478717	0.040414933	0.002134685	6.23657	65	199
56.49111917	15.42058744	2.823289369	186.0661763	32.91563037	4.564840769	0.016070688	0.049110311	0.002102189	6.18046	65	200
56.39974025	5.411120047	2.851219248	212.6299496	9.305781467	2.339093166	0.004481002	0.036339267	0.002898944	6.33724	65	201
56.35757784	22.41778984	2.362770627	179.4113214	17.77173941	2.612369141	0	0.043072061	0.002032475	4.91364	65	202
56.45385269	28.94107756	2.149055123	190.989811	8.305214078	6.054611392	0	0.055507453	0.001795259	5.24413	65	203
56.91435354	17.86860452	0.824133953	254.9646777	7.482707986	1.663518486	0	0.104767624	0.00233402	6.49485	65	204
56.7969513	23.2321944	0.799167685	182.1640739	21.31588155	0.873603021	0	0.045806519	0.002337056	5.81248	65	205
56.39140221	11.86695855	2.825876486	187.7177164	15.56852199	3.120470621	0	0.098161612	0.002175689	4.16685	65	206
56.07035663	20.32634545	1.117821742	187.3043963	10.62810378	0.287823469	0	0.050847721	0.002459102	4.61261	65	207
55.97652395	10.20691098	1.497406091	180.6116883	11.33549422	1.575724783	0.005216038	0	0.003357788	5.73755	65	208
56.1928722	21.14098518	1.070955079	212.7134446	13.25714108	2.093735622	0	0.057271	0.002586975	4.10237	65	209
56.40901799	22.92810165	1.362603886	187.586122	6.045008798	4.579252808	0	0.039771309	0.002015887	5.95861	65	210
56.26519259	22.05905886	2.491669101	179.5394288	8.022150132	8.626593701	0	0.040324074	0.002174418	6.3279	65	211
56.32446053	15.66580886	2.263011828	197.2295432	22.96005985	3.956401044	0	0.044370981	0.002314453	5.95861	65	212
56.03429258	5.671637882	2.902862049	207.8245877	8.978667967	1.833398732	0.006342422	0.021472635	0.003220665	6.36653	65	213
55.69789608	15.81430115	2.80257769	187.0108797	7.964765552	0.847152462	0	0.048852209	0.002373487	5.38195	65	214
55.52417077	5.66507146	3.041492929	229.2172031	15.88516549	2.486473527	0.006476375	0.026344533	0.003146053	6.38722	65	215
56.20278588	15.26085157	2.998794246	203.9637028	20.680571	3.642935821	0	0.046949695	0.002426304	4.29243	65	216
57.36861921	22.49036307	1.777069123	170.7961008	19.80868836	11.34227993	0	0.051744925	0.002416749	7.27572	65	217
57.08789008	23.39908528	1.675014899	152.4303962	9.808582586	3.683342514	0	0.076153031	0.002378067	5.18046	65	218
57.09700769	7.828865196	1.06548462	151.399729	11.51029209	4.686805673	0	0.045555846	0.002263383	7.29243	65	219
57.13540102	24.30515898	1.805110773	150.5205404	12.94526238	8.957838722	0	0.050936067	0.002319961	8.30103	65	220
57.01147964	16.23395873	1.846649888	170.8594428	23.40329865	6.726070218	0.003851665	0.042309448	0.003253874	8.69897	65	221
56.9120809	17.63571991	1.859063129	164.391481	21.49633971	6.957236252	0.003679158	0	0.00329493	8.69897	65	222
56.84609046	18.32244354	2.950710653	157.4681482	24.09155618	0.989650063	0.003347396	0	0.00301151	6.76955	65	223
57.09947577	22.496542	1.341458844	158.4949574	6.801642802	5.433321923	0	0.053392743	0.002386301	4.10846	65	224
57.19305723	23.04101208	1.27988032	140.732428	11.82039433	9.071585298	0	0.047266008	0.002376417	6.58503	65	225
57.04794611	20.21413793	1.310662795	162.3900377	23.22218739	4.643086948	0.005266533	0.018553249	0.003061517	7.48149	65	226
57.02171039	25.14600596	2.519206027	186.7424383	29.5216869	8.768141822	0	0.042215848	0.001972454	7.88606	65	227
56.89814979	17.49467805	2.50262325	162.1146909	12.0016729	2.379312646	0.004659483	0.02512676	0.002673063	7.18709	65	228
56.88698319	18.76343817	2.267002379	163.9656518	6.583705037	3.208862347	0.004673785	0	0.002678035	7.49485	65	229
57.06549697	16.91257762	2.67817049	184.4202758	22.52896674	6.98287315	0.005086057	0.008346052	0.002753257	8.30103	65	230
57.03048144	18.15828689	2.310245235	155.2858985	21.68859793	6.009525104	0.004577213	0.018811584	0.002676073	8.22185	65	231
56.88590448	23.66948317	1.45565564	150.4559353	10.94191609	7.927075204	0	0.040927782	0.002172696	7.08092	65	232
56.68228784	23.41619603	1.342781655	179.7138362	6.171179991	7.056953586	0	0.043972768	0.002132321	6.76955	65	233
56.64701677	26.40216421	1.070009571	179.9105584	15.66458823	2.537587628	0	0.044116066	0.000802	4.2815	65	234
56.50148022	25.80898056	2.916481896	152.5339407	8.837839595	6.352700407	0.007652499	0.028914489	0.000993	6.19382	65	235
56.47971419	5.530391102	2.043583487	135.8237622	7.171876339	3.595523031	0.006732133	0.014242463	0.000387	4.84466	65	236
56.60626143	13.08880148	2.829227847	155.6021959	24.68930289	7.233408177	0.017943893	0.017997005	0.000385	7.56864	65	237
56.534193	12.86986232	2.800103139	138.8527444	2.719497166	2.007539085	0.019884206	0	0.00013	4.32975	65	238
56.9891441	3.716630648	0.695732915	180.4175458	6.183597295	6.871535525	0.007774595	0	0.00023	7.284	65	239
56.71267699	2.77274417	1.159347715	145.7213622	0.674182428	3.001560502	0.009118963	0	0.000139	6.46852	65	240
56.76842263	1.008831605	1.223679039	161.5193688	2.902582484	4.988674566	0.073458001	0	0.000687	6.08092	65	241
56.7003412	10.00528266	0.871870622	158.3830028	1.504345418	4.812204594	0.008566904	0	0.000271	6.92082	65	242
56.74738424	18.58994424	2.392410642	159.1021423	8.513334358	9.926941602	0.002942477	0.045629645	0.000881	6.79588	65	243
56.79464819	17.90306966	2.159513166	156.6236724	0.669184091	2.76994185	0.014104892	0	0.000167	5.96257	65	244
57.09180045	15.74169008	1.234092167	182.3763083	3.762681002	8.430826757	0.0035193	0	0.000138	7.50864	65	245
56.71956339	24.22827533	1.148779261	180.9233114	-0.317651232	7.631856689	0.003434009	0.007952293	0.000185	7.11919	65	246
56.37856187	20.632978	1.095662003	155.7632015	2.998211119	8.908557804	0.012849097	0	0.000348	6.5376	65	247
56.80784564	14.11486731	2.268250149	154.5667283	5.414362213	2.224791722	0.003439444	0.020790331	0.000306	4.70333	65	248
56.70699216	9.305166766	2.90400811	168.1803082	5.993832107	3.947380777	0.003448392	0.001260335	0.000174	7.55284	65	249
56.4723828	9.437751744	2.177555504	149.6126899	1.869648918	4.414243518	0.003283997	0.014838516	0.000315	7.09691	65	250
56.70096546	2.122422819	2.218036818	146.5156587	27.28427262	5.567141625	0	0.031573457	0.000764	6.12494	65	251
56.63716096	2.21973735	2.990888729	171.3243957	2.722016847	7.176421571	0	0.041273435	0.000194	7	65	252
56.55208935	19.59020453	3.009207213	148.9413339	8.249150538	6.331507244	0.046165067	0	0.000536	4.03012	65	253
56.63545375	11.60230791	0.866226393	151.289198	2.204594573	6.305006661	0.008251547	0	0.000146	4.52724	65	254
56.77738442	2.969678908	1.007574905	154.0033838	0.781185807	3.983078311	0.005836955	0.018314981	0.000692	4.20204	65	255
56.77238812	17.90753852	2.162335581	159.9360645	0.527699627	5.360000339	0.011563804	0	0.000148	4.1549	65	256
56.81961186	12.66576768	1.037073346	171.0572719	0.621529358	8.126308669	0.003783428	0.007888752	0.0002	4.32698	65	257
56.73528896	12.56613841	1.125626566	159.6142592	2.243407222	8.193237408	0.016691669	0	0.000225	4.52724	65	258
56.67537486	2.266517449	2.201054824	166.8876469	3.208295895	6.874223913	0	0.048953976	0.000194	4.12552	65	259
56.01442573	12.81170617	1.798524399	147.3604691	2.854392009	6.472581298	0.008551165	0	0.000241	4.34679	65	260
56.71437629	8.681307817	1.346649215	158.9971006	5.408664707	5.030675784	0.002862769	0	0.000116	6.45593	65	261
56.46211714	5.630801377	1.620109236	140.6567912	4.874806203	0.131937286	0.005690594	0	0.000207	6.05061	65	262
56.3964229	15.29036228	1.683119318	168.8726287	4.016694879	3.084112514	0.003377846	0	0.000231	7.07572	65	263
56.62269547	12.72074298	1.864629799	183.2548026	3.039254637	7.954745937	0.004402885	0	0.000111	7.50864	65	264
56.44965205	6.684880936	2.455744337	148.4942125	33.07006855	5.493541772	0.004583314	0	0.000414	7.61979	65	265
56.0260733	9.88163042	1.329968678	142.0259574	4.102057612	1.555714905	0.004563967	0	0.000182	4.34104	65	266
56.01274875	15.74585923	1.782084662	146.8516079	2.019214706	6.600661964	0.008430327	0	0.00024	4.1891	65	267
57.16155247	10.52032793	2.111712554	192.4255321	30.35869643	7.072433898	0	0.052412793	0.002233471	7.76955	65	268
57.12193941	9.541269848	1.799768736	192.5287679	15.40567889	11.46896515	0.003737077	0	0.003258491	8.52288	65	269
57.02080637	10.93150047	2.2359915	206.8167341	27.79022589	5.51721926	0	0.04345456	0.002217976	8.69897	65	270
57.18328146	23.46913683	1.900446187	134.5393763	29.2300734	8.522758254	0	0.048965209	0.000765	7.58503	65	271
56.54239985	15.41979364	1.325771274	180.7273712	22.96439068	8.374136949	0.046938426	0	0.003244902	6.74473	65	272
57.50191862	22.84960113	1.171122277	160.2622766	18.98213557	8.42298915	0	0.048362541	0.002079456	8	65	273
57.01178403	14.90260833	1.025752543	175.1916365	27.43098606	0.510000211	0	0.043826134	0.001717932	6.45593	65	274
57.23393734	9.304232923	1.078873599	167.597142	34.61088787	4.268639407	0	0.038730965	0.0000944	8	65	275
56.88733829	26.68765711	2.295022149	215.9205761	21.04475713	0.709723447	0.007023191	0.040208611	0.001512999	7.55284	65	276
57.10457571	6.287396595	1.345356622	178.559723	29.30071734	1.485404189	0.005583582	0.02605034	0.001311219	5.60555	65	277
57.29284456	6.912646334	1.20315212	170.9040184	33.985964	1.972601381	0	0.040763872	0.000244	7.10237	65	278
56.68607582	7.49188601	2.31605263	184.8781258	10.43670246	6.893725494	0	0.038361907	0.00021	7.12494	65	279
57.19533322	4.907836755	1.121340814	168.4941945	19.76384403	13.37342023	0	0.046119863	0.002203252	7.95861	65	280
57.00701124	12.36834369	1.29742474	169.259801	16.22921592	2.393866647	0.005508699	0	0.002632804	8.1549	65	281
56.97055057	9.260046351	2.036572711	177.9983076	35.24874099	8.262503164	0	0.043074278	0.001783375	7.03152	65	282
