# Supplementary material for: CPANNatNIC software for counter-propagation neural network to assist in read-across
Source: J Cheminform. 2017 May 22;9:30. doi: 10.1186/s13321-017-0218-y (PMC5440416; doi:10.1186/s13321-017-0218-y)
Supplement: Supplementary file 17 — Additional file 17. File containing results obtained for additional tests on eight datasets. [file 13321_2017_218_MOESM17_ESM.zip › cox2/COX2_TR.txt]

COX2 training set
188	10
ES_N1_B_AB_nCi_2_M3_MP3_T_KA_v-e_MID	AC[1]_K_B_AB_nCi_2_M13_NS4_T_KA_a-e_MID	ES_I50_B_AB_nCi_2_M11_SS0_T_KA_h-e_MID	SD_TrQB_AB_nCi_3_M20(M16)_SS2_T_KA_v-h_MID	TS[5]_K_B_AB_nCi_2_M11_NS4_T_KA_a-c_MID	AC[1]_K_B_AB_nCi_2_M8_NS2_T_KA_c-e_MID	SD_QuCB_AB_nCi_4_M26(M8)_SS4_D_KA_h-c_MID	SD_QuCB_AB_nCi_4_M26(M8)_SS4_M_KA_h-c_MID	SD_Tr_AB_nCi_3_M20(M16)_MP1_X_KA_a-h-c_MID	Activity
1	1	1	1	1	1	1	1	1	0
56.95484382	14.49693378	0.892576871	136.2958545	28.02169806	5.87992679	0	0.051314477	0.001726938	7.22185	65	1
56.96503972	12.87875039	0.798313927	164.3708944	23.40590995	4.132044647	0	0.056734442	0.001905582	6.29243	65	2
56.99626414	23.29025575	0.994852236	184.9634087	24.85345535	1.160898705	0	0.050975795	0.002510783	7.22185	65	3
56.81720907	27.16284007	2.470777332	193.9966847	28.41609627	4.679240592	0	0.040145404	0.002232147	7.09691	65	4
56.94164297	25.21126263	2.47011782	177.724044	1.873372376	0.655420639	0	0.044924931	0.002366247	6.60206	65	5
56.64518184	26.00396332	2.580043414	160.7380432	8.826665796	9.827373897	0	0.037312381	0.002099967	6.92082	65	6
56.86697199	25.86854183	1.942320298	165.0488831	12.44137787	2.735946413	0	0.049146429	0.002254786	5.79317	65	7
56.91952208	26.14788299	1.424514799	160.4576323	10.78824909	0.60918165	0.064156759	0.043308881	0.002306622	5.41117	65	8
56.59397227	17.04209591	3.036656953	160.7110734	4.924428041	3.06376491	0.018515231	0.036011	0.001675858	5.84164	65	9
56.85092649	21.71102644	1.065546734	207.144125	22.88991836	1.40370109	0	0.05377336	0.002454606	6.61979	65	10
56.5613839	14.96643637	2.952752165	196.8920867	18.79138986	3.930231568	0	0.043342269	0.00227969	6.95861	65	11
56.47312232	14.51063852	1.320653184	202.0897031	21.99363048	3.737849115	0	0.045871811	0.002337237	6.92082	65	12
56.3868955	15.37777786	2.754549764	208.1046855	25.7704304	3.381335972	0	0.055266537	0.002197356	6.24413	65	13
56.4134365	15.36609246	2.933707305	208.1668353	18.17381134	4.306482569	0.02078879	0.05077776	0.002194001	5.83268	65	14
56.38553358	13.66447624	2.715616741	205.7664924	24.50273784	4.455189975	0	0.049221752	0.002091603	6.1549	65	15
56.53196837	15.31368192	2.910447237	202.5499811	15.26408707	4.319939763	0	0.046767986	0.002205472	6.79588	65	16
56.45759265	16.75683635	2.900106295	195.7943337	9.073656756	1.883702794	0	0.051339242	0.00210906	5.24413	65	17
56.50706204	4.981809098	2.955138465	194.0856633	16.89255715	2.347986781	0.004979161	0	0.003113555	8	65	18
56.41846584	4.787871387	1.324675724	198.5500317	20.1081649	2.198944386	0.005234349	0	0.003192073	7.39794	65	19
56.56508645	14.59302978	2.496560853	200.6046299	21.57640616	4.006625236	0	0.041742521	0.002238827	7.22185	65	20
56.38011447	15.12280491	2.64686886	187.0311124	13.81908604	3.362683383	0	0.048422862	0.002181833	6.45593	65	21
56.5386668	15.10583767	2.849485981	210.4516943	12.30574227	4.400802325	0	0.046740259	0.002176129	6.45593	65	22
56.39337967	15.97192239	2.799177348	213.1693707	9.07158302	4.245357756	0	0.045006518	0.001261146	5.49485	65	23
56.39913839	15.26202355	2.966438534	222.28086	12.5101529	4.298715473	0.023620665	0.051211466	0.0022045	6.03621	65	24
56.41747246	14.81585267	2.976174621	189.6929803	17.67908041	3.997519846	0.024424139	0.043862595	0.002275482	5.22988	65	25
56.51542307	20.24242662	2.12568765	188.4371375	27.27710483	3.611462526	0	0.043668952	0.002267009	6.04576	65	26
56.44105139	20.43662381	2.056193927	188.7199906	26.78924682	3.68393141	0	0.043914895	0.002252433	6.09691	65	27
56.37405739	9.107987992	3.063045592	193.3297899	24.90353301	2.30476499	0.004629926	0	0.003123875	7	65	28
56.38497817	9.3613223	2.065406466	185.8186784	24.33359027	2.141720405	0.004412812	0.002423373	0.003075417	6.69897	65	29
56.36334631	15.84406305	3.029843734	199.5348641	22.90177366	3.336432127	0	0.050201131	0.002140858	6.82391	65	30
56.6401538	15.33373419	2.740543372	203.6845411	12.08004675	4.569881188	0	0.050034247	0.002103506	7.39794	65	31
56.49489286	15.96262742	2.366883087	181.5530554	14.55598437	4.504077578	0	0.039424969	0.002052001	6.49485	65	32
56.58455195	15.14149798	2.76368707	195.3967379	21.76184853	4.311742404	0	0.040045495	0.002174095	7.52288	65	33
56.47821446	15.40267004	2.974595517	197.9654186	12.89101355	4.230820258	0	0.042166729	0.00222055	6.76955	65	34
56.46273622	15.41479519	2.777534321	178.2248699	9.807570542	3.769522315	0	0.048475332	0.002157158	6.60206	65	35
56.48278531	16.22055508	2.297842044	175.9042088	13.64658387	3.503555748	0	0.041419608	0.002113543	5.98297	65	36
56.23991513	16.03943041	2.480240926	187.3103464	23.58790461	3.063164343	0	0.038225563	0.002113559	6.76955	65	37
56.4139442	15.03839683	3.187123764	187.8457781	14.65876619	3.653584984	0	0.040459125	0.002184996	6.92082	65	38
56.49768394	15.57532376	2.81331185	205.5159108	17.72868724	4.273611907	0	0.042365422	0.00221447	6.48149	65	39
56.34841293	15.88774275	2.962036713	218.7176414	9.238190887	3.677152773	0	0.052922631	0.002135766	6.01773	65	40
56.3109667	5.349057164	3.035229853	195.2243938	23.39398972	1.988528156	0.004648206	0.032255827	0.002923829	7.52288	65	41
56.58648209	5.154615624	2.748047091	202.1415787	10.73648114	2.885398431	0.004493427	0.034245014	0.002872762	8	65	42
56.53081223	5.049250846	2.778627049	192.9674907	19.53463722	2.676276799	0.004665848	0.006894926	0.002969301	8.52288	65	43
56.41011215	4.972720086	2.783970275	174.3208005	10.07233191	2.290661446	0.004637919	0.029144524	0.002946043	7.69897	65	44
56.36014752	5.009738029	3.193391484	183.3396901	12.68053501	2.196527138	0.004753347	0	0.002983848	7.52288	65	45
56.51761561	5.235265063	2.889560635	205.6664408	17.86190034	2.610331768	0.004626738	0.008205962	0.002992364	7.39794	65	46
56.39656849	15.90620418	2.473961789	187.7314279	36.55397749	3.972291561	0	0.044060326	0.00206238	6.14267	65	47
56.68376005	19.66354831	0.831587212	191.2928619	24.18905357	4.129452597	0	0.045478098	0.002334756	6.21467	65	48
56.8287888	17.58493501	1.07379631	204.9086076	9.783671359	0.489982671	0	0.047827034	0.002393314	6.38722	65	49
56.72883817	22.78255997	0.849140575	189.2529644	22.75199294	0.464527321	0	0.04745248	0.002319782	5.79588	65	50
56.69757989	20.81544167	0.893972162	192.1988206	19.81553796	-0.049448145	0	0.047640713	0.002322609	6.63827	65	51
56.96076713	10.94783375	0.94002094	184.299247	30.61875838	1.77535222	0	0.040234116	0.002064295	6.61979	65	52
56.65967503	9.776878572	0.853703007	181.3458243	9.24814025	-0.280541985	0	0.109889615	0.002337031	5.42946	65	53
56.7549021	20.60313434	1.170630022	177.9578774	21.88757629	0.75284858	0.076408903	0.047654154	0.002391549	5.07831	65	54
55.9214295	15.83897193	1.798729555	189.5393016	14.09467802	3.49152884	0	0.046060291	0.002399444	5.77211	65	55
55.91211698	20.27314146	2.036107424	179.9208543	23.36104259	3.659474127	0	0.044087457	0.002262432	5.01773	65	56
55.81419712	16.82957779	2.955039139	178.8698307	32.86673075	2.90932793	0	0.065338141	0.002297229	5.92082	65	57
55.8389923	17.07355207	2.698190397	176.4612027	14.23093581	2.573577215	0	0.046476396	0.002269247	4.42481	65	58
56.09397689	16.50237268	1.940708294	189.3083892	15.65106976	3.642761958	0	0.041581949	0.002304269	6.02228	65	59
55.86703524	5.519899277	1.798086818	185.0159522	11.93326556	1.947481717	0.004996041	0	0.003277471	6.35655	65	60
55.85652687	9.112627687	2.045111181	175.8602311	20.65066983	2.128316834	0.004437037	0.005773874	0.003089047	5.55284	65	61
56.03962691	5.818764153	1.947211394	185.7233415	13.22734215	2.083897261	0.004540061	0	0.0031477	6.46852	65	62
56.03222248	19.76697232	1.499197614	184.8290501	13.71161558	3.661559505	0	0.048368171	0.002458278	4.68403	65	63
56.11096699	20.43669788	1.524868403	171.5549606	11.4222499	1.502923202	0.081362877	0.050719424	0.002519129	4.02965	65	64
55.92319746	16.39923865	2.225779626	191.8192444	22.16023808	4.31341473	0	0.041546769	0.002223273	5.5376	65	65
55.93304518	16.3828972	2.954823889	203.0720399	18.17044879	4.361238689	0	0.043083398	0.002246687	5.88606	65	66
55.94388443	16.32510091	2.968835452	208.8360175	15.1352791	4.36031756	0	0.043468614	0.002250948	6.27572	65	67
55.92072257	15.97824742	2.050457862	191.762441	18.18456841	4.209810686	0	0.042085775	0.002216481	5.23657	65	68
55.87241109	5.926710432	2.240079469	187.9113973	20.42203031	2.548888067	0.0059259	0.008993432	0.003036734	6.37675	65	69
55.8821996	5.916917493	2.956645208	199.9644559	16.05308865	2.586622321	0.006091839	0.010448018	0.003068092	6.13668	65	70
55.89358514	5.87557006	2.970268121	205.63705	13.18001529	2.586042945	0.006132493	0.010836242	0.003073842	6.35655	65	71
55.86964647	5.583361124	2.059222919	187.9514277	16.43770145	2.349263194	0.006037783	0.003960563	0.003023128	5.81248	65	72
56.20461688	18.84867335	1.224040921	190.7391684	24.70784948	5.518560432	0	0.037293953	0.002000068	5.92082	65	73
56.1850715	17.02891234	1.283407158	190.9244761	13.59338292	5.178644496	0	0.038274103	0.002082045	6.20066	65	74
56.23187247	15.23957244	2.837441769	207.3054348	21.20844845	3.713966028	0	0.046680658	0.002375976	6.3279	65	75
56.15612431	5.413446835	2.842662102	203.8039596	19.54458708	2.069650991	0.006643785	0	0.003244988	7.1549	65	76
56.47278526	15.78902464	2.707018162	233.1444683	18.85266014	3.991622523	0	0.044198652	0.002313086	7.58503	65	77
56.06376881	15.89772572	2.566792132	191.551528	16.85972756	3.47058975	0	0.045054398	0.00228046	6.02687	65	78
55.99335184	5.70477114	2.583125937	187.4767441	14.99930394	1.963373914	0.006249406	0.014152965	0.003114818	6.284	65	79
55.97422927	5.653438598	2.992714479	206.173759	8.803695046	2.289583623	0.006375983	0.020036249	0.003130202	6.95861	65	80
57.17200354	21.58832838	1.386443461	148.4181719	12.71276969	11.28699543	0	0.056182572	0.002498589	7.58503	65	81
57.06662467	22.48960535	1.831122071	172.8185934	23.16199786	5.526732048	0	0.066406664	0.002380248	8.30103	65	82
57.19227896	21.58487479	1.341706117	181.6173925	21.47088747	11.53255923	0	0.056454851	0.002501218	8.52288	65	83
57.00885909	24.30579859	1.912664529	173.4125168	21.7769043	4.079601785	0	0.048171803	0.002310953	6.06298	65	84
57.13057709	22.49197291	1.426302636	168.4432471	14.8859625	10.55425764	0.08791187	0.053598975	0.002436907	5.49485	65	85
57.23796021	22.48804471	1.337290262	198.4420433	9.623772619	12.0616014	0	0.066554488	0.002465542	6.65561	65	86
57.1731469	22.49400359	1.808281116	148.3424654	14.63805178	11.97012239	0	0.052613228	0.002427093	7.12494	65	87
57.17560666	22.28941195	2.185483545	191.2812688	18.11120541	11.94463973	0	0.050197491	0.002372043	7.82391	65	88
56.57059899	6.9174087	3.170899726	164.3216908	13.04832301	0.178025537	0	0.036140083	0.002063987	7.17393	65	89
57.12493414	22.48939403	1.90793449	148.9692699	10.65773452	8.581261706	0	0.053221528	0.002470575	7.29243	65	90
57.02535258	23.39842775	2.335329459	172.1686466	24.77409649	6.12463054	0	0.060391806	0.002350342	6.92082	65	91
56.96684301	24.31065806	1.844310471	168.7527227	20.88050511	8.58503075	0	0.050622663	0.002410838	7.67778	65	92
56.89968078	25.21420817	2.942518412	163.5754703	23.8374697	1.39515165	0	0.045721584	0.002202711	6.11919	65	93
57.11583217	15.55523026	1.398076937	144.3267627	10.81465999	10.42805818	0.004048314	0	0.003414984	8.1549	65	94
57.0692545	16.22882425	1.923210467	142.4974544	8.495320571	8.914227093	0.003854303	0	0.003376427	7.74473	65	95
56.97068025	16.93051303	2.339667765	168.2160244	25.01205905	7.036071309	0.003668782	0.035592955	0.003212796	7.79588	65	96
57.08172502	17.62417819	1.815755985	148.9564101	13.10607637	9.851749329	0.0034654	0.021105228	0.003171088	8.69897	65	97
56.95444862	17.62284306	1.926928645	169.6404091	22.10652711	2.783665877	0.003508631	0	0.003158973	6.82391	65	98
57.14569469	18.70535796	1.286109968	136.9336789	10.19112285	6.881397372	0.005797529	0	0.003247947	7.21467	65	99
57.19501727	19.44121672	1.280144151	153.9514132	8.2269301	5.804906972	0.005499637	0	0.003244168	7.76955	65	100
57.0924428	24.26242597	2.724464884	172.3354432	15.79740294	8.034473883	0	0.040771574	0.002141787	8.30103	65	101
56.94256982	25.76533093	2.487344304	166.9138662	12.01055722	4.381033372	0	0.04349538	0.00196136	6.46852	65	102
56.93126917	26.88319442	2.266307572	169.0595986	6.51645383	4.156112875	0	0.036847167	0.001965057	6.46852	65	103
56.95311061	26.02185305	2.407789128	163.830623	30.03028032	7.625200197	0	0.038710466	0.002012752	7.92082	65	104
57.10931255	23.41403856	1.002292688	181.313386	28.21606671	7.531250524	0	0.043148047	0.002073944	8.1549	65	105
57.07491919	26.01132788	2.296314724	158.774264	21.567531	5.504974057	0	0.0398988	0.001962154	8.09691	65	106
57.04713875	16.88908375	2.741602142	167.7128812	13.46467461	7.001708787	0.005081411	0.004748045	0.002921674	8.69897	65	107
56.9534162	17.5341718	2.615589776	165.1291308	27.64786018	4.846993215	0.004845396	0.01700563	0.002740779	7.88606	65	108
56.97697499	17.54684473	2.536537722	183.5681521	29.67959912	4.63153659	0.004840601	0.018646241	0.002686951	8.30103	65	109
56.9082826	18.18219625	2.409882121	157.8686133	30.28795666	4.838136275	0.004881269	0	0.002742716	8.39794	65	110
57.11485009	16.87642218	2.616550448	177.0748111	23.02835626	6.968403677	0.005049947	0.005341627	0.002810585	8.52288	65	111
56.6373022	16.32034599	1.342481347	175.6045294	5.025003174	6.39570063	0.005323427	0.012692403	0.002905397	7.29243	65	112
56.60829949	24.19209534	1.067046459	175.1396586	20.96833709	2.577016053	0.006679241	0.008960861	0.00081	6.48149	65	113
56.58032756	5.054084696	3.056732773	151.6205618	4.498725617	2.990856775	0.007427216	0	0.00037	7.23657	65	114
56.5742495	2.130781583	2.953974904	161.063538	3.866409514	6.627751029	0.008079377	0	0.00018	5.11182	65	115
56.58095923	2.219512299	3.033620889	146.2766582	2.721249377	6.628950378	0.004837966	0	0.000196	7.38722	65	116
56.64730271	9.042412973	2.082464871	148.761955	4.849499014	5.190650855	0.003156377	0.002834881	0.000165	7.16115	65	117
56.59819296	6.608363243	2.998335014	179.6631663	4.274205159	6.825213186	0.004822327	0.007384065	0.000175	7.39794	65	118
56.60487004	27.3052836	2.987595384	212.4944913	4.415167682	7.19268148	0.004591967	0.005699481	0.000141	6.0655	65	119
56.07853061	26.28200617	2.92545499	127.7270198	18.49532097	7.138741543	0.013919044	0	0.000192	5.58004	65	120
56.48007672	5.351754593	2.697891042	136.8142887	5.876614971	2.880586224	0.00707836	0.024530238	0.000407	6.5376	65	121
56.49790022	2.683518594	2.95332023	152.0129057	29.73355267	5.677650264	0.007942371	0.027303501	0.000683	8.09691	65	122
56.63892245	2.894483521	2.931400419	206.5313679	3.711680364	7.181312713	0.007911257	0.026112078	0.000174	8.04576	65	123
56.54387432	1.906345834	3.006937955	154.8834311	3.704263412	6.72274558	0.019221907	0	0.000184	6.46852	65	124
56.52081269	11.25208363	2.995054228	162.3628774	23.7216165	7.073288188	0.02092333	0.022292023	0.000469	7.79588	65	125
56.50381111	3.174359951	2.738179229	156.7069744	15.96413601	6.476093794	0.004188816	0.019507879	0.000567	8.3279	65	126
56.43886567	8.444686097	2.860442102	143.148723	3.584264727	2.731656211	0.019074863	0	0.000148	4.95078	65	127
56.50266577	7.492113042	2.855631745	146.0067389	31.23983316	5.96841905	0.007414401	0.023909941	0.000619	8.03152	65	128
56.51491219	18.69201862	2.551764606	168.4477046	13.41459669	6.669202813	0.007358296	0.023397496	0.000237	6.36653	65	129
56.39124607	4.860850609	2.690179164	128.1501481	11.12054071	6.132282504	0.007367378	0.032838495	0.000611	6.22185	65	130
56.64942488	4.690662907	2.767259649	200.6461916	4.157632013	7.554995526	0.007384285	0.022335952	0.000161	8.4318	65	131
56.46585516	1.987749861	2.633859062	184.5047722	18.36043997	7.665673276	0.003996123	0.023907244	0.000386	8.24413	65	132
56.59802323	18.1128989	2.524675862	200.6391862	25.69575798	5.879971957	0.007010516	0.0177709	0.000294	7.18046	65	133
56.76049308	1.642667878	2.862384854	164.0270925	4.064297358	6.612993872	0.007537786	0	0.000173	7.82391	65	134
56.80318493	11.39085754	2.921800467	154.1645198	3.799878971	5.157896344	0.002955885	0	0.000164	7.25181	65	135
56.76855378	3.584348634	0.870086736	166.964675	-0.604699257	7.859086927	0.008572672	0	0.000151	8	65	136
56.5962834	3.148307367	2.431563786	147.2955793	32.13123811	5.688726107	0.008282816	0.028696121	0.000737	7.82391	65	137
56.5531572	3.502388125	2.96609329	145.9624622	34.20884267	5.627190242	0.00772958	0.024211783	0.000616	7.30103	65	138
56.69277041	3.552028552	1.016139053	156.6031027	0.302727209	7.680230251	0.005339474	0	0.00019	6.88606	65	139
56.76063921	3.154496136	1.245873095	156.8322127	2.027592899	2.266398344	0.005584592	0	0.00034	6.69897	65	140
56.92319223	13.08106315	1.274658125	153.3896478	1.227534999	8.817289492	0.003577927	0.013629036	0.000461	7.55284	65	141
56.93377407	16.40161469	1.398802469	161.654725	3.146077967	8.432965444	0.050156845	0	0.000311	6.46852	65	142
56.93237569	17.12545851	1.242333213	166.0451809	-0.320334145	5.688715566	0.003219094	0	0.000117	8	65	143
56.55653176	14.42881895	3.113949072	155.0774693	4.872289028	4.035007109	0.003136783	0	0.001519942	8.76955	65	144
56.70426131	18.22675434	3.055376881	167.8343376	4.714064734	5.268584324	0.002962788	0.003319418	0.00143993	7.65758	65	145
56.4862201	14.90596999	2.931892326	153.6718981	5.075011857	4.143505305	0.015369267	0	0.001500321	5.44612	65	146
56.61309232	7.711661804	2.986082663	142.2858838	7.010101968	6.555290794	0.009397403	0	0.000323	8	65	147
56.88019442	2.062154802	0.721809399	171.8367774	2.9900273	6.817625533	0	0	0.000203	5.31966	65	148
56.50452953	2.338730099	2.461390652	143.0000734	28.08939379	5.744477788	0	0.055170989	0.000741	6.12494	65	149
56.59819296	6.608363243	2.998335014	179.6631663	4.274205159	6.825213186	0.004822327	0.007384065	0.000175	7.39794	65	150
56.55371823	9.998494692	2.595065996	182.2110446	3.951136108	0.032126336	0.00513587	0	0.000307	7.92082	65	151
56.67110989	10.31618571	1.627234351	187.8418317	4.117324908	8.334642774	0.004192766	0	0.0000949	6.63827	65	152
56.5167386	27.8044983	2.429818327	174.4689696	7.994656189	7.270986288	0.004403575	0	0.000333	7.67778	65	153
56.36410694	9.418332608	2.420932199	145.5341515	35.31639044	6.120409599	0.007120832	0.003187382	0.000371	7.284	65	154
56.21269051	2.450376597	2.625747116	122.5627421	-0.277619815	-0.115068724	0.006918572	0.014811415	0.000548	5.4828	65	155
57.17630132	9.668012653	1.788264294	194.1285416	18.08385074	12.51213748	0	0.050399582	0.002384153	8.12494	65	156
57.10821957	10.48710494	2.124189083	191.6779249	30.83305299	7.984628283	0.003338237	0.029498227	0.003052984	8.69897	65	157
57.19565922	9.688012155	1.725327324	214.5387104	29.13680788	12.79114314	0	0.050698495	0.002389228	8.82391	65	158
57.08269812	10.12104695	1.838538567	197.0763033	28.84196498	6.706253144	0	0.05879903	0.002316697	8.30103	65	159
57.02905936	9.988969493	1.851035471	196.2994231	29.30068285	7.833758999	0.003579499	0.036051463	0.003166531	9	65	160
56.7676562	11.38936311	2.185926097	195.9888121	35.41237682	3.760761258	0	0.041969567	0.002162013	6.86967	65	161
56.71547974	11.4125215	2.19629092	192.2425489	35.41548098	3.076975087	0.003172213	0	0.002955556	6.88606	65	162
56.96799045	10.97045826	2.251152872	205.0078455	28.29791659	3.892153045	0.003260519	0	0.003031759	9	65	163
56.930986	10.93704028	1.931914707	206.5363005	32.95917612	3.444693719	0	0.044809343	0.002277919	8.60206	65	164
57.13452305	10.05845861	2.015999453	195.3589594	10.32592946	8.980216646	0	0.047261749	0.002335903	8.48149	65	165
57.08069256	10.05159135	2.027658067	193.1490423	7.914270591	9.519880525	0.003525139	0	0.003192547	8.52288	65	166
57.15489924	10.05975794	1.956768446	198.2441718	17.27355952	11.32716924	0	0.046420654	0.002316593	7.65758	65	167
57.1655145	23.75609182	1.997755665	139.7114331	16.5710145	8.424467184	0	0.049967039	0.000706	7.56864	65	168
56.62758854	14.74569542	1.226613278	179.6761962	24.8876833	8.230891858	0.004384791	0.015986839	0.003347073	8.30103	65	169
57.0984427	23.49441545	1.204401828	197.6529193	14.14379569	1.429175189	0	0.053636921	0.002420767	6.92082	65	170
56.83740829	4.27076579	3.033344882	181.1346054	26.35786083	5.035154201	0	0.041882131	0.001651045	7.63827	65	171
57.09887147	8.836566612	1.608603138	203.8200936	27.46289486	1.443485066	0	0.046065113	0.001765885	7.63827	65	172
57.10339989	12.34691758	2.345649775	183.4610098	31.04684195	1.867454644	0	0.041800865	0.001668284	6.95861	65	173
57.25666328	9.745097261	1.021375449	165.4474911	35.0091111	1.736501276	0	0.037005022	0.001529669	7.30103	65	174
57.16842951	13.95133755	0.977233647	171.2583104	32.22151086	2.362638998	0	0.040387492	0.001619183	7.67778	65	175
56.6902734	27.27169187	1.084690765	172.3494387	23.37042187	1.59011477	0	0.039136334	0.001579781	6.36653	65	176
56.70075861	10.80635898	1.023672371	176.0214459	15.48049875	1.698988891	0	0.03918582	0.001573409	5.79588	65	177
57.25652405	9.774563308	1.02480826	167.8479634	37.50483061	1.767064359	0	0.036332789	0.001190779	7.79588	65	178
57.21657392	9.659746755	1.254710753	171.1114782	32.98841456	3.245865405	0	0.036866966	0.000738	7.67778	65	179
57.21483369	9.744442126	1.027851889	162.2411818	31.99964098	2.301533535	0.006149572	0	0.001530256	7.88606	65	180
57.05892153	3.149668795	1.175653875	198.1649435	24.5089007	1.401624972	0.008196437	0.027630407	0.000448	7.42022	65	181
57.14481336	10.25754355	1.210458114	219.6549148	25.05352438	1.482051989	0.007750909	0.025813209	0.001503355	8.30103	65	182
57.31116952	6.922637845	1.075255988	174.2010058	34.32328343	2.231213589	0	0.040916732	0.000243	7.24413	65	183
56.68181193	17.52635767	2.88064262	188.5255144	11.12939094	6.620037879	0	0.040444847	0.000273	6.88606	65	184
56.62690009	17.78334985	2.876411882	161.9311212	15.82655592	5.48139867	0.005496113	0.008858815	0.000299	7.48149	65	185
57.05898416	8.445312426	1.289407953	173.0456158	17.20048808	1.777493682	0	0.04261263	0.001931756	7.69897	65	186
57.15653472	7.183711863	1.12484679	165.8627742	16.98676887	12.41192635	0.003486469	0	0.003012011	8.30103	65	187
56.91958897	13.4094941	2.035262323	174.8683951	35.00195871	3.438735318	0.005021021	0.0209087	0.002428533	8.30103	65	188
