# Supplementary material for: CPANNatNIC software for counter-propagation neural network to assist in read-across
Source: J Cheminform. 2017 May 22;9:30. doi: 10.1186/s13321-017-0218-y (PMC5440416; doi:10.1186/s13321-017-0218-y)
Supplement: Supplementary file 17 — Additional file 17. File containing results obtained for additional tests on eight datasets. [file 13321_2017_218_MOESM17_ESM.zip › cox2/modelweights.unw]

File contains model weights
           7           7          10           2           0           1
ES_N1_B_AB_nCi_2_M3_MP3_T_KA_v-e_MID AC[1]_K_B_AB_nCi_2_M13_NS4_T_KA_a-e_MID ES_I50_B_AB_nCi_2_M11_SS0_T_KA_h-e_MID SD_TrQB_AB_nCi_3_M20(M16)_SS2_T_KA_v-h_MID TS[5]_K_B_AB_nCi_2_M11_NS4_T_KA_a-c_MID AC[1]_K_B_AB_nCi_2_M8_NS2_T_KA_c-e_MID SD_QuCB_AB_nCi_4_M26(M8)_SS4_D_KA_h-c_MID SD_QuCB_AB_nCi_4_M26(M8)_SS4_M_KA_h-c_MID SD_Tr_AB_nCi_3_M20(M16)_MP1_X_KA_a-h-c_MID Activity 
   1.00000   1.00000   1.00000   1.00000   1.00000   1.00000   1.00000   1.00000   1.00000   0.00000
  56.65266  13.86399   2.18007  1.79e+02  17.36641   4.76896   0.00514   0.02970   0.00190
   0.37745   7.00355   0.72146  21.22680   9.43119   2.85822   0.01221   0.02117   0.00099
  -1.72755  -1.07714   0.06938   0.52710  -0.03959  -0.87827   0.02584  -1.12041   1.22166   6.33461  32.00000  32.00000  32.00000  32.00000  32.00000
  -0.67033  -1.14981   1.04536   0.75287   0.09641  -0.84183  -0.00577  -1.23857   1.17501   7.56459  32.00000  32.00000  32.00000  32.00000  32.00000
  -0.41449  -0.12402   0.99241  -0.13787  -0.57128  -0.38193   0.09672  -0.94025  -0.15683   7.21514  32.00000  32.00000  32.00000  32.00000  32.00000
  -0.64137   0.50914   1.07937  -1.43055  -0.90453   0.01926   0.41411  -1.31258  -0.91683   6.65907  32.00000  32.00000  32.00000  32.00000  32.00000
  -0.47976  -1.02496   0.77803  -1.47078  -1.44372  -0.91644   0.29003  -1.05392  -1.56948   6.52305  32.00000  32.00000  32.00000  32.00000  32.00000
  -0.08322  -1.44989   1.03328  -0.20473  -1.42845   0.73281   0.24671  -1.01868  -1.74248   7.28299  32.00000  32.00000  32.00000  32.00000  32.00000
   0.44169  -0.72889  -1.36363  -0.63132  -1.65804   0.78079   0.39927  -1.31908  -1.68850   6.92502  32.00000  32.00000  32.00000  32.00000  32.00000
  -0.86369  -1.10094   0.94340   0.77442  -0.38041  -0.79628  -0.00773  -0.06772   1.02221   7.40698  32.00000  32.00000  32.00000  32.00000  32.00000
  -0.74509  -0.47086   0.77980   0.74025  -0.25926  -0.58118  -0.03682  -0.09563   0.64601   6.76961  32.00000  32.00000  32.00000  32.00000  32.00000
  -0.27410  -0.17770   1.14992  -0.36586  -0.73430  -0.81225   0.14330   0.09470  -0.01506   6.67930  32.00000  32.00000  32.00000  32.00000  32.00000
  -0.16991   1.06407   0.83120  -0.16451  -0.84775   0.50119  -0.00262  -0.98252  -1.39228   7.04941  32.00000  32.00000  32.00000  32.00000  32.00000
  -0.04591  -0.58492   0.83537  -1.14013  -1.13224   0.27083   0.09229  -1.17671  -1.57847   7.32725  32.00000  32.00000  32.00000  32.00000  32.00000
  -0.36484  -1.27135   0.54908  -1.41333  -0.49818   0.49387   0.11859  -0.40266  -1.40029   7.20816  32.00000  32.00000  32.00000  32.00000  32.00000
  -0.18848  -1.35781   0.29415  -0.35597  -0.30899   0.76878   0.07686  -0.57150  -1.51960   7.62794  32.00000  32.00000  32.00000  32.00000  32.00000
  -0.64213   0.16334   1.03239   1.40039  -0.13004  -0.23934   0.98832   0.84398   0.34351   6.00831  32.00000  32.00000  32.00000  32.00000  32.00000
  -0.45681   0.25054   0.97154   1.25314  -0.61071  -0.30108  -0.41253   0.84334   0.14036   6.33846  32.00000  32.00000  32.00000  32.00000  32.00000
  -0.32419   0.34862   0.60252   0.15587  -0.51662  -0.07116  -0.40074   0.56619  -0.24873   6.51913  32.00000  32.00000  32.00000  32.00000  32.00000
  -0.10913   0.29427   0.63022   0.21023   0.14656  -0.06743  -0.11113  -0.11449  -0.28446   7.06461  32.00000  32.00000  32.00000  32.00000  32.00000
  -0.12174   0.08846   0.69906   0.07712   0.68742   0.40904   0.43564  -0.45135  -1.19356   7.42638  32.00000  32.00000  32.00000  32.00000  32.00000
   0.52566  -0.98583   0.28117  -0.25270   1.17493  -0.10176  -0.22897   0.19100  -0.51666   7.57304  32.00000  32.00000  32.00000  32.00000  32.00000
  -0.35047  -1.27447   0.62908  -1.49216   1.52111   0.33331   0.08703  -0.11607  -1.27271   7.42276  32.00000  32.00000  32.00000  32.00000  32.00000
  -1.09651   0.23910   0.93203   1.39288   0.35125  -0.28961  -0.41091   0.83304   0.33372   6.43828  32.00000  32.00000  32.00000  32.00000  32.00000
  -0.72989   0.23907   0.82408   0.60649  -0.15962  -0.37888  -0.34793   0.73778   0.26160   6.47779  32.00000  32.00000  32.00000  32.00000  32.00000
  -0.29167   0.20522   0.77321   0.91185   0.24335  -0.23181  -0.41940   0.58759   0.30218   6.97417  32.00000  32.00000  32.00000  32.00000  32.00000
   0.04176   0.34769   0.37949   0.28939   0.79114  -0.13655  -0.23402   0.03331   0.27712   7.11464  32.00000  32.00000  32.00000  32.00000  32.00000
   0.55790  -0.21840   0.02272   0.50451   1.59811  -0.37076  -0.12794  -0.83554   0.78965   7.94228  32.00000  32.00000  32.00000  32.00000  32.00000
   0.95187  -0.38412  -0.21962  -0.01230   1.35665  -0.56547  -0.25903   0.24844  -0.22008   7.39261  32.00000  32.00000  32.00000  32.00000  32.00000
   1.42962  -0.49258  -1.55518  -0.66628   1.65577  -0.69324  -0.33566   0.22082  -0.70234   7.54564  32.00000  32.00000  32.00000  32.00000  32.00000
  -1.85669   0.46627   0.02729   0.34403   0.16744  -0.42036  -0.42051   0.79614   0.40338   5.41546  32.00000  32.00000  32.00000  32.00000  32.00000
  -1.08840   0.35282   0.31546   0.57099   0.47894  -0.43245  -0.41832   0.60010   0.28513   6.40603  32.00000  32.00000  32.00000  32.00000  32.00000
  -0.52717   0.68153   0.06557   0.44784   1.14683  -0.35229  -0.41688   0.65860   0.29670   6.17807  32.00000  32.00000  32.00000  32.00000  32.00000
   0.38938   1.10508   0.28502   0.37072   1.07041  -0.08438  -0.34395   0.24451   0.44721   7.23633  32.00000  32.00000  32.00000  32.00000  32.00000
   0.88210   0.51407   0.36394  -0.37272   0.87780   0.09971  -0.05063  -0.96504   0.92267   8.05055  32.00000  32.00000  32.00000  32.00000  32.00000
   0.84996  -0.37216  -0.42087   0.73753   1.43960  -0.01650  -0.37120   0.69618   0.31335   7.96623  32.00000  32.00000  32.00000  32.00000  32.00000
   0.93496  -0.63848  -1.40721   0.44251   0.65430  -0.94655  -0.23609   0.47125  -0.28465   7.16442  32.00000  32.00000  32.00000  32.00000  32.00000
  -1.04252   0.57710  -0.53218   0.23989   0.04934  -0.42443   0.97767   0.87155   0.38719   5.60964  32.00000  32.00000  32.00000  32.00000  32.00000
  -0.87905   0.50116  -1.14882   0.63020   0.27051  -0.12840  -0.23517   0.56400   0.25389   6.24258  32.00000  32.00000  32.00000  32.00000  32.00000
   0.07460   1.02747  -0.71215   0.24922   0.19999  -0.71077  -0.39712   0.75532   0.25772   6.35160  32.00000  32.00000  32.00000  32.00000  32.00000
   0.69960   1.41109   0.08496  -0.36101   0.49335  -0.52024  -0.39066   0.66870   0.33771   6.44417  32.00000  32.00000  32.00000  32.00000  32.00000
   1.00628   1.47090  -0.29780  -0.44389   0.76477   0.70318  -0.41422   0.89871   0.30238   7.83379  32.00000  32.00000  32.00000  32.00000  32.00000
   0.64024   0.28590  -0.52864  -0.19100   0.60137   0.97148  -0.15539  -0.06055   1.08057   8.00079  32.00000  32.00000  32.00000  32.00000  32.00000
   1.25983  -0.52535  -0.39685   0.86731   0.50574   1.86264  -0.32296   0.61940   0.71129   8.42958  32.00000  32.00000  32.00000  32.00000  32.00000
   0.13867   1.16046  -1.10979  -0.37592  -0.26143  -0.45630   5.51650   0.92094   0.50886   5.06428  32.00000  32.00000  32.00000  32.00000  32.00000
   0.02079   0.30403  -1.56808   0.21110  -0.31994  -1.19917   0.37749   2.02309   0.34776   5.78351  32.00000  32.00000  32.00000  32.00000  32.00000
   0.37677   1.20991  -1.61649   0.52422   0.30046  -1.15506  -0.35771   0.65702   0.21283   6.50735  32.00000  32.00000  32.00000  32.00000  32.00000
   0.70965   1.67621   0.04724  -0.41213  -0.81001  -0.55291  -0.41755   0.66554   0.22826   6.40575  32.00000  32.00000  32.00000  32.00000  32.00000
   0.95014   1.46344   0.11486  -1.03202  -0.38430   1.30671  -0.41959   0.75991  -0.00319   7.50368  32.00000  32.00000  32.00000  32.00000  32.00000
   1.39291   1.12765  -0.74509  -0.25408  -0.20639   2.37093  -0.40874   1.16086   0.56669   7.56906  32.00000  32.00000  32.00000  32.00000  32.00000
   1.07325   0.17414  -0.84162  -0.94166  -0.74948   1.38035  -0.06157  -1.19074   1.28806   7.99387  32.00000  32.00000  32.00000  32.00000  32.00000
