# Supplementary material for: CPANNatNIC software for counter-propagation neural network to assist in read-across
Source: J Cheminform. 2017 May 22;9:30. doi: 10.1186/s13321-017-0218-y (PMC5440416; doi:10.1186/s13321-017-0218-y)
Supplement: Supplementary file 17 — Additional file 17. File containing results obtained for additional tests on eight datasets. [file 13321_2017_218_MOESM17_ESM.zip › cox2/QuBiLS-MIDAS - COX2_with_IDs.xlsx]

## Sheet: QuBiLS-MIDAS - COX2_with_IDs
ID	molecules	molecules	name				SET		ES_N1_B_AB_nCi_2_M3_MP3_T_KA_v-e_MID	AC[1]_K_B_AB_nCi_2_M13_NS4_T_KA_a-e_MID	ES_I50_B_AB_nCi_2_M11_SS0_T_KA_h-e_MID	SD_TrQB_AB_nCi_3_M20(M16)_SS2_T_KA_v-h_MID	TS[5]_K_B_AB_nCi_2_M11_NS4_T_KA_a-c_MID	AC[1]_K_B_AB_nCi_2_M8_NS2_T_KA_c-e_MID	SD_QuCB_AB_nCi_4_M26(M8)_SS4_D_KA_h-c_MID	SD_QuCB_AB_nCi_4_M26(M8)_SS4_M_KA_h-c_MID	SD_Tr_AB_nCi_3_M20(M16)_MP1_X_KA_a-h-c_MID	Activity					Canonical_Smiles
									1	1	1	1	1	1	1	1	1	0
1	cox2_corinaCOR3D.sdf_1-1	cox2_corinaCOR3D.sdf	1-1				training set		56.9548	14.4969	0.892577	136.296	28.0217	5.87993	0	0.0513145	0.00172694	7.22185	65	1			Cc1ccc(c2ccc(cc2)S(=O)(=O)C)n1c3ccc(F)cc3
2	cox2_corinaCOR3D.sdf_1-3	cox2_corinaCOR3D.sdf	1-3				training set		56.965	12.8788	0.798314	164.371	23.4059	4.13204	0	0.0567344	0.00190558	6.29243	65	2			CS(=O)(=O)c1ccc(cc1)n2cccc2c3ccc(F)cc3
3	cox2_corinaCOR3D.sdf_1-5	cox2_corinaCOR3D.sdf	1-5				training set		56.9963	23.2903	0.994852	184.963	24.8535	1.1609	0	0.0509758	0.00251078	7.22185	65	3			Cc1ccc(c2ccc(cc2)S(=O)(=O)C)n1c3ccccc3
4	cox2_corinaCOR3D.sdf_1-6	cox2_corinaCOR3D.sdf	1-6				training set		56.8172	27.1628	2.47078	193.997	28.4161	4.67924	0	0.0401454	0.00223215	7.09691	65	4			Cc1ccc(c2ccc(cc2)S(=O)(=O)C)n1c3ccc(cc3)C(F)(F)F
5	cox2_corinaCOR3D.sdf_1-9	cox2_corinaCOR3D.sdf	1-9				training set		56.9416	25.2113	2.47012	177.724	1.87337	0.655421	0	0.0449249	0.00236625	6.60206	65	5			Cc1ccc(c2ccc(cc2)S(=O)(=O)C)n1c3ccc(F)c(F)c3
6	cox2_corinaCOR3D.sdf_1-28	cox2_corinaCOR3D.sdf	1-28				training set		56.6452	26.004	2.58004	160.738	8.82667	9.82737	0	0.0373124	0.00209997	6.92082	65	6			Cc1c(cc(c2ccc(cc2)S(=O)(=O)C)n1c3ccc(F)cc3)C(=O)C(F)(F)F
7	cox2_corinaCOR3D.sdf_1-29	cox2_corinaCOR3D.sdf	1-29				training set		56.867	25.8685	1.94232	165.049	12.4414	2.73595	0	0.0491464	0.00225479	5.79317	65	7			CC(=O)c1cc(c2ccc(cc2)S(=O)(=O)C)n(c1C)c3ccc(F)cc3
8	cox2_corinaCOR3D.sdf_1-38	cox2_corinaCOR3D.sdf	1-38				training set		56.9195	26.1479	1.42451	160.458	10.7882	0.609182	0.0641568	0.0433089	0.00230662	5.41117	65	8			Cc1c(CO)cc(c2ccc(cc2)S(=O)(=O)C)n1c3ccc(F)cc3
9	cox2_corinaCOR3D.sdf_1-41	cox2_corinaCOR3D.sdf	1-41				training set		56.594	17.0421	3.03666	160.711	4.92443	3.06376	0.0185152	0.036011	0.00167586	5.84164	65	9			Cc1c(cc(c2ccc(cc2)S(=O)(=O)C)n1c3ccc(F)cc3)C(O)C(F)(F)F
10	cox2_corinaCOR3D.sdf_3-5	cox2_corinaCOR3D.sdf	3-5				training set		56.8509	21.711	1.06555	207.144	22.8899	1.4037	0	0.0537734	0.00245461	6.61979	65	10			Cc1cn(c2ccc(cc2)S(=O)(=O)C)c(n1)c3ccc(Cl)cc3
11	cox2_corinaCOR3D.sdf_3-6	cox2_corinaCOR3D.sdf	3-6				training set		56.5614	14.9664	2.95275	196.892	18.7914	3.93023	0	0.0433423	0.00227969	6.95861	65	11			CS(=O)(=O)c1ccc(cc1)n2cc(nc2c3ccc(Cl)cc3)C(F)(F)F
12	cox2_corinaCOR3D.sdf_3-10	cox2_corinaCOR3D.sdf	3-10				training set		56.4731	14.5106	1.32065	202.09	21.9936	3.73785	0	0.0458718	0.00233724	6.92082	65	12			CS(=O)(=O)c1ccc(cc1)n2cc(nc2c3ccccc3)C(F)(F)F
13	cox2_corinaCOR3D.sdf_3-12	cox2_corinaCOR3D.sdf	3-12				training set		56.3869	15.3778	2.75455	208.105	25.7704	3.38134	0	0.0552665	0.00219736	6.24413	65	13			COc1ccc(cc1)c2nc(cn2c3ccc(cc3)S(=O)(=O)C)C(F)(F)F
14	cox2_corinaCOR3D.sdf_3-13	cox2_corinaCOR3D.sdf	3-13				training set		56.4134	15.3661	2.93371	208.167	18.1738	4.30648	0.0207888	0.0507778	0.002194	5.83268	65	14			CNc1ccc(cc1)c2nc(cn2c3ccc(cc3)S(=O)(=O)C)C(F)(F)F
15	cox2_corinaCOR3D.sdf_3-14	cox2_corinaCOR3D.sdf	3-14				training set		56.3855	13.6645	2.71562	205.766	24.5027	4.45519	0	0.0492218	0.0020916	6.1549	65	15			CN(C)c1ccc(cc1)c2nc(cn2c3ccc(cc3)S(=O)(=O)C)C(F)(F)F
16	cox2_corinaCOR3D.sdf_3-15	cox2_corinaCOR3D.sdf	3-15				training set		56.532	15.3137	2.91045	202.55	15.2641	4.31994	0	0.046768	0.00220547	6.79588	65	16			CSc1ccc(cc1)c2nc(cn2c3ccc(cc3)S(=O)(=O)C)C(F)(F)F
17	cox2_corinaCOR3D.sdf_3-17	cox2_corinaCOR3D.sdf	3-17				training set		56.4576	16.7568	2.90011	195.794	9.07366	1.8837	0	0.0513392	0.00210906	5.24413	65	17			CS(=O)(=O)c1ccc(cc1)c2nc(cn2c3ccc(cc3)S(=O)(=O)C)C(F)(F)F
18	cox2_corinaCOR3D.sdf_3-18	cox2_corinaCOR3D.sdf	3-18				training set		56.5071	4.98181	2.95514	194.086	16.8926	2.34799	0.00497916	0	0.00311356	8	65	18			NS(=O)(=O)c1ccc(cc1)n2cc(nc2c3ccc(Cl)cc3)C(F)(F)F
19	cox2_corinaCOR3D.sdf_3-20	cox2_corinaCOR3D.sdf	3-20				training set		56.4185	4.78787	1.32468	198.55	20.1082	2.19894	0.00523435	0	0.00319207	7.39794	65	19			NS(=O)(=O)c1ccc(cc1)n2cc(nc2c3ccccc3)C(F)(F)F
20	cox2_corinaCOR3D.sdf_3-22	cox2_corinaCOR3D.sdf	3-22				training set		56.5651	14.593	2.49656	200.605	21.5764	4.00663	0	0.0417425	0.00223883	7.22185	65	20			CS(=O)(=O)c1ccc(cc1)n2cc(nc2c3cccc(Cl)c3)C(F)(F)F
21	cox2_corinaCOR3D.sdf_3-27	cox2_corinaCOR3D.sdf	3-27				training set		56.3801	15.1228	2.64687	187.031	13.8191	3.36268	0	0.0484229	0.00218183	6.45593	65	21			COc1cccc(c1)c2nc(cn2c3ccc(cc3)S(=O)(=O)C)C(F)(F)F
22	cox2_corinaCOR3D.sdf_3-28	cox2_corinaCOR3D.sdf	3-28				training set		56.5387	15.1058	2.84949	210.452	12.3057	4.4008	0	0.0467403	0.00217613	6.45593	65	22			CSc1cccc(c1)c2nc(cn2c3ccc(cc3)S(=O)(=O)C)C(F)(F)F
23	cox2_corinaCOR3D.sdf_3-30	cox2_corinaCOR3D.sdf	3-30				training set		56.3934	15.9719	2.79918	213.169	9.07158	4.24536	0	0.0450065	0.00126115	5.49485	65	23			CN(C)c1cccc(c1)c2nc(cn2c3ccc(cc3)S(=O)(=O)C)C(F)(F)F
24	cox2_corinaCOR3D.sdf_3-31	cox2_corinaCOR3D.sdf	3-31				training set		56.3991	15.262	2.96644	222.281	12.5102	4.29872	0.0236207	0.0512115	0.0022045	6.03621	65	24			CNc1cccc(c1)c2nc(cn2c3ccc(cc3)S(=O)(=O)C)C(F)(F)F
25	cox2_corinaCOR3D.sdf_3-32	cox2_corinaCOR3D.sdf	3-32				training set		56.4175	14.8159	2.97617	189.693	17.6791	3.99752	0.0244241	0.0438626	0.00227548	5.22988	65	25			CS(=O)(=O)c1ccc(cc1)n2cc(nc2c3cccc(N)c3)C(F)(F)F
26	cox2_corinaCOR3D.sdf_3-38	cox2_corinaCOR3D.sdf	3-38				training set		56.5154	20.2424	2.12569	188.437	27.2771	3.61146	0	0.043669	0.00226701	6.04576	65	26			CS(=O)(=O)c1ccc(cc1)n2cc(nc2c3ccccc3Cl)C(F)(F)F
27	cox2_corinaCOR3D.sdf_3-40	cox2_corinaCOR3D.sdf	3-40				training set		56.4411	20.4366	2.05619	188.72	26.7892	3.68393	0	0.0439149	0.00225243	6.09691	65	27			Cc1ccccc1c2nc(cn2c3ccc(cc3)S(=O)(=O)C)C(F)(F)F
28	cox2_corinaCOR3D.sdf_3-42	cox2_corinaCOR3D.sdf	3-42				training set		56.3741	9.10799	3.06305	193.33	24.9035	2.30476	0.00462993	0	0.00312387	7	65	28			NS(=O)(=O)c1ccc(cc1)n2cc(nc2c3ccccc3F)C(F)(F)F
29	cox2_corinaCOR3D.sdf_3-43	cox2_corinaCOR3D.sdf	3-43				training set		56.385	9.36132	2.06541	185.819	24.3336	2.14172	0.00441281	0.00242337	0.00307542	6.69897	65	29			Cc1ccccc1c2nc(cn2c3ccc(cc3)S(=O)(=O)N)C(F)(F)F
30	cox2_corinaCOR3D.sdf_3-44	cox2_corinaCOR3D.sdf	3-44				training set		56.3633	15.8441	3.02984	199.535	22.9018	3.33643	0	0.0502011	0.00214086	6.82391	65	30			COc1ccc(cc1F)c2nc(cn2c3ccc(cc3)S(=O)(=O)C)C(F)(F)F
31	cox2_corinaCOR3D.sdf_3-46	cox2_corinaCOR3D.sdf	3-46				training set		56.6402	15.3337	2.74054	203.685	12.08	4.56988	0	0.0500342	0.00210351	7.39794	65	31			CSc1ccc(cc1Cl)c2nc(cn2c3ccc(cc3)S(=O)(=O)C)C(F)(F)F
32	cox2_corinaCOR3D.sdf_3-47	cox2_corinaCOR3D.sdf	3-47				training set		56.4949	15.9626	2.36688	181.553	14.556	4.50408	0	0.039425	0.002052	6.49485	65	32			CN(C)c1ccc(cc1Cl)c2nc(cn2c3ccc(cc3)S(=O)(=O)C)C(F)(F)F
33	cox2_corinaCOR3D.sdf_3-50	cox2_corinaCOR3D.sdf	3-50				training set		56.5846	15.1415	2.76369	195.397	21.7618	4.31174	0	0.0400455	0.0021741	7.52288	65	33			Cc1ccc(cc1Cl)c2nc(cn2c3ccc(cc3)S(=O)(=O)C)C(F)(F)F
34	cox2_corinaCOR3D.sdf_3-52	cox2_corinaCOR3D.sdf	3-52				training set		56.4782	15.4027	2.9746	197.965	12.891	4.23082	0	0.0421667	0.00222055	6.76955	65	34			Cc1cc(ccc1F)c2nc(cn2c3ccc(cc3)S(=O)(=O)C)C(F)(F)F
35	cox2_corinaCOR3D.sdf_3-54	cox2_corinaCOR3D.sdf	3-54				training set		56.4627	15.4148	2.77753	178.225	9.80757	3.76952	0	0.0484753	0.00215716	6.60206	65	35			COc1cc(ccc1Cl)c2nc(cn2c3ccc(cc3)S(=O)(=O)C)C(F)(F)F
36	cox2_corinaCOR3D.sdf_3-55	cox2_corinaCOR3D.sdf	3-55				training set		56.4828	16.2206	2.29784	175.904	13.6466	3.50356	0	0.0414196	0.00211354	5.98297	65	36			CN(C)c1cc(ccc1Cl)c2nc(cn2c3ccc(cc3)S(=O)(=O)C)C(F)(F)F
37	cox2_corinaCOR3D.sdf_3-56	cox2_corinaCOR3D.sdf	3-56				training set		56.2399	16.0394	2.48024	187.31	23.5879	3.06316	0	0.0382256	0.00211356	6.76955	65	37			CS(=O)(=O)c1ccc(cc1)n2cc(nc2c3ccc4OCOc4c3)C(F)(F)F
38	cox2_corinaCOR3D.sdf_3-57	cox2_corinaCOR3D.sdf	3-57				training set		56.4139	15.0384	3.18712	187.846	14.6588	3.65358	0	0.0404591	0.002185	6.92082	65	38			CS(=O)(=O)c1ccc(cc1)n2cc(nc2c3ccc(F)c(F)c3)C(F)(F)F
39	cox2_corinaCOR3D.sdf_3-58	cox2_corinaCOR3D.sdf	3-58				training set		56.4977	15.5753	2.81331	205.516	17.7287	4.27361	0	0.0423654	0.00221447	6.48149	65	39			Cc1ccc(cc1C)c2nc(cn2c3ccc(cc3)S(=O)(=O)C)C(F)(F)F
40	cox2_corinaCOR3D.sdf_3-61	cox2_corinaCOR3D.sdf	3-61				training set		56.3484	15.8877	2.96204	218.718	9.23819	3.67715	0	0.0529226	0.00213577	6.01773	65	40			COc1cc(F)cc(c1)c2nc(cn2c3ccc(cc3)S(=O)(=O)C)C(F)(F)F
41	cox2_corinaCOR3D.sdf_3-66	cox2_corinaCOR3D.sdf	3-66				training set		56.311	5.34906	3.03523	195.224	23.394	1.98853	0.00464821	0.0322558	0.00292383	7.52288	65	41			COc1ccc(cc1F)c2nc(cn2c3ccc(cc3)S(=O)(=O)N)C(F)(F)F
42	cox2_corinaCOR3D.sdf_3-69	cox2_corinaCOR3D.sdf	3-69				training set		56.5865	5.15462	2.74805	202.142	10.7365	2.8854	0.00449343	0.034245	0.00287276	8	65	42			CSc1ccc(cc1Cl)c2nc(cn2c3ccc(cc3)S(=O)(=O)N)C(F)(F)F
43	cox2_corinaCOR3D.sdf_3-70	cox2_corinaCOR3D.sdf	3-70				training set		56.5308	5.04925	2.77863	192.967	19.5346	2.67628	0.00466585	0.00689493	0.0029693	8.52288	65	43			Cc1ccc(cc1Cl)c2nc(cn2c3ccc(cc3)S(=O)(=O)N)C(F)(F)F
44	cox2_corinaCOR3D.sdf_3-71	cox2_corinaCOR3D.sdf	3-71				training set		56.4101	4.97272	2.78397	174.321	10.0723	2.29066	0.00463792	0.0291445	0.00294604	7.69897	65	44			COc1cc(ccc1Cl)c2nc(cn2c3ccc(cc3)S(=O)(=O)N)C(F)(F)F
45	cox2_corinaCOR3D.sdf_3-72	cox2_corinaCOR3D.sdf	3-72				training set		56.3601	5.00974	3.19339	183.34	12.6805	2.19653	0.00475335	0	0.00298385	7.52288	65	45			NS(=O)(=O)c1ccc(cc1)n2cc(nc2c3ccc(F)c(F)c3)C(F)(F)F
46	cox2_corinaCOR3D.sdf_3-73	cox2_corinaCOR3D.sdf	3-73				training set		56.5176	5.23527	2.88956	205.666	17.8619	2.61033	0.00462674	0.00820596	0.00299236	7.39794	65	46			Cc1cc(Cl)cc(c1)c2nc(cn2c3ccc(cc3)S(=O)(=O)N)C(F)(F)F
47	cox2_corinaCOR3D.sdf_3-79	cox2_corinaCOR3D.sdf	3-79				training set		56.3966	15.9062	2.47396	187.731	36.554	3.97229	0	0.0440603	0.00206238	6.14267	65	47			COc1c(C)cc(cc1C)c2nc(cn2c3ccc(cc3)S(=O)(=O)C)C(F)(F)F
48	cox2_corinaCOR3D.sdf_3-87	cox2_corinaCOR3D.sdf	3-87				training set		56.6838	19.6635	0.831587	191.293	24.1891	4.12945	0	0.0454781	0.00233476	6.21467	65	48			CS(=O)(=O)c1ccc(cc1)n2cc(nc2c3ccc(Cl)cc3)C(F)F
49	cox2_corinaCOR3D.sdf_3-88	cox2_corinaCOR3D.sdf	3-88				training set		56.8288	17.5849	1.0738	204.909	9.78367	0.489983	0	0.047827	0.00239331	6.38722	65	49			CS(=O)(=O)c1ccc(cc1)n2cc(CF)nc2c3ccc(Cl)cc3
50	cox2_corinaCOR3D.sdf_3-89	cox2_corinaCOR3D.sdf	3-89				training set		56.7288	22.7826	0.849141	189.253	22.752	0.464527	0	0.0474525	0.00231978	5.79588	65	50			CS(=O)(=O)c1ccc(cc1)n2cc(C=O)nc2c3ccc(Cl)cc3
51	cox2_corinaCOR3D.sdf_3-90	cox2_corinaCOR3D.sdf	3-90				training set		56.6976	20.8154	0.893972	192.199	19.8155	-0.0494481	0	0.0476407	0.00232261	6.63827	65	51			CS(=O)(=O)c1ccc(cc1)n2cc(nc2c3ccc(Cl)cc3)C#N
52	cox2_corinaCOR3D.sdf_3-96	cox2_corinaCOR3D.sdf	3-96				training set		56.9608	10.9478	0.940021	184.299	30.6188	1.77535	0	0.0402341	0.00206429	6.61979	65	52			CS(=O)(=O)c1ccc(cc1)n2cc(nc2c3ccc(Cl)cc3)c4ccccc4
53	cox2_corinaCOR3D.sdf_3-99	cox2_corinaCOR3D.sdf	3-99				training set		56.6597	9.77688	0.853703	181.346	9.24814	-0.280542	0	0.10989	0.00233703	5.42946	65	53			COCc1cn(c2ccc(cc2)S(=O)(=O)C)c(n1)c3ccc(Cl)cc3
54	cox2_corinaCOR3D.sdf_3-100	cox2_corinaCOR3D.sdf	3-100				training set		56.7549	20.6031	1.17063	177.958	21.8876	0.752849	0.0764089	0.0476542	0.00239155	5.07831	65	54			CS(=O)(=O)c1ccc(cc1)n2cc(CO)nc2c3ccc(Cl)cc3
55	cox2_corinaCOR3D.sdf_4-25	cox2_corinaCOR3D.sdf	4-25				training set		55.9214	15.839	1.79873	189.539	14.0947	3.49153	0	0.0460603	0.00239944	5.77211	65	55			CS(=O)(=O)c1ccc(cc1)n2cc(nc2c3cccnc3)C(F)(F)F
56	cox2_corinaCOR3D.sdf_4-36	cox2_corinaCOR3D.sdf	4-36				training set		55.9121	20.2731	2.03611	179.921	23.361	3.65947	0	0.0440875	0.00226243	5.01773	65	56			Cc1ncccc1c2nc(cn2c3ccc(cc3)S(=O)(=O)C)C(F)(F)F
57	cox2_corinaCOR3D.sdf_4-40	cox2_corinaCOR3D.sdf	4-40				training set		55.8142	16.8296	2.95504	178.87	32.8667	2.90933	0	0.0653381	0.00229723	5.92082	65	57			COc1ccc(cn1)c2nc(cn2c3ccc(cc3)S(=O)(=O)C)C(F)(F)F
58	cox2_corinaCOR3D.sdf_4-41	cox2_corinaCOR3D.sdf	4-41				training set		55.839	17.0736	2.69819	176.461	14.2309	2.57358	0	0.0464764	0.00226925	4.42481	65	58			COc1cncc(c1)c2nc(cn2c3ccc(cc3)S(=O)(=O)C)C(F)(F)F
59	cox2_corinaCOR3D.sdf_4-42	cox2_corinaCOR3D.sdf	4-42				training set		56.094	16.5024	1.94071	189.308	15.6511	3.64276	0	0.0415819	0.00230427	6.02228	65	59			CS(=O)(=O)c1ccc(cc1)n2cc(nc2c3cncc(Br)c3)C(F)(F)F
60	cox2_corinaCOR3D.sdf_4-43	cox2_corinaCOR3D.sdf	4-43				training set		55.867	5.5199	1.79809	185.016	11.9333	1.94748	0.00499604	0	0.00327747	6.35655	65	60			NS(=O)(=O)c1ccc(cc1)n2cc(nc2c3cccnc3)C(F)(F)F
61	cox2_corinaCOR3D.sdf_4-44	cox2_corinaCOR3D.sdf	4-44				training set		55.8565	9.11263	2.04511	175.86	20.6507	2.12832	0.00443704	0.00577387	0.00308905	5.55284	65	61			Cc1ncccc1c2nc(cn2c3ccc(cc3)S(=O)(=O)N)C(F)(F)F
62	cox2_corinaCOR3D.sdf_4-49	cox2_corinaCOR3D.sdf	4-49				training set		56.0396	5.81876	1.94721	185.723	13.2273	2.0839	0.00454006	0	0.0031477	6.46852	65	62			NS(=O)(=O)c1ccc(cc1)n2cc(nc2c3cncc(Br)c3)C(F)(F)F
63	cox2_corinaCOR3D.sdf_4-58	cox2_corinaCOR3D.sdf	4-58				training set		56.0322	19.767	1.4992	184.829	13.7116	3.66156	0	0.0483682	0.00245828	4.68403	65	63			CS(=O)(=O)c1ccc(cc1)n2cc(nc2c3cccnc3)C(F)F
64	cox2_corinaCOR3D.sdf_4-62	cox2_corinaCOR3D.sdf	4-62				training set		56.111	20.4367	1.52487	171.555	11.4222	1.50292	0.0813629	0.0507194	0.00251913	4.02965	65	64			CS(=O)(=O)c1ccc(cc1)n2cc(CO)nc2c3cccnc3
65	cox2_corinaCOR3D.sdf_4-50	cox2_corinaCOR3D.sdf	4-50				training set		55.9232	16.3992	2.22578	191.819	22.1602	4.31341	0	0.0415468	0.00222327	5.5376	65	65			Cc1cccc(n1)c2nc(cn2c3ccc(cc3)S(=O)(=O)C)C(F)(F)F
66	cox2_corinaCOR3D.sdf_4-51	cox2_corinaCOR3D.sdf	4-51				training set		55.933	16.3829	2.95482	203.072	18.1704	4.36124	0	0.0430834	0.00224669	5.88606	65	66			Cc1ccc(nc1)c2nc(cn2c3ccc(cc3)S(=O)(=O)C)C(F)(F)F
67	cox2_corinaCOR3D.sdf_4-52	cox2_corinaCOR3D.sdf	4-52				training set		55.9439	16.3251	2.96884	208.836	15.1353	4.36032	0	0.0434686	0.00225095	6.27572	65	67			Cc1ccnc(c1)c2nc(cn2c3ccc(cc3)S(=O)(=O)C)C(F)(F)F
68	cox2_corinaCOR3D.sdf_4-53	cox2_corinaCOR3D.sdf	4-53				training set		55.9207	15.9782	2.05046	191.762	18.1846	4.20981	0	0.0420858	0.00221648	5.23657	65	68			Cc1cccnc1c2nc(cn2c3ccc(cc3)S(=O)(=O)C)C(F)(F)F
69	cox2_corinaCOR3D.sdf_4-54	cox2_corinaCOR3D.sdf	4-54				training set		55.8724	5.92671	2.24008	187.911	20.422	2.54889	0.0059259	0.00899343	0.00303673	6.37675	65	69			Cc1cccc(n1)c2nc(cn2c3ccc(cc3)S(=O)(=O)N)C(F)(F)F
70	cox2_corinaCOR3D.sdf_4-55	cox2_corinaCOR3D.sdf	4-55				training set		55.8822	5.91692	2.95665	199.964	16.0531	2.58662	0.00609184	0.010448	0.00306809	6.13668	65	70			Cc1ccc(nc1)c2nc(cn2c3ccc(cc3)S(=O)(=O)N)C(F)(F)F
71	cox2_corinaCOR3D.sdf_4-56	cox2_corinaCOR3D.sdf	4-56				training set		55.8936	5.87557	2.97027	205.637	13.18	2.58604	0.00613249	0.0108362	0.00307384	6.35655	65	71			Cc1ccnc(c1)c2nc(cn2c3ccc(cc3)S(=O)(=O)N)C(F)(F)F
72	cox2_corinaCOR3D.sdf_4-57	cox2_corinaCOR3D.sdf	4-57				training set		55.8696	5.58336	2.05922	187.951	16.4377	2.34926	0.00603778	0.00396056	0.00302313	5.81248	65	72			Cc1cccnc1c2nc(cn2c3ccc(cc3)S(=O)(=O)N)C(F)(F)F
73	cox2_corinaCOR3D.sdf_4-64	cox2_corinaCOR3D.sdf	4-64				training set		56.2046	18.8487	1.22404	190.739	24.7078	5.51856	0	0.037294	0.00200007	5.92082	65	73			CS(=O)(=O)c1ccc(cc1)n2cc(nc2c3cc4ccccc4cn3)C(F)(F)F
74	cox2_corinaCOR3D.sdf_4-66	cox2_corinaCOR3D.sdf	4-66				training set		56.1851	17.0289	1.28341	190.924	13.5934	5.17864	0	0.0382741	0.00208204	6.20066	65	74			CS(=O)(=O)c1ccc(cc1)n2cc(nc2c3cnc4ccccc4c3)C(F)(F)F
75	cox2_corinaCOR3D.sdf_4-71	cox2_corinaCOR3D.sdf	4-71				training set		56.2319	15.2396	2.83744	207.305	21.2084	3.71397	0	0.0466807	0.00237598	6.3279	65	75			CS(=O)(=O)c1ccc(cc1)n2cc(nc2c3cccs3)C(F)(F)F
76	cox2_corinaCOR3D.sdf_4-72	cox2_corinaCOR3D.sdf	4-72				training set		56.1561	5.41345	2.84266	203.804	19.5446	2.06965	0.00664379	0	0.00324499	7.1549	65	76			NS(=O)(=O)c1ccc(cc1)n2cc(nc2c3cccs3)C(F)(F)F
77	cox2_corinaCOR3D.sdf_4-73	cox2_corinaCOR3D.sdf	4-73				training set		56.4728	15.789	2.70702	233.144	18.8527	3.99162	0	0.0441987	0.00231309	7.58503	65	77			CS(=O)(=O)c1ccc(cc1)n2cc(nc2c3cc(Br)cs3)C(F)(F)F
78	cox2_corinaCOR3D.sdf_4-75	cox2_corinaCOR3D.sdf	4-75				training set		56.0638	15.8977	2.56679	191.552	16.8597	3.47059	0	0.0450544	0.00228046	6.02687	65	78			Cc1nc(cs1)c2nc(cn2c3ccc(cc3)S(=O)(=O)C)C(F)(F)F
79	cox2_corinaCOR3D.sdf_4-76	cox2_corinaCOR3D.sdf	4-76				training set		55.9934	5.70477	2.58313	187.477	14.9993	1.96337	0.00624941	0.014153	0.00311482	6.284	65	79			Cc1nc(cs1)c2nc(cn2c3ccc(cc3)S(=O)(=O)N)C(F)(F)F
80	cox2_corinaCOR3D.sdf_4-78	cox2_corinaCOR3D.sdf	4-78				training set		55.9742	5.65344	2.99271	206.174	8.8037	2.28958	0.00637598	0.0200362	0.0031302	6.95861	65	80			Cc1csc(n1)c2nc(cn2c3ccc(cc3)S(=O)(=O)N)C(F)(F)F
81	cox2_corinaCOR3D.sdf_5-1A	cox2_corinaCOR3D.sdf	5-1A				training set		57.172	21.5883	1.38644	148.418	12.7128	11.287	0	0.0561826	0.00249859	7.58503	65	81			CS(=O)(=O)c1ccc(cc1)C2=C(CCC2)c3ccc(F)cc3
82	cox2_corinaCOR3D.sdf_5-1B	cox2_corinaCOR3D.sdf	5-1B				training set		57.0666	22.4896	1.83112	172.819	23.162	5.52673	0	0.0664067	0.00238025	8.30103	65	82			COc1ccc(cc1)C2=C(CCC2)c3ccc(cc3)S(=O)(=O)C
83	cox2_corinaCOR3D.sdf_5-1D	cox2_corinaCOR3D.sdf	5-1D				training set		57.1923	21.5849	1.34171	181.617	21.4709	11.5326	0	0.0564549	0.00250122	8.52288	65	83			Cc1ccc(cc1)C2=C(CCC2)c3ccc(cc3)S(=O)(=O)C
84	cox2_corinaCOR3D.sdf_5-1F	cox2_corinaCOR3D.sdf	5-1F				training set		57.0089	24.3058	1.91266	173.413	21.7769	4.0796	0	0.0481718	0.00231095	6.06298	65	84			CS(=O)(=O)c1ccc(cc1)C2=C(CCC2)c3ccc(cc3)C(F)(F)F
85	cox2_corinaCOR3D.sdf_5-1I	cox2_corinaCOR3D.sdf	5-1I				training set		57.1306	22.492	1.4263	168.443	14.886	10.5543	0.0879119	0.053599	0.00243691	5.49485	65	85			CS(=O)(=O)c1ccc(cc1)C2=C(CCC2)c3ccc(CO)cc3
86	cox2_corinaCOR3D.sdf_5-1K	cox2_corinaCOR3D.sdf	5-1K				training set		57.238	22.488	1.33729	198.442	9.62377	12.0616	0	0.0665545	0.00246554	6.65561	65	86			CSc1ccc(cc1)C2=C(CCC2)c3ccc(cc3)S(=O)(=O)C
87	cox2_corinaCOR3D.sdf_5-1L	cox2_corinaCOR3D.sdf	5-1L				training set		57.1731	22.494	1.80828	148.342	14.6381	11.9701	0	0.0526132	0.00242709	7.12494	65	87			Cc1cc(F)ccc1C2=C(CCC2)c3ccc(cc3)S(=O)(=O)C
88	cox2_corinaCOR3D.sdf_5-7A	cox2_corinaCOR3D.sdf	5-7A				training set		57.1756	22.2894	2.18548	191.281	18.1112	11.9446	0	0.0501975	0.00237204	7.82391	65	88			CC1(C)CC(=C(C1)c2ccc(cc2)S(=O)(=O)C)c3ccc(F)cc3
89	cox2_corinaCOR3D.sdf_5-7C	cox2_corinaCOR3D.sdf	5-7C				training set		56.5706	6.91741	3.1709	164.322	13.0483	0.178026	0	0.0361401	0.00206399	7.17393	65	89			CS(=O)(=O)c1ccc(cc1)C2=C(CC(C2)(C(F)(F)F)C(F)(F)F)c3ccc(F)cc3
90	cox2_corinaCOR3D.sdf_6-7B	cox2_corinaCOR3D.sdf	6-7B				training set		57.1249	22.4894	1.90793	148.969	10.6577	8.58126	0	0.0532215	0.00247058	7.29243	65	90			CS(=O)(=O)c1ccc(cc1)C2=C(CCC2)c3ccc(F)c(F)c3
91	cox2_corinaCOR3D.sdf_6-7I	cox2_corinaCOR3D.sdf	6-7I				training set		57.0254	23.3984	2.33533	172.169	24.7741	6.12463	0	0.0603918	0.00235034	6.92082	65	91			COc1ccc(cc1F)C2=C(CCC2)c3ccc(cc3)S(=O)(=O)C
92	cox2_corinaCOR3D.sdf_6-7L	cox2_corinaCOR3D.sdf	6-7L				training set		56.9668	24.3107	1.84431	168.753	20.8805	8.58503	0	0.0506227	0.00241084	7.67778	65	92			CS(=O)(=O)c1ccc(cc1)C2=C(CCC2)c3ccc4OCOc4c3
93	cox2_corinaCOR3D.sdf_6-7P	cox2_corinaCOR3D.sdf	6-7P				training set		56.8997	25.2142	2.94252	163.575	23.8375	1.39515	0	0.0457216	0.00220271	6.11919	65	93			CS(=O)(=O)c1ccc(cc1)C2=C(CCC2)c3ccc(c(F)c3)C(F)(F)F
94	cox2_corinaCOR3D.sdf_6-8A	cox2_corinaCOR3D.sdf	6-8A				training set		57.1158	15.5552	1.39808	144.327	10.8147	10.4281	0.00404831	0	0.00341498	8.1549	65	94			NS(=O)(=O)c1ccc(cc1)C2=C(CCC2)c3ccc(F)cc3
95	cox2_corinaCOR3D.sdf_6-8B	cox2_corinaCOR3D.sdf	6-8B				training set		57.0693	16.2288	1.92321	142.497	8.49532	8.91423	0.0038543	0	0.00337643	7.74473	65	95			NS(=O)(=O)c1ccc(cc1)C2=C(CCC2)c3ccc(F)c(F)c3
96	cox2_corinaCOR3D.sdf_6-8I	cox2_corinaCOR3D.sdf	6-8I				training set		56.9707	16.9305	2.33967	168.216	25.0121	7.03607	0.00366878	0.035593	0.0032128	7.79588	65	96			COc1ccc(cc1F)C2=C(CCC2)c3ccc(cc3)S(=O)(=O)N
97	cox2_corinaCOR3D.sdf_6-8M	cox2_corinaCOR3D.sdf	6-8M				training set		57.0817	17.6242	1.81576	148.956	13.1061	9.85175	0.0034654	0.0211052	0.00317109	8.69897	65	97			CN(C)c1ccc(cc1Cl)C2=C(CCC2)c3ccc(cc3)S(=O)(=O)N
98	cox2_corinaCOR3D.sdf_6-8O	cox2_corinaCOR3D.sdf	6-8O				training set		56.9544	17.6228	1.92693	169.64	22.1065	2.78367	0.00350863	0	0.00315897	6.82391	65	98			NS(=O)(=O)c1ccc(cc1)C2=C(CCC2)c3ccc(cc3)C(F)(F)F
99	cox2_corinaCOR3D.sdf_7-17A	cox2_corinaCOR3D.sdf	7-17A				training set		57.1457	18.7054	1.28611	136.934	10.1911	6.8814	0.00579753	0	0.00324795	7.21467	65	99			NS(=O)(=O)c1ccc(cc1)c2ccccc2c3ccc(F)cc3
100	cox2_corinaCOR3D.sdf_7-17B	cox2_corinaCOR3D.sdf	7-17B				training set		57.195	19.4412	1.28014	153.951	8.22693	5.80491	0.00549964	0	0.00324417	7.76955	65	100			NS(=O)(=O)c1ccc(cc1)c2ccccc2c3ccc(F)c(Cl)c3
101	cox2_corinaCOR3D.sdf_7-20C	cox2_corinaCOR3D.sdf	7-20C				training set		57.0924	24.2624	2.72446	172.335	15.7974	8.03447	0	0.0407716	0.00214179	8.30103	65	101			Cc1cc(ccc1F)c2cc(F)c(F)cc2c3ccc(cc3)S(=O)(=O)C
102	cox2_corinaCOR3D.sdf_7-20H	cox2_corinaCOR3D.sdf	7-20H				training set		56.9426	25.7653	2.48734	166.914	12.0106	4.38103	0	0.0434954	0.00196136	6.46852	65	102			COc1ccc(cc1OC)c2cc(F)c(F)cc2c3ccc(cc3)S(=O)(=O)C
103	cox2_corinaCOR3D.sdf_7-20I	cox2_corinaCOR3D.sdf	7-20I				training set		56.9313	26.8832	2.26631	169.06	6.51645	4.15611	0	0.0368472	0.00196506	6.46852	65	103			CS(=O)(=O)c1ccc(cc1)c2cc(F)c(F)cc2c3ccc4OCCOc4c3
104	cox2_corinaCOR3D.sdf_7-20J	cox2_corinaCOR3D.sdf	7-20J				training set		56.9531	26.0219	2.40779	163.831	30.0303	7.6252	0	0.0387105	0.00201275	7.92082	65	104			CS(=O)(=O)c1ccc(cc1)c2cc(F)c(F)cc2c3ccc4OCOc4c3
105	cox2_corinaCOR3D.sdf_7-20K	cox2_corinaCOR3D.sdf	7-20K				training set		57.1093	23.414	1.00229	181.313	28.2161	7.53125	0	0.043148	0.00207394	8.1549	65	105			Cc1ccc(cc1)c2cc(F)c(F)cc2c3ccc(cc3)S(=O)(=O)C
106	cox2_corinaCOR3D.sdf_7-20O	cox2_corinaCOR3D.sdf	7-20O				training set		57.0749	26.0113	2.29631	158.774	21.5675	5.50497	0	0.0398988	0.00196215	8.09691	65	106			CN(C)c1ccc(cc1Cl)c2cc(F)c(F)cc2c3ccc(cc3)S(=O)(=O)C
107	cox2_corinaCOR3D.sdf_7-21C	cox2_corinaCOR3D.sdf	7-21C				training set		57.0471	16.8891	2.7416	167.713	13.4647	7.00171	0.00508141	0.00474805	0.00292167	8.69897	65	107			Cc1cc(ccc1F)c2cc(F)c(F)cc2c3ccc(cc3)S(=O)(=O)N
108	cox2_corinaCOR3D.sdf_7-21D	cox2_corinaCOR3D.sdf	7-21D				training set		56.9534	17.5342	2.61559	165.129	27.6479	4.84699	0.0048454	0.0170056	0.00274078	7.88606	65	108			COc1ccc(cc1F)c2cc(F)c(F)cc2c3ccc(cc3)S(=O)(=O)N
109	cox2_corinaCOR3D.sdf_7-21G	cox2_corinaCOR3D.sdf	7-21G				training set		56.977	17.5468	2.53654	183.568	29.6796	4.63154	0.0048406	0.0186462	0.00268695	8.30103	65	109			COc1ccc(cc1C)c2cc(F)c(F)cc2c3ccc(cc3)S(=O)(=O)N
110	cox2_corinaCOR3D.sdf_7-21J	cox2_corinaCOR3D.sdf	7-21J				training set		56.9083	18.1822	2.40988	157.869	30.288	4.83814	0.00488127	0	0.00274272	8.39794	65	110			NS(=O)(=O)c1ccc(cc1)c2cc(F)c(F)cc2c3ccc4OCOc4c3
111	cox2_corinaCOR3D.sdf_7-21L	cox2_corinaCOR3D.sdf	7-21L				training set		57.1149	16.8764	2.61655	177.075	23.0284	6.9684	0.00504995	0.00534163	0.00281058	8.52288	65	111			Cc1ccc(cc1Cl)c2cc(F)c(F)cc2c3ccc(cc3)S(=O)(=O)N
112	cox2_corinaCOR3D.sdf_7-21Q	cox2_corinaCOR3D.sdf	7-21Q				training set		56.6373	16.3203	1.34248	175.605	5.025	6.3957	0.00532343	0.0126924	0.0029054	7.29243	65	112			Cc1ccc(cn1)c2cc(F)c(F)cc2c3ccc(cc3)S(=O)(=O)N
113	cox2_corinaCOR3D.sdf_7-21P	cox2_corinaCOR3D.sdf	7-21P				training set		56.6083	24.1921	1.06705	175.14	20.9683	2.57702	0.00667924	0.00896086	0.00081	6.48149	65	113			Cc1ccc(nc1)c2cc(F)c(F)cc2c3ccc(cc3)S(=O)(=O)N
114	cox2_corinaCOR3D.sdf_8-1B	cox2_corinaCOR3D.sdf	8-1B				training set		56.5803	5.05408	3.05673	151.621	4.49873	2.99086	0.00742722	0	0.00037	7.23657	65	114			NS(=O)(=O)c1ccc(cc1)n2nc(cc2c3ccccc3F)C(F)(F)F
115	cox2_corinaCOR3D.sdf_8-1C	cox2_corinaCOR3D.sdf	8-1C				training set		56.5742	2.13078	2.95397	161.064	3.86641	6.62775	0.00807938	0	0.00018	5.11182	65	115			NS(=O)(=O)c1ccc(cc1)n2nc(cc2c3cccc(F)c3)C(F)(F)F
116	cox2_corinaCOR3D.sdf_8-1D	cox2_corinaCOR3D.sdf	8-1D				training set		56.581	2.21951	3.03362	146.277	2.72125	6.62895	0.00483797	0	0.000196	7.38722	65	116			NS(=O)(=O)c1ccc(cc1)n2nc(cc2c3ccc(F)cc3)C(F)(F)F
117	cox2_corinaCOR3D.sdf_8-1G	cox2_corinaCOR3D.sdf	8-1G				training set		56.6473	9.04241	2.08246	148.762	4.8495	5.19065	0.00315638	0.00283488	0.000165	7.16115	65	117			Cc1ccccc1c2cc(nn2c3ccc(cc3)S(=O)(=O)N)C(F)(F)F
118	cox2_corinaCOR3D.sdf_8-1I	cox2_corinaCOR3D.sdf	8-1I				training set		56.5982	6.60836	2.99834	179.663	4.27421	6.82521	0.00482233	0.00738407	0.000175	7.39794	65	118			Cc1ccc(cc1)c2cc(nn2c3ccc(cc3)S(=O)(=O)N)C(F)(F)F
119	cox2_corinaCOR3D.sdf_8-1J	cox2_corinaCOR3D.sdf	8-1J				training set		56.6049	27.3053	2.9876	212.494	4.41517	7.19268	0.00459197	0.00569948	0.000141	6.0655	65	119			CCc1ccc(cc1)c2cc(nn2c3ccc(cc3)S(=O)(=O)N)C(F)(F)F
120	cox2_corinaCOR3D.sdf_8-1L	cox2_corinaCOR3D.sdf	8-1L				training set		56.0785	26.282	2.92545	127.727	18.4953	7.13874	0.013919	0	0.000192	5.58004	65	120			NS(=O)(=O)c1ccc(cc1)n2nc(cc2c3ccc(cc3)[N+](=O)[O-])C(F)(F)F
121	cox2_corinaCOR3D.sdf_8-1N	cox2_corinaCOR3D.sdf	8-1N				training set		56.4801	5.35175	2.69789	136.814	5.87661	2.88059	0.00707836	0.0245302	0.000407	6.5376	65	121			COc1ccccc1c2cc(nn2c3ccc(cc3)S(=O)(=O)N)C(F)(F)F
122	cox2_corinaCOR3D.sdf_8-1O	cox2_corinaCOR3D.sdf	8-1O				training set		56.4979	2.68352	2.95332	152.013	29.7336	5.67765	0.00794237	0.0273035	0.000683	8.09691	65	122			COc1ccc(cc1)c2cc(nn2c3ccc(cc3)S(=O)(=O)N)C(F)(F)F
123	cox2_corinaCOR3D.sdf_8-1Q	cox2_corinaCOR3D.sdf	8-1Q				training set		56.6389	2.89448	2.9314	206.531	3.71168	7.18131	0.00791126	0.0261121	0.000174	8.04576	65	123			CSc1ccc(cc1)c2cc(nn2c3ccc(cc3)S(=O)(=O)N)C(F)(F)F
124	cox2_corinaCOR3D.sdf_8-1R	cox2_corinaCOR3D.sdf	8-1R				training set		56.5439	1.90635	3.00694	154.883	3.70426	6.72275	0.0192219	0	0.000184	6.46852	65	124			Nc1ccc(cc1)c2cc(nn2c3ccc(cc3)S(=O)(=O)N)C(F)(F)F
125	cox2_corinaCOR3D.sdf_8-1T	cox2_corinaCOR3D.sdf	8-1T				training set		56.5208	11.2521	2.99505	162.363	23.7216	7.07329	0.0209233	0.022292	0.000469	7.79588	65	125			CNc1ccc(cc1)c2cc(nn2c3ccc(cc3)S(=O)(=O)N)C(F)(F)F
126	cox2_corinaCOR3D.sdf_8-1U	cox2_corinaCOR3D.sdf	8-1U				training set		56.5038	3.17436	2.73818	156.707	15.9641	6.47609	0.00418882	0.0195079	0.000567	8.3279	65	126			CN(C)c1ccc(cc1)c2cc(nn2c3ccc(cc3)S(=O)(=O)N)C(F)(F)F
127	cox2_corinaCOR3D.sdf_8-1W	cox2_corinaCOR3D.sdf	8-1W				training set		56.4389	8.44469	2.86044	143.149	3.58426	2.73166	0.0190749	0	0.000148	4.95078	65	127			NS(=O)(=O)c1ccc(cc1)n2nc(cc2c3ccc(cc3)C(=O)[O-])C(F)(F)F
128	cox2_corinaCOR3D.sdf_8-1X	cox2_corinaCOR3D.sdf	8-1X				training set		56.5027	7.49211	2.85563	146.007	31.2398	5.96842	0.0074144	0.0239099	0.000619	8.03152	65	128			COc1ccc(cc1C)c2cc(nn2c3ccc(cc3)S(=O)(=O)N)C(F)(F)F
129	cox2_corinaCOR3D.sdf_8-1Y	cox2_corinaCOR3D.sdf	8-1Y				training set		56.5149	18.692	2.55176	168.448	13.4146	6.6692	0.0073583	0.0233975	0.000237	6.36653	65	129			CCc1cc(ccc1OC)c2cc(nn2c3ccc(cc3)S(=O)(=O)N)C(F)(F)F
130	cox2_corinaCOR3D.sdf_8-1Z	cox2_corinaCOR3D.sdf	8-1Z				training set		56.3912	4.86085	2.69018	128.15	11.1205	6.13228	0.00736738	0.0328385	0.000611	6.22185	65	130			COc1ccc(cc1OC)c2cc(nn2c3ccc(cc3)S(=O)(=O)N)C(F)(F)F
131	cox2_corinaCOR3D.sdf_8-1AA	cox2_corinaCOR3D.sdf	8-1AA				training set		56.6494	4.69066	2.76726	200.646	4.15763	7.555	0.00738428	0.022336	0.000161	8.4318	65	131			CSc1ccc(cc1C)c2cc(nn2c3ccc(cc3)S(=O)(=O)N)C(F)(F)F
132	cox2_corinaCOR3D.sdf_8-1AB	cox2_corinaCOR3D.sdf	8-1AB				training set		56.4659	1.98775	2.63386	184.505	18.3604	7.66567	0.00399612	0.0239072	0.000386	8.24413	65	132			CN(C)c1ccc(cc1F)c2cc(nn2c3ccc(cc3)S(=O)(=O)N)C(F)(F)F
133	cox2_corinaCOR3D.sdf_8-1AD	cox2_corinaCOR3D.sdf	8-1AD				training set		56.598	18.1129	2.52468	200.639	25.6958	5.87997	0.00701052	0.0177709	0.000294	7.18046	65	133			COc1c(C)cc(cc1Cl)c2cc(nn2c3ccc(cc3)S(=O)(=O)N)C(F)(F)F
134	cox2_corinaCOR3D.sdf_8-1AE	cox2_corinaCOR3D.sdf	8-1AE				training set		56.7605	1.64267	2.86238	164.027	4.0643	6.61299	0.00753779	0	0.000173	7.82391	65	134			NS(=O)(=O)c1ccc(cc1)n2nc(cc2c3ccc(Cl)c(Cl)c3)C(F)(F)F
135	cox2_corinaCOR3D.sdf_8-1AF	cox2_corinaCOR3D.sdf	8-1AF				training set		56.8032	11.3909	2.9218	154.165	3.79988	5.1579	0.00295589	0	0.000164	7.25181	65	135			NS(=O)(=O)c1ccc(cc1)n2nc(cc2c3ccc(Cl)cc3Cl)C(F)(F)F
136	cox2_corinaCOR3D.sdf_8-2A	cox2_corinaCOR3D.sdf	8-2A				training set		56.7686	3.58435	0.870087	166.965	-0.604699	7.85909	0.00857267	0	0.000151	8	65	136			NS(=O)(=O)c1ccc(cc1)n2nc(cc2c3ccc(Cl)cc3)C(F)F
137	cox2_corinaCOR3D.sdf_8-2G	cox2_corinaCOR3D.sdf	8-2G				training set		56.5963	3.14831	2.43156	147.296	32.1312	5.68873	0.00828282	0.0286961	0.000737	7.82391	65	137			COc1ccc(cc1)c2cc(nn2c3ccc(cc3)S(=O)(=O)N)C(F)F
138	cox2_corinaCOR3D.sdf_8-2H	cox2_corinaCOR3D.sdf	8-2H				training set		56.5532	3.50239	2.96609	145.962	34.2088	5.62719	0.00772958	0.0242118	0.000616	7.30103	65	138			COc1ccc(cc1F)c2cc(nn2c3ccc(cc3)S(=O)(=O)N)C(F)F
139	cox2_corinaCOR3D.sdf_8-2O	cox2_corinaCOR3D.sdf	8-2O				training set		56.6928	3.55203	1.01614	156.603	0.302727	7.68023	0.00533947	0	0.00019	6.88606	65	139			NS(=O)(=O)c1ccc(cc1)n2nc(cc2c3ccccc3)C(F)F
140	cox2_corinaCOR3D.sdf_8-16A	cox2_corinaCOR3D.sdf	8-16A				training set		56.7606	3.1545	1.24587	156.832	2.02759	2.2664	0.00558459	0	0.00034	6.69897	65	140			NS(=O)(=O)c1ccc(cc1)n2nc(CF)cc2c3ccccc3
141	cox2_corinaCOR3D.sdf_8-20B	cox2_corinaCOR3D.sdf	8-20B				training set		56.9232	13.0811	1.27466	153.39	1.22753	8.81729	0.00357793	0.013629	0.000461	7.55284	65	141			Cc1nn(c2ccc(cc2)S(=O)(=O)N)c(c1Cl)c3ccccc3
142	cox2_corinaCOR3D.sdf_8-20C	cox2_corinaCOR3D.sdf	8-20C				training set		56.9338	16.4016	1.3988	161.655	3.14608	8.43297	0.0501568	0	0.000311	6.46852	65	142			NS(=O)(=O)c1ccc(cc1)n2nc(CO)c(Cl)c2c3ccc(Cl)cc3
143	cox2_corinaCOR3D.sdf_8-20D	cox2_corinaCOR3D.sdf	8-20D				training set		56.9324	17.1255	1.24233	166.045	-0.320334	5.68872	0.00321909	0	0.000117	8	65	143			NS(=O)(=O)c1ccc(cc1)n2nc(C#N)c(Cl)c2c3ccc(Cl)cc3
144	cox2_corinaCOR3D.sdf_8-24	cox2_corinaCOR3D.sdf	8-24				training set		56.5565	14.4288	3.11395	155.077	4.87229	4.03501	0.00313678	0	0.00151994	8.76955	65	144			NS(=O)(=O)c1ccc(cc1)n2nc(c(F)c2c3ccccc3)C(F)(F)F
145	cox2_corinaCOR3D.sdf_8-25A	cox2_corinaCOR3D.sdf	8-25A				training set		56.7043	18.2268	3.05538	167.834	4.71406	5.26858	0.00296279	0.00331942	0.00143993	7.65758	65	145			Cc1c(c2ccc(Cl)cc2)n(nc1C(F)(F)F)c3ccc(cc3)S(=O)(=O)N
146	cox2_corinaCOR3D.sdf_8-26	cox2_corinaCOR3D.sdf	8-26				training set		56.4862	14.906	2.93189	153.672	5.07501	4.14351	0.0153693	0	0.00150032	5.44612	65	146			NS(=O)(=O)c1ccc(cc1)n2nc(c(O)c2c3ccccc3)C(F)(F)F
147	cox2_corinaCOR3D.sdf_8-28A	cox2_corinaCOR3D.sdf	8-28A				training set		56.6131	7.71166	2.98608	142.286	7.0101	6.55529	0.0093974	0	0.000323	8	65	147			NS(=O)(=O)c1ccc(cc1)c2cc(nn2c3ccc(F)cc3)C(F)(F)F
148	cox2_corinaCOR3D.sdf_8-35	cox2_corinaCOR3D.sdf	8-35				training set		56.8802	2.06215	0.721809	171.837	2.99003	6.81763	0	0	0.000203	5.31966	65	148			FC(F)(F)c1cc(c2ccc(Cl)cc2)n(n1)c3ccc(Cl)cc3
149	cox2_corinaCOR3D.sdf_8-36	cox2_corinaCOR3D.sdf	8-36				training set		56.5045	2.33873	2.46139	143	28.0894	5.74448	0	0.055171	0.000741	6.12494	65	149			COc1ccc(cc1)c2cc(nn2c3ccc(OC)cc3)C(F)(F)F
150	cox2_corinaCOR3D.sdf_8-CELECOXIB	cox2_corinaCOR3D.sdf	8-CELECOXIB				training set		56.5982	6.60836	2.99834	179.663	4.27421	6.82521	0.00482233	0.00738407	0.000175	7.39794	65	150			Cc1ccc(cc1)c2cc(nn2c3ccc(cc3)S(=O)(=O)N)C(F)(F)F
151	cox2_corinaCOR3D.sdf_8-1AL	cox2_corinaCOR3D.sdf	8-1AL				training set		56.5537	9.99849	2.59507	182.211	3.95114	0.0321263	0.00513587	0	0.000307	7.92082	65	151			NS(=O)(=O)c1ccc(cc1)n2nc(cc2c3ccc(Br)s3)C(F)(F)F
152	cox2_corinaCOR3D.sdf_8-1AR	cox2_corinaCOR3D.sdf	8-1AR				training set		56.6711	10.3162	1.62723	187.842	4.11732	8.33464	0.00419277	0	9.49e-05	6.63827	65	152			NS(=O)(=O)c1ccc(cc1)n2nc(cc2c3ccc4SCCCc4c3)C(F)(F)F
153	cox2_corinaCOR3D.sdf_8-1AS	cox2_corinaCOR3D.sdf	8-1AS				training set		56.5167	27.8045	2.42982	174.469	7.99466	7.27099	0.00440357	0	0.000333	7.67778	65	153			NS(=O)(=O)c1ccc(cc1)n2nc(cc2c3ccc4OCCc4c3)C(F)(F)F
154	cox2_corinaCOR3D.sdf_8-1AT	cox2_corinaCOR3D.sdf	8-1AT				training set		56.3641	9.41833	2.42093	145.534	35.3164	6.12041	0.00712083	0.00318738	0.000371	7.284	65	154			Cc1cc(cc2OCOc12)c3cc(nn3c4ccc(cc4)S(=O)(=O)N)C(F)(F)F
155	cox2_corinaCOR3D.sdf_8-2M	cox2_corinaCOR3D.sdf	8-2M				training set		56.2127	2.45038	2.62575	122.563	-0.27762	-0.115069	0.00691857	0.0148114	0.000548	5.4828	65	155			Cc1oc(cc1)c2cc(nn2c3ccc(cc3)S(=O)(=O)N)C(F)F
156	cox2_corinaCOR3D.sdf_9-3	cox2_corinaCOR3D.sdf	9-3				training set		57.1763	9.66801	1.78826	194.129	18.0839	12.5121	0	0.0503996	0.00238415	8.12494	65	156			CS(=O)(=O)c1ccc(cc1)C2=C(CC3(CC3)C2)c4ccc(F)cc4
157	cox2_corinaCOR3D.sdf_9-24	cox2_corinaCOR3D.sdf	9-24				training set		57.1082	10.4871	2.12419	191.678	30.8331	7.98463	0.00333824	0.0294982	0.00305298	8.69897	65	157			COc1ccc(cc1Cl)C2=C(CC3(CC3)C2)c4ccc(cc4)S(=O)(=O)N
158	cox2_corinaCOR3D.sdf_9-35	cox2_corinaCOR3D.sdf	9-35				training set		57.1957	9.68801	1.72533	214.539	29.1368	12.7911	0	0.0506985	0.00238923	8.82391	65	158			Cc1ccc(cc1)C2=C(CC3(CC3)C2)c4ccc(cc4)S(=O)(=O)C
159	cox2_corinaCOR3D.sdf_9-36	cox2_corinaCOR3D.sdf	9-36				training set		57.0827	10.121	1.83854	197.076	28.842	6.70625	0	0.058799	0.0023167	8.30103	65	159			COc1ccc(cc1)C2=C(CC3(CC3)C2)c4ccc(cc4)S(=O)(=O)C
160	cox2_corinaCOR3D.sdf_9-37	cox2_corinaCOR3D.sdf	9-37				training set		57.0291	9.98897	1.85104	196.299	29.3007	7.83376	0.0035795	0.0360515	0.00316653	9	65	160			COc1ccc(cc1)C2=C(CC3(CC3)C2)c4ccc(cc4)S(=O)(=O)N
161	cox2_corinaCOR3D.sdf_9-38	cox2_corinaCOR3D.sdf	9-38				training set		56.7677	11.3894	2.18593	195.989	35.4124	3.76076	0	0.0419696	0.00216201	6.86967	65	161			CS(=O)(=O)c1ccc(cc1)C2=C(CC3(CC3)C2)c4ccc(OC(F)(F)F)cc4
162	cox2_corinaCOR3D.sdf_9-39	cox2_corinaCOR3D.sdf	9-39				training set		56.7155	11.4125	2.19629	192.243	35.4155	3.07698	0.00317221	0	0.00295556	6.88606	65	162			NS(=O)(=O)c1ccc(cc1)C2=C(CC3(CC3)C2)c4ccc(OC(F)(F)F)cc4
163	cox2_corinaCOR3D.sdf_9-41	cox2_corinaCOR3D.sdf	9-41				training set		56.968	10.9705	2.25115	205.008	28.2979	3.89215	0.00326052	0	0.00303176	9	65	163			NS(=O)(=O)c1ccc(cc1)C2=C(CC3(CC3)C2)c4ccc(cc4)C(F)(F)F
164	cox2_corinaCOR3D.sdf_9-46	cox2_corinaCOR3D.sdf	9-46				training set		56.931	10.937	1.93191	206.536	32.9592	3.44469	0	0.0448093	0.00227792	8.60206	65	164			CS(=O)(=O)c1ccc(cc1)C2=C(CC3(CC3)C2)c4ccc5OCOc5c4
165	cox2_corinaCOR3D.sdf_9-47	cox2_corinaCOR3D.sdf	9-47				training set		57.1345	10.0585	2.016	195.359	10.3259	8.98022	0	0.0472617	0.0023359	8.48149	65	165			CS(=O)(=O)c1ccc(cc1)C2=C(CC3(CC3)C2)c4ccc(F)c(F)c4
166	cox2_corinaCOR3D.sdf_9-48	cox2_corinaCOR3D.sdf	9-48				training set		57.0807	10.0516	2.02766	193.149	7.91427	9.51988	0.00352514	0	0.00319255	8.52288	65	166			NS(=O)(=O)c1ccc(cc1)C2=C(CC3(CC3)C2)c4ccc(F)c(F)c4
167	cox2_corinaCOR3D.sdf_9-53	cox2_corinaCOR3D.sdf	9-53				training set		57.1549	10.0598	1.95677	198.244	17.2736	11.3272	0	0.0464207	0.00231659	7.65758	65	167			CS(=O)(=O)c1ccc(cc1)C2=C(CC3(CC3)C2)c4ccc(F)cc4F
168	cox2_corinaCOR3D.sdf_9-29	cox2_corinaCOR3D.sdf	9-29				training set		57.1655	23.7561	1.99776	139.711	16.571	8.42447	0	0.049967	0.000706	7.56864	65	168			COc1ccc(cc1Cl)C2=CC3(CC3)C=C2c4ccc(cc4)S(=O)(=O)C
169	cox2_corinaCOR3D.sdf_10-2	cox2_corinaCOR3D.sdf	10-2				training set		56.6276	14.7457	1.22661	179.676	24.8877	8.23089	0.00438479	0.0159868	0.00334707	8.30103	65	169			Cc1onc(c2ccccc2)c1c3ccc(cc3)S(=O)(=O)N
170	cox2_corinaCOR3D.sdf_11-8	cox2_corinaCOR3D.sdf	11-8				training set		57.0984	23.4944	1.2044	197.653	14.1438	1.42918	0	0.0536369	0.00242077	6.92082	65	170			Cc1nc(c2ccc(cc2)S(=O)(=O)C)c(s1)c3ccc(F)cc3
171	cox2_corinaCOR3D.sdf_11-10	cox2_corinaCOR3D.sdf	11-10				training set		56.8374	4.27077	3.03334	181.135	26.3579	5.03515	0	0.0418821	0.00165105	7.63827	65	171			CS(=O)(=O)c1ccc(cc1)c2sc(nc2c3ccc(F)cc3)C(F)(F)F
172	cox2_corinaCOR3D.sdf_11-13	cox2_corinaCOR3D.sdf	11-13				training set		57.0989	8.83657	1.6086	203.82	27.4629	1.44349	0	0.0460651	0.00176589	7.63827	65	172			CCc1nc(c2ccc(F)cc2)c(s1)c3ccc(cc3)S(=O)(=O)C
173	cox2_corinaCOR3D.sdf_11-14	cox2_corinaCOR3D.sdf	11-14				training set		57.1034	12.3469	2.34565	183.461	31.0468	1.86745	0	0.0418009	0.00166828	6.95861	65	173			CC(C)(C)c1nc(c2ccc(F)cc2)c(s1)c3ccc(cc3)S(=O)(=O)C
174	cox2_corinaCOR3D.sdf_11-21	cox2_corinaCOR3D.sdf	11-21				training set		57.2567	9.7451	1.02138	165.447	35.0091	1.7365	0	0.037005	0.00152967	7.30103	65	174			CS(=O)(=O)c1ccc(cc1)c2sc(nc2c3ccc(F)cc3)c4ccccc4Cl
175	cox2_corinaCOR3D.sdf_11-24	cox2_corinaCOR3D.sdf	11-24				training set		57.1684	13.9513	0.977234	171.258	32.2215	2.36264	0	0.0403875	0.00161918	7.67778	65	175			CS(=O)(=O)c1ccc(cc1)c2sc(nc2c3ccc(F)cc3)c4cccs4
176	cox2_corinaCOR3D.sdf_11-25	cox2_corinaCOR3D.sdf	11-25				training set		56.6903	27.2717	1.08469	172.349	23.3704	1.59011	0	0.0391363	0.00157978	6.36653	65	176			CS(=O)(=O)c1ccc(cc1)c2sc(nc2c3ccc(F)cc3)c4cccnc4
177	cox2_corinaCOR3D.sdf_11-26	cox2_corinaCOR3D.sdf	11-26				training set		56.7008	10.8064	1.02367	176.021	15.4805	1.69899	0	0.0391858	0.00157341	5.79588	65	177			CS(=O)(=O)c1ccc(cc1)c2sc(nc2c3ccc(F)cc3)c4ccncc4
178	cox2_corinaCOR3D.sdf_11-30	cox2_corinaCOR3D.sdf	11-30				training set		57.2565	9.77456	1.02481	167.848	37.5048	1.76706	0	0.0363328	0.00119078	7.79588	65	178			CS(=O)(=O)c1ccc(cc1)c2sc(nc2c3cccc(F)c3)c4ccccc4Cl
179	cox2_corinaCOR3D.sdf_11-32	cox2_corinaCOR3D.sdf	11-32				training set		57.2166	9.65975	1.25471	171.111	32.9884	3.24587	0	0.036867	0.000738	7.67778	65	179			CS(=O)(=O)c1ccc(cc1)c2sc(nc2c3ccc(F)cc3F)c4ccccc4Cl
180	cox2_corinaCOR3D.sdf_12-3A	cox2_corinaCOR3D.sdf	12-3A				training set		57.2148	9.74444	1.02785	162.241	31.9996	2.30153	0.00614957	0	0.00153026	7.88606	65	180			NS(=O)(=O)c1ccc(cc1)c2sc(nc2c3ccc(F)cc3)c4ccccc4Cl
181	cox2_corinaCOR3D.sdf_12-5A	cox2_corinaCOR3D.sdf	12-5A				training set		57.0589	3.14967	1.17565	198.165	24.5089	1.40162	0.00819644	0.0276304	0.000448	7.42022	65	181			Cc1nc(c2ccccc2)c(s1)c3ccc(cc3)S(=O)(=O)N
182	cox2_corinaCOR3D.sdf_12-5B	cox2_corinaCOR3D.sdf	12-5B				training set		57.1448	10.2575	1.21046	219.655	25.0535	1.48205	0.00775091	0.0258132	0.00150336	8.30103	65	182			Cc1nc(c2ccc(Cl)cc2)c(s1)c3ccc(cc3)S(=O)(=O)N
183	cox2_corinaCOR3D.sdf_11-33	cox2_corinaCOR3D.sdf	11-33				training set		57.3112	6.92264	1.07526	174.201	34.3233	2.23121	0	0.0409167	0.000243	7.24413	65	183			CS(=O)(=O)c1ccc(cc1)C2SC(=NC2c3cccs3)c4ccccc4Cl
184	cox2_corinaCOR3D.sdf_13-7C	cox2_corinaCOR3D.sdf	13-7C				training set		56.6818	17.5264	2.88064	188.526	11.1294	6.62004	0	0.0404448	0.000273	6.88606	65	184			CCn1nc(c2ccc(cc2)S(=O)(=O)C)c(c3ccc(F)cc3)c1C(F)(F)F
185	cox2_corinaCOR3D.sdf_13-10	cox2_corinaCOR3D.sdf	13-10				training set		56.6269	17.7833	2.87641	161.931	15.8266	5.4814	0.00549611	0.00885882	0.000299	7.48149	65	185			CCn1nc(c2ccc(cc2)S(=O)(=O)N)c(c3ccc(F)cc3)c1C(F)(F)F
186	cox2_corinaCOR3D.sdf_14-7	cox2_corinaCOR3D.sdf	14-7				training set		57.059	8.44531	1.28941	173.046	17.2005	1.77749	0	0.0426126	0.00193176	7.69897	65	186			CS(=O)(=O)c1ccc(cc1)c2oc3ccccc3c2c4ccc(F)cc4
187	cox2_corinaCOR3D.sdf_14-13	cox2_corinaCOR3D.sdf	14-13				training set		57.1565	7.18371	1.12485	165.863	16.9868	12.4119	0.00348647	0	0.00301201	8.30103	65	187			NS(=O)(=O)c1ccc(cc1)C2=C(c3ccc(F)cc3)c4ccccc4C2
188	cox2_corinaCOR3D.sdf_14-15	cox2_corinaCOR3D.sdf	14-15				training set		56.9196	13.4095	2.03526	174.868	35.002	3.43874	0.00502102	0.0209087	0.00242853	8.30103	65	188			COc1ccc(cc1F)c2c(oc3ccccc23)c4ccc(cc4)S(=O)(=O)N
189	cox2_corinaCOR3D.sdf_1-4	cox2_corinaCOR3D.sdf	1-4				external set		56.9735	22.7431	0.794678	156.677	8.08646	2.38313	0	0.0516608	0.00250752	4.9914	65	189			CS(=O)(=O)c1ccc(cc1)c2cccn2c3ccc(F)cc3
190	cox2_corinaCOR3D.sdf_1-8	cox2_corinaCOR3D.sdf	1-8				external set		56.8918	25.6298	0.869135	197.978	20.8793	0.951427	0	0.0513086	0.00231024	5.54212	65	190			CC(=O)c1ccc(cc1)n2c(C)ccc2c3ccc(cc3)S(=O)(=O)C
191	cox2_corinaCOR3D.sdf_1-20	cox2_corinaCOR3D.sdf	1-20				external set		56.8957	12.8492	0.803439	156.396	22.6604	3.69053	0.00450998	0	0.00190642	7.85387	65	191			NS(=O)(=O)c1ccc(cc1)n2cccc2c3ccc(F)cc3
192	cox2_corinaCOR3D.sdf_1-31	cox2_corinaCOR3D.sdf	1-31				external set		56.6763	7.48536	2.75286	165.147	11.7787	6.49635	0	0.0366454	0.000825	7.22185	65	192			Cc1c(cc(c2ccc(cc2)S(=O)(=O)C)n1c3ccc(F)cc3)S(=O)(=O)C(F)(F)F
193	cox2_corinaCOR3D.sdf_1-32	cox2_corinaCOR3D.sdf	1-32				external set		56.8964	25.5727	0.952964	170.421	12.7538	12.6526	0	0.0448316	0.00231233	5.4908	65	193			Cc1c(C=O)cc(c2ccc(cc2)S(=O)(=O)C)n1c3ccc(F)cc3
194	cox2_corinaCOR3D.sdf_1-33	cox2_corinaCOR3D.sdf	1-33				external set		56.8406	25.4891	0.742991	179.549	10.2997	1.48433	0	0.0450313	0.0023056	6.12494	65	194			Cc1c(cc(c2ccc(cc2)S(=O)(=O)C)n1c3ccc(F)cc3)C#N
195	cox2_corinaCOR3D.sdf_1-34	cox2_corinaCOR3D.sdf	1-34				external set		57.2238	25.2016	2.04814	218.983	11.8711	2.1273	0	0.044817	0.00236275	7.69897	65	195			Cc1c(Br)cc(c2ccc(cc2)S(=O)(=O)C)n1c3ccc(F)cc3
196	cox2_corinaCOR3D.sdf_1-37	cox2_corinaCOR3D.sdf	1-37				external set		56.705	28.9932	1.97026	173.409	5.63448	9.46998	0	0.0611479	0.00188821	6.3279	65	196			CC(=O)OCc1cc(c2ccc(cc2)S(=O)(=O)C)n(c1C)c3ccc(F)cc3
197	cox2_corinaCOR3D.sdf_1-42	cox2_corinaCOR3D.sdf	1-42				external set		56.7108	20.7952	2.92781	170.73	4.40893	3.09188	0	0.0378536	0.00173118	6.85387	65	197			Cc1c(CC(F)(F)F)cc(c2ccc(cc2)S(=O)(=O)C)n1c3ccc(F)cc3
198	cox2_corinaCOR3D.sdf_2-20	cox2_corinaCOR3D.sdf	2-20				external set		56.8615	22.491	1.12677	166.715	2.75384	5.59546	0	0.0513497	0.00148611	6.284	65	198			Cc1ccc(c2ccc(cc2)S(=O)(=O)C)n1C3CCC(F)CC3
199	cox2_corinaCOR3D.sdf_3-33	cox2_corinaCOR3D.sdf	3-33				external set		55.9577	19.7645	2.96291	185.311	7.83205	4.44985	0.0104787	0.0404149	0.00213468	6.23657	65	199			CS(=O)(=O)c1ccc(cc1)n2cc(nc2c3cccc(c3)[N+](=O)[O-])C(F)(F)F
200	cox2_corinaCOR3D.sdf_3-49	cox2_corinaCOR3D.sdf	3-49				external set		56.4911	15.4206	2.82329	186.066	32.9156	4.56484	0.0160707	0.0491103	0.00210219	6.18046	65	200			CNc1ccc(cc1Cl)c2nc(cn2c3ccc(cc3)S(=O)(=O)C)C(F)(F)F
201	cox2_corinaCOR3D.sdf_3-75	cox2_corinaCOR3D.sdf	3-75				external set		56.3997	5.41112	2.85122	212.63	9.30578	2.33909	0.004481	0.0363393	0.00289894	6.33724	65	201			COc1cc(Cl)cc(c1)c2nc(cn2c3ccc(cc3)S(=O)(=O)N)C(F)(F)F
202	cox2_corinaCOR3D.sdf_3-80	cox2_corinaCOR3D.sdf	3-80				external set		56.3576	22.4178	2.36277	179.411	17.7717	2.61237	0	0.0430721	0.00203248	4.91364	65	202			COc1cc(C)c(cc1C)c2nc(cn2c3ccc(cc3)S(=O)(=O)C)C(F)(F)F
203	cox2_corinaCOR3D.sdf_3-91	cox2_corinaCOR3D.sdf	3-91				external set		56.4539	28.9411	2.14906	190.99	8.30521	6.05461	0	0.0555075	0.00179526	5.24413	65	203			CCOC(=O)c1cn(c2ccc(cc2)S(=O)(=O)C)c(n1)c3ccc(Cl)cc3
204	cox2_corinaCOR3D.sdf_3-101	cox2_corinaCOR3D.sdf	3-101				external set		56.9144	17.8686	0.824134	254.965	7.48271	1.66352	0	0.104768	0.00233402	6.49485	65	204			CSCc1cn(c2ccc(cc2)S(=O)(=O)C)c(n1)c3ccc(Cl)cc3
205	cox2_corinaCOR3D.sdf_3-103	cox2_corinaCOR3D.sdf	3-103				external set		56.797	23.2322	0.799168	182.164	21.3159	0.873603	0	0.0458065	0.00233706	5.81248	65	205			CS(=O)(=O)c1ccc(cc1)n2cc(CC#N)nc2c3ccc(Cl)cc3
206	cox2_corinaCOR3D.sdf_3-29	cox2_corinaCOR3D.sdf	3-29				external set		56.3914	11.867	2.82588	187.718	15.5685	3.12047	0	0.0981616	0.00217569	4.16685	65	206			COCc1cccc(c1)c2nc(cn2c3ccc(cc3)S(=O)(=O)C)C(F)(F)F
207	cox2_corinaCOR3D.sdf_4-59	cox2_corinaCOR3D.sdf	4-59				external set		56.0704	20.3263	1.11782	187.304	10.6281	0.287823	0	0.0508477	0.0024591	4.61261	65	207			CS(=O)(=O)c1ccc(cc1)n2cc(nc2c3cccnc3)C#N
208	cox2_corinaCOR3D.sdf_4-63	cox2_corinaCOR3D.sdf	4-63				external set		55.9765	10.2069	1.49741	180.612	11.3355	1.57572	0.00521604	0	0.00335779	5.73755	65	208			NS(=O)(=O)c1ccc(cc1)n2cc(nc2c3cccnc3)C(F)F
209	cox2_corinaCOR3D.sdf_4-60	cox2_corinaCOR3D.sdf	4-60				external set		56.1929	21.141	1.07096	212.713	13.2571	2.09374	0	0.057271	0.00258698	4.10237	65	209			Cc1cn(c2ccc(cc2)S(=O)(=O)C)c(n1)c3cccnc3
210	cox2_corinaCOR3D.sdf_4-67	cox2_corinaCOR3D.sdf	4-67				external set		56.409	22.9281	1.3626	187.586	6.04501	4.57925	0	0.0397713	0.00201589	5.95861	65	210			Cn1cc(c2nc(cn2c3ccc(cc3)S(=O)(=O)C)C(F)(F)F)c4ccccc14
211	cox2_corinaCOR3D.sdf_4-69	cox2_corinaCOR3D.sdf	4-69				external set		56.2652	22.0591	2.49167	179.539	8.02215	8.62659	0	0.0403241	0.00217442	6.3279	65	211			CS(=O)(=O)c1ccc(cc1)n2cc(nc2c3cccc4OCOc34)C(F)(F)F
212	cox2_corinaCOR3D.sdf_4-74	cox2_corinaCOR3D.sdf	4-74				external set		56.3245	15.6658	2.26301	197.23	22.9601	3.9564	0	0.044371	0.00231445	5.95861	65	212			Cc1ccsc1c2nc(cn2c3ccc(cc3)S(=O)(=O)C)C(F)(F)F
213	cox2_corinaCOR3D.sdf_4-77	cox2_corinaCOR3D.sdf	4-77				external set		56.0343	5.67164	2.90286	207.825	8.97867	1.8334	0.00634242	0.0214726	0.00322067	6.36653	65	213			Cc1ncc(s1)c2nc(cn2c3ccc(cc3)S(=O)(=O)N)C(F)(F)F
214	cox2_corinaCOR3D.sdf_4-79	cox2_corinaCOR3D.sdf	4-79				external set		55.6979	15.8143	2.80258	187.011	7.96477	0.847152	0	0.0488522	0.00237349	5.38195	65	214			Cc1occ(n1)c2nc(cn2c3ccc(cc3)S(=O)(=O)C)C(F)(F)F
215	cox2_corinaCOR3D.sdf_4-80	cox2_corinaCOR3D.sdf	4-80				external set		55.5242	5.66507	3.04149	229.217	15.8852	2.48647	0.00647638	0.0263445	0.00314605	6.38722	65	215			Cc1onc(c1)c2nc(cn2c3ccc(cc3)S(=O)(=O)N)C(F)(F)F
216	cox2_corinaCOR3D.sdf_4-70	cox2_corinaCOR3D.sdf	4-70				external set		56.2028	15.2609	2.99879	203.964	20.6806	3.64294	0	0.0469497	0.0024263	4.29243	65	216			CS(=O)(=O)c1ccc(cc1)n2cc(nc2c3ccsc3)C(F)(F)F
217	cox2_corinaCOR3D.sdf_5-1G	cox2_corinaCOR3D.sdf	5-1G				external set		57.3686	22.4904	1.77707	170.796	19.8087	11.3423	0	0.0517449	0.00241675	7.27572	65	217			CS(=O)(=O)c1ccc(cc1)C2=C(CCC2)c3ccc(Cl)cc3Cl
218	cox2_corinaCOR3D.sdf_5-1J	cox2_corinaCOR3D.sdf	5-1J				external set		57.0879	23.3991	1.67501	152.43	9.80858	3.68334	0	0.076153	0.00237807	5.18046	65	218			COCc1ccc(cc1)C2=C(CCC2)c3ccc(cc3)S(=O)(=O)C
219	cox2_corinaCOR3D.sdf_5-7E	cox2_corinaCOR3D.sdf	5-7E				external set		57.097	7.82887	1.06548	151.4	11.5103	4.68681	0	0.0455558	0.00226338	7.29243	65	219			CS(=O)(=O)c1ccc(cc1)C2=C(CC(CF)(CF)C2)c3ccc(F)cc3
220	cox2_corinaCOR3D.sdf_6-7M	cox2_corinaCOR3D.sdf	6-7M				external set		57.1354	24.3052	1.80511	150.521	12.9453	8.95784	0	0.0509361	0.00231996	8.30103	65	220			CN(C)c1ccc(cc1Cl)C2=C(CCC2)c3ccc(cc3)S(=O)(=O)C
221	cox2_corinaCOR3D.sdf_6-8H	cox2_corinaCOR3D.sdf	6-8H				external set		57.0115	16.234	1.84665	170.859	23.4033	6.72607	0.00385167	0.0423094	0.00325387	8.69897	65	221			COc1ccc(cc1)C2=C(CCC2)c3ccc(cc3)S(=O)(=O)N
222	cox2_corinaCOR3D.sdf_6-8L	cox2_corinaCOR3D.sdf	6-8L				external set		56.9121	17.6357	1.85906	164.391	21.4963	6.95724	0.00367916	0	0.00329493	8.69897	65	222			NS(=O)(=O)c1ccc(cc1)C2=C(CCC2)c3ccc4OCOc4c3
223	cox2_corinaCOR3D.sdf_6-8P	cox2_corinaCOR3D.sdf	6-8P				external set		56.8461	18.3224	2.95071	157.468	24.0916	0.98965	0.0033474	0	0.00301151	6.76955	65	223			NS(=O)(=O)c1ccc(cc1)C2=C(CCC2)c3ccc(c(F)c3)C(F)(F)F
224	cox2_corinaCOR3D.sdf_5-1H	cox2_corinaCOR3D.sdf	5-1H				external set		57.0995	22.4965	1.34146	158.495	6.80164	5.43332	0	0.0533927	0.0023863	4.10846	65	224			CS(=O)(=O)c1ccc(cc1)C2=C(CCC2)c3ccc(cc3)C#N
225	cox2_corinaCOR3D.sdf_7-16A	cox2_corinaCOR3D.sdf	7-16A				external set		57.1931	23.041	1.27988	140.732	11.8204	9.07159	0	0.047266	0.00237642	6.58503	65	225			CS(=O)(=O)c1ccc(cc1)c2ccccc2c3ccc(F)cc3
226	cox2_corinaCOR3D.sdf_7-17D	cox2_corinaCOR3D.sdf	7-17D				external set		57.0479	20.2141	1.31066	162.39	23.2222	4.64309	0.00526653	0.0185532	0.00306152	7.48149	65	226			COc1ccc(cc1F)c2ccccc2c3ccc(cc3)S(=O)(=O)N
227	cox2_corinaCOR3D.sdf_7-20G	cox2_corinaCOR3D.sdf	7-20G				external set		57.0217	25.146	2.51921	186.742	29.5217	8.76814	0	0.0422158	0.00197245	7.88606	65	227			COc1ccc(cc1C)c2cc(F)c(F)cc2c3ccc(cc3)S(=O)(=O)C
228	cox2_corinaCOR3D.sdf_7-21H	cox2_corinaCOR3D.sdf	7-21H				external set		56.8981	17.4947	2.50262	162.115	12.0017	2.37931	0.00465948	0.0251268	0.00267306	7.18709	65	228			COc1ccc(cc1OC)c2cc(F)c(F)cc2c3ccc(cc3)S(=O)(=O)N
229	cox2_corinaCOR3D.sdf_7-21I	cox2_corinaCOR3D.sdf	7-21I				external set		56.887	18.7634	2.267	163.966	6.58371	3.20886	0.00467378	0	0.00267804	7.49485	65	229			NS(=O)(=O)c1ccc(cc1)c2cc(F)c(F)cc2c3ccc4OCCOc4c3
230	cox2_corinaCOR3D.sdf_7-21M	cox2_corinaCOR3D.sdf	7-21M				external set		57.0655	16.9126	2.67817	184.42	22.529	6.98287	0.00508606	0.00834605	0.00275326	8.30103	65	230			Cc1ccc(cc1C)c2cc(F)c(F)cc2c3ccc(cc3)S(=O)(=O)N
231	cox2_corinaCOR3D.sdf_7-21O	cox2_corinaCOR3D.sdf	7-21O				external set		57.0305	18.1583	2.31025	155.286	21.6886	6.00953	0.00457721	0.0188116	0.00267607	8.22185	65	231			CN(C)c1ccc(cc1Cl)c2cc(F)c(F)cc2c3ccc(cc3)S(=O)(=O)N
232	cox2_corinaCOR3D.sdf_7-32	cox2_corinaCOR3D.sdf	7-32				external set		56.8859	23.6695	1.45566	150.456	10.9419	7.92708	0	0.0409278	0.0021727	7.08092	65	232			CS(=O)(=O)c1ccc(cc1)c2cc3OCOc3cc2c4ccc(F)cc4
233	cox2_corinaCOR3D.sdf_7-20Q	cox2_corinaCOR3D.sdf	7-20Q				external set		56.6823	23.4162	1.34278	179.714	6.17118	7.05695	0	0.0439728	0.00213232	6.76955	65	233			Cc1ccc(cn1)c2cc(F)c(F)cc2c3ccc(cc3)S(=O)(=O)C
234	cox2_corinaCOR3D.sdf_7-20P	cox2_corinaCOR3D.sdf	7-20P				external set		56.647	26.4022	1.07001	179.911	15.6646	2.53759	0	0.0441161	0.000802	4.2815	65	234			Cc1ccc(nc1)c2cc(F)c(F)cc2c3ccc(cc3)S(=O)(=O)C
235	cox2_corinaCOR3D.sdf_8-1P	cox2_corinaCOR3D.sdf	8-1P				external set		56.5015	25.809	2.91648	152.534	8.83784	6.3527	0.0076525	0.0289145	0.000993	6.19382	65	235			CCOc1ccc(cc1)c2cc(nn2c3ccc(cc3)S(=O)(=O)N)C(F)(F)F
236	cox2_corinaCOR3D.sdf_8-1S	cox2_corinaCOR3D.sdf	8-1S				external set		56.4797	5.53039	2.04358	135.824	7.17188	3.59552	0.00673213	0.0142425	0.000387	4.84466	65	236			CN(C)c1ccccc1c2cc(nn2c3ccc(cc3)S(=O)(=O)N)C(F)(F)F
237	cox2_corinaCOR3D.sdf_8-1AC	cox2_corinaCOR3D.sdf	8-1AC				external set		56.6063	13.0888	2.82923	155.602	24.6893	7.23341	0.0179439	0.017997	0.000385	7.56864	65	237			CNc1ccc(cc1Cl)c2cc(nn2c3ccc(cc3)S(=O)(=O)N)C(F)(F)F
238	cox2_corinaCOR3D.sdf_8-2F	cox2_corinaCOR3D.sdf	8-2F				external set		56.5342	12.8699	2.8001	138.853	2.7195	2.00754	0.0198842	0	0.00013	4.32975	65	238			NS(=O)(=O)c1ccc(cc1)n2nc(cc2c3ccc(cc3)C(=O)[O-])C(F)F
239	cox2_corinaCOR3D.sdf_8-9B	cox2_corinaCOR3D.sdf	8-9B				external set		56.9891	3.71663	0.695733	180.418	6.1836	6.87154	0.00777459	0	0.00023	7.284	65	239			NS(=O)(=O)c1ccc(cc1)n2nc(cc2c3ccc(Cl)cc3)c4ccc(Cl)s4
240	cox2_corinaCOR3D.sdf_8-13A	cox2_corinaCOR3D.sdf	8-13A				external set		56.7127	2.77274	1.15935	145.721	0.674182	3.00156	0.00911896	0	0.000139	6.46852	65	240			NS(=O)(=O)c1ccc(cc1)n2nc(cc2c3ccc(F)cc3)C#N
241	cox2_corinaCOR3D.sdf_8-14A	cox2_corinaCOR3D.sdf	8-14A				external set		56.7684	1.00883	1.22368	161.519	2.90258	4.98867	0.073458	0	0.000687	6.08092	65	241			NS(=O)(=O)c1ccc(cc1)n2nc(CO)cc2c3ccc(Cl)cc3
242	cox2_corinaCOR3D.sdf_8-17A	cox2_corinaCOR3D.sdf	8-17A				external set		56.7003	10.0053	0.871871	158.383	1.50435	4.8122	0.0085669	0	0.000271	6.92082	65	242			NS(=O)(=O)c1ccc(cc1)n2nc(CC#N)cc2c3ccc(Cl)cc3
243	cox2_corinaCOR3D.sdf_8-20F	cox2_corinaCOR3D.sdf	8-20F				external set		56.7474	18.5899	2.39241	159.102	8.51333	9.92694	0.00294248	0.0456296	0.000881	6.79588	65	243			COC(=O)c1nn(c2ccc(cc2)S(=O)(=O)N)c(c1Cl)c3ccc(Cl)cc3
244	cox2_corinaCOR3D.sdf_8-20G	cox2_corinaCOR3D.sdf	8-20G				external set		56.7946	17.9031	2.15951	156.624	0.669184	2.76994	0.0141049	0	0.000167	5.96257	65	244			NC(=O)c1nn(c2ccc(cc2)S(=O)(=O)N)c(c1Cl)c3ccc(Cl)cc3
245	cox2_corinaCOR3D.sdf_8-21B	cox2_corinaCOR3D.sdf	8-21B				external set		57.0918	15.7417	1.23409	182.376	3.76268	8.43083	0.0035193	0	0.000138	7.50864	65	245			NS(=O)(=O)c1ccc(cc1)n2ncc(Br)c2c3ccc(Cl)cc3
246	cox2_corinaCOR3D.sdf_8-22D	cox2_corinaCOR3D.sdf	8-22D				external set		56.7196	24.2283	1.14878	180.923	-0.317651	7.63186	0.00343401	0.00795229	0.000185	7.11919	65	246			Cc1ccc(cc1)c2c(cnn2c3ccc(cc3)S(=O)(=O)N)C#N
247	cox2_corinaCOR3D.sdf_8-22E	cox2_corinaCOR3D.sdf	8-22E				external set		56.3786	20.633	1.09566	155.763	2.99821	8.90856	0.0128491	0	0.000348	6.5376	65	247			NS(=O)(=O)c1ccc(cc1)n2ncc(c2c3ccccc3)[N+](=O)[O-]
248	cox2_corinaCOR3D.sdf_8-22F	cox2_corinaCOR3D.sdf	8-22F				external set		56.8078	14.1149	2.26825	154.567	5.41436	2.22479	0.00343944	0.0207903	0.000306	4.70333	65	248			CS(=O)(=O)c1cnn(c2ccc(cc2)S(=O)(=O)N)c1c3ccc(Cl)cc3
249	cox2_corinaCOR3D.sdf_8-25B	cox2_corinaCOR3D.sdf	8-25B				external set		56.707	9.30517	2.90401	168.18	5.99383	3.94738	0.00344839	0.00126034	0.000174	7.55284	65	249			CCc1c(c2ccc(Cl)cc2)n(nc1C(F)(F)F)c3ccc(cc3)S(=O)(=O)N
250	cox2_corinaCOR3D.sdf_8-25D	cox2_corinaCOR3D.sdf	8-25D				external set		56.4724	9.43775	2.17756	149.613	1.86965	4.41424	0.003284	0.0148385	0.000315	7.09691	65	250			COc1c(c2ccccc2)n(nc1C(F)(F)F)c3ccc(cc3)S(=O)(=O)N
251	cox2_corinaCOR3D.sdf_8-37	cox2_corinaCOR3D.sdf	8-37				external set		56.701	2.12242	2.21804	146.516	27.2843	5.56714	0	0.0315735	0.000764	6.12494	65	251			COc1ccc(cc1)c2cc(nn2c3ccc(Cl)cc3)C(F)(F)F
252	cox2_corinaCOR3D.sdf_8-39	cox2_corinaCOR3D.sdf	8-39				external set		56.6372	2.21974	2.99089	171.324	2.72202	7.17642	0	0.0412734	0.000194	7	65	252			CS(=O)(=O)c1ccc(cc1)n2nc(cc2c3ccc(F)cc3)C(F)(F)F
253	cox2_corinaCOR3D.sdf_8-1V	cox2_corinaCOR3D.sdf	8-1V				external set		56.5521	19.5902	3.00921	148.941	8.24915	6.33151	0.0461651	0	0.000536	4.03012	65	253			NS(=O)(=O)c1ccc(cc1)n2nc(cc2c3ccc(CO)cc3)C(F)(F)F
254	cox2_corinaCOR3D.sdf_8-2C	cox2_corinaCOR3D.sdf	8-2C				external set		56.6355	11.6023	0.866226	151.289	2.20459	6.30501	0.00825155	0	0.000146	4.52724	65	254			NS(=O)(=O)c1ccc(cc1)n2nc(cc2c3ccc(cc3)C#N)C(F)F
255	cox2_corinaCOR3D.sdf_8-8A	cox2_corinaCOR3D.sdf	8-8A				external set		56.7774	2.96968	1.00757	154.003	0.781186	3.98308	0.00583695	0.018315	0.000692	4.20204	65	255			Cc1cc(c2ccccc2)n(n1)c3ccc(cc3)S(=O)(=O)N
256	cox2_corinaCOR3D.sdf_8-20E	cox2_corinaCOR3D.sdf	8-20E				external set		56.7724	17.9075	2.16234	159.936	0.5277	5.36	0.0115638	0	0.000148	4.1549	65	256			NS(=O)(=O)c1ccc(cc1)n2nc(C(=O)[O-])c(Cl)c2c3ccc(Cl)cc3
257	cox2_corinaCOR3D.sdf_8-22C	cox2_corinaCOR3D.sdf	8-22C				external set		56.8196	12.6658	1.03707	171.057	0.621529	8.12631	0.00378343	0.00788875	0.0002	4.32698	65	257			Cc1cnn(c2ccc(cc2)S(=O)(=O)N)c1c3ccccc3
258	cox2_corinaCOR3D.sdf_8-23	cox2_corinaCOR3D.sdf	8-23				external set		56.7353	12.5661	1.12563	159.614	2.24341	8.19324	0.0166917	0	0.000225	4.52724	65	258			Nc1cnn(c2ccc(cc2)S(=O)(=O)N)c1c3ccccc3
259	cox2_corinaCOR3D.sdf_8-38	cox2_corinaCOR3D.sdf	8-38				external set		56.6754	2.26652	2.20105	166.888	3.2083	6.87422	0	0.048954	0.000194	4.12552	65	259			COc1ccc(cc1)n2nc(cc2c3ccc(Cl)cc3)C(F)(F)F
260	cox2_corinaCOR3D.sdf_8-1AJ	cox2_corinaCOR3D.sdf	8-1AJ				external set		56.0144	12.8117	1.79852	147.36	2.85439	6.47258	0.00855116	0	0.000241	4.34679	65	260			NS(=O)(=O)c1ccc(cc1)n2nc(cc2c3cccnc3)C(F)(F)F
261	cox2_corinaCOR3D.sdf_8-1AN	cox2_corinaCOR3D.sdf	8-1AN				external set		56.7144	8.68131	1.34665	158.997	5.40866	5.03068	0.00286277	0	0.000116	6.45593	65	261			NS(=O)(=O)c1ccc(cc1)n2nc(cc2c3csc4ccccc34)C(F)(F)F
262	cox2_corinaCOR3D.sdf_8-1AO	cox2_corinaCOR3D.sdf	8-1AO				external set		56.4621	5.6308	1.62011	140.657	4.87481	0.131937	0.00569059	0	0.000207	6.05061	65	262			NS(=O)(=O)c1ccc(cc1)n2nc(cc2c3oc4ccccc4c3)C(F)(F)F
263	cox2_corinaCOR3D.sdf_8-1AP	cox2_corinaCOR3D.sdf	8-1AP				external set		56.3964	15.2904	1.68312	168.873	4.01669	3.08411	0.00337785	0	0.000231	7.07572	65	263			NS(=O)(=O)c1ccc(cc1)n2nc(cc2C3=CCCCC3)C(F)(F)F
264	cox2_corinaCOR3D.sdf_8-1AQ	cox2_corinaCOR3D.sdf	8-1AQ				external set		56.6227	12.7207	1.86463	183.255	3.03925	7.95475	0.00440288	0	0.000111	7.50864	65	264			NS(=O)(=O)c1ccc(cc1)n2nc(cc2c3ccc4CCCc4c3)C(F)(F)F
265	cox2_corinaCOR3D.sdf_8-2N	cox2_corinaCOR3D.sdf	8-2N				external set		56.4497	6.68488	2.45574	148.494	33.0701	5.49354	0.00458331	0	0.000414	7.61979	65	265			NS(=O)(=O)c1ccc(cc1)n2nc(cc2c3ccc4OCOc4c3)C(F)F
266	cox2_corinaCOR3D.sdf_8-1AI	cox2_corinaCOR3D.sdf	8-1AI				external set		56.0261	9.88163	1.32997	142.026	4.10206	1.55571	0.00456397	0	0.000182	4.34104	65	266			NS(=O)(=O)c1ccc(cc1)n2nc(cc2c3ccccn3)C(F)(F)F
267	cox2_corinaCOR3D.sdf_8-1AK	cox2_corinaCOR3D.sdf	8-1AK				external set		56.0127	15.7459	1.78208	146.852	2.01921	6.60066	0.00843033	0	0.00024	4.1891	65	267			NS(=O)(=O)c1ccc(cc1)n2nc(cc2c3ccncc3)C(F)(F)F
268	cox2_corinaCOR3D.sdf_9-20	cox2_corinaCOR3D.sdf	9-20				external set		57.1616	10.5203	2.11171	192.426	30.3587	7.07243	0	0.0524128	0.00223347	7.76955	65	268			COc1ccc(cc1Cl)C2=C(CC3(CC3)C2)c4ccc(cc4)S(=O)(=O)C
269	cox2_corinaCOR3D.sdf_9-32	cox2_corinaCOR3D.sdf	9-32				external set		57.1219	9.54127	1.79977	192.529	15.4057	11.469	0.00373708	0	0.00325849	8.52288	65	269			NS(=O)(=O)c1ccc(cc1)C2=C(CC3(CC3)C2)c4ccc(F)cc4
270	cox2_corinaCOR3D.sdf_9-40	cox2_corinaCOR3D.sdf	9-40				external set		57.0208	10.9315	2.23599	206.817	27.7902	5.51722	0	0.0434546	0.00221798	8.69897	65	270			CS(=O)(=O)c1ccc(cc1)C2=C(CC3(CC3)C2)c4ccc(cc4)C(F)(F)F
271	cox2_corinaCOR3D.sdf_9-19	cox2_corinaCOR3D.sdf	9-19				external set		57.1833	23.4691	1.90045	134.539	29.2301	8.52276	0	0.0489652	0.000765	7.58503	65	271			CS(=O)(=O)c1ccc(cc1)C2=CC3(CC3)C=C2c4ccc(F)cc4
272	cox2_corinaCOR3D.sdf_10-3	cox2_corinaCOR3D.sdf	10-3				external set		56.5424	15.4198	1.32577	180.727	22.9644	8.37414	0.0469384	0	0.0032449	6.74473	65	272			NS(=O)(=O)c1ccc(cc1)c2c(CO)onc2c3ccccc3
273	cox2_corinaCOR3D.sdf_6-DUP697	cox2_corinaCOR3D.sdf	6-DUP697				external set		57.5019	22.8496	1.17112	160.262	18.9821	8.42299	0	0.0483625	0.00207946	8	65	273			CS(=O)(=O)c1ccc(cc1)c2c(Br)csc2c3ccc(F)cc3
274	cox2_corinaCOR3D.sdf_11-16	cox2_corinaCOR3D.sdf	11-16				external set		57.0118	14.9026	1.02575	175.192	27.431	0.51	0	0.0438261	0.00171793	6.45593	65	274			CS(=O)(=O)c1ccc(cc1)c2sc(CC#N)nc2c3ccc(F)cc3
275	cox2_corinaCOR3D.sdf_11-29	cox2_corinaCOR3D.sdf	11-29				external set		57.2339	9.30423	1.07887	167.597	34.6109	4.26864	0	0.038731	9.44e-05	8	65	275			CS(=O)(=O)c1ccc(cc1)c2sc(nc2c3ccccc3F)c4ccccc4Cl
276	cox2_corinaCOR3D.sdf_12-10C	cox2_corinaCOR3D.sdf	12-10C				external set		56.8873	26.6877	2.29502	215.921	21.0448	0.709723	0.00702319	0.0402086	0.001513	7.55284	65	276			COc1ccc(cc1F)c2nc(C)sc2c3ccc(cc3)S(=O)(=O)N
277	cox2_corinaCOR3D.sdf_12-10B	cox2_corinaCOR3D.sdf	12-10B				external set		57.1046	6.2874	1.34536	178.56	29.3007	1.4854	0.00558358	0.0260503	0.00131122	5.60555	65	277			COc1ccc(cc1F)c2nc(sc2c3ccc(cc3)S(=O)(=O)N)c4ccccc4Cl
278	cox2_corinaCOR3D.sdf_11-34	cox2_corinaCOR3D.sdf	11-34				external set		57.2928	6.91265	1.20315	170.904	33.986	1.9726	0	0.0407639	0.000244	7.10237	65	278			CS(=O)(=O)c1ccc(cc1)C2SC(=NC2c3ccsc3)c4ccccc4Cl
279	cox2_corinaCOR3D.sdf_13-7A	cox2_corinaCOR3D.sdf	13-7A				external set		56.6861	7.49189	2.31605	184.878	10.4367	6.89373	0	0.0383619	0.00021	7.12494	65	279			CS(=O)(=O)c1ccc(cc1)c2nn(CC=C)c(c2c3ccc(F)cc3)C(F)(F)F
280	cox2_corinaCOR3D.sdf_14-3	cox2_corinaCOR3D.sdf	14-3				external set		57.1953	4.90784	1.12134	168.494	19.7638	13.3734	0	0.0461199	0.00220325	7.95861	65	280			CS(=O)(=O)c1ccc(cc1)C2=C(c3ccc(F)cc3)c4ccccc4C2
281	cox2_corinaCOR3D.sdf_14-12	cox2_corinaCOR3D.sdf	14-12				external set		57.007	12.3683	1.29742	169.26	16.2292	2.39387	0.0055087	0	0.0026328	8.1549	65	281			NS(=O)(=O)c1ccc(cc1)c2oc3ccccc3c2c4ccc(F)cc4
282	cox2_corinaCOR3D.sdf_14-14	cox2_corinaCOR3D.sdf	14-14				external set		56.9706	9.26005	2.03657	177.998	35.2487	8.2625	0	0.0430743	0.00178338	7.03152	65	282			COc1ccc(cc1F)c2c(oc3ccccc23)c4ccc(cc4)S(=O)(=O)C

## Sheet: COX2_TR
COX2 training set
188	10
ES_N1_B_AB_nCi_2_M3_MP3_T_KA_v-e_MID	AC[1]_K_B_AB_nCi_2_M13_NS4_T_KA_a-e_MID	ES_I50_B_AB_nCi_2_M11_SS0_T_KA_h-e_MID	SD_TrQB_AB_nCi_3_M20(M16)_SS2_T_KA_v-h_MID	TS[5]_K_B_AB_nCi_2_M11_NS4_T_KA_a-c_MID	AC[1]_K_B_AB_nCi_2_M8_NS2_T_KA_c-e_MID	SD_QuCB_AB_nCi_4_M26(M8)_SS4_D_KA_h-c_MID	SD_QuCB_AB_nCi_4_M26(M8)_SS4_M_KA_h-c_MID	SD_Tr_AB_nCi_3_M20(M16)_MP1_X_KA_a-h-c_MID	Activity
1	1	1	1	1	1	1	1	1	0
56.9548	14.4969	0.892577	136.296	28.0217	5.87993	0	0.0513145	0.00172694	7.22185	65	1
56.965	12.8788	0.798314	164.371	23.4059	4.13204	0	0.0567344	0.00190558	6.29243	65	2
56.9963	23.2903	0.994852	184.963	24.8535	1.1609	0	0.0509758	0.00251078	7.22185	65	3
56.8172	27.1628	2.47078	193.997	28.4161	4.67924	0	0.0401454	0.00223215	7.09691	65	4
56.9416	25.2113	2.47012	177.724	1.87337	0.655421	0	0.0449249	0.00236625	6.60206	65	5
56.6452	26.004	2.58004	160.738	8.82667	9.82737	0	0.0373124	0.00209997	6.92082	65	6
56.867	25.8685	1.94232	165.049	12.4414	2.73595	0	0.0491464	0.00225479	5.79317	65	7
56.9195	26.1479	1.42451	160.458	10.7882	0.609182	0.0641568	0.0433089	0.00230662	5.41117	65	8
56.594	17.0421	3.03666	160.711	4.92443	3.06376	0.0185152	0.036011	0.00167586	5.84164	65	9
56.8509	21.711	1.06555	207.144	22.8899	1.4037	0	0.0537734	0.00245461	6.61979	65	10
56.5614	14.9664	2.95275	196.892	18.7914	3.93023	0	0.0433423	0.00227969	6.95861	65	11
56.4731	14.5106	1.32065	202.09	21.9936	3.73785	0	0.0458718	0.00233724	6.92082	65	12
56.3869	15.3778	2.75455	208.105	25.7704	3.38134	0	0.0552665	0.00219736	6.24413	65	13
56.4134	15.3661	2.93371	208.167	18.1738	4.30648	0.0207888	0.0507778	0.002194	5.83268	65	14
56.3855	13.6645	2.71562	205.766	24.5027	4.45519	0	0.0492218	0.0020916	6.1549	65	15
56.532	15.3137	2.91045	202.55	15.2641	4.31994	0	0.046768	0.00220547	6.79588	65	16
56.4576	16.7568	2.90011	195.794	9.07366	1.8837	0	0.0513392	0.00210906	5.24413	65	17
56.5071	4.98181	2.95514	194.086	16.8926	2.34799	0.00497916	0	0.00311356	8	65	18
56.4185	4.78787	1.32468	198.55	20.1082	2.19894	0.00523435	0	0.00319207	7.39794	65	19
56.5651	14.593	2.49656	200.605	21.5764	4.00663	0	0.0417425	0.00223883	7.22185	65	20
56.3801	15.1228	2.64687	187.031	13.8191	3.36268	0	0.0484229	0.00218183	6.45593	65	21
56.5387	15.1058	2.84949	210.452	12.3057	4.4008	0	0.0467403	0.00217613	6.45593	65	22
56.3934	15.9719	2.79918	213.169	9.07158	4.24536	0	0.0450065	0.00126115	5.49485	65	23
56.3991	15.262	2.96644	222.281	12.5102	4.29872	0.0236207	0.0512115	0.0022045	6.03621	65	24
56.4175	14.8159	2.97617	189.693	17.6791	3.99752	0.0244241	0.0438626	0.00227548	5.22988	65	25
56.5154	20.2424	2.12569	188.437	27.2771	3.61146	0	0.043669	0.00226701	6.04576	65	26
56.4411	20.4366	2.05619	188.72	26.7892	3.68393	0	0.0439149	0.00225243	6.09691	65	27
56.3741	9.10799	3.06305	193.33	24.9035	2.30476	0.00462993	0	0.00312387	7	65	28
56.385	9.36132	2.06541	185.819	24.3336	2.14172	0.00441281	0.00242337	0.00307542	6.69897	65	29
56.3633	15.8441	3.02984	199.535	22.9018	3.33643	0	0.0502011	0.00214086	6.82391	65	30
56.6402	15.3337	2.74054	203.685	12.08	4.56988	0	0.0500342	0.00210351	7.39794	65	31
56.4949	15.9626	2.36688	181.553	14.556	4.50408	0	0.039425	0.002052	6.49485	65	32
56.5846	15.1415	2.76369	195.397	21.7618	4.31174	0	0.0400455	0.0021741	7.52288	65	33
56.4782	15.4027	2.9746	197.965	12.891	4.23082	0	0.0421667	0.00222055	6.76955	65	34
56.4627	15.4148	2.77753	178.225	9.80757	3.76952	0	0.0484753	0.00215716	6.60206	65	35
56.4828	16.2206	2.29784	175.904	13.6466	3.50356	0	0.0414196	0.00211354	5.98297	65	36
56.2399	16.0394	2.48024	187.31	23.5879	3.06316	0	0.0382256	0.00211356	6.76955	65	37
56.4139	15.0384	3.18712	187.846	14.6588	3.65358	0	0.0404591	0.002185	6.92082	65	38
56.4977	15.5753	2.81331	205.516	17.7287	4.27361	0	0.0423654	0.00221447	6.48149	65	39
56.3484	15.8877	2.96204	218.718	9.23819	3.67715	0	0.0529226	0.00213577	6.01773	65	40
56.311	5.34906	3.03523	195.224	23.394	1.98853	0.00464821	0.0322558	0.00292383	7.52288	65	41
56.5865	5.15462	2.74805	202.142	10.7365	2.8854	0.00449343	0.034245	0.00287276	8	65	42
56.5308	5.04925	2.77863	192.967	19.5346	2.67628	0.00466585	0.00689493	0.0029693	8.52288	65	43
56.4101	4.97272	2.78397	174.321	10.0723	2.29066	0.00463792	0.0291445	0.00294604	7.69897	65	44
56.3601	5.00974	3.19339	183.34	12.6805	2.19653	0.00475335	0	0.00298385	7.52288	65	45
56.5176	5.23527	2.88956	205.666	17.8619	2.61033	0.00462674	0.00820596	0.00299236	7.39794	65	46
56.3966	15.9062	2.47396	187.731	36.554	3.97229	0	0.0440603	0.00206238	6.14267	65	47
56.6838	19.6635	0.831587	191.293	24.1891	4.12945	0	0.0454781	0.00233476	6.21467	65	48
56.8288	17.5849	1.0738	204.909	9.78367	0.489983	0	0.047827	0.00239331	6.38722	65	49
56.7288	22.7826	0.849141	189.253	22.752	0.464527	0	0.0474525	0.00231978	5.79588	65	50
56.6976	20.8154	0.893972	192.199	19.8155	-0.0494481	0	0.0476407	0.00232261	6.63827	65	51
56.9608	10.9478	0.940021	184.299	30.6188	1.77535	0	0.0402341	0.00206429	6.61979	65	52
56.6597	9.77688	0.853703	181.346	9.24814	-0.280542	0	0.10989	0.00233703	5.42946	65	53
56.7549	20.6031	1.17063	177.958	21.8876	0.752849	0.0764089	0.0476542	0.00239155	5.07831	65	54
55.9214	15.839	1.79873	189.539	14.0947	3.49153	0	0.0460603	0.00239944	5.77211	65	55
55.9121	20.2731	2.03611	179.921	23.361	3.65947	0	0.0440875	0.00226243	5.01773	65	56
55.8142	16.8296	2.95504	178.87	32.8667	2.90933	0	0.0653381	0.00229723	5.92082	65	57
55.839	17.0736	2.69819	176.461	14.2309	2.57358	0	0.0464764	0.00226925	4.42481	65	58
56.094	16.5024	1.94071	189.308	15.6511	3.64276	0	0.0415819	0.00230427	6.02228	65	59
55.867	5.5199	1.79809	185.016	11.9333	1.94748	0.00499604	0	0.00327747	6.35655	65	60
55.8565	9.11263	2.04511	175.86	20.6507	2.12832	0.00443704	0.00577387	0.00308905	5.55284	65	61
56.0396	5.81876	1.94721	185.723	13.2273	2.0839	0.00454006	0	0.0031477	6.46852	65	62
56.0322	19.767	1.4992	184.829	13.7116	3.66156	0	0.0483682	0.00245828	4.68403	65	63
56.111	20.4367	1.52487	171.555	11.4222	1.50292	0.0813629	0.0507194	0.00251913	4.02965	65	64
55.9232	16.3992	2.22578	191.819	22.1602	4.31341	0	0.0415468	0.00222327	5.5376	65	65
55.933	16.3829	2.95482	203.072	18.1704	4.36124	0	0.0430834	0.00224669	5.88606	65	66
55.9439	16.3251	2.96884	208.836	15.1353	4.36032	0	0.0434686	0.00225095	6.27572	65	67
55.9207	15.9782	2.05046	191.762	18.1846	4.20981	0	0.0420858	0.00221648	5.23657	65	68
55.8724	5.92671	2.24008	187.911	20.422	2.54889	0.0059259	0.00899343	0.00303673	6.37675	65	69
55.8822	5.91692	2.95665	199.964	16.0531	2.58662	0.00609184	0.010448	0.00306809	6.13668	65	70
55.8936	5.87557	2.97027	205.637	13.18	2.58604	0.00613249	0.0108362	0.00307384	6.35655	65	71
55.8696	5.58336	2.05922	187.951	16.4377	2.34926	0.00603778	0.00396056	0.00302313	5.81248	65	72
56.2046	18.8487	1.22404	190.739	24.7078	5.51856	0	0.037294	0.00200007	5.92082	65	73
56.1851	17.0289	1.28341	190.924	13.5934	5.17864	0	0.0382741	0.00208204	6.20066	65	74
56.2319	15.2396	2.83744	207.305	21.2084	3.71397	0	0.0466807	0.00237598	6.3279	65	75
56.1561	5.41345	2.84266	203.804	19.5446	2.06965	0.00664379	0	0.00324499	7.1549	65	76
56.4728	15.789	2.70702	233.144	18.8527	3.99162	0	0.0441987	0.00231309	7.58503	65	77
56.0638	15.8977	2.56679	191.552	16.8597	3.47059	0	0.0450544	0.00228046	6.02687	65	78
55.9934	5.70477	2.58313	187.477	14.9993	1.96337	0.00624941	0.014153	0.00311482	6.284	65	79
55.9742	5.65344	2.99271	206.174	8.8037	2.28958	0.00637598	0.0200362	0.0031302	6.95861	65	80
57.172	21.5883	1.38644	148.418	12.7128	11.287	0	0.0561826	0.00249859	7.58503	65	81
57.0666	22.4896	1.83112	172.819	23.162	5.52673	0	0.0664067	0.00238025	8.30103	65	82
57.1923	21.5849	1.34171	181.617	21.4709	11.5326	0	0.0564549	0.00250122	8.52288	65	83
57.0089	24.3058	1.91266	173.413	21.7769	4.0796	0	0.0481718	0.00231095	6.06298	65	84
57.1306	22.492	1.4263	168.443	14.886	10.5543	0.0879119	0.053599	0.00243691	5.49485	65	85
57.238	22.488	1.33729	198.442	9.62377	12.0616	0	0.0665545	0.00246554	6.65561	65	86
57.1731	22.494	1.80828	148.342	14.6381	11.9701	0	0.0526132	0.00242709	7.12494	65	87
57.1756	22.2894	2.18548	191.281	18.1112	11.9446	0	0.0501975	0.00237204	7.82391	65	88
56.5706	6.91741	3.1709	164.322	13.0483	0.178026	0	0.0361401	0.00206399	7.17393	65	89
57.1249	22.4894	1.90793	148.969	10.6577	8.58126	0	0.0532215	0.00247058	7.29243	65	90
57.0254	23.3984	2.33533	172.169	24.7741	6.12463	0	0.0603918	0.00235034	6.92082	65	91
56.9668	24.3107	1.84431	168.753	20.8805	8.58503	0	0.0506227	0.00241084	7.67778	65	92
56.8997	25.2142	2.94252	163.575	23.8375	1.39515	0	0.0457216	0.00220271	6.11919	65	93
57.1158	15.5552	1.39808	144.327	10.8147	10.4281	0.00404831	0	0.00341498	8.1549	65	94
57.0693	16.2288	1.92321	142.497	8.49532	8.91423	0.0038543	0	0.00337643	7.74473	65	95
56.9707	16.9305	2.33967	168.216	25.0121	7.03607	0.00366878	0.035593	0.0032128	7.79588	65	96
57.0817	17.6242	1.81576	148.956	13.1061	9.85175	0.0034654	0.0211052	0.00317109	8.69897	65	97
56.9544	17.6228	1.92693	169.64	22.1065	2.78367	0.00350863	0	0.00315897	6.82391	65	98
57.1457	18.7054	1.28611	136.934	10.1911	6.8814	0.00579753	0	0.00324795	7.21467	65	99
57.195	19.4412	1.28014	153.951	8.22693	5.80491	0.00549964	0	0.00324417	7.76955	65	100
57.0924	24.2624	2.72446	172.335	15.7974	8.03447	0	0.0407716	0.00214179	8.30103	65	101
56.9426	25.7653	2.48734	166.914	12.0106	4.38103	0	0.0434954	0.00196136	6.46852	65	102
56.9313	26.8832	2.26631	169.06	6.51645	4.15611	0	0.0368472	0.00196506	6.46852	65	103
56.9531	26.0219	2.40779	163.831	30.0303	7.6252	0	0.0387105	0.00201275	7.92082	65	104
57.1093	23.414	1.00229	181.313	28.2161	7.53125	0	0.043148	0.00207394	8.1549	65	105
57.0749	26.0113	2.29631	158.774	21.5675	5.50497	0	0.0398988	0.00196215	8.09691	65	106
57.0471	16.8891	2.7416	167.713	13.4647	7.00171	0.00508141	0.00474805	0.00292167	8.69897	65	107
56.9534	17.5342	2.61559	165.129	27.6479	4.84699	0.0048454	0.0170056	0.00274078	7.88606	65	108
56.977	17.5468	2.53654	183.568	29.6796	4.63154	0.0048406	0.0186462	0.00268695	8.30103	65	109
56.9083	18.1822	2.40988	157.869	30.288	4.83814	0.00488127	0	0.00274272	8.39794	65	110
57.1149	16.8764	2.61655	177.075	23.0284	6.9684	0.00504995	0.00534163	0.00281058	8.52288	65	111
56.6373	16.3203	1.34248	175.605	5.025	6.3957	0.00532343	0.0126924	0.0029054	7.29243	65	112
56.6083	24.1921	1.06705	175.14	20.9683	2.57702	0.00667924	0.00896086	0.00081	6.48149	65	113
56.5803	5.05408	3.05673	151.621	4.49873	2.99086	0.00742722	0	0.00037	7.23657	65	114
56.5742	2.13078	2.95397	161.064	3.86641	6.62775	0.00807938	0	0.00018	5.11182	65	115
56.581	2.21951	3.03362	146.277	2.72125	6.62895	0.00483797	0	0.000196	7.38722	65	116
56.6473	9.04241	2.08246	148.762	4.8495	5.19065	0.00315638	0.00283488	0.000165	7.16115	65	117
56.5982	6.60836	2.99834	179.663	4.27421	6.82521	0.00482233	0.00738407	0.000175	7.39794	65	118
56.6049	27.3053	2.9876	212.494	4.41517	7.19268	0.00459197	0.00569948	0.000141	6.0655	65	119
56.0785	26.282	2.92545	127.727	18.4953	7.13874	0.013919	0	0.000192	5.58004	65	120
56.4801	5.35175	2.69789	136.814	5.87661	2.88059	0.00707836	0.0245302	0.000407	6.5376	65	121
56.4979	2.68352	2.95332	152.013	29.7336	5.67765	0.00794237	0.0273035	0.000683	8.09691	65	122
56.6389	2.89448	2.9314	206.531	3.71168	7.18131	0.00791126	0.0261121	0.000174	8.04576	65	123
56.5439	1.90635	3.00694	154.883	3.70426	6.72275	0.0192219	0	0.000184	6.46852	65	124
56.5208	11.2521	2.99505	162.363	23.7216	7.07329	0.0209233	0.022292	0.000469	7.79588	65	125
56.5038	3.17436	2.73818	156.707	15.9641	6.47609	0.00418882	0.0195079	0.000567	8.3279	65	126
56.4389	8.44469	2.86044	143.149	3.58426	2.73166	0.0190749	0	0.000148	4.95078	65	127
56.5027	7.49211	2.85563	146.007	31.2398	5.96842	0.0074144	0.0239099	0.000619	8.03152	65	128
56.5149	18.692	2.55176	168.448	13.4146	6.6692	0.0073583	0.0233975	0.000237	6.36653	65	129
56.3912	4.86085	2.69018	128.15	11.1205	6.13228	0.00736738	0.0328385	0.000611	6.22185	65	130
56.6494	4.69066	2.76726	200.646	4.15763	7.555	0.00738428	0.022336	0.000161	8.4318	65	131
56.4659	1.98775	2.63386	184.505	18.3604	7.66567	0.00399612	0.0239072	0.000386	8.24413	65	132
56.598	18.1129	2.52468	200.639	25.6958	5.87997	0.00701052	0.0177709	0.000294	7.18046	65	133
56.7605	1.64267	2.86238	164.027	4.0643	6.61299	0.00753779	0	0.000173	7.82391	65	134
56.8032	11.3909	2.9218	154.165	3.79988	5.1579	0.00295589	0	0.000164	7.25181	65	135
56.7686	3.58435	0.870087	166.965	-0.604699	7.85909	0.00857267	0	0.000151	8	65	136
56.5963	3.14831	2.43156	147.296	32.1312	5.68873	0.00828282	0.0286961	0.000737	7.82391	65	137
56.5532	3.50239	2.96609	145.962	34.2088	5.62719	0.00772958	0.0242118	0.000616	7.30103	65	138
56.6928	3.55203	1.01614	156.603	0.302727	7.68023	0.00533947	0	0.00019	6.88606	65	139
56.7606	3.1545	1.24587	156.832	2.02759	2.2664	0.00558459	0	0.00034	6.69897	65	140
56.9232	13.0811	1.27466	153.39	1.22753	8.81729	0.00357793	0.013629	0.000461	7.55284	65	141
56.9338	16.4016	1.3988	161.655	3.14608	8.43297	0.0501568	0	0.000311	6.46852	65	142
56.9324	17.1255	1.24233	166.045	-0.320334	5.68872	0.00321909	0	0.000117	8	65	143
56.5565	14.4288	3.11395	155.077	4.87229	4.03501	0.00313678	0	0.00151994	8.76955	65	144
56.7043	18.2268	3.05538	167.834	4.71406	5.26858	0.00296279	0.00331942	0.00143993	7.65758	65	145
56.4862	14.906	2.93189	153.672	5.07501	4.14351	0.0153693	0	0.00150032	5.44612	65	146
56.6131	7.71166	2.98608	142.286	7.0101	6.55529	0.0093974	0	0.000323	8	65	147
56.8802	2.06215	0.721809	171.837	2.99003	6.81763	0	0	0.000203	5.31966	65	148
56.5045	2.33873	2.46139	143	28.0894	5.74448	0	0.055171	0.000741	6.12494	65	149
56.5982	6.60836	2.99834	179.663	4.27421	6.82521	0.00482233	0.00738407	0.000175	7.39794	65	150
56.5537	9.99849	2.59507	182.211	3.95114	0.0321263	0.00513587	0	0.000307	7.92082	65	151
56.6711	10.3162	1.62723	187.842	4.11732	8.33464	0.00419277	0	9.49e-05	6.63827	65	152
56.5167	27.8045	2.42982	174.469	7.99466	7.27099	0.00440357	0	0.000333	7.67778	65	153
56.3641	9.41833	2.42093	145.534	35.3164	6.12041	0.00712083	0.00318738	0.000371	7.284	65	154
56.2127	2.45038	2.62575	122.563	-0.27762	-0.115069	0.00691857	0.0148114	0.000548	5.4828	65	155
57.1763	9.66801	1.78826	194.129	18.0839	12.5121	0	0.0503996	0.00238415	8.12494	65	156
57.1082	10.4871	2.12419	191.678	30.8331	7.98463	0.00333824	0.0294982	0.00305298	8.69897	65	157
57.1957	9.68801	1.72533	214.539	29.1368	12.7911	0	0.0506985	0.00238923	8.82391	65	158
57.0827	10.121	1.83854	197.076	28.842	6.70625	0	0.058799	0.0023167	8.30103	65	159
57.0291	9.98897	1.85104	196.299	29.3007	7.83376	0.0035795	0.0360515	0.00316653	9	65	160
56.7677	11.3894	2.18593	195.989	35.4124	3.76076	0	0.0419696	0.00216201	6.86967	65	161
56.7155	11.4125	2.19629	192.243	35.4155	3.07698	0.00317221	0	0.00295556	6.88606	65	162
56.968	10.9705	2.25115	205.008	28.2979	3.89215	0.00326052	0	0.00303176	9	65	163
56.931	10.937	1.93191	206.536	32.9592	3.44469	0	0.0448093	0.00227792	8.60206	65	164
57.1345	10.0585	2.016	195.359	10.3259	8.98022	0	0.0472617	0.0023359	8.48149	65	165
57.0807	10.0516	2.02766	193.149	7.91427	9.51988	0.00352514	0	0.00319255	8.52288	65	166
57.1549	10.0598	1.95677	198.244	17.2736	11.3272	0	0.0464207	0.00231659	7.65758	65	167
57.1655	23.7561	1.99776	139.711	16.571	8.42447	0	0.049967	0.000706	7.56864	65	168
56.6276	14.7457	1.22661	179.676	24.8877	8.23089	0.00438479	0.0159868	0.00334707	8.30103	65	169
57.0984	23.4944	1.2044	197.653	14.1438	1.42918	0	0.0536369	0.00242077	6.92082	65	170
56.8374	4.27077	3.03334	181.135	26.3579	5.03515	0	0.0418821	0.00165105	7.63827	65	171
57.0989	8.83657	1.6086	203.82	27.4629	1.44349	0	0.0460651	0.00176589	7.63827	65	172
57.1034	12.3469	2.34565	183.461	31.0468	1.86745	0	0.0418009	0.00166828	6.95861	65	173
57.2567	9.7451	1.02138	165.447	35.0091	1.7365	0	0.037005	0.00152967	7.30103	65	174
57.1684	13.9513	0.977234	171.258	32.2215	2.36264	0	0.0403875	0.00161918	7.67778	65	175
56.6903	27.2717	1.08469	172.349	23.3704	1.59011	0	0.0391363	0.00157978	6.36653	65	176
56.7008	10.8064	1.02367	176.021	15.4805	1.69899	0	0.0391858	0.00157341	5.79588	65	177
57.2565	9.77456	1.02481	167.848	37.5048	1.76706	0	0.0363328	0.00119078	7.79588	65	178
57.2166	9.65975	1.25471	171.111	32.9884	3.24587	0	0.036867	0.000738	7.67778	65	179
57.2148	9.74444	1.02785	162.241	31.9996	2.30153	0.00614957	0	0.00153026	7.88606	65	180
57.0589	3.14967	1.17565	198.165	24.5089	1.40162	0.00819644	0.0276304	0.000448	7.42022	65	181
57.1448	10.2575	1.21046	219.655	25.0535	1.48205	0.00775091	0.0258132	0.00150336	8.30103	65	182
57.3112	6.92264	1.07526	174.201	34.3233	2.23121	0	0.0409167	0.000243	7.24413	65	183
56.6818	17.5264	2.88064	188.526	11.1294	6.62004	0	0.0404448	0.000273	6.88606	65	184
56.6269	17.7833	2.87641	161.931	15.8266	5.4814	0.00549611	0.00885882	0.000299	7.48149	65	185
57.059	8.44531	1.28941	173.046	17.2005	1.77749	0	0.0426126	0.00193176	7.69897	65	186
57.1565	7.18371	1.12485	165.863	16.9868	12.4119	0.00348647	0	0.00301201	8.30103	65	187
56.9196	13.4095	2.03526	174.868	35.002	3.43874	0.00502102	0.0209087	0.00242853	8.30103	65	188

## Sheet: COX2_EV
COX2 external set
94	10
ES_N1_B_AB_nCi_2_M3_MP3_T_KA_v-e_MID	AC[1]_K_B_AB_nCi_2_M13_NS4_T_KA_a-e_MID	ES_I50_B_AB_nCi_2_M11_SS0_T_KA_h-e_MID	SD_TrQB_AB_nCi_3_M20(M16)_SS2_T_KA_v-h_MID	TS[5]_K_B_AB_nCi_2_M11_NS4_T_KA_a-c_MID	AC[1]_K_B_AB_nCi_2_M8_NS2_T_KA_c-e_MID	SD_QuCB_AB_nCi_4_M26(M8)_SS4_D_KA_h-c_MID	SD_QuCB_AB_nCi_4_M26(M8)_SS4_M_KA_h-c_MID	SD_Tr_AB_nCi_3_M20(M16)_MP1_X_KA_a-h-c_MID	Activity
1	1	1	1	1	1	1	1	1	0
56.9735	22.7431	0.794678	156.677	8.08646	2.38313	0	0.0516608	0.00250752	4.9914	65	189
56.8918	25.6298	0.869135	197.978	20.8793	0.951427	0	0.0513086	0.00231024	5.54212	65	190
56.8957	12.8492	0.803439	156.396	22.6604	3.69053	0.00450998	0	0.00190642	7.85387	65	191
56.6763	7.48536	2.75286	165.147	11.7787	6.49635	0	0.0366454	0.000825	7.22185	65	192
56.8964	25.5727	0.952964	170.421	12.7538	12.6526	0	0.0448316	0.00231233	5.4908	65	193
56.8406	25.4891	0.742991	179.549	10.2997	1.48433	0	0.0450313	0.0023056	6.12494	65	194
57.2238	25.2016	2.04814	218.983	11.8711	2.1273	0	0.044817	0.00236275	7.69897	65	195
56.705	28.9932	1.97026	173.409	5.63448	9.46998	0	0.0611479	0.00188821	6.3279	65	196
56.7108	20.7952	2.92781	170.73	4.40893	3.09188	0	0.0378536	0.00173118	6.85387	65	197
56.8615	22.491	1.12677	166.715	2.75384	5.59546	0	0.0513497	0.00148611	6.284	65	198
55.9577	19.7645	2.96291	185.311	7.83205	4.44985	0.0104787	0.0404149	0.00213468	6.23657	65	199
56.4911	15.4206	2.82329	186.066	32.9156	4.56484	0.0160707	0.0491103	0.00210219	6.18046	65	200
56.3997	5.41112	2.85122	212.63	9.30578	2.33909	0.004481	0.0363393	0.00289894	6.33724	65	201
56.3576	22.4178	2.36277	179.411	17.7717	2.61237	0	0.0430721	0.00203248	4.91364	65	202
56.4539	28.9411	2.14906	190.99	8.30521	6.05461	0	0.0555075	0.00179526	5.24413	65	203
56.9144	17.8686	0.824134	254.965	7.48271	1.66352	0	0.104768	0.00233402	6.49485	65	204
56.797	23.2322	0.799168	182.164	21.3159	0.873603	0	0.0458065	0.00233706	5.81248	65	205
56.3914	11.867	2.82588	187.718	15.5685	3.12047	0	0.0981616	0.00217569	4.16685	65	206
56.0704	20.3263	1.11782	187.304	10.6281	0.287823	0	0.0508477	0.0024591	4.61261	65	207
55.9765	10.2069	1.49741	180.612	11.3355	1.57572	0.00521604	0	0.00335779	5.73755	65	208
56.1929	21.141	1.07096	212.713	13.2571	2.09374	0	0.057271	0.00258698	4.10237	65	209
56.409	22.9281	1.3626	187.586	6.04501	4.57925	0	0.0397713	0.00201589	5.95861	65	210
56.2652	22.0591	2.49167	179.539	8.02215	8.62659	0	0.0403241	0.00217442	6.3279	65	211
56.3245	15.6658	2.26301	197.23	22.9601	3.9564	0	0.044371	0.00231445	5.95861	65	212
56.0343	5.67164	2.90286	207.825	8.97867	1.8334	0.00634242	0.0214726	0.00322067	6.36653	65	213
55.6979	15.8143	2.80258	187.011	7.96477	0.847152	0	0.0488522	0.00237349	5.38195	65	214
55.5242	5.66507	3.04149	229.217	15.8852	2.48647	0.00647638	0.0263445	0.00314605	6.38722	65	215
56.2028	15.2609	2.99879	203.964	20.6806	3.64294	0	0.0469497	0.0024263	4.29243	65	216
57.3686	22.4904	1.77707	170.796	19.8087	11.3423	0	0.0517449	0.00241675	7.27572	65	217
57.0879	23.3991	1.67501	152.43	9.80858	3.68334	0	0.076153	0.00237807	5.18046	65	218
57.097	7.82887	1.06548	151.4	11.5103	4.68681	0	0.0455558	0.00226338	7.29243	65	219
57.1354	24.3052	1.80511	150.521	12.9453	8.95784	0	0.0509361	0.00231996	8.30103	65	220
57.0115	16.234	1.84665	170.859	23.4033	6.72607	0.00385167	0.0423094	0.00325387	8.69897	65	221
56.9121	17.6357	1.85906	164.391	21.4963	6.95724	0.00367916	0	0.00329493	8.69897	65	222
56.8461	18.3224	2.95071	157.468	24.0916	0.98965	0.0033474	0	0.00301151	6.76955	65	223
57.0995	22.4965	1.34146	158.495	6.80164	5.43332	0	0.0533927	0.0023863	4.10846	65	224
57.1931	23.041	1.27988	140.732	11.8204	9.07159	0	0.047266	0.00237642	6.58503	65	225
57.0479	20.2141	1.31066	162.39	23.2222	4.64309	0.00526653	0.0185532	0.00306152	7.48149	65	226
57.0217	25.146	2.51921	186.742	29.5217	8.76814	0	0.0422158	0.00197245	7.88606	65	227
56.8981	17.4947	2.50262	162.115	12.0017	2.37931	0.00465948	0.0251268	0.00267306	7.18709	65	228
56.887	18.7634	2.267	163.966	6.58371	3.20886	0.00467378	0	0.00267804	7.49485	65	229
57.0655	16.9126	2.67817	184.42	22.529	6.98287	0.00508606	0.00834605	0.00275326	8.30103	65	230
57.0305	18.1583	2.31025	155.286	21.6886	6.00953	0.00457721	0.0188116	0.00267607	8.22185	65	231
56.8859	23.6695	1.45566	150.456	10.9419	7.92708	0	0.0409278	0.0021727	7.08092	65	232
56.6823	23.4162	1.34278	179.714	6.17118	7.05695	0	0.0439728	0.00213232	6.76955	65	233
56.647	26.4022	1.07001	179.911	15.6646	2.53759	0	0.0441161	0.000802	4.2815	65	234
56.5015	25.809	2.91648	152.534	8.83784	6.3527	0.0076525	0.0289145	0.000993	6.19382	65	235
56.4797	5.53039	2.04358	135.824	7.17188	3.59552	0.00673213	0.0142425	0.000387	4.84466	65	236
56.6063	13.0888	2.82923	155.602	24.6893	7.23341	0.0179439	0.017997	0.000385	7.56864	65	237
56.5342	12.8699	2.8001	138.853	2.7195	2.00754	0.0198842	0	0.00013	4.32975	65	238
56.9891	3.71663	0.695733	180.418	6.1836	6.87154	0.00777459	0	0.00023	7.284	65	239
56.7127	2.77274	1.15935	145.721	0.674182	3.00156	0.00911896	0	0.000139	6.46852	65	240
56.7684	1.00883	1.22368	161.519	2.90258	4.98867	0.073458	0	0.000687	6.08092	65	241
56.7003	10.0053	0.871871	158.383	1.50435	4.8122	0.0085669	0	0.000271	6.92082	65	242
56.7474	18.5899	2.39241	159.102	8.51333	9.92694	0.00294248	0.0456296	0.000881	6.79588	65	243
56.7946	17.9031	2.15951	156.624	0.669184	2.76994	0.0141049	0	0.000167	5.96257	65	244
57.0918	15.7417	1.23409	182.376	3.76268	8.43083	0.0035193	0	0.000138	7.50864	65	245
56.7196	24.2283	1.14878	180.923	-0.317651	7.63186	0.00343401	0.00795229	0.000185	7.11919	65	246
56.3786	20.633	1.09566	155.763	2.99821	8.90856	0.0128491	0	0.000348	6.5376	65	247
56.8078	14.1149	2.26825	154.567	5.41436	2.22479	0.00343944	0.0207903	0.000306	4.70333	65	248
56.707	9.30517	2.90401	168.18	5.99383	3.94738	0.00344839	0.00126034	0.000174	7.55284	65	249
56.4724	9.43775	2.17756	149.613	1.86965	4.41424	0.003284	0.0148385	0.000315	7.09691	65	250
56.701	2.12242	2.21804	146.516	27.2843	5.56714	0	0.0315735	0.000764	6.12494	65	251
56.6372	2.21974	2.99089	171.324	2.72202	7.17642	0	0.0412734	0.000194	7	65	252
56.5521	19.5902	3.00921	148.941	8.24915	6.33151	0.0461651	0	0.000536	4.03012	65	253
56.6355	11.6023	0.866226	151.289	2.20459	6.30501	0.00825155	0	0.000146	4.52724	65	254
56.7774	2.96968	1.00757	154.003	0.781186	3.98308	0.00583695	0.018315	0.000692	4.20204	65	255
56.7724	17.9075	2.16234	159.936	0.5277	5.36	0.0115638	0	0.000148	4.1549	65	256
56.8196	12.6658	1.03707	171.057	0.621529	8.12631	0.00378343	0.00788875	0.0002	4.32698	65	257
56.7353	12.5661	1.12563	159.614	2.24341	8.19324	0.0166917	0	0.000225	4.52724	65	258
56.6754	2.26652	2.20105	166.888	3.2083	6.87422	0	0.048954	0.000194	4.12552	65	259
56.0144	12.8117	1.79852	147.36	2.85439	6.47258	0.00855116	0	0.000241	4.34679	65	260
56.7144	8.68131	1.34665	158.997	5.40866	5.03068	0.00286277	0	0.000116	6.45593	65	261
56.4621	5.6308	1.62011	140.657	4.87481	0.131937	0.00569059	0	0.000207	6.05061	65	262
56.3964	15.2904	1.68312	168.873	4.01669	3.08411	0.00337785	0	0.000231	7.07572	65	263
56.6227	12.7207	1.86463	183.255	3.03925	7.95475	0.00440288	0	0.000111	7.50864	65	264
56.4497	6.68488	2.45574	148.494	33.0701	5.49354	0.00458331	0	0.000414	7.61979	65	265
56.0261	9.88163	1.32997	142.026	4.10206	1.55571	0.00456397	0	0.000182	4.34104	65	266
56.0127	15.7459	1.78208	146.852	2.01921	6.60066	0.00843033	0	0.00024	4.1891	65	267
57.1616	10.5203	2.11171	192.426	30.3587	7.07243	0	0.0524128	0.00223347	7.76955	65	268
57.1219	9.54127	1.79977	192.529	15.4057	11.469	0.00373708	0	0.00325849	8.52288	65	269
57.0208	10.9315	2.23599	206.817	27.7902	5.51722	0	0.0434546	0.00221798	8.69897	65	270
57.1833	23.4691	1.90045	134.539	29.2301	8.52276	0	0.0489652	0.000765	7.58503	65	271
56.5424	15.4198	1.32577	180.727	22.9644	8.37414	0.0469384	0	0.0032449	6.74473	65	272
57.5019	22.8496	1.17112	160.262	18.9821	8.42299	0	0.0483625	0.00207946	8	65	273
57.0118	14.9026	1.02575	175.192	27.431	0.51	0	0.0438261	0.00171793	6.45593	65	274
57.2339	9.30423	1.07887	167.597	34.6109	4.26864	0	0.038731	9.44e-05	8	65	275
56.8873	26.6877	2.29502	215.921	21.0448	0.709723	0.00702319	0.0402086	0.001513	7.55284	65	276
57.1046	6.2874	1.34536	178.56	29.3007	1.4854	0.00558358	0.0260503	0.00131122	5.60555	65	277
57.2928	6.91265	1.20315	170.904	33.986	1.9726	0	0.0407639	0.000244	7.10237	65	278
56.6861	7.49189	2.31605	184.878	10.4367	6.89373	0	0.0383619	0.00021	7.12494	65	279
57.1953	4.90784	1.12134	168.494	19.7638	13.3734	0	0.0461199	0.00220325	7.95861	65	280
57.007	12.3683	1.29742	169.26	16.2292	2.39387	0.0055087	0	0.0026328	8.1549	65	281
56.9706	9.26005	2.03657	177.998	35.2487	8.2625	0	0.0430743	0.00178338	7.03152	65	282

## Sheet: smiles
1	Cc1ccc(c2ccc(cc2)S(=O)(=O)C)n1c3ccc(F)cc3
2	CS(=O)(=O)c1ccc(cc1)n2cccc2c3ccc(F)cc3
3	Cc1ccc(c2ccc(cc2)S(=O)(=O)C)n1c3ccccc3
4	Cc1ccc(c2ccc(cc2)S(=O)(=O)C)n1c3ccc(cc3)C(F)(F)F
5	Cc1ccc(c2ccc(cc2)S(=O)(=O)C)n1c3ccc(F)c(F)c3
6	Cc1c(cc(c2ccc(cc2)S(=O)(=O)C)n1c3ccc(F)cc3)C(=O)C(F)(F)F
7	CC(=O)c1cc(c2ccc(cc2)S(=O)(=O)C)n(c1C)c3ccc(F)cc3
8	Cc1c(CO)cc(c2ccc(cc2)S(=O)(=O)C)n1c3ccc(F)cc3
9	Cc1c(cc(c2ccc(cc2)S(=O)(=O)C)n1c3ccc(F)cc3)C(O)C(F)(F)F
10	Cc1cn(c2ccc(cc2)S(=O)(=O)C)c(n1)c3ccc(Cl)cc3
11	CS(=O)(=O)c1ccc(cc1)n2cc(nc2c3ccc(Cl)cc3)C(F)(F)F
12	CS(=O)(=O)c1ccc(cc1)n2cc(nc2c3ccccc3)C(F)(F)F
13	COc1ccc(cc1)c2nc(cn2c3ccc(cc3)S(=O)(=O)C)C(F)(F)F
14	CNc1ccc(cc1)c2nc(cn2c3ccc(cc3)S(=O)(=O)C)C(F)(F)F
15	CN(C)c1ccc(cc1)c2nc(cn2c3ccc(cc3)S(=O)(=O)C)C(F)(F)F
16	CSc1ccc(cc1)c2nc(cn2c3ccc(cc3)S(=O)(=O)C)C(F)(F)F
17	CS(=O)(=O)c1ccc(cc1)c2nc(cn2c3ccc(cc3)S(=O)(=O)C)C(F)(F)F
18	NS(=O)(=O)c1ccc(cc1)n2cc(nc2c3ccc(Cl)cc3)C(F)(F)F
19	NS(=O)(=O)c1ccc(cc1)n2cc(nc2c3ccccc3)C(F)(F)F
20	CS(=O)(=O)c1ccc(cc1)n2cc(nc2c3cccc(Cl)c3)C(F)(F)F
21	COc1cccc(c1)c2nc(cn2c3ccc(cc3)S(=O)(=O)C)C(F)(F)F
22	CSc1cccc(c1)c2nc(cn2c3ccc(cc3)S(=O)(=O)C)C(F)(F)F
23	CN(C)c1cccc(c1)c2nc(cn2c3ccc(cc3)S(=O)(=O)C)C(F)(F)F
24	CNc1cccc(c1)c2nc(cn2c3ccc(cc3)S(=O)(=O)C)C(F)(F)F
25	CS(=O)(=O)c1ccc(cc1)n2cc(nc2c3cccc(N)c3)C(F)(F)F
26	CS(=O)(=O)c1ccc(cc1)n2cc(nc2c3ccccc3Cl)C(F)(F)F
27	Cc1ccccc1c2nc(cn2c3ccc(cc3)S(=O)(=O)C)C(F)(F)F
28	NS(=O)(=O)c1ccc(cc1)n2cc(nc2c3ccccc3F)C(F)(F)F
29	Cc1ccccc1c2nc(cn2c3ccc(cc3)S(=O)(=O)N)C(F)(F)F
30	COc1ccc(cc1F)c2nc(cn2c3ccc(cc3)S(=O)(=O)C)C(F)(F)F
31	CSc1ccc(cc1Cl)c2nc(cn2c3ccc(cc3)S(=O)(=O)C)C(F)(F)F
32	CN(C)c1ccc(cc1Cl)c2nc(cn2c3ccc(cc3)S(=O)(=O)C)C(F)(F)F
33	Cc1ccc(cc1Cl)c2nc(cn2c3ccc(cc3)S(=O)(=O)C)C(F)(F)F
34	Cc1cc(ccc1F)c2nc(cn2c3ccc(cc3)S(=O)(=O)C)C(F)(F)F
35	COc1cc(ccc1Cl)c2nc(cn2c3ccc(cc3)S(=O)(=O)C)C(F)(F)F
36	CN(C)c1cc(ccc1Cl)c2nc(cn2c3ccc(cc3)S(=O)(=O)C)C(F)(F)F
37	CS(=O)(=O)c1ccc(cc1)n2cc(nc2c3ccc4OCOc4c3)C(F)(F)F
38	CS(=O)(=O)c1ccc(cc1)n2cc(nc2c3ccc(F)c(F)c3)C(F)(F)F
39	Cc1ccc(cc1C)c2nc(cn2c3ccc(cc3)S(=O)(=O)C)C(F)(F)F
40	COc1cc(F)cc(c1)c2nc(cn2c3ccc(cc3)S(=O)(=O)C)C(F)(F)F
41	COc1ccc(cc1F)c2nc(cn2c3ccc(cc3)S(=O)(=O)N)C(F)(F)F
42	CSc1ccc(cc1Cl)c2nc(cn2c3ccc(cc3)S(=O)(=O)N)C(F)(F)F
43	Cc1ccc(cc1Cl)c2nc(cn2c3ccc(cc3)S(=O)(=O)N)C(F)(F)F
44	COc1cc(ccc1Cl)c2nc(cn2c3ccc(cc3)S(=O)(=O)N)C(F)(F)F
45	NS(=O)(=O)c1ccc(cc1)n2cc(nc2c3ccc(F)c(F)c3)C(F)(F)F
46	Cc1cc(Cl)cc(c1)c2nc(cn2c3ccc(cc3)S(=O)(=O)N)C(F)(F)F
47	COc1c(C)cc(cc1C)c2nc(cn2c3ccc(cc3)S(=O)(=O)C)C(F)(F)F
48	CS(=O)(=O)c1ccc(cc1)n2cc(nc2c3ccc(Cl)cc3)C(F)F
49	CS(=O)(=O)c1ccc(cc1)n2cc(CF)nc2c3ccc(Cl)cc3
50	CS(=O)(=O)c1ccc(cc1)n2cc(C=O)nc2c3ccc(Cl)cc3
51	CS(=O)(=O)c1ccc(cc1)n2cc(nc2c3ccc(Cl)cc3)C#N
52	CS(=O)(=O)c1ccc(cc1)n2cc(nc2c3ccc(Cl)cc3)c4ccccc4
53	COCc1cn(c2ccc(cc2)S(=O)(=O)C)c(n1)c3ccc(Cl)cc3
54	CS(=O)(=O)c1ccc(cc1)n2cc(CO)nc2c3ccc(Cl)cc3
55	CS(=O)(=O)c1ccc(cc1)n2cc(nc2c3cccnc3)C(F)(F)F
56	Cc1ncccc1c2nc(cn2c3ccc(cc3)S(=O)(=O)C)C(F)(F)F
57	COc1ccc(cn1)c2nc(cn2c3ccc(cc3)S(=O)(=O)C)C(F)(F)F
58	COc1cncc(c1)c2nc(cn2c3ccc(cc3)S(=O)(=O)C)C(F)(F)F
59	CS(=O)(=O)c1ccc(cc1)n2cc(nc2c3cncc(Br)c3)C(F)(F)F
60	NS(=O)(=O)c1ccc(cc1)n2cc(nc2c3cccnc3)C(F)(F)F
61	Cc1ncccc1c2nc(cn2c3ccc(cc3)S(=O)(=O)N)C(F)(F)F
62	NS(=O)(=O)c1ccc(cc1)n2cc(nc2c3cncc(Br)c3)C(F)(F)F
63	CS(=O)(=O)c1ccc(cc1)n2cc(nc2c3cccnc3)C(F)F
64	CS(=O)(=O)c1ccc(cc1)n2cc(CO)nc2c3cccnc3
65	Cc1cccc(n1)c2nc(cn2c3ccc(cc3)S(=O)(=O)C)C(F)(F)F
66	Cc1ccc(nc1)c2nc(cn2c3ccc(cc3)S(=O)(=O)C)C(F)(F)F
67	Cc1ccnc(c1)c2nc(cn2c3ccc(cc3)S(=O)(=O)C)C(F)(F)F
68	Cc1cccnc1c2nc(cn2c3ccc(cc3)S(=O)(=O)C)C(F)(F)F
69	Cc1cccc(n1)c2nc(cn2c3ccc(cc3)S(=O)(=O)N)C(F)(F)F
70	Cc1ccc(nc1)c2nc(cn2c3ccc(cc3)S(=O)(=O)N)C(F)(F)F
71	Cc1ccnc(c1)c2nc(cn2c3ccc(cc3)S(=O)(=O)N)C(F)(F)F
72	Cc1cccnc1c2nc(cn2c3ccc(cc3)S(=O)(=O)N)C(F)(F)F
73	CS(=O)(=O)c1ccc(cc1)n2cc(nc2c3cc4ccccc4cn3)C(F)(F)F
74	CS(=O)(=O)c1ccc(cc1)n2cc(nc2c3cnc4ccccc4c3)C(F)(F)F
75	CS(=O)(=O)c1ccc(cc1)n2cc(nc2c3cccs3)C(F)(F)F
76	NS(=O)(=O)c1ccc(cc1)n2cc(nc2c3cccs3)C(F)(F)F
77	CS(=O)(=O)c1ccc(cc1)n2cc(nc2c3cc(Br)cs3)C(F)(F)F
78	Cc1nc(cs1)c2nc(cn2c3ccc(cc3)S(=O)(=O)C)C(F)(F)F
79	Cc1nc(cs1)c2nc(cn2c3ccc(cc3)S(=O)(=O)N)C(F)(F)F
80	Cc1csc(n1)c2nc(cn2c3ccc(cc3)S(=O)(=O)N)C(F)(F)F
81	CS(=O)(=O)c1ccc(cc1)C2=C(CCC2)c3ccc(F)cc3
82	COc1ccc(cc1)C2=C(CCC2)c3ccc(cc3)S(=O)(=O)C
83	Cc1ccc(cc1)C2=C(CCC2)c3ccc(cc3)S(=O)(=O)C
84	CS(=O)(=O)c1ccc(cc1)C2=C(CCC2)c3ccc(cc3)C(F)(F)F
85	CS(=O)(=O)c1ccc(cc1)C2=C(CCC2)c3ccc(CO)cc3
86	CSc1ccc(cc1)C2=C(CCC2)c3ccc(cc3)S(=O)(=O)C
87	Cc1cc(F)ccc1C2=C(CCC2)c3ccc(cc3)S(=O)(=O)C
88	CC1(C)CC(=C(C1)c2ccc(cc2)S(=O)(=O)C)c3ccc(F)cc3
89	CS(=O)(=O)c1ccc(cc1)C2=C(CC(C2)(C(F)(F)F)C(F)(F)F)c3ccc(F)cc3
90	CS(=O)(=O)c1ccc(cc1)C2=C(CCC2)c3ccc(F)c(F)c3
91	COc1ccc(cc1F)C2=C(CCC2)c3ccc(cc3)S(=O)(=O)C
92	CS(=O)(=O)c1ccc(cc1)C2=C(CCC2)c3ccc4OCOc4c3
93	CS(=O)(=O)c1ccc(cc1)C2=C(CCC2)c3ccc(c(F)c3)C(F)(F)F
94	NS(=O)(=O)c1ccc(cc1)C2=C(CCC2)c3ccc(F)cc3
95	NS(=O)(=O)c1ccc(cc1)C2=C(CCC2)c3ccc(F)c(F)c3
96	COc1ccc(cc1F)C2=C(CCC2)c3ccc(cc3)S(=O)(=O)N
97	CN(C)c1ccc(cc1Cl)C2=C(CCC2)c3ccc(cc3)S(=O)(=O)N
98	NS(=O)(=O)c1ccc(cc1)C2=C(CCC2)c3ccc(cc3)C(F)(F)F
99	NS(=O)(=O)c1ccc(cc1)c2ccccc2c3ccc(F)cc3
100	NS(=O)(=O)c1ccc(cc1)c2ccccc2c3ccc(F)c(Cl)c3
101	Cc1cc(ccc1F)c2cc(F)c(F)cc2c3ccc(cc3)S(=O)(=O)C
102	COc1ccc(cc1OC)c2cc(F)c(F)cc2c3ccc(cc3)S(=O)(=O)C
103	CS(=O)(=O)c1ccc(cc1)c2cc(F)c(F)cc2c3ccc4OCCOc4c3
104	CS(=O)(=O)c1ccc(cc1)c2cc(F)c(F)cc2c3ccc4OCOc4c3
105	Cc1ccc(cc1)c2cc(F)c(F)cc2c3ccc(cc3)S(=O)(=O)C
106	CN(C)c1ccc(cc1Cl)c2cc(F)c(F)cc2c3ccc(cc3)S(=O)(=O)C
107	Cc1cc(ccc1F)c2cc(F)c(F)cc2c3ccc(cc3)S(=O)(=O)N
108	COc1ccc(cc1F)c2cc(F)c(F)cc2c3ccc(cc3)S(=O)(=O)N
109	COc1ccc(cc1C)c2cc(F)c(F)cc2c3ccc(cc3)S(=O)(=O)N
110	NS(=O)(=O)c1ccc(cc1)c2cc(F)c(F)cc2c3ccc4OCOc4c3
111	Cc1ccc(cc1Cl)c2cc(F)c(F)cc2c3ccc(cc3)S(=O)(=O)N
112	Cc1ccc(cn1)c2cc(F)c(F)cc2c3ccc(cc3)S(=O)(=O)N
113	Cc1ccc(nc1)c2cc(F)c(F)cc2c3ccc(cc3)S(=O)(=O)N
114	NS(=O)(=O)c1ccc(cc1)n2nc(cc2c3ccccc3F)C(F)(F)F
115	NS(=O)(=O)c1ccc(cc1)n2nc(cc2c3cccc(F)c3)C(F)(F)F
116	NS(=O)(=O)c1ccc(cc1)n2nc(cc2c3ccc(F)cc3)C(F)(F)F
117	Cc1ccccc1c2cc(nn2c3ccc(cc3)S(=O)(=O)N)C(F)(F)F
118	Cc1ccc(cc1)c2cc(nn2c3ccc(cc3)S(=O)(=O)N)C(F)(F)F
119	CCc1ccc(cc1)c2cc(nn2c3ccc(cc3)S(=O)(=O)N)C(F)(F)F
120	NS(=O)(=O)c1ccc(cc1)n2nc(cc2c3ccc(cc3)[N+](=O)[O-])C(F)(F)F
121	COc1ccccc1c2cc(nn2c3ccc(cc3)S(=O)(=O)N)C(F)(F)F
122	COc1ccc(cc1)c2cc(nn2c3ccc(cc3)S(=O)(=O)N)C(F)(F)F
123	CSc1ccc(cc1)c2cc(nn2c3ccc(cc3)S(=O)(=O)N)C(F)(F)F
124	Nc1ccc(cc1)c2cc(nn2c3ccc(cc3)S(=O)(=O)N)C(F)(F)F
125	CNc1ccc(cc1)c2cc(nn2c3ccc(cc3)S(=O)(=O)N)C(F)(F)F
126	CN(C)c1ccc(cc1)c2cc(nn2c3ccc(cc3)S(=O)(=O)N)C(F)(F)F
127	NS(=O)(=O)c1ccc(cc1)n2nc(cc2c3ccc(cc3)C(=O)[O-])C(F)(F)F
128	COc1ccc(cc1C)c2cc(nn2c3ccc(cc3)S(=O)(=O)N)C(F)(F)F
129	CCc1cc(ccc1OC)c2cc(nn2c3ccc(cc3)S(=O)(=O)N)C(F)(F)F
130	COc1ccc(cc1OC)c2cc(nn2c3ccc(cc3)S(=O)(=O)N)C(F)(F)F
131	CSc1ccc(cc1C)c2cc(nn2c3ccc(cc3)S(=O)(=O)N)C(F)(F)F
132	CN(C)c1ccc(cc1F)c2cc(nn2c3ccc(cc3)S(=O)(=O)N)C(F)(F)F
133	COc1c(C)cc(cc1Cl)c2cc(nn2c3ccc(cc3)S(=O)(=O)N)C(F)(F)F
134	NS(=O)(=O)c1ccc(cc1)n2nc(cc2c3ccc(Cl)c(Cl)c3)C(F)(F)F
135	NS(=O)(=O)c1ccc(cc1)n2nc(cc2c3ccc(Cl)cc3Cl)C(F)(F)F
136	NS(=O)(=O)c1ccc(cc1)n2nc(cc2c3ccc(Cl)cc3)C(F)F
137	COc1ccc(cc1)c2cc(nn2c3ccc(cc3)S(=O)(=O)N)C(F)F
138	COc1ccc(cc1F)c2cc(nn2c3ccc(cc3)S(=O)(=O)N)C(F)F
139	NS(=O)(=O)c1ccc(cc1)n2nc(cc2c3ccccc3)C(F)F
140	NS(=O)(=O)c1ccc(cc1)n2nc(CF)cc2c3ccccc3
141	Cc1nn(c2ccc(cc2)S(=O)(=O)N)c(c1Cl)c3ccccc3
142	NS(=O)(=O)c1ccc(cc1)n2nc(CO)c(Cl)c2c3ccc(Cl)cc3
143	NS(=O)(=O)c1ccc(cc1)n2nc(C#N)c(Cl)c2c3ccc(Cl)cc3
144	NS(=O)(=O)c1ccc(cc1)n2nc(c(F)c2c3ccccc3)C(F)(F)F
145	Cc1c(c2ccc(Cl)cc2)n(nc1C(F)(F)F)c3ccc(cc3)S(=O)(=O)N
146	NS(=O)(=O)c1ccc(cc1)n2nc(c(O)c2c3ccccc3)C(F)(F)F
147	NS(=O)(=O)c1ccc(cc1)c2cc(nn2c3ccc(F)cc3)C(F)(F)F
148	FC(F)(F)c1cc(c2ccc(Cl)cc2)n(n1)c3ccc(Cl)cc3
149	COc1ccc(cc1)c2cc(nn2c3ccc(OC)cc3)C(F)(F)F
150	Cc1ccc(cc1)c2cc(nn2c3ccc(cc3)S(=O)(=O)N)C(F)(F)F
151	NS(=O)(=O)c1ccc(cc1)n2nc(cc2c3ccc(Br)s3)C(F)(F)F
152	NS(=O)(=O)c1ccc(cc1)n2nc(cc2c3ccc4SCCCc4c3)C(F)(F)F
153	NS(=O)(=O)c1ccc(cc1)n2nc(cc2c3ccc4OCCc4c3)C(F)(F)F
154	Cc1cc(cc2OCOc12)c3cc(nn3c4ccc(cc4)S(=O)(=O)N)C(F)(F)F
155	Cc1oc(cc1)c2cc(nn2c3ccc(cc3)S(=O)(=O)N)C(F)F
156	CS(=O)(=O)c1ccc(cc1)C2=C(CC3(CC3)C2)c4ccc(F)cc4
157	COc1ccc(cc1Cl)C2=C(CC3(CC3)C2)c4ccc(cc4)S(=O)(=O)N
158	Cc1ccc(cc1)C2=C(CC3(CC3)C2)c4ccc(cc4)S(=O)(=O)C
159	COc1ccc(cc1)C2=C(CC3(CC3)C2)c4ccc(cc4)S(=O)(=O)C
160	COc1ccc(cc1)C2=C(CC3(CC3)C2)c4ccc(cc4)S(=O)(=O)N
161	CS(=O)(=O)c1ccc(cc1)C2=C(CC3(CC3)C2)c4ccc(OC(F)(F)F)cc4
162	NS(=O)(=O)c1ccc(cc1)C2=C(CC3(CC3)C2)c4ccc(OC(F)(F)F)cc4
163	NS(=O)(=O)c1ccc(cc1)C2=C(CC3(CC3)C2)c4ccc(cc4)C(F)(F)F
164	CS(=O)(=O)c1ccc(cc1)C2=C(CC3(CC3)C2)c4ccc5OCOc5c4
165	CS(=O)(=O)c1ccc(cc1)C2=C(CC3(CC3)C2)c4ccc(F)c(F)c4
166	NS(=O)(=O)c1ccc(cc1)C2=C(CC3(CC3)C2)c4ccc(F)c(F)c4
167	CS(=O)(=O)c1ccc(cc1)C2=C(CC3(CC3)C2)c4ccc(F)cc4F
168	COc1ccc(cc1Cl)C2=CC3(CC3)C=C2c4ccc(cc4)S(=O)(=O)C
169	Cc1onc(c2ccccc2)c1c3ccc(cc3)S(=O)(=O)N
170	Cc1nc(c2ccc(cc2)S(=O)(=O)C)c(s1)c3ccc(F)cc3
171	CS(=O)(=O)c1ccc(cc1)c2sc(nc2c3ccc(F)cc3)C(F)(F)F
172	CCc1nc(c2ccc(F)cc2)c(s1)c3ccc(cc3)S(=O)(=O)C
173	CC(C)(C)c1nc(c2ccc(F)cc2)c(s1)c3ccc(cc3)S(=O)(=O)C
174	CS(=O)(=O)c1ccc(cc1)c2sc(nc2c3ccc(F)cc3)c4ccccc4Cl
175	CS(=O)(=O)c1ccc(cc1)c2sc(nc2c3ccc(F)cc3)c4cccs4
176	CS(=O)(=O)c1ccc(cc1)c2sc(nc2c3ccc(F)cc3)c4cccnc4
177	CS(=O)(=O)c1ccc(cc1)c2sc(nc2c3ccc(F)cc3)c4ccncc4
178	CS(=O)(=O)c1ccc(cc1)c2sc(nc2c3cccc(F)c3)c4ccccc4Cl
179	CS(=O)(=O)c1ccc(cc1)c2sc(nc2c3ccc(F)cc3F)c4ccccc4Cl
180	NS(=O)(=O)c1ccc(cc1)c2sc(nc2c3ccc(F)cc3)c4ccccc4Cl
181	Cc1nc(c2ccccc2)c(s1)c3ccc(cc3)S(=O)(=O)N
182	Cc1nc(c2ccc(Cl)cc2)c(s1)c3ccc(cc3)S(=O)(=O)N
183	CS(=O)(=O)c1ccc(cc1)C2SC(=NC2c3cccs3)c4ccccc4Cl
184	CCn1nc(c2ccc(cc2)S(=O)(=O)C)c(c3ccc(F)cc3)c1C(F)(F)F
185	CCn1nc(c2ccc(cc2)S(=O)(=O)N)c(c3ccc(F)cc3)c1C(F)(F)F
186	CS(=O)(=O)c1ccc(cc1)c2oc3ccccc3c2c4ccc(F)cc4
187	NS(=O)(=O)c1ccc(cc1)C2=C(c3ccc(F)cc3)c4ccccc4C2
188	COc1ccc(cc1F)c2c(oc3ccccc23)c4ccc(cc4)S(=O)(=O)N
189	CS(=O)(=O)c1ccc(cc1)c2cccn2c3ccc(F)cc3
190	CC(=O)c1ccc(cc1)n2c(C)ccc2c3ccc(cc3)S(=O)(=O)C
191	NS(=O)(=O)c1ccc(cc1)n2cccc2c3ccc(F)cc3
192	Cc1c(cc(c2ccc(cc2)S(=O)(=O)C)n1c3ccc(F)cc3)S(=O)(=O)C(F)(F)F
193	Cc1c(C=O)cc(c2ccc(cc2)S(=O)(=O)C)n1c3ccc(F)cc3
194	Cc1c(cc(c2ccc(cc2)S(=O)(=O)C)n1c3ccc(F)cc3)C#N
195	Cc1c(Br)cc(c2ccc(cc2)S(=O)(=O)C)n1c3ccc(F)cc3
196	CC(=O)OCc1cc(c2ccc(cc2)S(=O)(=O)C)n(c1C)c3ccc(F)cc3
197	Cc1c(CC(F)(F)F)cc(c2ccc(cc2)S(=O)(=O)C)n1c3ccc(F)cc3
198	Cc1ccc(c2ccc(cc2)S(=O)(=O)C)n1C3CCC(F)CC3
199	CS(=O)(=O)c1ccc(cc1)n2cc(nc2c3cccc(c3)[N+](=O)[O-])C(F)(F)F
200	CNc1ccc(cc1Cl)c2nc(cn2c3ccc(cc3)S(=O)(=O)C)C(F)(F)F
201	COc1cc(Cl)cc(c1)c2nc(cn2c3ccc(cc3)S(=O)(=O)N)C(F)(F)F
202	COc1cc(C)c(cc1C)c2nc(cn2c3ccc(cc3)S(=O)(=O)C)C(F)(F)F
203	CCOC(=O)c1cn(c2ccc(cc2)S(=O)(=O)C)c(n1)c3ccc(Cl)cc3
204	CSCc1cn(c2ccc(cc2)S(=O)(=O)C)c(n1)c3ccc(Cl)cc3
205	CS(=O)(=O)c1ccc(cc1)n2cc(CC#N)nc2c3ccc(Cl)cc3
206	COCc1cccc(c1)c2nc(cn2c3ccc(cc3)S(=O)(=O)C)C(F)(F)F
207	CS(=O)(=O)c1ccc(cc1)n2cc(nc2c3cccnc3)C#N
208	NS(=O)(=O)c1ccc(cc1)n2cc(nc2c3cccnc3)C(F)F
209	Cc1cn(c2ccc(cc2)S(=O)(=O)C)c(n1)c3cccnc3
210	Cn1cc(c2nc(cn2c3ccc(cc3)S(=O)(=O)C)C(F)(F)F)c4ccccc14
211	CS(=O)(=O)c1ccc(cc1)n2cc(nc2c3cccc4OCOc34)C(F)(F)F
212	Cc1ccsc1c2nc(cn2c3ccc(cc3)S(=O)(=O)C)C(F)(F)F
213	Cc1ncc(s1)c2nc(cn2c3ccc(cc3)S(=O)(=O)N)C(F)(F)F
214	Cc1occ(n1)c2nc(cn2c3ccc(cc3)S(=O)(=O)C)C(F)(F)F
215	Cc1onc(c1)c2nc(cn2c3ccc(cc3)S(=O)(=O)N)C(F)(F)F
216	CS(=O)(=O)c1ccc(cc1)n2cc(nc2c3ccsc3)C(F)(F)F
217	CS(=O)(=O)c1ccc(cc1)C2=C(CCC2)c3ccc(Cl)cc3Cl
218	COCc1ccc(cc1)C2=C(CCC2)c3ccc(cc3)S(=O)(=O)C
219	CS(=O)(=O)c1ccc(cc1)C2=C(CC(CF)(CF)C2)c3ccc(F)cc3
220	CN(C)c1ccc(cc1Cl)C2=C(CCC2)c3ccc(cc3)S(=O)(=O)C
221	COc1ccc(cc1)C2=C(CCC2)c3ccc(cc3)S(=O)(=O)N
222	NS(=O)(=O)c1ccc(cc1)C2=C(CCC2)c3ccc4OCOc4c3
223	NS(=O)(=O)c1ccc(cc1)C2=C(CCC2)c3ccc(c(F)c3)C(F)(F)F
224	CS(=O)(=O)c1ccc(cc1)C2=C(CCC2)c3ccc(cc3)C#N
225	CS(=O)(=O)c1ccc(cc1)c2ccccc2c3ccc(F)cc3
226	COc1ccc(cc1F)c2ccccc2c3ccc(cc3)S(=O)(=O)N
227	COc1ccc(cc1C)c2cc(F)c(F)cc2c3ccc(cc3)S(=O)(=O)C
228	COc1ccc(cc1OC)c2cc(F)c(F)cc2c3ccc(cc3)S(=O)(=O)N
229	NS(=O)(=O)c1ccc(cc1)c2cc(F)c(F)cc2c3ccc4OCCOc4c3
230	Cc1ccc(cc1C)c2cc(F)c(F)cc2c3ccc(cc3)S(=O)(=O)N
231	CN(C)c1ccc(cc1Cl)c2cc(F)c(F)cc2c3ccc(cc3)S(=O)(=O)N
232	CS(=O)(=O)c1ccc(cc1)c2cc3OCOc3cc2c4ccc(F)cc4
233	Cc1ccc(cn1)c2cc(F)c(F)cc2c3ccc(cc3)S(=O)(=O)C
234	Cc1ccc(nc1)c2cc(F)c(F)cc2c3ccc(cc3)S(=O)(=O)C
235	CCOc1ccc(cc1)c2cc(nn2c3ccc(cc3)S(=O)(=O)N)C(F)(F)F
236	CN(C)c1ccccc1c2cc(nn2c3ccc(cc3)S(=O)(=O)N)C(F)(F)F
237	CNc1ccc(cc1Cl)c2cc(nn2c3ccc(cc3)S(=O)(=O)N)C(F)(F)F
238	NS(=O)(=O)c1ccc(cc1)n2nc(cc2c3ccc(cc3)C(=O)[O-])C(F)F
239	NS(=O)(=O)c1ccc(cc1)n2nc(cc2c3ccc(Cl)cc3)c4ccc(Cl)s4
240	NS(=O)(=O)c1ccc(cc1)n2nc(cc2c3ccc(F)cc3)C#N
241	NS(=O)(=O)c1ccc(cc1)n2nc(CO)cc2c3ccc(Cl)cc3
242	NS(=O)(=O)c1ccc(cc1)n2nc(CC#N)cc2c3ccc(Cl)cc3
243	COC(=O)c1nn(c2ccc(cc2)S(=O)(=O)N)c(c1Cl)c3ccc(Cl)cc3
244	NC(=O)c1nn(c2ccc(cc2)S(=O)(=O)N)c(c1Cl)c3ccc(Cl)cc3
245	NS(=O)(=O)c1ccc(cc1)n2ncc(Br)c2c3ccc(Cl)cc3
246	Cc1ccc(cc1)c2c(cnn2c3ccc(cc3)S(=O)(=O)N)C#N
247	NS(=O)(=O)c1ccc(cc1)n2ncc(c2c3ccccc3)[N+](=O)[O-]
248	CS(=O)(=O)c1cnn(c2ccc(cc2)S(=O)(=O)N)c1c3ccc(Cl)cc3
249	CCc1c(c2ccc(Cl)cc2)n(nc1C(F)(F)F)c3ccc(cc3)S(=O)(=O)N
250	COc1c(c2ccccc2)n(nc1C(F)(F)F)c3ccc(cc3)S(=O)(=O)N
251	COc1ccc(cc1)c2cc(nn2c3ccc(Cl)cc3)C(F)(F)F
252	CS(=O)(=O)c1ccc(cc1)n2nc(cc2c3ccc(F)cc3)C(F)(F)F
253	NS(=O)(=O)c1ccc(cc1)n2nc(cc2c3ccc(CO)cc3)C(F)(F)F
254	NS(=O)(=O)c1ccc(cc1)n2nc(cc2c3ccc(cc3)C#N)C(F)F
255	Cc1cc(c2ccccc2)n(n1)c3ccc(cc3)S(=O)(=O)N
256	NS(=O)(=O)c1ccc(cc1)n2nc(C(=O)[O-])c(Cl)c2c3ccc(Cl)cc3
257	Cc1cnn(c2ccc(cc2)S(=O)(=O)N)c1c3ccccc3
258	Nc1cnn(c2ccc(cc2)S(=O)(=O)N)c1c3ccccc3
259	COc1ccc(cc1)n2nc(cc2c3ccc(Cl)cc3)C(F)(F)F
260	NS(=O)(=O)c1ccc(cc1)n2nc(cc2c3cccnc3)C(F)(F)F
261	NS(=O)(=O)c1ccc(cc1)n2nc(cc2c3csc4ccccc34)C(F)(F)F
262	NS(=O)(=O)c1ccc(cc1)n2nc(cc2c3oc4ccccc4c3)C(F)(F)F
263	NS(=O)(=O)c1ccc(cc1)n2nc(cc2C3=CCCCC3)C(F)(F)F
264	NS(=O)(=O)c1ccc(cc1)n2nc(cc2c3ccc4CCCc4c3)C(F)(F)F
265	NS(=O)(=O)c1ccc(cc1)n2nc(cc2c3ccc4OCOc4c3)C(F)F
266	NS(=O)(=O)c1ccc(cc1)n2nc(cc2c3ccccn3)C(F)(F)F
267	NS(=O)(=O)c1ccc(cc1)n2nc(cc2c3ccncc3)C(F)(F)F
268	COc1ccc(cc1Cl)C2=C(CC3(CC3)C2)c4ccc(cc4)S(=O)(=O)C
269	NS(=O)(=O)c1ccc(cc1)C2=C(CC3(CC3)C2)c4ccc(F)cc4
270	CS(=O)(=O)c1ccc(cc1)C2=C(CC3(CC3)C2)c4ccc(cc4)C(F)(F)F
271	CS(=O)(=O)c1ccc(cc1)C2=CC3(CC3)C=C2c4ccc(F)cc4
272	NS(=O)(=O)c1ccc(cc1)c2c(CO)onc2c3ccccc3
273	CS(=O)(=O)c1ccc(cc1)c2c(Br)csc2c3ccc(F)cc3
274	CS(=O)(=O)c1ccc(cc1)c2sc(CC#N)nc2c3ccc(F)cc3
275	CS(=O)(=O)c1ccc(cc1)c2sc(nc2c3ccccc3F)c4ccccc4Cl
276	COc1ccc(cc1F)c2nc(C)sc2c3ccc(cc3)S(=O)(=O)N
277	COc1ccc(cc1F)c2nc(sc2c3ccc(cc3)S(=O)(=O)N)c4ccccc4Cl
278	CS(=O)(=O)c1ccc(cc1)C2SC(=NC2c3ccsc3)c4ccccc4Cl
279	CS(=O)(=O)c1ccc(cc1)c2nn(CC=C)c(c2c3ccc(F)cc3)C(F)(F)F
280	CS(=O)(=O)c1ccc(cc1)C2=C(c3ccc(F)cc3)c4ccccc4C2
281	NS(=O)(=O)c1ccc(cc1)c2oc3ccccc3c2c4ccc(F)cc4
282	COc1ccc(cc1F)c2c(oc3ccccc23)c4ccc(cc4)S(=O)(=O)C
