# Supplementary material for: CPANNatNIC software for counter-propagation neural network to assist in read-across
Source: J Cheminform. 2017 May 22;9:30. doi: 10.1186/s13321-017-0218-y (PMC5440416; doi:10.1186/s13321-017-0218-y)
Supplement: Supplementary file 17 — Additional file 17. File containing results obtained for additional tests on eight datasets. [file 13321_2017_218_MOESM17_ESM.zip › dhfr/DHFR_canonical_smiles.txt]

1 Nc1nc(N)c2c3CCN(Cc4ccc(Cl)cc4Cl)Cc3oc2n1
2 Nc1nc(N)c2c3CCN(Cc4ccc(Cl)c(Cl)c4)Cc3oc2n1
3 Nc1nc(N)c2nc(CNc3ccc(cc3)C(=O)NC(CC(=O)[O-])C(=O)[O-])cnc2n1
4 CN(Cc1cnc2nc(N)nc(N)c2n1)c3ccc(cc3F)C(=O)NC(CCC(=O)[O-])C(=O)[O-]
5 CN(Cc1cnc2nc(N)nc(N)c2n1)c3ccc(cc3)C(=O)NC(CCC(=O)[O-])C(=O)[O-]
6 CN(Cc1cnc2nc(N)nc(N)c2n1)c3ccc(cc3)C(=O)[O-]
7 CN(Cc1cnc2nc(N)nc(N)c2n1)c3ccc(cc3C(F)(F)F)C(=O)NC(CCC(=O)[O-])C(=O)[O-]
8 NC(=O)c1ccc(NCc2cnc3nc(N)nc(N)c3n2)cc1
9 CN(Cc1cnc2nc(N)nc(N)c2n1)c3ccccc3
10 Nc1nc(N)c2nc(CSc3cccc4ccccc34)cnc2n1
11 Cc1cccc(SCc2cnc3nc(N)nc(N)c3n2)c1
12 Cc1ccc(SCc2cnc3nc(N)nc(N)c3n2)cc1
13 COc1ccc(SCc2cnc3nc(N)nc(N)c3n2)cc1
14 Nc1nc(N)c2nc(CSc3ccc(Cl)cc3)cnc2n1
15 Nc1nc(N)c2nc(CNc3ccc(Cl)cc3)cnc2n1
16 COc1ccc(OC)c(NCc2cnc3nc(N)nc(N)c3n2)c1
17 COc1cc(NCc2cnc3nc(N)nc(N)c3n2)cc(OC)c1
18 COc1ccc(cc1NCc2cnc3nc(N)nc(N)c3n2)C(F)(F)F
19 COc1cccc(SCc2cnc3nc(N)nc(N)c3n2)c1
20 CC(=O)c1ccc(NCc2cnc3nc(N)nc(N)c3n2)cc1
21 Nc1nc(N)c2nc(CSc3cccc(Cl)c3)cnc2n1
22 COc1cccc(C)c1NCc2cnc3nc(N)nc(N)c3n2
23 COc1cc(NCc2cnc3nc(N)nc(N)c3n2)cc(OC)c1OC
24 CC(C)Cc1nc2nc(N)nc(N)c2nc1CC(C)C
25 Nc1nc(N)c2nc(CN3c4ccccc4Cc5ccccc35)cnc2n1
26 Nc1nc(N)c2nc(CN3c4ccccc4C=Cc5ccccc35)cnc2n1
27 Nc1nc(N)c2nc(CSc3ccccc3)cnc2n1
28 Nc1nc(N)c2nc(CNc3cccc4ccccc34)cnc2n1
29 Nc1nc(N)c2nc(CN3c4ccccc4Oc5ccccc35)cnc2n1
30 Nc1nc(N)c2nc(CN3c4ccccc4CCc5ccccc35)cnc2n1
31 Cc1c(CNc2ccc(cc2)C(=O)NC(CCC(=O)[O-])C(=O)[O-])ccc3nc(N)nc(N)c13
32 COc1ccc(OC)c(NCc2ccc3nc(N)nc(N)c3c2Cl)c1
33 COc1cc(NCc2ccc3nc(N)nc(N)c3c2Cl)cc(OC)c1OC
34 Nc1nc(N)c2cc(CNc3ccc(Cl)cc3)ccc2n1
35 COc1cc(NCc2ccc3nc(N)nc(N)c3c2)c(Br)c(OC)c1OC
36 COc1cc(CNc2ccc3nc(N)nc(N)c3c2Cl)cc(OC)c1OC
37 COc1ccc(OC)c(CNc2ccc3nc(N)nc(N)c3c2)c1
38 COc1ccc(OC)c(CN(C)c2ccc3nc(N)nc(N)c3c2)c1
39 COc1ccc(CNc2ccc3nc(N)nc(N)c3c2)c(OC)c1
40 COc1cc(CNc2ccc3nc(N)nc(N)c3c2)cc(OC)c1OC
41 COc1ccc(CNc2ccc3nc(N)nc(N)c3c2)c(OC)c1OC 
42 Nc1nc(N)c2cc(NCc3cccc4ccccc34)ccc2n1
43 COc1ccc(CN(C)c2ccc3nc(N)nc(N)c3c2)c(OC)c1OC
44 COc1ccc(OC)c(c1)C(=O)OCc2ccc3nc(N)nc(N)c3c2
45 COc1cc(OC)cc(c1)C(=O)OCc2ccc3nc(N)nc(N)c3c2
46 COc1cc(cc(OC)c1OC)N(C)Cc2ccc3nc(N)nc(N)c3c2Cl
47 Nc1nc(N)c2cc(CNc3ccccc3)ccc2n1
48 COc1cc(CN(C)c2ccc3nc(N)nc(N)c3c2Cl)cc(OC)c1OC
49 COc1cc(CNc2ccc3nc(N)nc(N)c3c2)cc(OC)c1
50 COc1ccc(CN(C)c2ccc3nc(N)nc(N)c3c2)c(OC)c1
51 CN(Cc1cccc2ccccc12)c3ccc4nc(N)nc(N)c4c3
52 COc1ccc(C(=O)OCc2ccc3nc(N)nc(N)c3c2)c(OC)c1OC
53 COc1cccc2nc(N)nc(N)c12
54 Cc1ccc2nc(N)nc(N)c2c1
55 Nc1nc(N)c2cc(ccc2n1)C(F)(F)F
56 Nc1nc(N)c2cc(F)ccc2n1
57 Cc1ccc2c(N)nc(N)nc2c1
58 Nc1nc(N)c2ccc(cc2n1)C(F)(F)F
59 Nc1nc(N)c2ccc(F)cc2n1
60 Cc1cccc2nc(N)nc(N)c12
61 Nc1nc(N)c2c(Cl)c(Cl)ccc2n1
62 Nc1nc(N)c2cc(CO)ccc2n1
63 COc1cc(NCC2CCc3nc(N)nc(N)c3C2)cc(OC)c1OC
64 COc1cc(cc(OC)c1OC)N(C)CC2CCc3nc(N)nc(N)c3C2
65 COc1ccc(OC)c(c1)N(C)CC2CCc3nc(N)nc(N)c3C2
66 CCN(CC1CCc2nc(N)nc(N)c2C1)c3cc(OC)ccc3OC
67 Nc1nc(N)c2CC(CNc3ccc(Cl)c(Cl)c3)CCc2n1
68 Nc1nc(N)c2CC(CNc3c(Cl)cccc3Cl)CCc2n1
69 Nc1nc(N)c2CC(CNc3ccc(Cl)cc3)CCc2n1
70 CN(CC1CCc2nc(N)nc(N)c2C1)c3ccc(Cl)cc3
71 Nc1nc(N)c2CC(CNc3cccc(Br)c3)CCc2n1
72 Nc1nc(N)c2CC(CNc3cccc4ccccc34)CCc2n1
73 Nc1nc(N)c2CC(Cc3ccccc3)CCc2n1
74 Cc1cccc(CC2CCc3nc(N)nc(N)c3C2)c1
75 COc1cccc(CC2CCc3nc(N)nc(N)c3C2)c1
76 COc1ccc(CC2CCc3nc(N)nc(N)c3C2)cc1
77 Nc1nc(N)c2CC(Cc3cccc(c3)C(F)(F)F)CCc2n1
78 Nc1nc(N)c2CC(Cc3ccc(OC(F)(F)F)cc3)CCc2n1
79 COc1ccc(OC)c(CC2CCc3nc(N)nc(N)c3C2)c1
80 COc1ccc(CC2CCc3nc(N)nc(N)c3C2)cc1OC
81 CCOc1ccc(OCC)c(c1)N(C)CC2CCc3nc(N)nc(N)c3C2
82 Nc1nc(N)c2CC(CNc3cc(Cl)ccc3Cl)CCc2n1
83 CN(CC1CCc2nc(N)nc(N)c2C1)c3cccc4ccccc34
84 COc1ccccc1CC2CCc3nc(N)nc(N)c3C2
85 Nc1nc(N)c2CC(Cc3ccc(Cl)c(Cl)c3)CCc2n1
86 CCOc1ccc(OCC)c(NCC2CCc3nc(N)nc(N)c3C2)c1
87 CCC1CCc2nc(N)nc(N)c2C1
88 CC(C)(C)C1CCc2nc(N)nc(N)c2C1
89 CN(Cc1ccc2nc(N)nc(N)c2n1)c3ccc(Cl)cc3
90 CN(Cc1ccc2nc(N)nc(N)c2n1)c3cccc(Cl)c3
91 Nc1nc(N)c2nc(CNc3ccccc3)ccc2n1
92 COc1ccccc1N(C)Cc2ccc3nc(N)nc(N)c3n2
93 COc1cccc(NCc2ccc3nc(N)nc(N)c3n2)c1
94 COc1ccc(NCc2ccc3nc(N)nc(N)c3n2)cc1
95 COc1ccc(cc1)N(C)Cc2ccc3nc(N)nc(N)c3n2
96 Nc1nc(N)c2nc(CNc3ccccc3Cl)ccc2n1
97 CN(Cc1ccc2nc(N)nc(N)c2n1)c3ccccc3Cl
98 Nc1nc(N)c2nc(CNc3cccc(Cl)c3)ccc2n1
99 COc1ccc(N(C)Cc2ccc3nc(N)nc(N)c3n2)c(OC)c1
100 COc1ccc(OC)c(c1)N(C)Cc2ccc3nc(N)nc(N)c3n2
101 COc1ccc(NCc2ccc3nc(N)nc(N)c3n2)cc1OC
102 Nc1nc(N)c2nc(CNc3ccc(Cl)cc3Cl)ccc2n1
103 Nc1nc(N)c2nc(CNc3cc(Cl)ccc3Cl)ccc2n1
104 Nc1nc(N)c2nc(CNc3ccc(Cl)c(Cl)c3)ccc2n1
105 CN(Cc1ccc2nc(N)nc(N)c2n1)c3cccc4ccccc34
106 CC(=O)c1ccc(NCc2ccc3nc(N)nc(N)c3n2)cc1
107 CC(=O)c1ccc(cc1)N(Cc2ccc3nc(N)nc(N)c3n2)C#C
108 CN(Cc1ccc2nc(N)nc(N)c2n1)c3ccc(cc3)C(=O)C(F)(F)F
109 COc1ccc(Sc2ccc3nc(N)nc(N)c3n2)cc1OC
110 COc1ccccc1S(=O)(=O)c2ccc3nc(N)nc(N)c3n2
111 COc1ccccc1Nc2ccc3nc(N)nc(N)c3n2
112 COc1ccc(Nc2ccc3nc(N)nc(N)c3n2)cc1OC
113 Nc1nc(N)c2nc(Nc3ccccc3)ccc2n1
114 CN(c1ccccc1)c2ccc3nc(N)nc(N)c3n2
115 Nc1nc(N)c2nc(Nc3ccc(Cl)cc3)ccc2n1
116 COc1ccc(OC)c(NCc2ccc3nc(N)nc(N)c3n2)c1
117 CN(Cc1ccc2nc(N)nc(N)c2n1)c3ccc(Cl)c(Cl)c3
118 CN(Cc1ccc2nc(N)nc(N)c2n1)c3ccccc3
119 COc1cc(Nc2ccc3nc(N)nc(N)c3n2)cc(OC)c1OC
120 COc1cccc(c1)N(C)Cc2ccc3nc(N)nc(N)c3n2
121 COc1ccc(NCc2ccc3nc(N)nc(N)c3n2)c(OC)c1
122 CN(Cc1ccc2nc(N)nc(N)c2n1)c3ccc(Cl)cc3Cl
123 Nc1nc(N)c2nc(CN(C#C)c3ccc(cc3)C(=O)C(F)(F)F)ccc2n1
124 COc1ccccc1Sc2ccc3nc(N)nc(N)c3n2
125 COc1ccc(cc1)S(=O)(=O)c2ccc3nc(N)nc(N)c3n2
126 COc1ccc(Nc2ccc3nc(N)nc(N)c3n2)cc1
127 COc1ccc(OC)c(Nc2ccc3nc(N)nc(N)c3n2)c1
128 Nc1nc(N)c2nc(CSc3cccc4ccccc34)ccc2n1
129 COc1cc(cc(OC)c1OC)N(C)c2ccc3nc(N)nc(N)c3n2
130 CN(c1ccc2nc(N)nc(N)c2n1)c3cccc4ccccc34
131 Nc1nc(N)c2cc(CSc3ccccc3)cnc2n1
132 COc1ccc(NCc2cnc3nc(N)nc(N)c3c2C)c4ccccc14
133 CN(Cc1cnc2nc(N)nc(N)c2c1C)c3ccc(Cl)c(Cl)c3
134 Cc1c(CSc2ccccc2)cnc3nc(N)nc(N)c13
135 Cc1cccc(SCc2cnc3nc(N)nc(N)c3c2C)c1
136 COc1cccc(SCc2cnc3nc(N)nc(N)c3c2C)c1
137 COc1ccc(SCc2cnc3nc(N)nc(N)c3c2C)cc1
138 COc1ccc(SCc2cnc3nc(N)nc(N)c3c2C)cc1OC
139 Cc1c(CSc2cccc(Cl)c2)cnc3nc(N)nc(N)c13
140 Cc1c(CSc2ccc(Cl)cc2)cnc3nc(N)nc(N)c13
141 COc1ccc(C)c(NCc2cnc3nc(N)nc(N)c3c2C)c1
142 COc1cccc(C)c1NCc2cnc3nc(N)nc(N)c3c2C
143 COc1ccc(cc1NCc2cnc3nc(N)nc(N)c3c2C)C(F)(F)F
144 COc1ccc(OC)c(CCc2cnc3nc(N)nc(N)c3c2C)c1
145 Cc1ccc(C)c(NCc2cnc3nc(N)nc(N)c3c2C)c1
146 COc1ccc(NCc2cnc3nc(N)nc(N)c3c2C)c(C)c1
147 COc1ccc(C)cc1NCc2cnc3nc(N)nc(N)c3c2C
148 COc1ccc(cc1N(C)Cc2cnc3nc(N)nc(N)c3c2C)C(F)(F)F
149 CN(Cc1cnc2nc(N)nc(N)c2c1C)c3cccc4ccccc34
150 Nc1nc(N)c2cc(CNc3ccc(Cl)cc3)cnc2n1
151 COc1cc(NCc2cnc3nc(N)nc(N)c3c2)cc(OC)c1OC
152 COc1ccc(OC)c(NCc2cnc3nc(N)nc(N)c3c2)c1
153 COc1cc(CN(C)c2cnc3nc(N)nc(N)c3c2)cc(OC)c1OC
154 COc1ccc(CNc2cnc3nc(N)nc(N)c3c2)c(OC)c1OC
155 COc1cc(OC)c(CNc2cnc3nc(N)nc(N)c3c2)c(OC)c1
156 COc1cc(CNc2cnc3nc(N)nc(N)c3c2)cc(OC)c1
157 COc1cc(CN(C)c2cnc3nc(N)nc(N)c3c2)cc(OC)c1
158 COc1ccc(OC)c(CNc2cnc3nc(N)nc(N)c3c2)c1
159 Nc1nc(N)c2cc(NCc3cccc4ccccc34)cnc2n1
160 COc1ccc(CNc2cnc3nc(N)nc(N)c3c2)c4ccccc14
161 COc1ccc2ccccc2c1CNc3cnc4nc(N)nc(N)c4c3
162 COc1ccc(cc1NCc2cnc3nc(N)nc(N)c3c2C)c4ccccc4
163 COc1ccccc1NCc2cnc3nc(N)nc(N)c3c2C
164 COc1cccc(NCc2cnc3nc(N)nc(N)c3c2C)c1
165 Cc1c(CNc2ccccc2Cl)cnc3nc(N)nc(N)c13
166 Cc1c(CNc2cccc(Cl)c2)cnc3nc(N)nc(N)c13
167 COc1cccc(c1)N(C)Cc2cnc3nc(N)nc(N)c3c2C
168 COc1ccc(cc1)N(C)Cc2cnc3nc(N)nc(N)c3c2C
169 CN(Cc1cnc2nc(N)nc(N)c2c1C)c3ccc(Cl)cc3
170 Nc1nc(N)c2cc(COC(=O)c3ccccc3)cnc2n1
171 COc1cc(cc(OC)c1OC)N(C)Cc2cnc3nc(N)nc(N)c3c2
172 CCN(Cc1cnc2nc(N)nc(N)c2c1)c3cc(OC)c(OC)c(OC)c3
173 Cc1c(CNc2ccc(Cl)c(Cl)c2)cnc3nc(N)nc(N)c13
174 COc1ccc(OC)c(NCc2cnc3nc(N)nc(N)c3c2C)c1
175 COc1cc(NCc2cnc3nc(N)nc(N)c3c2C)cc(OC)c1
176 COc1ccc(NCc2cnc3nc(N)nc(N)c3c2C)c(OC)c1
177 COc1ccc(NCc2cnc3nc(N)nc(N)c3c2C)cc1OC
178 CCOc1ccc(OCC)c(NCc2cnc3nc(N)nc(N)c3c2C)c1
179 COc1ccc(OC)c(c1)N(C)Cc2cnc3nc(N)nc(N)c3c2C
180 CCN(Cc1cnc2nc(N)nc(N)c2c1C)c3cc(OC)c(OC)c(OC)c3
181 Cc1c(CNc2cccc3ccccc23)cnc4nc(N)nc(N)c14
182 COc1ccc(cc1OC)N(C)Cc2cnc3nc(N)nc(N)c3c2C
183 COc1cc(CNc2cnc3nc(N)nc(N)c3c2)cc(OC)c1OC
184 Cc1c(CNc2ccc(Cl)cc2)cnc3nc(N)nc(N)c13
185 COc1ccc(CCc2cnc3nc(N)nc(N)c3c2)cc1OC
186 Nc1nc(N)c2cc(CSc3cc(Cl)ccc3Cl)cnc2n1
187 COc1cc(cc(OC)c1OC)C(C)Nc2cnc3nc(N)nc(N)c3c2
188 COc1ccc(OC)c(CN(C)c2cnc3nc(N)nc(N)c3c2)c1
189 COc1cc(NCc2cnc3nc(N)nc(N)c3c2C)c(cc1OC)n4cccc4
190 COc1cc(cc(OC)c1OC)N(Cc2cnc3nc(N)nc(N)c3c2)C=O
191 COc1ccc(\C=C/c2cnc3nc(N)nc(N)c3c2)cc1
192 COc1cc(CCc2cnc3nc(N)nc(N)c3c2)cc(OC)c1OC
193 COc1ccc2N(Cc3cnc4nc(N)nc(N)c4c3C)CCc2c1
194 COc1cc2CCN(Cc3cnc4nc(N)nc(N)c4c3C)c2cc1OC
195 COc1cc(CN2CCc3nc(N)nc(N)c3C2)cc(OC)c1OC
196 COc1ccc(NCc2c[nH]c3nc(N)nc(N)c23)cc1OC
197 Nc1nc(N)c2c(CNc3cccc4ccccc34)c[nH]c2n1
198 CN(Cc1coc2nc(N)nc(N)c12)c3ccc4ccccc4c3
199 Nc1nc(N)c2c(CNc3cc(Cl)ccc3Cl)coc2n1
200 CN(Cc1coc2nc(N)nc(N)c12)c3ccc(cc3)C(=O)NC(CCC(=O)[O-])C(=O)[O-]
201 Nc1nc(N)c2c(CNc3ccc(cc3)C(=O)NC(CCC(=O)[O-])C(=O)[O-])c[nH]c2n1
202 Nc1nc(N)c2c(CNc3cccc4ccccc34)coc2n1
203 COc1ccc(OC)c(NCc2c[nH]c3nc(N)nc(N)c23)c1
204 Nc1nc(N)c2c(CNc3ccc(Cl)c(Cl)c3)c[nH]c2n1
205 CN(Cc1c[nH]c2nc(N)nc(N)c12)c3cccc4ccccc34
206 COc1ccc(SCc2c[nH]c3nc(N)nc(N)c23)cc1OC
207 Nc1nc(N)c2c(CSc3ccc(Cl)c(Cl)c3)c[nH]c2n1
208 Nc1nc(N)c2c(CNc3ccccc3c4ccccc4)coc2n1
209 Nc1nc(N)c2c(CNc3ccc(Oc4ccccc4)cc3)coc2n1
210 COc1ccc(OC)c(Cc2sc3nc(N)nc(N)c3c2C)c1
211 COc1ccc(OC)c(CCc2csc3nc(N)nc(N)c23)c1
212 Cc1c(sc2nc(N)nc(N)c12)c3ccccc3
213 COc1cc(NCc2csc3nc(N)nc(N)c23)c(Br)c(OC)c1OC
214 COc1cc(NCc2c(Br)sc3nc(N)nc(N)c23)cc(OC)c1OC
215 Nc1nc(N)c2c(CNc3ccc4c(Cc5ccccc45)c3)coc2n1
216 Nc1nc(N)c2c(CSc3cccc(c3)c4ccccc4)coc2n1
217 Nc1nc(N)c2c(CSc3ccc(cc3)c4ccccc4)coc2n1
218 Cc1c(Cc2ccccc2)sc3nc(N)nc(N)c13
219 COc1cc(CCc2csc3nc(N)nc(N)c23)c(Br)c(OC)c1OC
220 CCn1c2ccccc2c3cc(ccc13)N(C)Cc4coc5nc(N)nc(N)c45
221 COc1ccc(OC)c(NCc2c(C)[nH]c3N=C(N)NC(=O)c23)c1
222 COc1cc(NCc2c(C)[nH]c3N=C(N)NC(=O)c23)cc(OC)c1
223 COc1ccc(NCc2c(C)[nH]c3N=C(N)NC(=O)c23)c(OC)c1
224 COc1cc(NCc2c(C)[nH]c3N=C(N)NC(=O)c23)cc(OC)c1OC
225 Cc1[nH]c2N=C(N)NC(=O)c2c1CNc3cc(Cl)ccc3Cl
226 COc1cc(OC)cc(c1)N(C)Cc2c(C)[nH]c3N=C(N)NC(=O)c23
227 COc1cc(cc(OC)c1OC)N(C)Cc2c(C)[nH]c3N=C(N)NC(=O)c23
228 Cc1[nH]c2N=C(N)NC(=O)c2c1CNc3cccc(Cl)c3
229 Nc1nc(N)c2nc([nH]c2n1)c3ccccc3
230 COc1cc(OC)cc(c1)c2nc3c(N)nc(N)nc3[nH]2
231 COc1ccc(cc1OC)c2nc3c(N)nc(N)nc3[nH]2
232 COc1ccc(c(OC)c1)c2nc3c(N)nc(N)nc3[nH]2
233 Nc1nc(N)c2nc([nH]c2n1)c3c(Cl)cccc3Cl
234 Nc1nc(N)c2nc([nH]c2n1)c3ccc4ccccc4c3
235 COc1cc(cc(OC)c1OC)c2nc3c(N)nc(N)nc3[nH]2
236 COc1cc(OC)c(cc1OC)c2nc3c(N)nc(N)nc3[nH]2
237 COc1ccc(OC)c(NCc2nc3c(N)nc(N)nc3[nH]2)c1
238 Nc1nc(N)c2c3CCN(Cc4c(Cl)cccc4Cl)Cc3oc2n1
239 COc1ccc(OC)c(c1)N(C)Cc2cnc3nc(N)nc(N)c3n2
240 CN(Cc1cnc2nc(N)nc(N)c2n1)c3c(C)cc(cc3C)C(=O)[O-]
241 Nc1nc(N)c2nc(COC(=O)c3ccccc3)cnc2n1
242 COc1cc(ccc1N(C)Cc2cnc3nc(N)nc(N)c3n2)C(=O)NC(CCC(=O)[O-])C(=O)[O-]
243 CC(=O)Nc1ccc(NCc2cnc3nc(N)nc(N)c3n2)cc1
244 CCCNC(=O)c1ccc(NCc2cnc3nc(N)nc(N)c3n2)cc1
245 COc1ccc(SCc2cnc3nc(N)nc(N)c3n2)cc1OC
246 COc1cc(NCc2cnc3nc(N)nc(N)c3n2)cc(c1)C(F)(F)F
247 Nc1nc(N)c2nc(CCc3cccc4ccccc34)cnc2n1
248 COc1ccc(OC)c(CCc2cnc3nc(N)nc(N)c3n2)c1
249 Nc1nc(N)c2nc(CN3c4ccccc4Sc5ccccc35)cnc2n1
250 Nc1nc(N)c2nc(COc3ccccc3)cnc2n1
251 Nc1nc(N)c2nc3c(ccc4ccccc34)nc2n1
252 CCc1nc2nc(N)nc(N)c2nc1CC
253 CCc1nc2nc(N)nc(N)c2nc1c3ccccc3OC
254 Nc1nc(N)c2nc(CN(c3ccccc3)c4ccccc4)cnc2n1
255 CN(Cc1ccc2nc(N)nc(N)c2c1)c3ccccc3
256 COc1cc(CN(C)c2ccc3nc(N)nc(N)c3c2)cc(OC)c1
257 COc1cc(cc(OC)c1OC)C(=O)OCc2ccc3nc(N)nc(N)c3c2
258 COc1cc(NCc2ccc3nc(N)nc(N)c3c2C)cc(OC)c1OC
259 CCc1c(CNc2ccc(cc2)C(=O)NC(CCC(=O)[O-])C(=O)[O-])ccc3nc(N)nc(N)c13
260 Cc1cc(Cl)ccc1NCc2ccc3nc(N)nc(N)c3c2
261 COc1cc(NCc2ccc3nc(N)nc(N)c3c2Cl)c(Br)c(OC)c1OC
262 COc1cc(Cc2ccc3nc(N)nc(N)c3c2C)cc(OC)c1
263 COc1ccc(OC)c(CNc2ccc3nc(N)nc(N)c3c2Cl)c1
264 Nc1nc(N)c2cc(ccc2n1)C(=O)OCc3ccccc3
265 Cc1cc2nc(N)nc(N)c2cc1C
266 Nc1nc(N)c2c(F)cccc2n1
267 Nc1nc(N)c2c(cccc2n1)C(F)(F)F
268 CSc1cccc2nc(N)nc(N)c12
269 COc1ccc2nc(N)nc(N)c2c1
270 Nc1nc(N)c2cc(NC3c4ccccc4C=Cc5ccccc35)ccc2n1
271 Nc1nc(N)c2cc(NC3c4ccccc4CCc5ccccc35)ccc2n1
272 COc1ccc(OC)c(NCC2CCc3nc(N)nc(N)c3C2)c1
273 CN(CC1CCc2nc(N)nc(N)c2C1)c3ccc(Cl)c(Cl)c3
274 Cc1ccccc1CC2CCc3nc(N)nc(N)c3C2
275 COc1cc(cc(OC)c1OC)N(CC2CCc3nc(N)nc(N)c3C2)C#C
276 Nc1nc(N)c2CC(Cc3cccc(OC(F)(F)F)c3)CCc2n1
277 Nc1nc(N)c2CC(CCc2n1)c3ccccc3
278 Nc1nc(N)c2nc(CSc3ccccc3)ccc2n1
279 COc1ccccc1NCc2ccc3nc(N)nc(N)c3n2
280 CN(Cc1ccc2nc(N)nc(N)c2n1)c3cc(Cl)ccc3Cl
281 CN(Cc1ccc2nc(N)nc(N)c2n1)c3ccc(cc3)C(=O)C
282 COc1ccc(Sc2ccc3nc(N)nc(N)c3n2)cc1
283 COc1ccc(cc1OC)S(=O)(=O)c2ccc3nc(N)nc(N)c3n2
284 COc1ccc(cc1)N(C)c2ccc3nc(N)nc(N)c3n2
285 COc1ccc(OC)c(c1)N(C)c2ccc3nc(N)nc(N)c3n2
286 COc1ccc(cc1OC)N(C)Cc2ccc3nc(N)nc(N)c3n2
287 Nc1nc(N)c2nc(Nc3ccc4ccccc4c3)ccc2n1
288 COc1ccc(cc1OC)N(C)c2ccc3nc(N)nc(N)c3n2
289 COc1cc(CNc2ccc3nc(N)nc(N)c3n2)cc(OC)c1OC
290 Nc1nc(N)c2nc(CNc3cccc4ccccc34)ccc2n1
291 Nc1nc(N)c2nc(CN3c4ccccc4C=Cc5ccccc35)ccc2n1
292 Nc1nc(N)c2cc(CSc3cc(Cl)cc(Cl)c3)cnc2n1
293 COc1ccc(SCc2cnc3nc(N)nc(N)c3c2)cc1OC
294 COc1cc(cc(OC)c1OC)N(Cc2cnc3nc(N)nc(N)c3c2C)C=O
295 CN(Cc1ccccc1)c2cnc3nc(N)nc(N)c3c2
296 COc1ccc(CN(C)c2cnc3nc(N)nc(N)c3c2)c(OC)c1OC
297 COc1cc(c(OC)cc1NCc2cnc3nc(N)nc(N)c3c2C)n4cccc4
298 COc1ccc(CCc2cnc3nc(N)nc(N)c3c2)cc1
299 COc1ccc(\C=C/c2cnc3nc(N)nc(N)c3c2)cc1OC
300 Cc1c(CN(C=O)c2ccc(Cl)c(Cl)c2)cnc3nc(N)nc(N)c13
301 COc1cc(cc(OC)c1OC)N(CC#C)Cc2cnc3nc(N)nc(N)c3c2C
302 COc1cc(NCc2cnc3nc(N)nc(N)c3c2C)cc(c1)C(F)(F)F
303 Cc1c(CCc2cccc3ccccc23)cnc4nc(N)nc(N)c14
304 Nc1nc(N)c2cc(CNc3cccc4ccccc34)cnc2n1
305 Nc1nc(N)c2cc(NCc3ccc(Oc4ccccc4)cc3)cnc2n1
306 Cc1c(C)c(c(C)c(C)c1NCc2cnc3nc(N)nc(N)c3c2C)n4cccc4
307 CN(Cc1cnc2nc(N)nc(N)c2c1C)c3ccccc3Cl
308 Cc1c(COC(=O)c2ccccc2)cnc3nc(N)nc(N)c13
309 COc1ccc(OC)c(Cc2cnc3nc(N)nc(N)c3c2C)c1
310 COc1ccc(N(C)Cc2cnc3nc(N)nc(N)c3c2C)c(OC)c1
311 CCOc1ccc(OCC)c(c1)N(C)Cc2cnc3nc(N)nc(N)c3c2C
312 Cc1ccc(SCc2cnc3nc(N)nc(N)c3c2C)cc1
313 COc1cccc2N(Cc3cnc4nc(N)nc(N)c4c3C)CCc12
314 COc1ccc2c(ccn2Cc3cnc4nc(N)nc(N)c4c3C)c1
315 Nc1nc(N)c2cc(CN3c4ccccc4C=Cc5ccccc35)cnc2n1
316 Cc1c(CO)cnc2nc(N)nc(N)c12
317 COc1cc(CCC2CNc3nc(N)nc(N)c3C2)cc(OC)c1OC
318 COc1ccc(OC)c(CN2CCc3nc(N)nc(N)c3C2)c1
319 COc1cc(CN2CCc3nc(N)nc(N)c3C2)c(Br)c(OC)c1OC
320 COc1cc(CCN2CCc3nc(N)nc(N)c3C2)cc(OC)c1OC
321 COc1ccc(NCc2c[nH]c3nc(N)nc(N)c23)cc1
322 CN(Cc1c[nH]c2nc(N)nc(N)c12)c3ccc(Cl)c(Cl)c3
323 Nc1nc(N)c2c(CSc3cccc4ccccc34)c[nH]c2n1
324 Nc1nc(N)c2c(CNc3ccc(cc3)C(=O)NC(CCC(=O)[O-])C(=O)[O-])coc2n1
325 CN(Cc1c[nH]c2nc(N)nc(N)c12)c3ccc(cc3)C(=O)NC(CCC(=O)[O-])C(=O)[O-]
326 Nc1nc(N)c2c(COc3ccc4ccccc4c3)coc2n1
327 CCn1c2ccccc2c3cc(NCc4coc5nc(N)nc(N)c45)ccc13
328 COc1ccc(OC)c(c1)c2sc3nc(N)nc(N)c3c2C
329 COc1ccc(OC)c(CCc2sc3nc(N)nc(N)c3c2C)c1
330 Cc1c(sc2nc(N)nc(N)c12)c3ccc(Cl)c(Cl)c3
331 Nc1nc(N)c2c3CCCCc3sc2n1
332 COc1cc(cc(OC)c1OC)N(C)Cc2c(Br)sc3nc(N)nc(N)c23
333 Nc1nc(N)c2c(CNc3cc(Cl)c(c(Cl)c3)n4cccc4)c(Br)sc2n1
334 Nc1nc(N)c2c(c[nH]c2n1)c3ccc(Cl)c(Cl)c3
335 COc1cc(cc(OC)c1OC)c2c[nH]c3nc(N)nc(N)c23
336 Nc1nc(N)c2c(CSc3ccccc3c4ccccc4)coc2n1
337 Cc1[nH]c2N=C(N)NC(=O)c2c1Sc3ccc(Cl)cc3
338 Cc1[nH]c2N=C(N)NC(=O)c2c1CNc3ccc(Cl)cc3Cl
339 COc1ccc(OC)c(c1)N(C)Cc2c(C)[nH]c3N=C(N)NC(=O)c23
340 COc1ccc(OC)c(c1)c2nc3c(N)nc(N)nc3[nH]2
341 COc1cc(NCc2nc3c(N)nc(N)nc3[nH]2)cc(OC)c1OC
342 Nc1nc(N)c2nc([nH]c2n1)c3ccc(Cl)c(Cl)c3
343 COc1cc(c2nc3c(N)nc(N)nc3[nH]2)c(cc1OC)[N+](=O)[O-]
344 Nc1nc(N)c2nc([nH]c2n1)c3ccncc3
345 COc1ccc(c2nc3c(N)nc(N)nc3[nH]2)c4ccccc14
346 Nc1nc(N)c2nc([nH]c2n1)C3c4ccccc4c5ccccc35
347 Nc1nc(N)c2nc(Cc3ccccc3)[nH]c2n1
348 Nc1nc(N)c2nc(CSc3ccc4ccccc4c3)[nH]c2n1
349 Nc1nc(N)c2c3CCN(Cc4ccccc4)Cc3oc2n1
350 COc1cc(CN2CCc3c(C2)oc4nc(N)nc(N)c34)cc(OC)c1
351 COc1cc(\C=C/c2cnc3nc(N)nc(N)c3c2)cc(OC)c1OC
352 Nc1nc(N)c2c(CNc3ccc(Cl)c(Cl)c3)coc2n1
353 Nc1nc(N)c2c(Cc3ccccc3)c[nH]c2n1
354 CCOc1ccc(OCC)c(NCc2c[nH]c3nc(N)nc(N)c23)c1
355 COc1cc(cc(OC)c1OC)c2sc3nc(N)nc(N)c3c2C
356 COc1cc(Cc2sc3nc(N)nc(N)c3c2C)cc(OC)c1OC
357 COc1cc(CCc2sc3nc(N)nc(N)c3c2C)cc(OC)c1OC
358 COc1cc(Cc2sc3nc(N)nc(N)c3c2C)c(Br)c(OC)c1OC
359 COc1ccc(OC)c(NCc2c(Br)sc3nc(N)nc(N)c23)c1
360 Nc1nc(N)c2c(c[nH]c2n1)c3ccccc3
361 Nc1nc(N)c2c(c[nH]c2n1)c3ccc(Cl)cc3
