# Supplementary material for: CPANNatNIC software for counter-propagation neural network to assist in read-across
Source: J Cheminform. 2017 May 22;9:30. doi: 10.1186/s13321-017-0218-y (PMC5440416; doi:10.1186/s13321-017-0218-y)
Supplement: Supplementary file 17 — Additional file 17. File containing results obtained for additional tests on eight datasets. [file 13321_2017_218_MOESM17_ESM.zip › dhfr/DHFR_EV.txt]

DHFR training set
124	10
RA_TrB_AB_nCi_3_M21(M2)_SS1_T_KA_e-v_MID	GV[4]_K_B_AB_nCi_2_M4_NS6_T_KA_c-e_MID	TS[2]_I50_QuQd_AB_nCi_4_M25(M3)_MP4_T_KA_m_MID	GV[3]_K_B_AB_nCi_2_M1_NS2_T_KA_a-c_MID	GV[1]_K_B_AB_nCi_2_M3_NS3_T_KA_h-c_MID	TS[4]_N1_B_AB_nCi_2_M1_NS1_T_KA_c-e_MID	TS[3]_SD_B_AB_nCi_2_M4_NS2_T_KA_v-e_MID	GV[5]_SD_B_AB_nCi_2_M3_NS1_T_KA_c-e_MID	N1_Qu_AB_nCi_4_M26(M3)_MP4_T_KA_e-v-h-c_MID	Activity
1	1	1	1	1	1	1	1	1	0
39.92191336	4.964408016	0.057803174	39.8921899	3.198807671	1.713295248	59.23343898	0.007701428	0.480266073	4.09044	65	238
26.10153726	7.74438739	0.037343492	8.12968814	0.340433717	0.995427506	68.63490707	0.014941279	0.791915805	6.3279	65	239
32.12348022	12.03499168	0.032268451	9.075575129	0.271681726	-1.207033074	65.73368598	0.008565191	0.371274011	7.42022	65	240
27.81589412	2.987746051	0.061779249	6.182255805	-0.346806515	-0.098309362	69.49947604	0.020156165	0.854936107	5.1549	65	241
41.12313794	14.67571275	0.040101365	11.94079932	1.338267674	1.236946239	81.29441988	0.022399926	0.728032522	8.95861	65	242
38.14572873	7.979519221	0.034896153	6.758317059	-0.103275886	0.031670396	61.57246686	0.005616084	0.465022428	6.76955	65	243
46.97197999	8.731678133	0.038782223	7.721133235	0.100069209	-0.025902428	75.54839259	0.007995324	0.380727788	6.31876	65	244
29.28868394	7.889057991	0.064712301	7.557334966	0.081643566	0.498241926	71.43161687	0.007673795	0.919425098	4.44009	65	245
32.45814601	7.751760376	0.056622368	8.218075319	0.277650185	1.954389549	68.20825868	0.023062638	1.091085526	5.72125	65	246
20.84289869	8.924743219	0.038301671	7.941399212	0.403537819	-1.303699456	53.31045726	0.002835209	0.534657577	4.22185	65	247
28.6759365	8.930179033	0.061016109	7.605410453	0.224189132	0.303590486	67.55983547	0.014117299	0.604290849	4.63451	65	248
25.6118726	9.566073557	0.035159732	9.929512345	1.138901038	1.316521944	63.24725083	0.005296266	0.600317131	6.69897	65	249
37.07693443	3.294584556	0.068436589	5.08463821	-0.480119782	0.052963713	68.90971469	0.011762917	0.804576294	4.88606	65	250
36.50244655	8.920940601	0.042664507	12.20239307	-0.40859895	-1.697181161	56.86844112	0.003458293	0.325887149	5.88606	65	251
32.06294955	7.732385091	0.048874361	4.545519665	-0.851750315	-1.905936456	71.87270368	0.002966366	0.591727438	5.65758	65	252
34.94748163	8.357734276	0.038975289	7.148620338	0.089509494	-1.722080456	67.55694788	0.009391898	0.529535852	6.38722	65	253
64.34846148	9.225376952	0.036017577	8.289387361	0.695190829	0.490946619	59.2962753	0.004762686	0.43411303	5.39794	65	254
30.1532835	7.611730345	0.040996373	20.42591559	4.121477141	0.621329794	59.60527261	0.004296803	0.407529012	7.16115	65	255
47.1245431	1.035845902	0.035721051	19.52072288	5.293429906	2.56276585	61.67117564	0.016611595	0.382915785	8.08619	65	256
45.86795964	0.95229203	0.05474634	27.40527729	5.60995516	4.139548681	74.58498855	0.0257771	0.701868846	7.58503	65	257
49.48882177	4.633042844	0.029287453	25.41265788	4.909537037	2.065765133	68.41172116	0.012778639	0.55568116	8.52288	65	258
54.31542005	2.950087518	0.025870228	35.25199408	8.43370153	0.908770525	80.60207212	0.020492944	0.478721374	8.4437	65	259
39.37393499	7.807178011	0.039572517	21.29849735	4.448907611	1.133004872	67.85112922	0.004066465	0.367939526	7.63827	65	260
44.94350116	17.15246593	0.047908718	14.24702633	4.561770932	4.165989933	73.57791242	0.013625391	0.514735893	8.00877	65	261
55.88470674	3.707680922	0.033494852	25.15453365	4.811238649	0.097408216	59.59808093	0.01062745	0.42286483	8.82391	65	262
39.72159594	8.669632008	0.057740589	12.79532332	4.98326373	2.54590847	67.57227765	0.012991332	0.568712477	7.55284	65	263
51.18188761	2.329235866	0.03888134	18.50780952	3.180978594	1.668538543	66.93314402	0.012007487	0.590267898	6.37675	65	264
28.74244194	0.682041299	0.05834297	15.44201902	1.13784056	-0.799291348	69.54566627	0.000601	0.430586899	5.10237	65	265
32.03030301	5.882769133	0.111817217	6.715079438	0.340742451	-0.591098948	60.6403042	0.003270686	0.611512801	5.30103	65	266
42.21630077	8.826553511	0.088802947	15.06502128	1.761976573	1.125113566	65.37811012	0.015279647	1.165221895	3.66756	65	267
43.30186698	3.407840368	0.10555482	10.50843763	1.173429051	-0.801811411	53.27947658	0.002121683	0.548728891	6.26761	65	268
22.79350249	1.23695924	0.102056782	5.41953801	0.968440936	1.27879551	63.64031912	0.012457431	0.790039179	4.33724	65	269
27.72103832	6.730087672	0.02934241	39.89284382	8.127457838	1.666739979	53.47506618	0.003458038	0.299009903	5.82391	65	270
24.03165058	8.695195481	0.026127648	40.27661721	7.940522539	0.921224793	52.90763558	0.004212572	0.176831412	7.72125	65	271
24.62815886	2.303550367	0.036291875	24.07742265	6.437637863	1.741397408	61.79844579	0.011979488	0.582091958	6.25181	65	272
42.10365762	2.800032826	0.038798318	28.16342035	6.343279949	0.969675824	61.78569708	0.005231538	0.301203125	7.46852	65	273
42.92142348	7.101152595	0.044229567	24.76640134	4.943745685	-0.573522556	53.29252053	0.001096013	0.287278557	6.95861	65	274
70.50060057	0.384146045	0.029657095	27.07932686	7.668543241	3.423124967	65.89998906	0.010275207	0.506122787	7.13077	65	275
37.7783705	3.91351053	0.064966763	27.78785075	6.660746435	0.205945773	52.33785063	0.002970452	0.566208156	7.10237	65	276
42.82454587	4.185694193	0.048442622	22.23228902	4.26499767	-0.565705065	50.03762523	0.000929	0.368341804	5.72125	65	277
55.79063077	15.9861648	0.044834329	5.48517749	1.460386894	0.684585183	63.02045621	0.00342184	0.604653222	6.284	65	278
52.46220822	13.73613484	0.039360647	6.97645227	1.849062749	1.479204167	73.07534511	0.006193924	0.726724152	6.37675	65	279
52.34133032	18.27670166	0.037141187	7.838956796	2.22350177	1.750576735	68.4067324	0.007138741	0.492730706	7.3279	65	280
54.52891348	21.33637807	0.040238107	8.236641874	2.556721693	0.645027738	66.27704207	0.007557789	0.541263054	8.29243	65	281
60.25572911	11.43418402	0.069412609	6.173265436	1.499796713	1.209272424	63.2047077	0.003838699	0.615594768	7.12494	65	282
49.22723108	6.6490866	0.063996388	9.281417812	1.898248539	5.500112762	80.31159776	0.013680009	0.888036353	6.05552	65	283
40.12706048	12.78308008	0.036472749	7.180485752	0.953194212	2.087011165	64.60355561	0.013468732	0.208656787	8.16749	65	284
46.67219689	9.336894003	0.0357401	8.371720585	2.020311526	4.076132639	75.78071355	0.016390667	0.581831105	8.37675	65	285
52.04313782	23.5651277	0.038045002	9.165054097	2.666987434	1.836393189	72.51153851	0.010560319	0.692341268	8.56864	65	286
35.06443729	11.39600329	0.034689289	7.327548663	1.955420304	1.773882899	54.23497557	0.003032057	0.283578269	5.69897	65	287
43.17523242	13.68656719	0.035034028	8.633984025	0.990930493	3.323921002	71.79908569	0.014818471	0.346482753	9.39794	65	288
64.77006635	14.62981185	0.05549544	9.127203176	1.862636789	4.046428572	76.52458112	0.011993065	0.83805746	5.85387	65	289
48.99289983	19.71701759	0.039757213	8.544281033	2.666437277	1.200244689	56.26231184	0.004662153	0.525330249	7.39794	65	290
40.20492698	34.94174296	0.029830727	15.60522263	4.692732557	1.364104148	61.97784016	0.003830897	0.230306122	7.27572	65	291
33.24471546	16.31408886	0.069517846	16.28783853	1.213074745	-0.038591644	60.07365737	0.004486938	0.50927773	4.42022	65	292
29.5398796	18.85940359	0.065026008	18.92497143	1.49026874	0.219127742	67.90719824	0.006251192	0.764942333	5.39794	65	293
37.76899699	23.43112635	0.045938011	25.6097237	1.973787532	0.882728929	69.85285703	0.020632769	0.510440476	6.95861	65	294
47.64223709	10.09894329	0.044681809	14.70618404	1.002401361	-0.987980225	56.98510652	0.008295222	0.431998572	6.85387	65	295
42.61386092	16.83544492	0.051050164	21.88962862	2.109086545	1.501290462	74.15690174	0.016896413	0.574704285	7.52288	65	296
32.44629246	27.47611099	0.025873952	25.08015141	3.414099497	0.942039017	59.77915397	0.013110548	0.452486978	6.63827	65	297
46.51039517	16.11784001	0.042357543	16.43198521	1.12894532	-1.170662794	59.32594104	0.00231814	0.596704999	6.58503	65	298
32.32696594	20.17838481	0.057736445	18.91117643	1.186009339	-0.123035706	64.29868729	0.004278755	0.477540924	5.67778	65	299
44.69947847	18.71673216	0.05553847	21.5836203	1.656933431	-1.315977469	65.56859193	0.013880557	0.227510525	6.85387	65	300
47.66870525	35.48977709	0.028206764	26.19022566	2.2638864	0.701365512	68.53184604	0.013757231	0.340443171	7.92812	65	301
34.82431764	22.53540057	0.054781659	22.65008335	2.452509459	-0.471532157	60.52616234	0.018274234	0.847991332	7.76955	65	302
31.44320088	23.54307656	0.03417675	21.70370819	2.597548385	-3.558690944	45.2741018	0.001491165	0.401446525	6.86967	65	303
30.72891733	17.69076983	0.0390537	19.50931802	1.950723837	-0.453821416	50.03008988	0.004082369	0.529365457	6.63827	65	304
60.60750561	15.54207428	0.030708606	17.97082753	1.98742146	1.549795647	58.5417574	0.004967533	0.241249584	5.5376	65	305
40.22356044	31.55148721	0.025350783	27.95092367	3.862979416	-3.29296871	63.672481	0.004046958	0.401580925	6.76955	65	306
35.02931154	21.62648169	0.035551866	19.63278374	1.451017156	-2.370304265	59.61887783	0.004855146	0.329593373	7	65	307
47.29827957	14.69766964	0.06503147	18.54831664	1.656071643	-2.584792049	60.68410686	0.014040412	0.670086374	6.63827	65	308
57.51312842	24.13282941	0.035207145	24.82450912	1.542604196	-1.545587108	66.46943939	0.010805116	0.483041421	8.82391	65	309
37.61083641	27.87274887	0.032034788	22.51020458	1.902328406	-1.119954496	58.90827567	0.011379479	0.338709777	7.35655	65	310
32.22653616	30.51658401	0.049428849	23.32686007	2.407750242	-0.47774166	57.40256377	0.010338637	0.374560259	5.52	65	311
59.56180638	17.34031869	0.040443573	17.52533662	1.590406813	-3.065564692	56.6624814	0.002736641	0.540235434	6.30103	65	312
27.92092315	26.3936339	0.03172812	26.76721747	1.968345944	-2.126483401	58.74158747	0.006355938	0.319983679	6.82391	65	313
28.4690286	24.64981963	0.03267612	26.09144568	2.033507215	-1.734589591	55.97373191	0.008487527	0.349176236	6.3279	65	314
24.26139463	30.3274456	0.028685812	31.6131139	3.288621197	0.550644008	57.74535371	0.003358013	0.237278412	6.72125	65	315
35.70374675	10.34479351	0.100650798	12.28963104	-0.444746676	-3.232769209	61.14324896	0.007630229	0.813094275	5.07058	65	316
46.26939933	9.268465898	0.059234692	41.47148968	4.49045236	1.978696403	65.81861553	0.010990938	0.501209442	5.21467	65	317
36.64751257	0.492765031	0.039720057	25.94837719	6.070608652	1.629101346	55.21094524	0.015760067	0.584455829	5.85387	65	318
50.08247661	0.680279582	0.052701151	28.71853158	5.408549482	3.413675159	65.30160651	0.018040213	0.403200606	6.45593	65	319
31.20718877	0.005573343	0.052845901	31.46479953	2.151105582	1.558205036	64.50337303	0.015898146	0.122169556	5.02228	65	320
35.41297181	2.736329771	0.040535413	29.52243933	3.076604526	0.619453394	56.45554726	0.009064825	0.65313334	4.20066	65	321
46.95946774	2.943412007	0.066907847	33.40428105	3.326594145	0.976117527	57.07048341	0.007863371	0.207788267	5.52288	65	322
32.32809121	6.19268701	0.041538503	35.52898253	4.106013631	-0.062416082	46.35122876	0.002151579	0.451185376	5.52288	65	323
50.64299918	1.831017361	0.051025558	44.8850153	4.390262083	1.32482889	72.29142309	0.019466814	0.710945996	5.88606	65	324
59.15834918	1.927631832	0.043803316	47.13517867	6.160922894	0.644478248	68.27052462	0.020986046	0.456050433	7.22185	65	325
25.1206196	0.960199347	0.061441721	35.08671529	2.525867669	1.262315796	55.46974747	0.011633676	0.459815602	4.21968	65	326
23.82580477	6.4115616	0.026843269	47.77964287	4.413409481	1.891981367	55.31956091	0.005513962	0.420727392	4.89963	65	327
49.21481803	5.580394787	0.066570464	34.41572771	3.747191183	1.651749459	59.43643815	0.013430482	0.461594036	6.4318	65	328
42.14362478	17.53099356	0.063951272	35.31034037	4.480180976	0.152608055	54.624616	0.011849504	0.650333948	5.22915	65	329
43.55935171	4.596099341	0.074728979	32.04085135	3.327615785	0.333357164	60.86530075	0.00481465	0.170348291	5.33724	65	330
38.33450694	16.96112789	0.100977624	22.51967212	1.657428668	-0.660729351	54.60902048	0.001318722	0.560814207	5.40894	65	331
48.36740311	0.303164454	0.065999494	41.01108825	4.469346489	2.56649945	60.97819151	0.012499792	0.447265298	4.55284	65	332
39.06625356	10.02529064	0.052204043	39.79450496	5.953982053	2.265031878	53.39067269	0.007329034	0.366707363	5	65	333
41.0359313	6.237781573	0.07464024	29.70624436	2.433968143	1.726037196	69.44283091	0.005799887	0.423142945	4.63827	65	334
40.7837429	3.634850456	0.063176248	37.51559798	3.300829063	3.593307239	76.4006346	0.012155764	0.71561699	4.56864	65	335
49.44131138	6.186039349	0.062709499	38.05026627	3.398043259	0.372942157	47.28123192	0.002247594	0.490921654	4.3098	65	336
64.80464235	6.231016297	0.09805461	26.31849916	3.947216702	1.416650839	46.47440899	0.004320824	0.517281934	4.60906	65	337
45.29429064	3.639773293	0.063755474	16.17426993	3.833054252	2.158595028	47.21168758	0.012812338	0.536374262	4.82391	65	338
26.70830143	2.995387771	0.056065021	27.22853832	2.945180843	2.970992492	50.50987922	0.01743549	0.638008512	4.25181	65	339
51.93531333	1.917928409	0.060259448	16.85205843	1.283381478	4.057210346	70.03116505	0.0224049	0.739929321	5.45593	65	340
55.36724603	1.662805522	0.05414216	19.52835929	1.799817272	3.756008813	75.1826502	0.017310647	0.809629865	4.46852	65	341
41.47771282	0.019349148	0.068591312	15.10031413	1.081425291	2.982970959	74.54683574	0.008681728	0.782069821	3.5986	65	342
39.42208269	5.922411239	0.059115656	19.64992225	2.012467088	6.034912954	68.15048534	0.015584216	0.445097398	4.60206	65	343
42.6617847	0.120472354	0.049310665	11.75034061	-0.182949605	2.091187188	64.32418293	0.010792975	0.92241612	4.74473	65	344
40.78038971	2.807053466	0.035373827	20.36263502	2.223359795	2.861447806	67.81507906	0.007195993	0.412581697	4.88606	65	345
34.17273137	7.610999918	0.037236607	22.93286443	3.158723456	1.2069399	49.97057243	0.006382792	0.185623783	4.52578	65	346
46.17158823	0.934219249	0.053727481	12.50202665	1.04280321	0.515509022	53.55977917	0.002603914	0.733116181	5.79588	65	347
26.77931473	2.836793734	0.038446317	17.74318928	2.379418486	1.230635688	58.6672202	0.003386572	0.614336435	3.97062	65	348
42.39619149	4.276863205	0.041694888	34.14714425	2.644799605	0.309602569	55.77675545	0.006334727	0.516903299	4.82391	65	349
46.88204786	4.6753098	0.058021042	41.73976224	3.604766268	1.749720766	57.53631961	0.015511678	0.616501026	4.64207	65	350
44.88493312	21.81057221	0.050998604	21.25323156	1.436564868	1.105072156	68.47489712	0.012204686	0.480985869	4.88941	65	351
38.68378903	2.632573079	0.071026747	30.97299195	1.920935075	1.275168157	64.19349934	0.0086563	0.573676131	4.45346	65	352
43.05375189	3.788660852	0.0480101	24.94912376	2.349331552	-0.384499404	49.30010661	0.000506	0.498928753	3.56864	65	353
30.77488896	3.546716151	0.05654416	35.01925034	4.17874045	2.131540363	58.87545587	0.012277933	0.655764052	4.1549	65	354
56.16453868	1.77236259	0.076911539	39.27047844	3.112466146	2.471839462	68.08328829	0.011674308	0.545466154	5.74473	65	355
52.2939614	16.4843801	0.073561551	39.37524899	3.206555334	0.9432556	65.550692	0.009355765	0.604213965	4.29243	65	356
47.267024	15.28983913	0.072631907	40.43680043	3.806844921	0.68568785	63.16788076	0.010158079	0.58443081	4.60206	65	357
60.4324976	9.062281358	0.067647401	41.0730331	3.874642982	2.276080473	67.95901324	0.01187504	0.549955673	6.03152	65	358
39.28543519	4.900143498	0.063045633	34.64279618	4.454785585	1.324541678	57.13731248	0.013483372	0.665015548	4.48149	65	359
30.08982211	4.99954353	0.05105309	24.90619896	1.86738386	0.469334443	52.63301957	0.000713	0.512136958	5.04096	65	360
49.77396106	3.99322258	0.046606822	26.83313603	2.191240319	0.964292386	57.84692623	0.002959135	0.420795622	4.20761	65	361
