# Supplementary material for: CPANNatNIC software for counter-propagation neural network to assist in read-across
Source: J Cheminform. 2017 May 22;9:30. doi: 10.1186/s13321-017-0218-y (PMC5440416; doi:10.1186/s13321-017-0218-y)
Supplement: Supplementary file 17 — Additional file 17. File containing results obtained for additional tests on eight datasets. [file 13321_2017_218_MOESM17_ESM.zip › dhfr/DHFR_TR.txt]

DHFR training set
237	10
RA_TrB_AB_nCi_3_M21(M2)_SS1_T_KA_e-v_MID	GV[4]_K_B_AB_nCi_2_M4_NS6_T_KA_c-e_MID	TS[2]_I50_QuQd_AB_nCi_4_M25(M3)_MP4_T_KA_m_MID	GV[3]_K_B_AB_nCi_2_M1_NS2_T_KA_a-c_MID	GV[1]_K_B_AB_nCi_2_M3_NS3_T_KA_h-c_MID	TS[4]_N1_B_AB_nCi_2_M1_NS1_T_KA_c-e_MID	TS[3]_SD_B_AB_nCi_2_M4_NS2_T_KA_v-e_MID	GV[5]_SD_B_AB_nCi_2_M3_NS1_T_KA_c-e_MID	N1_Qu_AB_nCi_4_M26(M3)_MP4_T_KA_e-v-h-c_MID	Activity
1	1	1	1	1	1	1	1	1	0
48.59679886	5.381623593	0.059210701	39.01037465	3.141071999	1.146673805	57.02589953	0.009034112	0.405684418	4.29328	65	1
43.01787138	3.379202881	0.060696663	39.02323705	3.091026368	1.073303047	63.93862312	0.009099962	0.463110917	4.68613	65	2
49.05910685	10.98306264	0.048102308	9.702943756	0.669488799	0.206027353	76.94081412	0.02893866	0.564624253	7.76955	65	3
39.69758186	12.6733256	0.041749711	11.4320966	1.174929133	1.636160636	84.15437463	0.02269286	0.594191266	9.4437	65	4
55.72078081	12.78392886	0.044528716	10.73673814	1.016516086	-0.333279079	82.17416572	0.026112708	0.41805331	8.20761	65	5
43.84120035	8.836392145	0.04161009	7.499515898	-0.095359918	-0.628342527	67.57786686	0.010678575	0.399591508	6.95861	65	6
48.58259753	17.11914219	0.037449594	12.96380866	1.636742966	1.179599465	82.11824962	0.023022903	0.747345837	8.80967	65	7
48.77369862	7.152382755	0.042295986	6.722634971	-0.290485977	-0.175278876	67.61040314	0.00890161	0.371818464	3.65758	65	8
36.21947272	7.221528713	0.045669052	6.006004939	-0.442157662	-1.147496947	63.80861234	0.00678282	0.337705282	6.08092	65	9
22.71200005	8.041408899	0.042569961	7.845943988	0.321978342	-0.608871806	53.43915617	0.003964187	0.674700324	5.08619	65	10
40.0173805	5.879601294	0.074800026	5.828694842	-0.231340358	-0.768322477	64.56236199	0.004324513	0.779133202	5.0716	65	11
42.28866731	5.559740281	0.074805981	5.828322295	-0.232765953	-0.726133108	65.11284731	0.004349045	0.781549204	4.58503	65	12
30.51210537	6.168596349	0.067387437	6.320007277	-0.103165502	-0.202301464	66.40049654	0.005561422	0.838360061	4.9914	65	13
43.1229016	5.542215785	0.069815776	5.805378367	-0.251756785	-0.280425315	65.82853205	0.005168154	0.725612868	4.84466	65	14
44.02027835	4.80995911	0.039918828	5.715340528	-0.283497492	0.08638863	67.83122973	0.00746967	0.749802095	6.52288	65	15
26.89463817	5.825435665	0.060073634	7.343717619	0.112349674	1.300347193	72.16281118	0.014742183	0.944670597	4.64016	65	16
34.83948597	6.759132758	0.060938381	7.134587269	0.095497132	1.332630691	64.87797664	0.012579776	0.869177139	6.05552	65	17
36.84646558	6.907835497	0.055642463	8.454054618	0.360483123	1.671598076	74.05107184	0.016506332	0.974898971	4.67778	65	18
26.81840697	6.397796726	0.067531571	6.325000781	-0.106813896	-0.204003815	65.98381626	0.00580827	0.872317133	5.11351	65	19
52.14667357	7.157731456	0.045272081	6.717152067	-0.281394255	-0.240948655	67.00109676	0.007796089	0.34474377	7.12494	65	20
31.46859132	5.793199603	0.06974064	5.810193337	-0.247126932	-0.273019346	64.90119863	0.005623486	0.72551164	4.57512	65	21
20.87965325	6.116334125	0.043054633	7.237560778	0.029568004	0.076260323	74.48538763	0.008027049	0.773613843	5.24413	65	22
45.38572397	8.521294101	0.057131621	8.249796185	0.141250028	2.082377965	74.42608303	0.015620401	0.75521395	5.72125	65	23
30.7939469	11.11661393	0.042904168	5.567530532	-0.332402326	-3.974587601	61.16536854	0.002457591	0.46212617	6.49485	65	24
23.80764998	10.54794881	0.034650801	10.00488526	1.083884992	0.104272198	62.83693972	0.005139086	0.536770691	7.56864	65	25
28.81625181	13.49975408	0.032604935	19.24140017	0.977465028	0.473761253	62.17524247	0.004298789	0.190807961	5.35655	65	26
38.18201235	5.245136676	0.074170856	5.320563494	-0.360959564	-0.702843571	63.13563977	0.004492713	0.801847961	3.60906	65	27
29.10884434	7.142216297	0.041954254	7.760427177	0.295216817	-0.182729949	56.64464614	0.005856339	0.685197223	5.89963	65	28
24.22662458	7.444130966	0.034666952	9.744726908	1.016235598	3.036809651	71.03603744	0.006641723	0.689056543	4.88606	65	29
22.37643732	13.25400314	0.028910471	11.06043205	0.831335773	-0.216755168	62.03151921	0.004790277	0.21617808	5.29243	65	30
54.38201278	2.824452031	0.024516403	33.79204332	7.607037936	0.298369514	76.2824551	0.024950825	0.474545016	9.80688	65	31
34.21870453	13.60363994	0.055962536	12.29938224	4.916510331	2.259461897	66.97639036	0.01248276	0.570447406	7.35655	65	32
37.52733152	18.4729189	0.050835348	13.60507007	4.537877823	3.44927477	70.78678469	0.0113	0.690882438	8.22915	65	33
42.18252935	6.565651621	0.039941967	19.21723624	4.078521903	1.180733872	63.03122602	0.004168253	0.381673605	7.13668	65	34
39.00108314	1.597603419	0.049886699	22.86656244	4.64190209	4.447884422	73.10697245	0.013232606	0.433180733	6.48149	65	35
51.07268475	11.33660439	0.052297004	14.78893162	4.813712401	3.235477798	73.13942303	0.013301784	0.719074436	8.22185	65	36
29.3511153	3.12773928	0.037745168	16.8704825	4.980575689	2.760653983	67.82799844	0.013307904	0.601097363	5.95861	65	37
45.20021651	1.163704537	0.034781762	19.24359384	5.340728044	2.832625906	65.82227403	0.016753799	0.374902279	7.58503	65	38
36.93105762	3.036893722	0.037762319	17.68718202	4.951081267	2.588268442	67.21837183	0.009941462	0.593537684	5.92082	65	39
46.42880432	3.894223948	0.054911798	19.74113312	4.773715282	3.607819838	73.77077306	0.013085843	0.689724728	6.04576	65	40
32.5562187	3.711190438	0.055003062	20.55122564	5.163512695	3.217537996	75.91515018	0.011619908	0.620270449	5.88606	65	41
24.00568737	3.558969916	0.037337475	18.44946633	5.486807513	1.170374824	49.4219971	0.004408665	0.371842009	6.72125	65	42
34.31498239	1.234188356	0.031612259	23.1691907	5.490441813	3.509013986	74.52291149	0.015841862	0.425944291	7.72125	65	43
35.99500009	0.518604215	0.058182735	24.50755299	5.419067572	2.993099502	66.03169386	0.022991469	0.741193652	6.37675	65	44
52.45906369	-0.059091852	0.059199569	24.72455882	5.458830355	3.2494587	65.25464056	0.026002821	0.701493868	6.45593	65	45
51.93860038	21.82353389	0.04903456	14.86469538	5.503880366	3.714953318	71.05974009	0.013227138	0.560490858	7.92082	65	46
32.82978028	6.651724016	0.04086084	18.3498359	3.740963735	0.694272889	59.26289698	0.003602702	0.44463063	6.35655	65	47
45.27104087	15.75928019	0.048152248	15.94860431	5.304237317	3.367904646	71.80112665	0.014288432	0.597108637	7.42022	65	48
40.33326574	3.117501319	0.038857554	17.05227649	4.875457992	2.548267216	62.34002071	0.013371094	0.524956548	6.07572	65	49
59.45851563	1.287011989	0.034817425	20.21243112	5.312906604	2.709626712	64.830089	0.011282344	0.373765553	7.36653	65	50
33.77362311	2.014571612	0.033734839	21.23876182	6.007776039	0.966184579	48.27250568	0.005454082	0.171179099	7.76955	65	51
43.54918298	1.608935989	0.053311078	29.54008738	5.265047427	3.849100394	72.47253523	0.024109541	0.736955486	6.30103	65	52
28.95631172	1.027735139	0.101633833	5.311662086	0.732384134	-0.321876159	57.07436407	0.005486278	0.355258235	5.92082	65	53
22.84266492	1.490221203	0.062129189	11.56782178	0.737035691	-0.105126524	57.30528021	0.000976	0.499973461	4.25964	65	54
36.6868429	4.37119266	0.092183712	13.44242871	1.662758474	1.762999119	72.26744321	0.013733221	1.069425512	5.38722	65	55
25.1240484	2.240037168	0.111319542	3.405558083	0.604953251	1.583825485	64.78951209	0.01054934	0.920939606	3.34486	65	56
28.81729382	0.872522437	0.062418269	12.71002401	0.741254401	-1.184057714	57.38297633	0.001051707	0.496368199	4.37675	65	57
38.84963485	2.75750885	0.092405743	12.93652737	1.522297172	0.745706112	73.1926951	0.016393313	1.026856078	4.20066	65	58
32.08399094	1.545546035	0.111163152	4.496126744	0.55154967	0.287811786	64.5795044	0.004094735	0.922692461	3.72354	65	59
31.86588734	3.682164187	0.063324684	11.97108806	0.765986896	-1.666716261	49.67561316	0.001192738	0.518506571	5.13077	65	60
34.41909295	3.211252175	0.106642023	5.805453583	0.891280813	0.550823001	66.91589954	0.005639479	0.68947237	5.45593	65	61
37.34458078	-0.553633728	0.057216828	12.55989931	1.130111483	0.556764462	63.38492561	0.007361496	0.69713259	4.39469	65	62
49.06434323	0.922635024	0.056705278	23.94050008	6.623221504	2.687573213	66.7320805	0.010987014	0.656494342	6.5376	65	63
51.42712488	0.321975906	0.031461704	27.10882248	7.274876439	3.027188533	66.33712956	0.01229322	0.554552144	7.42022	65	64
33.31928656	2.503260605	0.032556835	26.43925759	6.663952822	1.853466668	59.99956546	0.013345593	0.316700079	6.58503	65	65
36.89416818	2.999134523	0.030442835	27.726777	7.082430757	2.171395166	60.04455271	0.012254467	0.297641698	7.14874	65	66
34.66342196	4.243979599	0.038154107	25.09016773	5.701743137	0.827675762	63.77392629	0.004321094	0.29694587	6.82391	65	67
27.65986903	5.947940723	0.036972276	26.59901565	5.738491645	0.823956713	64.10492095	0.00340988	0.408057198	6.96257	65	68
46.34307174	4.55604001	0.040326733	23.70824214	5.476900304	0.375694199	58.05313667	0.003673618	0.294587641	6.89279	65	69
47.47115016	4.865982239	0.041136967	26.54865297	6.051023953	0.305410488	56.61447978	0.004582151	0.315281453	7.17393	65	70
27.99158537	5.293231984	0.039982789	24.54940251	5.48435782	0.243675406	56.65522872	0.003225451	0.303757418	6.64397	65	71
24.03050176	8.087909874	0.034020657	31.11421327	7.145163054	0.127800621	53.56888444	0.002640127	0.322579535	6.85699	65	72
45.25851625	7.217289509	0.046773074	22.23576508	4.733790535	-0.618360643	48.8994589	0.001048957	0.365285983	6.74473	65	73
47.43730576	7.955781215	0.045354575	23.84762743	5.159422017	-0.724476313	50.43651474	0.001020206	0.358354635	6.95861	65	74
33.16411877	9.303475296	0.044240924	25.40698641	5.538345991	-0.26276674	52.74136529	0.001864593	0.506587855	6.95861	65	75
56.8727666	7.999674987	0.04426587	25.44634985	5.487031895	-0.28933849	53.37824354	0.001390655	0.478535382	7.11351	65	76
50.34863816	7.401407565	0.065797149	28.67765879	6.271709577	-0.545501396	56.28053062	0.002651293	0.487069745	6.72125	65	77
62.98318622	1.838701498	0.064438038	27.84462813	6.27968031	0.169175523	52.99047282	0.003040544	0.703405819	6.76955	65	78
41.29889631	6.292867865	0.03996786	25.56150362	6.350772535	1.1041847	57.10843847	0.010235404	0.500636156	7.46852	65	79
31.67970395	7.938569612	0.039712057	29.27164387	6.044885411	0.245777901	60.58685493	0.00463673	0.536366495	7.20066	65	80
36.49367898	2.788004603	0.050441533	27.7765269	7.370697674	2.310142011	58.37215914	0.01154388	0.476966174	6.93554	65	81
38.57425659	5.210603188	0.038077548	22.74561582	5.812205433	1.221250605	61.5856221	0.003708257	0.33836781	6.61979	65	82
27.42257689	9.657408639	0.031790789	33.53452174	7.59557371	0.004397739	55.28915123	0.003252266	0.29076551	7.3279	65	83
51.45029632	12.2707699	0.043261038	26.25616915	5.589402218	-0.019286571	55.29790444	0.00208407	0.411021763	6.92082	65	84
44.24356482	8.808594212	0.043414595	26.2173145	5.438487363	0.087946606	59.97038179	0.002249975	0.269596341	5.13668	65	85
24.23968244	2.612617129	0.057540219	25.38603561	7.263849955	2.171160418	59.76279281	0.009918218	0.559580815	5.83268	65	86
30.06607368	7.298778015	0.06029994	16.58412113	2.148105114	-0.498153451	67.31885305	0.001457483	0.486931907	5.52288	65	87
29.00281863	9.588640553	0.054626984	19.81394127	3.019493845	-0.38029613	68.49896447	0.001264468	0.416368351	7.18709	65	88
51.56856041	18.44539431	0.041431334	7.008411687	2.061387475	0.801790572	65.94090289	0.006507968	0.510548955	7.65758	65	89
53.36866827	18.98241215	0.041752853	7.010894779	2.075758072	0.881609271	65.28986668	0.006039687	0.536989356	7.17393	65	90
54.82962654	13.70392761	0.043903091	5.43193978	1.41911536	0.990222596	65.27820045	0.005324905	0.631204818	6.58503	65	91
52.31771622	18.93587421	0.039661234	7.932135314	2.196388158	0.74571808	68.84887043	0.006824369	0.582965313	6.92082	65	92
56.82326491	15.85676634	0.039822514	6.691218417	1.850504558	1.551441755	67.26567373	0.008262437	0.653099635	6.69897	65	93
56.35247039	15.57231735	0.039851902	6.682516263	1.874978126	1.584370149	69.18104709	0.007993758	0.733506468	7.13668	65	94
51.92454994	19.864035	0.041523093	7.641983778	2.308487304	0.908662051	67.43698591	0.008738851	0.659117224	7.74473	65	95
55.07442497	12.36116018	0.039498106	6.360340972	1.651285971	1.360613512	72.75191085	0.005973735	0.597154531	6.85387	65	96
52.75676904	17.44107769	0.040546409	7.317377207	1.999306962	0.679283532	68.35460708	0.006394815	0.534852887	6.92082	65	97
54.32415899	14.69997552	0.039740987	6.057788647	1.641530645	1.3978729	67.09814078	0.006209646	0.573395523	6.85387	65	98
52.00173166	21.10413082	0.036118667	9.11514553	2.615752215	2.067042712	68.35326259	0.012942923	0.63716023	7.79588	65	99
51.3077087	20.5952767	0.036036013	9.028321016	2.635985031	2.188481048	68.88327185	0.013868129	0.644797235	7.30103	65	100
55.28090167	18.91895219	0.036848277	8.197333896	2.193665148	2.372057772	73.69565389	0.010247538	0.779759337	7.22185	65	101
54.56633457	13.37196988	0.038527633	6.945372022	1.865540079	1.954009282	72.77396129	0.007048165	0.532945104	7.05552	65	102
54.48057557	13.14081393	0.0385056	6.895302406	1.876820097	2.221493239	72.65745026	0.007037176	0.543300445	6.69897	65	103
54.2398841	15.2674444	0.038572601	6.983468655	1.829522865	1.883107364	75.08135027	0.007254346	0.537298404	7.26761	65	104
50.30249205	24.97595294	0.03780788	9.495934318	3.030706082	0.399946471	54.3620706	0.005133281	0.445695895	8.13668	65	105
56.97443774	16.95399092	0.044026194	7.301901573	2.110657776	1.382754225	67.40968673	0.007039512	0.580092952	8.60206	65	106
69.00669047	21.817787	0.038146351	8.884030006	2.827497803	1.081001392	66.25894801	0.006011225	0.521266323	7.82391	65	107
55.76214323	25.97679729	0.050878885	10.15844374	2.411018965	0.609403596	82.60162516	0.007381963	0.655757741	7.49485	65	108
54.0184971	13.3713077	0.063198145	7.722698845	1.47360033	1.920010039	67.51507817	0.007595697	0.340821914	7.74473	65	109
73.46879081	5.621862188	0.073386644	8.093931427	1.602026674	4.4421463	75.05549165	0.010401456	0.86608787	5.85387	65	110
52.17015191	5.971708544	0.039984948	6.097208587	1.287149068	2.494805365	73.45168028	0.008565092	0.668147476	6.58503	65	111
33.91771072	9.81252863	0.059169919	7.286100673	1.242110096	2.733174499	73.66286081	0.010217172	0.437884611	5.95861	65	112
41.36622908	6.825130145	0.042139372	4.675426043	0.899616703	1.441019595	62.50517973	0.004327201	0.560415732	6.36653	65	113
56.45199212	12.18962798	0.041715574	5.980526536	1.289255871	1.383330433	63.17378746	0.004130429	0.356501178	8.88606	65	114
58.4615437	7.020018264	0.041684097	5.264937999	1.113860195	1.936842726	66.25951681	0.005221748	0.486774891	6.08619	65	115
52.5088489	15.33709534	0.03639575	8.085794559	2.296331867	2.721127532	72.53386164	0.013578609	0.787248834	6.36653	65	116
52.86672365	19.56954075	0.038726932	7.946923768	2.282680079	1.421408453	72.3212638	0.007166187	0.494217587	7.49485	65	117
52.5418066	17.83378497	0.043986584	6.388927399	1.826205326	0.260868865	63.91835524	0.005773548	0.575865483	7.61979	65	118
69.5070527	10.28006033	0.051945422	8.569947075	0.537122794	4.044725792	75.69064473	0.017288128	0.344184574	5.49485	65	119
52.0195561	20.25277695	0.041236532	7.644085722	2.286329482	1.030193855	65.53899455	0.008496391	0.610565217	7.45593	65	120
54.32095141	15.7480932	0.03657193	8.148343698	2.283800058	2.7283935	72.08163668	0.011334922	0.796434832	6.49485	65	121
52.76029966	18.53887395	0.037290586	7.908519199	2.213765189	1.340874394	68.49081418	0.007596031	0.481892929	7.23657	65	122
72.9759013	26.34499374	0.048126843	10.79999504	2.628759951	1.026362677	82.7164107	0.006411118	0.626589279	8.12494	65	123
60.21835315	8.654866836	0.068620687	6.413051621	1.60492949	1.798577896	69.51325944	0.007737778	0.705668655	6.63827	65	124
76.56466697	6.627688479	0.065843444	7.974631411	1.534922535	4.099864611	75.36427927	0.011107362	0.820641913	5.69897	65	125
35.367126	7.767141916	0.039379574	5.876413284	1.29184365	2.013301232	69.18211059	0.006905867	0.451279395	5.42022	65	126
50.10385765	7.569202581	0.058936055	7.124015861	1.508518589	3.938354794	73.72380271	0.013583669	0.474871987	5.4437	65	127
49.40989866	22.69929706	0.041762578	8.622426498	2.702816892	0.782715518	52.88952584	0.002993185	0.510534156	6.79588	65	128
60.549679	16.36564006	0.048865301	9.903258374	1.777193782	4.863517558	77.47434878	0.017249803	0.240895738	8.4318	65	129
41.60013963	15.97843889	0.038623623	8.893398231	2.378185044	1.931537009	59.62365117	0.005293691	0.415063704	5.48149	65	130
38.79081668	13.14388207	0.074761654	14.32818526	0.77393218	-0.991765695	56.92123327	0.002505615	0.622065945	5.72125	65	131
27.81637899	25.00011899	0.029945109	24.20547092	3.001583875	-1.527296677	55.62377473	0.007059127	0.576036372	7.26761	65	132
48.44951371	20.04250509	0.034127623	20.55136141	2.082957749	-1.446806384	63.76405078	0.007440624	0.44239585	7.37675	65	133
55.38174934	16.68070504	0.071102193	16.48118479	1.345028454	-3.044105143	54.28461989	0.002816178	0.553942111	6.36653	65	134
54.78924337	18.00267133	0.040345288	17.52540179	1.591851177	-3.104213403	55.60538274	0.00270751	0.541708023	6.48149	65	135
38.69298589	19.2602138	0.065487113	18.55734238	1.737860744	-2.555281389	57.40837956	0.004185083	0.591494582	6.22185	65	136
42.13898805	18.63723692	0.065488441	18.54305345	1.773358456	-2.541228978	58.5373283	0.004668633	0.672794676	6.284	65	137
50.10398895	22.49465181	0.061156901	21.08935315	1.970377705	-1.830665643	64.33443618	0.006390528	0.727491924	6.74473	65	138
50.00698198	18.0130164	0.067935781	17.50251637	1.57037314	-2.66098992	56.60984067	0.003570632	0.497859656	6.72125	65	139
61.31850861	17.37651385	0.068249747	17.48970545	1.566667489	-2.621602421	57.35263191	0.003340851	0.483167511	6.4318	65	140
30.31960082	19.46364537	0.034774989	20.11410756	2.015973584	-2.153223951	61.83721392	0.006271802	0.652592521	6.82391	65	141
31.23690294	20.23114597	0.033943791	20.65507238	2.046559735	-2.402520377	66.01787584	0.005667468	0.619823292	6.49485	65	142
38.11582494	21.92712217	0.054000552	23.22346301	2.355909322	-0.66992524	65.75572498	0.016906242	0.771965836	7.69897	65	143
39.24289214	23.32553481	0.033957367	20.89403634	2.226902712	-2.058974479	60.72633936	0.0116429	0.700343403	6.11351	65	144
35.15999655	18.31502561	0.038633564	19.09015873	1.843077573	-3.023226846	60.94995231	0.004429388	0.526426708	6.92082	65	145
37.17378013	19.49760556	0.035224932	20.05464288	2.021527852	-2.269773464	62.02457409	0.00773672	0.677576375	7.5376	65	146
31.65727881	19.4599862	0.034364623	20.12952036	1.916832728	-2.225546519	62.52029812	0.005528339	0.566112726	6.79588	65	147
40.62541979	30.04132848	0.048685059	24.80779313	2.177984715	-0.658972118	63.18710185	0.016415662	0.558432662	6.63827	65	148
34.58973189	28.45484243	0.030700897	23.28058501	2.412559358	-2.700255647	47.0403337	0.00445879	0.125171369	6.85387	65	149
41.54495135	12.75422379	0.04065511	15.28275033	0.989420269	-0.213840682	62.03512472	0.00518559	0.571040887	6.14267	65	150
48.17084988	21.1640198	0.05673573	20.82170237	1.733872613	2.121183002	71.55745503	0.013177213	0.813870034	6.09151	65	151
29.27933642	16.62953407	0.060394753	18.55989555	1.60368683	1.102796798	68.19560875	0.013527425	0.799863909	6.33724	65	152
48.7062497	17.0201842	0.0528288	21.31120334	2.140117023	1.280558671	73.56233324	0.016172619	0.61483324	7.48149	65	153
43.5993821	13.40934883	0.055359453	20.00623692	1.716984631	1.854397152	75.62045556	0.012945668	0.748949823	5.48945	65	154
68.50759269	12.54488004	0.05361992	19.10395824	1.887973776	2.752924057	66.39037821	0.013039134	0.785708445	5.92082	65	155
50.09161267	10.92227157	0.063565472	16.66543636	1.422065079	1.159012846	62.19940307	0.014792944	0.669687975	5.46852	65	156
48.62834347	13.95691029	0.037439725	18.49228821	1.880496994	0.571290281	61.29710223	0.017656205	0.550846871	7.14267	65	157
39.88242188	10.5370141	0.062019768	16.99530642	1.49737149	1.397193377	67.57798419	0.014690736	0.743211823	6.45593	65	158
36.74932721	11.17267277	0.039806533	17.74154253	1.789087854	-0.203205663	49.97850001	0.005575458	0.514348783	6.61979	65	159
36.27387476	13.69484809	0.035271474	20.13763314	2.212039572	0.535966639	57.85814059	0.005763978	0.55712747	6.36653	65	160
50.39912868	13.17753582	0.034851125	20.13867544	2.250426196	0.898996004	59.04124097	0.006771195	0.580357376	6.4318	65	161
49.53828012	24.91231711	0.028473012	24.82309399	3.447332257	-1.474795879	57.16615585	0.00488634	0.449711239	6.35655	65	162
32.55226957	18.22466551	0.036154028	19.08231776	1.661265207	-2.335210955	63.02947125	0.005902962	0.588979535	6.77211	65	163
27.50561537	18.10654909	0.036847355	18.52756192	1.732713464	-2.19296268	58.04614141	0.006820028	0.630324345	7.09637	65	164
34.33626631	16.4345337	0.037498357	18.04156702	1.534684092	-2.39802158	62.44086534	0.005544126	0.537748363	7.05552	65	165
32.02867348	16.92828363	0.03746282	17.48102639	1.544882968	-2.368349651	57.07114218	0.00551859	0.511253428	7.4318	65	166
29.68656853	20.77816868	0.033996743	20.10628887	2.0957963	-1.966683254	56.52788274	0.008579284	0.538065464	7.74473	65	167
44.68858239	20.19853733	0.034133252	20.07805842	2.136923635	-2.006094028	58.20930554	0.00957093	0.590651151	7.88606	65	168
41.95675955	18.98854735	0.035530038	19.03005783	1.931496248	-2.108665231	56.53056002	0.00670687	0.450159608	7.58503	65	169
43.4025762	10.96992035	0.069784169	16.35113531	1.161940396	-0.513983424	64.301502	0.013657841	0.754525291	5.40894	65	170
48.32771411	23.83909643	0.052600716	22.47347243	2.231081892	2.780359848	71.45640055	0.014164435	0.694809703	6.55284	65	171
48.83337491	25.68061048	0.049767732	23.4855842	2.485572841	3.034345512	72.04240035	0.013212307	0.666500864	6.92082	65	172
42.4091589	17.4457822	0.063921166	18.93471702	1.677542401	-1.869206033	65.47576595	0.006487044	0.485521356	7.27572	65	173
26.12359627	20.26923903	0.032761912	20.70685359	2.074236779	-1.087903898	63.30086906	0.012829519	0.679055626	6.89279	65	174
33.48391721	20.99167135	0.033278466	20.25128765	2.113172421	-0.999650681	56.51833918	0.009377085	0.704701234	7.37161	65	175
35.457577	20.37049209	0.032946814	20.86466452	2.03852618	-1.103147492	62.7736671	0.01221736	0.699386694	6.66959	65	176
34.47473386	21.08106543	0.033347021	20.94346172	1.92250993	-1.381404192	64.98049631	0.01035626	0.723815435	8.11919	65	177
33.71081782	22.69932183	0.053435499	21.73189755	2.545921848	-0.693932858	60.83758175	0.011062693	0.641278435	7.75945	65	178
33.15027499	27.68458957	0.032254393	22.2993849	1.944944156	-0.85286336	59.2187015	0.012052231	0.377710178	6.39041	65	179
55.62823657	34.06148018	0.043357275	25.68080385	2.149692945	0.818767339	68.72223334	0.014046141	0.357041528	7.97881	65	180
30.45332871	21.34589944	0.034178667	21.70009769	2.571799442	-2.551884218	48.80888686	0.004268743	0.461524327	7.52871	65	181
40.02797244	23.73204151	0.031251871	22.57789635	2.275644979	-1.187574077	63.95486322	0.011864004	0.56584371	8.35655	65	182
60.17884694	13.73511053	0.055239592	19.43231577	1.521414551	2.229122941	73.62646279	0.014584139	0.8307702	5.48149	65	183
41.48355926	16.33270731	0.037644226	17.43305701	1.547253515	-2.280783546	58.35766	0.005504514	0.517827675	7.29243	65	184
32.29577979	20.09396123	0.059915195	18.96368798	0.821199709	-0.920435025	65.54065608	0.008854216	0.335260407	6.21467	65	185
36.09281206	15.3786619	0.0693253	16.67961059	1.231341383	0.295331666	65.25792366	0.004266178	0.519841689	5.60206	65	186
50.7351856	15.46345508	0.052938668	20.87494146	1.956913184	2.737363213	72.70549232	0.014838776	0.692890508	5.8962	65	187
44.05000734	13.72019554	0.036382381	18.81496531	1.917472973	0.84717327	65.47956489	0.017251112	0.54490131	7.24413	65	188
32.18707163	28.24203573	0.026900178	25.29936299	3.316192409	0.602671586	61.63057627	0.010494403	0.497507902	5.45593	65	189
36.06151277	21.74996477	0.04885894	23.52206743	2.149373631	2.883282142	71.75400469	0.019323596	0.641975653	5.13077	65	190
40.40489122	16.12017535	0.036924105	16.34357573	0.967362414	-0.711117934	54.80400265	0.002631066	0.367522216	4.92812	65	191
36.0432496	24.44652475	0.052376226	21.44132191	1.202598359	0.317824346	69.80388879	0.014151824	0.44002836	5.9431	65	192
27.47830402	24.69825198	0.031599207	26.15705099	2.177483337	-2.058260151	56.01722013	0.008226566	0.340616645	6.76955	65	193
30.38209662	28.93038548	0.029613094	29.33795919	2.145311636	-0.891975228	62.26670706	0.009353994	0.35958401	6.63827	65	194
47.36049613	0.575632706	0.058940731	30.75855043	6.147803207	2.039731503	63.58461307	0.017135692	0.55126258	5.65758	65	195
36.22010531	2.723858007	0.064763896	33.91781076	3.406874611	1.419999967	63.08667489	0.010936949	0.688542203	3.93554	65	196
34.88886773	3.87927036	0.04043215	35.5233105	4.110414956	0.240736663	49.07579817	0.004485216	0.441965651	4.22695	65	197
32.42340978	3.884036557	0.034775196	38.08581988	3.387009512	0.408677396	49.36669773	0.006560069	0.383114291	4.83565	65	198
43.12677048	2.656520647	0.0709566	30.65122223	1.980148986	1.621682869	61.51801542	0.009281435	0.596486022	4.14327	65	199
51.69603611	2.803416299	0.045395961	47.86534768	4.994195781	1.036001454	70.34508235	0.021054126	0.647694231	6.36653	65	200
50.18520898	1.005829172	0.047652345	44.1881848	5.899662311	0.985792107	71.37599065	0.019178579	0.661462865	7.35655	65	201
24.69576544	4.004469456	0.040960093	36.0916754	2.842221392	0.600030089	50.6219047	0.004981217	0.516482821	4.92082	65	202
32.12056951	2.687425082	0.063438985	33.1615437	3.549151011	1.728134099	61.08326157	0.0147589	0.721618158	3.80688	65	203
39.21924819	2.37337816	0.068266769	30.31242341	3.008502348	0.921637931	62.71445329	0.007571634	0.488391217	4.84164	65	204
25.45830566	1.903104611	0.034657673	38.46281643	4.717903103	-0.11655545	48.16808324	0.005421106	0.114941537	5.08619	65	205
32.40375426	4.644275617	0.068593976	34.35125409	3.340918902	1.024827523	60.99937261	0.006702707	0.693104938	4.77728	65	206
45.07829734	4.478820647	0.072964806	30.61143333	3.013633793	0.674774232	60.73061615	0.00464425	0.470998413	5.27572	65	207
53.27128981	4.699199955	0.03847843	38.04662133	3.381139229	0.755978945	49.93740034	0.004335489	0.478622795	3.86328	65	208
52.18021144	6.818104621	0.055110127	36.49139484	2.97013563	2.226641711	58.85056332	0.007861886	0.117044288	4.79048	65	209
55.59900567	11.80150308	0.063429574	34.35249606	3.495138905	0.49358541	56.74136068	0.01436312	0.45955972	6.39794	65	210
42.31768015	15.96263254	0.068872985	32.65494212	4.315766204	0.69661756	53.8985059	0.011674449	0.600983977	5.50864	65	211
46.9271895	9.92296288	0.082342713	27.31547439	2.817657108	-0.858706606	48.40209103	0.00109178	0.322612175	4.24413	65	212
49.96459504	1.17869675	0.068700748	36.10193692	3.911189301	3.547028158	68.2561088	0.016297797	0.563731623	4.36653	65	213
50.03031154	5.501744658	0.068239431	37.67683589	4.331052626	2.258320396	63.36865387	0.012522976	0.661590816	4.76955	65	214
40.95889395	4.699196866	0.034416101	41.95705231	3.893398013	0.505268916	51.02993214	0.004489864	0.459017164	3.30103	65	215
50.70528616	5.711447278	0.064623711	37.0727437	3.371085685	0.360485879	47.62607492	0.002330135	0.499190898	4.50864	65	216
37.75591952	5.475188216	0.064808648	37.0727936	3.441469631	0.312190462	47.55619371	0.002417863	0.499553344	3.45469	65	217
55.12747252	16.78479292	0.081025331	27.15516309	3.047000283	-1.325238117	46.95825777	0.000773	0.394888999	4.85387	65	218
47.12554251	16.06627959	0.073707554	37.95006521	4.205284341	2.621379368	65.08315268	0.009093519	0.649552715	5.55284	65	219
33.35322542	6.396354774	0.025798474	50.77920727	5.04065628	1.556863596	55.18722979	0.006644483	0.338143676	4.6073	65	220
25.89811624	2.095262467	0.058897761	23.19968254	2.54476975	2.933267963	51.93017073	0.015634961	0.756021338	4.3279	65	221
35.7927256	3.283315769	0.059570563	9.927033437	2.433738768	2.945932328	45.80091568	0.017122582	0.665373102	4.69897	65	222
36.70604165	2.789290905	0.059362242	14.83785722	2.47572329	2.927512651	51.3712804	0.014210915	0.756042334	4.79588	65	223
42.67272673	1.772900131	0.057565634	11.25228609	0.936677582	3.897351491	59.69402225	0.018305448	0.65913618	4.65758	65	224
39.8697793	3.81349568	0.063526948	26.19912303	3.940165832	2.425014868	47.43654066	0.013125276	0.552825301	4.60206	65	225
40.26230967	3.212255594	0.057723039	12.67652324	0.181619139	3.087812523	46.06762846	0.015749495	0.612630754	4.06048	65	226
52.22786404	0.711752995	0.051044164	13.59039386	1.70496658	3.715402957	59.48276746	0.01887526	0.474734587	4.34679	65	227
27.81440421	5.349201815	0.039362263	13.50430315	4.349670424	1.609234254	41.92321587	0.013039242	0.568662933	4.58503	65	228
53.3042614	0.572223195	0.049560875	12.49541975	0.781017294	1.514768487	64.23576531	0.003754039	0.669975878	4.22257	65	229
52.18837483	-0.060460829	0.061720231	16.491101	1.124230452	4.019799827	67.1873727	0.02640062	0.555370998	4.48945	65	230
39.10148816	0.529689542	0.061231699	17.16741569	1.03341273	3.475337525	75.86267245	0.016716948	0.656895252	4.2815	65	231
57.73445462	2.607703157	0.059521374	17.10323254	1.288203139	3.795604396	69.12219332	0.018207771	0.626098627	6.04576	65	232
41.59824208	1.413268666	0.068658479	15.55939399	1.166163946	3.315350396	67.0394493	0.006511823	0.890000569	4.95861	65	233
26.5270163	1.725864995	0.040664238	17.21554348	1.978061336	1.733751741	61.08744169	0.003341705	0.507334832	3.55284	65	234
54.80068419	0.231250326	0.055088697	19.45324324	0.992255048	5.207501281	80.31914955	0.021148194	0.739455197	4.88606	65	235
49.63733438	2.165003533	0.053309565	19.12842283	1.287874087	5.776270884	76.25105283	0.024582009	0.74278282	5.1549	65	236
32.64642949	0.876103005	0.061237545	17.25788881	1.870011058	2.916820865	70.50763454	0.018328847	0.87441706	4.5376	65	237
