# Supplementary material for: CPANNatNIC software for counter-propagation neural network to assist in read-across
Source: J Cheminform. 2017 May 22;9:30. doi: 10.1186/s13321-017-0218-y (PMC5440416; doi:10.1186/s13321-017-0218-y)
Supplement: Supplementary file 17 — Additional file 17. File containing results obtained for additional tests on eight datasets. [file 13321_2017_218_MOESM17_ESM.zip › dhfr/modelweights.unw]

File contains model weights
           7           7          10           2           0           1
RA_TrB_AB_nCi_3_M21(M2)_SS1_T_KA_e-v_MID GV[4]_K_B_AB_nCi_2_M4_NS6_T_KA_c-e_MID TS[2]_I50_QuQd_AB_nCi_4_M25(M3)_MP4_T_KA_m_MID GV[3]_K_B_AB_nCi_2_M1_NS2_T_KA_a-c_MID GV[1]_K_B_AB_nCi_2_M3_NS3_T_KA_h-c_MID TS[4]_N1_B_AB_nCi_2_M1_NS1_T_KA_c-e_MID TS[3]_SD_B_AB_nCi_2_M4_NS2_T_KA_v-e_MID GV[5]_SD_B_AB_nCi_2_M3_NS1_T_KA_c-e_MID N1_Qu_AB_nCi_4_M26(M3)_MP4_T_KA_e-v-h-c_MID Activity 
   1.00000   1.00000   1.00000   1.00000   1.00000   1.00000   1.00000   1.00000   1.00000   0.00000
  42.47244  11.03282   0.04957  18.28797   2.61655   0.81785  63.55748   0.00938   0.56526
  11.01969   7.86814   0.01553   9.72043   1.89133   1.83586   8.15556   0.00579   0.16895
  -0.91846  -0.66897   1.01814  -1.25745  -1.48653  -0.63536   0.38791  -0.63840   1.30733   4.56998  32.00000  32.00000  32.00000  32.00000  32.00000
  -1.03513  -1.11910   3.76767  -1.37901  -1.00498  -0.14192   0.09852  -0.55062   1.09550   4.62055  32.00000  32.00000  32.00000  32.00000  32.00000
   1.92820   0.27912   0.32096   0.10336  -0.49661   0.89006   0.85731   0.78627   1.45808   5.66831  32.00000  32.00000  32.00000  32.00000  32.00000
   2.54669  -0.50712   1.22214  -1.11002  -0.55142   1.42687   1.20657   0.08150   1.35581   6.03988  32.00000  32.00000  32.00000  32.00000  32.00000
   1.52837   0.13103   0.21210  -0.98790  -0.64667   1.93393   1.50532   1.15707  -1.32562   6.76232  32.00000  32.00000  32.00000  32.00000  32.00000
   0.30433   0.70770   0.04561  -0.36031   1.32432   1.36810   0.94225   0.67100   0.32630   7.79381  32.00000  32.00000  32.00000  32.00000  32.00000
   1.70600   2.36363  -0.18450  -0.11689  -0.13183   0.00978   1.59569   0.10444  -0.29316   7.91025  32.00000  32.00000  32.00000  32.00000  32.00000
  -0.30834  -0.88207   1.58690  -0.62813  -0.85008   0.63250   0.89416   0.56118   2.22820   4.98514  32.00000  32.00000  32.00000  32.00000  32.00000
   0.57506   0.38993  -0.49540  -0.69319  -0.73475  -0.05863   2.23299   2.64685   0.19510   8.61667  32.00000  32.00000  32.00000  32.00000  32.00000
   0.22065   1.16274   0.12896   0.40474  -0.26659   0.98702   1.08739   1.08580   0.67615   5.99195  32.00000  32.00000  32.00000  32.00000  32.00000
   0.98888   0.53307  -0.79610  -1.07089  -0.24806   0.91589   1.02621   0.35220   1.06184   6.75668  32.00000  32.00000  32.00000  32.00000  32.00000
  -0.92931  -0.34079  -0.31632  -1.13469  -0.74380   0.91145   0.92179  -0.25281  -0.36345   5.46652  32.00000  32.00000  32.00000  32.00000  32.00000
   1.29547  -0.10428  -0.17530  -1.25543  -0.71900   0.50980   0.24577  -0.68079  -0.92075   7.38881  32.00000  32.00000  32.00000  32.00000  32.00000
   1.07712   0.94330  -0.62011  -1.10797  -0.23913   0.19082   0.53637  -0.37537  -0.13603   7.45013  32.00000  32.00000  32.00000  32.00000  32.00000
   0.84944  -1.23157   0.28975   0.10067  -0.76898   2.56912   1.76855   2.37505   1.04234   5.04058  32.00000  32.00000  32.00000  32.00000  32.00000
  -0.64258  -1.30959   0.75134  -0.10993  -0.58282   1.27269   1.13142   1.42841   1.28234   4.42869  32.00000  32.00000  32.00000  32.00000  32.00000
  -0.07278   0.08388   0.99203  -0.14028  -0.65725  -0.12157   0.22106   0.82528   1.04008   5.84845  32.00000  32.00000  32.00000  32.00000  32.00000
   0.31984   0.35435  -0.81989   0.04010  -0.37794  -0.04793   0.01759   1.39040  -0.10556   7.20098  32.00000  32.00000  32.00000  32.00000  32.00000
   0.26392  -1.05913  -0.12482  -0.92062  -1.00042   0.14538   0.06997  -0.72098   0.54534   5.19293  32.00000  32.00000  32.00000  32.00000  32.00000
  -1.54540  -0.30715  -0.94494  -0.35360  -0.68296  -0.06624  -0.21165  -0.89367  -1.17133   5.00199  32.00000  32.00000  32.00000  32.00000  32.00000
   0.30509  -0.45832  -0.34387  -1.19824  -1.54177  -0.73690   0.34049  -0.20749  -1.23528   6.10801  32.00000  32.00000  32.00000  32.00000  32.00000
   1.17096  -1.21499   0.70120  -0.14866  -0.73920   1.67392   0.58144   2.12794   0.18205   5.38395  32.00000  32.00000  32.00000  32.00000  32.00000
   0.51654  -1.25440   0.27374  -0.58556  -0.65472   1.62045  -0.48861   1.59940  -0.07170   4.47895  32.00000  32.00000  32.00000  32.00000  32.00000
  -0.01404   0.62655   1.24312   1.47802   0.89842  -0.06603  -1.18434   0.39702   0.21142   5.50864  32.00000  32.00000  32.00000  32.00000  32.00000
   0.02210  -0.97497   1.37778   1.25882   0.07828   0.08902  -0.24482  -0.46235  -0.34688   4.86426  32.00000  32.00000  32.00000  32.00000  32.00000
  -0.00569   0.23074  -0.81890   0.06506  -0.34907  -0.22342  -0.76435  -0.58130  -0.03619   6.40859  32.00000  32.00000  32.00000  32.00000  32.00000
  -1.26360  -0.88212   0.47109  -0.78474  -1.08579  -1.12352  -1.05429  -1.27115  -0.16859   5.02983  32.00000  32.00000  32.00000  32.00000  32.00000
   0.56611   0.90281   1.06399   0.00352  -0.51828  -1.68381  -0.39798  -0.80079  -0.11597   6.70074  32.00000  32.00000  32.00000  32.00000  32.00000
  -0.19254  -1.14706   0.23922   0.37578   1.55029   1.20618   0.70851   0.82295   0.51984   6.24233  32.00000  32.00000  32.00000  32.00000  32.00000
  -0.56785  -1.02825   0.58978  -0.41081  -0.52395   1.18408  -1.86431   1.07337   0.70480   4.43264  32.00000  32.00000  32.00000  32.00000  32.00000
  -0.86496  -0.80536   0.00465   0.06324   0.82428   0.62003  -2.36523   0.63917  -0.01975   4.59227  32.00000  32.00000  32.00000  32.00000  32.00000
   0.83196   0.36019   2.06164   0.91924   0.17602  -1.05928  -1.96004  -1.46326  -1.19036   4.59458  32.00000  32.00000  32.00000  32.00000  32.00000
   1.02791  -0.41720   0.19146   0.83765   1.65807  -0.55806  -1.19676  -1.24998  -0.43524   6.86766  32.00000  32.00000  32.00000  32.00000  32.00000
   0.14349   0.98100  -0.71198  -0.67818  -0.31624  -0.18072  -0.96679  -0.96140  -0.85134   5.94276  32.00000  32.00000  32.00000  32.00000  32.00000
  -0.88675   0.41285   0.82585  -0.03680  -0.52679  -0.60647   0.33687  -0.84374  -0.72293   6.08082  32.00000  32.00000  32.00000  32.00000  32.00000
   0.56919  -0.24748   1.36335   1.96816   0.82430   1.03910   0.21219   0.44069   0.40036   5.01552  32.00000  32.00000  32.00000  32.00000  32.00000
  -0.96183  -0.96878   0.97670   1.47103   0.73247   0.35575  -0.28161   0.15285   0.67863   4.49828  32.00000  32.00000  32.00000  32.00000  32.00000
   0.77811  -0.41684   0.66878   1.88296   0.31663   0.20052  -0.57996   0.22939  -1.22643   5.29137  32.00000  32.00000  32.00000  32.00000  32.00000
   0.07170  -0.69358   0.97637   1.93251   0.42033  -0.26425  -1.95837  -1.20891  -0.38985   3.90288  32.00000  32.00000  32.00000  32.00000  32.00000
   0.09223  -0.82991  -0.79813   2.14643   0.61496  -0.16058  -1.63676  -0.85325  -0.61549   3.70452  32.00000  32.00000  32.00000  32.00000  32.00000
  -0.98616   1.11892  -0.94315   0.17528  -0.28665  -1.57712  -0.93275  -0.49039  -0.02118   7.36647  32.00000  32.00000  32.00000  32.00000  32.00000
   0.21808   1.02477  -0.91128   0.11508  -0.31711  -1.59591  -0.69639  -0.53704  -0.36801   7.27313  32.00000  32.00000  32.00000  32.00000  32.00000
   0.65742  -1.21811  -0.02037   2.06567   1.64628   0.48137   0.75530   1.99442   0.44160   6.79129  32.00000  32.00000  32.00000  32.00000  32.00000
   0.54182  -1.23954  -1.00239   0.40681   1.74419   1.13784   0.33501   0.65503  -0.56963   7.21821  32.00000  32.00000  32.00000  32.00000  32.00000
  -0.55032  -0.48039  -0.61681   0.94854   1.94641  -0.13301  -0.63768  -0.84298  -1.24090   6.54394  32.00000  32.00000  32.00000  32.00000  32.00000
  -1.19687  -0.85606  -1.08808   2.49063   0.86688  -0.04803  -1.48405  -0.59086  -1.45267   4.83701  32.00000  32.00000  32.00000  32.00000  32.00000
  -0.55936  -0.08188  -0.87017   1.75788   0.46610  -0.37087  -1.20378  -0.56226  -1.15882   5.16811  32.00000  32.00000  32.00000  32.00000  32.00000
  -1.06008   2.09818  -1.25500   0.81937  -0.13187  -1.03527  -0.59967  -0.03768  -1.22028   6.44244  32.00000  32.00000  32.00000  32.00000  32.00000
  -0.58376   1.54755  -0.45820   0.35618  -0.35678  -0.82349   0.17517   0.56127   0.13253   7.16411  32.00000  32.00000  32.00000  32.00000  32.00000
