# Supplementary material for: CPANNatNIC software for counter-propagation neural network to assist in read-across
Source: J Cheminform. 2017 May 22;9:30. doi: 10.1186/s13321-017-0218-y (PMC5440416; doi:10.1186/s13321-017-0218-y)
Supplement: Supplementary file 17 — Additional file 17. File containing results obtained for additional tests on eight datasets. [file 13321_2017_218_MOESM17_ESM.zip › dhfr/QuBiLS-MIDAS - DHFR_with_IDs.xlsx]

## Sheet: QuBiLS-MIDAS - DHFR_with_IDs
ID	molecules		molecules	name		SET					RA_TrB_AB_nCi_3_M21(M2)_SS1_T_KA_e-v_MID	GV[4]_K_B_AB_nCi_2_M4_NS6_T_KA_c-e_MID	TS[2]_I50_QuQd_AB_nCi_4_M25(M3)_MP4_T_KA_m_MID	GV[3]_K_B_AB_nCi_2_M1_NS2_T_KA_a-c_MID	GV[1]_K_B_AB_nCi_2_M3_NS3_T_KA_h-c_MID	TS[4]_N1_B_AB_nCi_2_M1_NS1_T_KA_c-e_MID	TS[3]_SD_B_AB_nCi_2_M4_NS2_T_KA_v-e_MID	GV[5]_SD_B_AB_nCi_2_M3_NS1_T_KA_c-e_MID	N1_Qu_AB_nCi_4_M26(M3)_MP4_T_KA_e-v-h-c_MID	Activity						Canonical_Smiles
											1	1	1	1	1	1	1	1	1	0
1	dhfr_corinaCOR3D.sdf_7-4		dhfr_corinaCOR3D.sdf	7-4		training set					48.5968	5.38162	0.0592107	39.0104	3.14107	1.14667	57.0259	0.00903411	0.405684	4.29328	65	1				Nc1nc(N)c2c3CCN(Cc4ccc(Cl)cc4Cl)Cc3oc2n1
2	dhfr_corinaCOR3D.sdf_7-5		dhfr_corinaCOR3D.sdf	7-5		training set					43.0179	3.3792	0.0606967	39.0232	3.09103	1.0733	63.9386	0.00909996	0.463111	4.68613	65	2				Nc1nc(N)c2c3CCN(Cc4ccc(Cl)c(Cl)c4)Cc3oc2n1
3	dhfr_corinaCOR3D.sdf_1-98535		dhfr_corinaCOR3D.sdf	1-98535		training set					49.0591	10.9831	0.0481023	9.70294	0.669489	0.206027	76.9408	0.0289387	0.564624	7.76955	65	3				Nc1nc(N)c2nc(CNc3ccc(cc3)C(=O)NC(CC(=O)[O-])C(=O)[O-])cnc2n1
4	dhfr_corinaCOR3D.sdf_1-107146		dhfr_corinaCOR3D.sdf	1-107146		training set					39.6976	12.6733	0.0417497	11.4321	1.17493	1.63616	84.1544	0.0226929	0.594191	9.4437	65	4				CN(Cc1cnc2nc(N)nc(N)c2n1)c3ccc(cc3F)C(=O)NC(CCC(=O)[O-])C(=O)[O-]
5	dhfr_corinaCOR3D.sdf_1-117356		dhfr_corinaCOR3D.sdf	1-117356		training set					55.7208	12.7839	0.0445287	10.7367	1.01652	-0.333279	82.1742	0.0261127	0.418053	8.20761	65	5				CN(Cc1cnc2nc(N)nc(N)c2n1)c3ccc(cc3)C(=O)NC(CCC(=O)[O-])C(=O)[O-]
6	dhfr_corinaCOR3D.sdf_1-131463		dhfr_corinaCOR3D.sdf	1-131463		training set					43.8412	8.83639	0.0416101	7.49952	-0.0953599	-0.628343	67.5779	0.0106786	0.399592	6.95861	65	6				CN(Cc1cnc2nc(N)nc(N)c2n1)c3ccc(cc3)C(=O)[O-]
7	dhfr_corinaCOR3D.sdf_1-144698		dhfr_corinaCOR3D.sdf	1-144698		training set					48.5826	17.1191	0.0374496	12.9638	1.63674	1.1796	82.1182	0.0230229	0.747346	8.80967	65	7				CN(Cc1cnc2nc(N)nc(N)c2n1)c3ccc(cc3C(F)(F)F)C(=O)NC(CCC(=O)[O-])C(=O)[O-]
8	dhfr_corinaCOR3D.sdf_1-233903		dhfr_corinaCOR3D.sdf	1-233903		training set					48.7737	7.15238	0.042296	6.72263	-0.290486	-0.175279	67.6104	0.00890161	0.371818	3.65758	65	8				NC(=O)c1ccc(NCc2cnc3nc(N)nc(N)c3n2)cc1
9	dhfr_corinaCOR3D.sdf_1-233904		dhfr_corinaCOR3D.sdf	1-233904		training set					36.2195	7.22153	0.0456691	6.006	-0.442158	-1.1475	63.8086	0.00678282	0.337705	6.08092	65	9				CN(Cc1cnc2nc(N)nc(N)c2n1)c3ccccc3
10	dhfr_corinaCOR3D.sdf_9-12C		dhfr_corinaCOR3D.sdf	9-12C		training set					22.712	8.04141	0.04257	7.84594	0.321978	-0.608872	53.4392	0.00396419	0.6747	5.08619	65	10				Nc1nc(N)c2nc(CSc3cccc4ccccc34)cnc2n1
11	dhfr_corinaCOR3D.sdf_9-12D		dhfr_corinaCOR3D.sdf	9-12D		training set					40.0174	5.8796	0.0748	5.82869	-0.23134	-0.768322	64.5624	0.00432451	0.779133	5.0716	65	11				Cc1cccc(SCc2cnc3nc(N)nc(N)c3n2)c1
12	dhfr_corinaCOR3D.sdf_9-12E		dhfr_corinaCOR3D.sdf	9-12E		training set					42.2887	5.55974	0.074806	5.82832	-0.232766	-0.726133	65.1128	0.00434905	0.781549	4.58503	65	12				Cc1ccc(SCc2cnc3nc(N)nc(N)c3n2)cc1
13	dhfr_corinaCOR3D.sdf_9-12G		dhfr_corinaCOR3D.sdf	9-12G		training set					30.5121	6.1686	0.0673874	6.32001	-0.103166	-0.202301	66.4005	0.00556142	0.83836	4.9914	65	13				COc1ccc(SCc2cnc3nc(N)nc(N)c3n2)cc1
14	dhfr_corinaCOR3D.sdf_9-12J		dhfr_corinaCOR3D.sdf	9-12J		training set					43.1229	5.54222	0.0698158	5.80538	-0.251757	-0.280425	65.8285	0.00516815	0.725613	4.84466	65	14				Nc1nc(N)c2nc(CSc3ccc(Cl)cc3)cnc2n1
15	dhfr_corinaCOR3D.sdf_9-12K		dhfr_corinaCOR3D.sdf	9-12K		training set					44.0203	4.80996	0.0399188	5.71534	-0.283497	0.0863886	67.8312	0.00746967	0.749802	6.52288	65	15				Nc1nc(N)c2nc(CNc3ccc(Cl)cc3)cnc2n1
16	dhfr_corinaCOR3D.sdf_9-12N		dhfr_corinaCOR3D.sdf	9-12N		training set					26.8946	5.82544	0.0600736	7.34372	0.11235	1.30035	72.1628	0.0147422	0.944671	4.64016	65	16				COc1ccc(OC)c(NCc2cnc3nc(N)nc(N)c3n2)c1
17	dhfr_corinaCOR3D.sdf_9-12P		dhfr_corinaCOR3D.sdf	9-12P		training set					34.8395	6.75913	0.0609384	7.13459	0.0954971	1.33263	64.878	0.0125798	0.869177	6.05552	65	17				COc1cc(NCc2cnc3nc(N)nc(N)c3n2)cc(OC)c1
18	dhfr_corinaCOR3D.sdf_9-12R		dhfr_corinaCOR3D.sdf	9-12R		training set					36.8465	6.90784	0.0556425	8.45405	0.360483	1.6716	74.0511	0.0165063	0.974899	4.67778	65	18				COc1ccc(cc1NCc2cnc3nc(N)nc(N)c3n2)C(F)(F)F
19	dhfr_corinaCOR3D.sdf_9-12F		dhfr_corinaCOR3D.sdf	9-12F		training set					26.8184	6.3978	0.0675316	6.325	-0.106814	-0.204004	65.9838	0.00580827	0.872317	5.11351	65	19				COc1cccc(SCc2cnc3nc(N)nc(N)c3n2)c1
20	dhfr_corinaCOR3D.sdf_1-235791		dhfr_corinaCOR3D.sdf	1-235791		training set					52.1467	7.15773	0.0452721	6.71715	-0.281394	-0.240949	67.0011	0.00779609	0.344744	7.12494	65	20				CC(=O)c1ccc(NCc2cnc3nc(N)nc(N)c3n2)cc1
21	dhfr_corinaCOR3D.sdf_9-12I		dhfr_corinaCOR3D.sdf	9-12I		training set					31.4686	5.7932	0.0697406	5.81019	-0.247127	-0.273019	64.9012	0.00562349	0.725512	4.57512	65	21				Nc1nc(N)c2nc(CSc3cccc(Cl)c3)cnc2n1
22	dhfr_corinaCOR3D.sdf_9-12M		dhfr_corinaCOR3D.sdf	9-12M		training set					20.8797	6.11633	0.0430546	7.23756	0.029568	0.0762603	74.4854	0.00802705	0.773614	5.24413	65	22				COc1cccc(C)c1NCc2cnc3nc(N)nc(N)c3n2
23	dhfr_corinaCOR3D.sdf_9-12Q		dhfr_corinaCOR3D.sdf	9-12Q		training set					45.3857	8.52129	0.0571316	8.2498	0.14125	2.08238	74.4261	0.0156204	0.755214	5.72125	65	23				COc1cc(NCc2cnc3nc(N)nc(N)c3n2)cc(OC)c1OC
24	dhfr_corinaCOR3D.sdf_11-GR92754		dhfr_corinaCOR3D.sdf	11-GR92754		training set					30.7939	11.1166	0.0429042	5.56753	-0.332402	-3.97459	61.1654	0.00245759	0.462126	6.49485	65	24				CC(C)Cc1nc2nc(N)nc(N)c2nc1CC(C)C
25	dhfr_corinaCOR3D.sdf_12-4C		dhfr_corinaCOR3D.sdf	12-4C		training set					23.8076	10.5479	0.0346508	10.0049	1.08388	0.104272	62.8369	0.00513909	0.536771	7.56864	65	25				Nc1nc(N)c2nc(CN3c4ccccc4Cc5ccccc35)cnc2n1
26	dhfr_corinaCOR3D.sdf_12-4A		dhfr_corinaCOR3D.sdf	12-4A		training set					28.8163	13.4998	0.0326049	19.2414	0.977465	0.473761	62.1752	0.00429879	0.190808	5.35655	65	26				Nc1nc(N)c2nc(CN3c4ccccc4C=Cc5ccccc35)cnc2n1
27	dhfr_corinaCOR3D.sdf_1-232965		dhfr_corinaCOR3D.sdf	1-232965		training set					38.182	5.24514	0.0741709	5.32056	-0.36096	-0.702844	63.1356	0.00449271	0.801848	3.60906	65	27				Nc1nc(N)c2nc(CSc3ccccc3)cnc2n1
28	dhfr_corinaCOR3D.sdf_1-235777		dhfr_corinaCOR3D.sdf	1-235777		training set					29.1088	7.14222	0.0419543	7.76043	0.295217	-0.18273	56.6446	0.00585634	0.685197	5.89963	65	28				Nc1nc(N)c2nc(CNc3cccc4ccccc34)cnc2n1
29	dhfr_corinaCOR3D.sdf_12-4D		dhfr_corinaCOR3D.sdf	12-4D		training set					24.2266	7.44413	0.034667	9.74473	1.01624	3.03681	71.036	0.00664172	0.689057	4.88606	65	29				Nc1nc(N)c2nc(CN3c4ccccc4Oc5ccccc35)cnc2n1
30	dhfr_corinaCOR3D.sdf_12-4B		dhfr_corinaCOR3D.sdf	12-4B		training set					22.3764	13.254	0.0289105	11.0604	0.831336	-0.216755	62.0315	0.00479028	0.216178	5.29243	65	30				Nc1nc(N)c2nc(CN3c4ccccc4CCc5ccccc35)cnc2n1
31	dhfr_corinaCOR3D.sdf_1-122870		dhfr_corinaCOR3D.sdf	1-122870		training set					54.382	2.82445	0.0245164	33.792	7.60704	0.29837	76.2825	0.0249508	0.474545	9.80688	65	31				Cc1c(CNc2ccc(cc2)C(=O)NC(CCC(=O)[O-])C(=O)[O-])ccc3nc(N)nc(N)c13
32	dhfr_corinaCOR3D.sdf_14-28		dhfr_corinaCOR3D.sdf	14-28		training set					34.2187	13.6036	0.0559625	12.2994	4.91651	2.25946	66.9764	0.0124828	0.570447	7.35655	65	32				COc1ccc(OC)c(NCc2ccc3nc(N)nc(N)c3c2Cl)c1
33	dhfr_corinaCOR3D.sdf_14-29		dhfr_corinaCOR3D.sdf	14-29		training set					37.5273	18.4729	0.0508353	13.6051	4.53788	3.44927	70.7868	0.0113	0.690882	8.22915	65	33				COc1cc(NCc2ccc3nc(N)nc(N)c3c2Cl)cc(OC)c1OC
34	dhfr_corinaCOR3D.sdf_9-16B		dhfr_corinaCOR3D.sdf	9-16B		training set					42.1825	6.56565	0.039942	19.2172	4.07852	1.18073	63.0312	0.00416825	0.381674	7.13668	65	34				Nc1nc(N)c2cc(CNc3ccc(Cl)cc3)ccc2n1
35	dhfr_corinaCOR3D.sdf_16-11		dhfr_corinaCOR3D.sdf	16-11		training set					39.0011	1.5976	0.0498867	22.8666	4.6419	4.44788	73.107	0.0132326	0.433181	6.48149	65	35				COc1cc(NCc2ccc3nc(N)nc(N)c3c2)c(Br)c(OC)c1OC
36	dhfr_corinaCOR3D.sdf_13-14		dhfr_corinaCOR3D.sdf	13-14		training set					51.0727	11.3366	0.052297	14.7889	4.81371	3.23548	73.1394	0.0133018	0.719074	8.22185	65	36				COc1cc(CNc2ccc3nc(N)nc(N)c3c2Cl)cc(OC)c1OC
37	dhfr_corinaCOR3D.sdf_15-3		dhfr_corinaCOR3D.sdf	15-3		training set					29.3511	3.12774	0.0377452	16.8705	4.98058	2.76065	67.828	0.0133079	0.601097	5.95861	65	37				COc1ccc(OC)c(CNc2ccc3nc(N)nc(N)c3c2)c1
38	dhfr_corinaCOR3D.sdf_15-11		dhfr_corinaCOR3D.sdf	15-11		training set					45.2002	1.1637	0.0347818	19.2436	5.34073	2.83263	65.8223	0.0167538	0.374902	7.58503	65	38				COc1ccc(OC)c(CN(C)c2ccc3nc(N)nc(N)c3c2)c1
39	dhfr_corinaCOR3D.sdf_15-5		dhfr_corinaCOR3D.sdf	15-5		training set					36.9311	3.03689	0.0377623	17.6872	4.95108	2.58827	67.2184	0.00994146	0.593538	5.92082	65	39				COc1ccc(CNc2ccc3nc(N)nc(N)c3c2)c(OC)c1
40	dhfr_corinaCOR3D.sdf_15-6		dhfr_corinaCOR3D.sdf	15-6		training set					46.4288	3.89422	0.0549118	19.7411	4.77372	3.60782	73.7708	0.0130858	0.689725	6.04576	65	40				COc1cc(CNc2ccc3nc(N)nc(N)c3c2)cc(OC)c1OC
41	dhfr_corinaCOR3D.sdf_15-7		dhfr_corinaCOR3D.sdf	15-7		training set					32.5562	3.71119	0.0550031	20.5512	5.16351	3.21754	75.9152	0.0116199	0.62027	5.88606	65	41				COc1ccc(CNc2ccc3nc(N)nc(N)c3c2)c(OC)c1OC
42	dhfr_corinaCOR3D.sdf_15-10		dhfr_corinaCOR3D.sdf	15-10		training set					24.0057	3.55897	0.0373375	18.4495	5.48681	1.17037	49.422	0.00440866	0.371842	6.72125	65	42				Nc1nc(N)c2cc(NCc3cccc4ccccc34)ccc2n1
43	dhfr_corinaCOR3D.sdf_15-14		dhfr_corinaCOR3D.sdf	15-14		training set					34.315	1.23419	0.0316123	23.1692	5.49044	3.50901	74.5229	0.0158419	0.425944	7.72125	65	43				COc1ccc(CN(C)c2ccc3nc(N)nc(N)c3c2)c(OC)c1OC
44	dhfr_corinaCOR3D.sdf_10-4A		dhfr_corinaCOR3D.sdf	10-4A		training set					35.995	0.518604	0.0581827	24.5076	5.41907	2.9931	66.0317	0.0229915	0.741194	6.37675	65	44				COc1ccc(OC)c(c1)C(=O)OCc2ccc3nc(N)nc(N)c3c2
45	dhfr_corinaCOR3D.sdf_10-6A		dhfr_corinaCOR3D.sdf	10-6A		training set					52.4591	-0.0590919	0.0591996	24.7246	5.45883	3.24946	65.2546	0.0260028	0.701494	6.45593	65	45				COc1cc(OC)cc(c1)C(=O)OCc2ccc3nc(N)nc(N)c3c2
46	dhfr_corinaCOR3D.sdf_13-10		dhfr_corinaCOR3D.sdf	13-10		training set					51.9386	21.8235	0.0490346	14.8647	5.50388	3.71495	71.0597	0.0132271	0.560491	7.92082	65	46				COc1cc(cc(OC)c1OC)N(C)Cc2ccc3nc(N)nc(N)c3c2Cl
47	dhfr_corinaCOR3D.sdf_10-11A		dhfr_corinaCOR3D.sdf	10-11A		training set					32.8298	6.65172	0.0408608	18.3498	3.74096	0.694273	59.2629	0.0036027	0.444631	6.35655	65	47				Nc1nc(N)c2cc(CNc3ccccc3)ccc2n1
48	dhfr_corinaCOR3D.sdf_13-17		dhfr_corinaCOR3D.sdf	13-17		training set					45.271	15.7593	0.0481522	15.9486	5.30424	3.3679	71.8011	0.0142884	0.597109	7.42022	65	48				COc1cc(CN(C)c2ccc3nc(N)nc(N)c3c2Cl)cc(OC)c1OC
49	dhfr_corinaCOR3D.sdf_15-4		dhfr_corinaCOR3D.sdf	15-4		training set					40.3333	3.1175	0.0388576	17.0523	4.87546	2.54827	62.34	0.0133711	0.524957	6.07572	65	49				COc1cc(CNc2ccc3nc(N)nc(N)c3c2)cc(OC)c1
50	dhfr_corinaCOR3D.sdf_15-13		dhfr_corinaCOR3D.sdf	15-13		training set					59.4585	1.28701	0.0348174	20.2124	5.31291	2.70963	64.8301	0.0112823	0.373766	7.36653	65	50				COc1ccc(CN(C)c2ccc3nc(N)nc(N)c3c2)c(OC)c1
51	dhfr_corinaCOR3D.sdf_15-15		dhfr_corinaCOR3D.sdf	15-15		training set					33.7736	2.01457	0.0337348	21.2388	6.00778	0.966185	48.2725	0.00545408	0.171179	7.76955	65	51				CN(Cc1cccc2ccccc12)c3ccc4nc(N)nc(N)c4c3
52	dhfr_corinaCOR3D.sdf_10-5A		dhfr_corinaCOR3D.sdf	10-5A		training set					43.5492	1.60894	0.0533111	29.5401	5.26505	3.8491	72.4725	0.0241095	0.736955	6.30103	65	52				COc1ccc(C(=O)OCc2ccc3nc(N)nc(N)c3c2)c(OC)c1OC
53	dhfr_corinaCOR3D.sdf_6-7		dhfr_corinaCOR3D.sdf	6-7		training set					28.9563	1.02774	0.101634	5.31166	0.732384	-0.321876	57.0744	0.00548628	0.355258	5.92082	65	53				COc1cccc2nc(N)nc(N)c12
54	dhfr_corinaCOR3D.sdf_6-14		dhfr_corinaCOR3D.sdf	6-14		training set					22.8427	1.49022	0.0621292	11.5678	0.737036	-0.105127	57.3053	0.000976	0.499973	4.25964	65	54				Cc1ccc2nc(N)nc(N)c2c1
55	dhfr_corinaCOR3D.sdf_6-15		dhfr_corinaCOR3D.sdf	6-15		training set					36.6868	4.37119	0.0921837	13.4424	1.66276	1.763	72.2674	0.0137332	1.06943	5.38722	65	55				Nc1nc(N)c2cc(ccc2n1)C(F)(F)F
56	dhfr_corinaCOR3D.sdf_6-16		dhfr_corinaCOR3D.sdf	6-16		training set					25.124	2.24004	0.11132	3.40556	0.604953	1.58383	64.7895	0.0105493	0.92094	3.34486	65	56				Nc1nc(N)c2cc(F)ccc2n1
57	dhfr_corinaCOR3D.sdf_6-21		dhfr_corinaCOR3D.sdf	6-21		training set					28.8173	0.872522	0.0624183	12.71	0.741254	-1.18406	57.383	0.00105171	0.496368	4.37675	65	57				Cc1ccc2c(N)nc(N)nc2c1
58	dhfr_corinaCOR3D.sdf_6-22		dhfr_corinaCOR3D.sdf	6-22		training set					38.8496	2.75751	0.0924057	12.9365	1.5223	0.745706	73.1927	0.0163933	1.02686	4.20066	65	58				Nc1nc(N)c2ccc(cc2n1)C(F)(F)F
59	dhfr_corinaCOR3D.sdf_6-23		dhfr_corinaCOR3D.sdf	6-23		training set					32.084	1.54555	0.111163	4.49613	0.55155	0.287812	64.5795	0.00409474	0.922692	3.72354	65	59				Nc1nc(N)c2ccc(F)cc2n1
60	dhfr_corinaCOR3D.sdf_6-1		dhfr_corinaCOR3D.sdf	6-1		training set					31.8659	3.68216	0.0633247	11.9711	0.765987	-1.66672	49.6756	0.00119274	0.518507	5.13077	65	60				Cc1cccc2nc(N)nc(N)c12
61	dhfr_corinaCOR3D.sdf_6-26		dhfr_corinaCOR3D.sdf	6-26		training set					34.4191	3.21125	0.106642	5.80545	0.891281	0.550823	66.9159	0.00563948	0.689472	5.45593	65	61				Nc1nc(N)c2c(Cl)c(Cl)ccc2n1
62	dhfr_corinaCOR3D.sdf_10-18A		dhfr_corinaCOR3D.sdf	10-18A		training set					37.3446	-0.553634	0.0572168	12.5599	1.13011	0.556764	63.3849	0.0073615	0.697133	4.39469	65	62				Nc1nc(N)c2cc(CO)ccc2n1
63	dhfr_corinaCOR3D.sdf_19-1		dhfr_corinaCOR3D.sdf	19-1		training set					49.0643	0.922635	0.0567053	23.9405	6.62322	2.68757	66.7321	0.010987	0.656494	6.5376	65	63				COc1cc(NCC2CCc3nc(N)nc(N)c3C2)cc(OC)c1OC
64	dhfr_corinaCOR3D.sdf_19-2		dhfr_corinaCOR3D.sdf	19-2		training set					51.4271	0.321976	0.0314617	27.1088	7.27488	3.02719	66.3371	0.0122932	0.554552	7.42022	65	64				COc1cc(cc(OC)c1OC)N(C)CC2CCc3nc(N)nc(N)c3C2
65	dhfr_corinaCOR3D.sdf_19-5		dhfr_corinaCOR3D.sdf	19-5		training set					33.3193	2.50326	0.0325568	26.4393	6.66395	1.85347	59.9996	0.0133456	0.3167	6.58503	65	65				COc1ccc(OC)c(c1)N(C)CC2CCc3nc(N)nc(N)c3C2
66	dhfr_corinaCOR3D.sdf_19-6		dhfr_corinaCOR3D.sdf	19-6		training set					36.8942	2.99913	0.0304428	27.7268	7.08243	2.1714	60.0446	0.0122545	0.297642	7.14874	65	66				CCN(CC1CCc2nc(N)nc(N)c2C1)c3cc(OC)ccc3OC
67	dhfr_corinaCOR3D.sdf_19-9		dhfr_corinaCOR3D.sdf	19-9		training set					34.6634	4.24398	0.0381541	25.0902	5.70174	0.827676	63.7739	0.00432109	0.296946	6.82391	65	67				Nc1nc(N)c2CC(CNc3ccc(Cl)c(Cl)c3)CCc2n1
68	dhfr_corinaCOR3D.sdf_19-12		dhfr_corinaCOR3D.sdf	19-12		training set					27.6599	5.94794	0.0369723	26.599	5.73849	0.823957	64.1049	0.00340988	0.408057	6.96257	65	68				Nc1nc(N)c2CC(CNc3c(Cl)cccc3Cl)CCc2n1
69	dhfr_corinaCOR3D.sdf_19-13		dhfr_corinaCOR3D.sdf	19-13		training set					46.3431	4.55604	0.0403267	23.7082	5.4769	0.375694	58.0531	0.00367362	0.294588	6.89279	65	69				Nc1nc(N)c2CC(CNc3ccc(Cl)cc3)CCc2n1
70	dhfr_corinaCOR3D.sdf_19-14		dhfr_corinaCOR3D.sdf	19-14		training set					47.4712	4.86598	0.041137	26.5487	6.05102	0.30541	56.6145	0.00458215	0.315281	7.17393	65	70				CN(CC1CCc2nc(N)nc(N)c2C1)c3ccc(Cl)cc3
71	dhfr_corinaCOR3D.sdf_19-15		dhfr_corinaCOR3D.sdf	19-15		training set					27.9916	5.29323	0.0399828	24.5494	5.48436	0.243675	56.6552	0.00322545	0.303757	6.64397	65	71				Nc1nc(N)c2CC(CNc3cccc(Br)c3)CCc2n1
72	dhfr_corinaCOR3D.sdf_19-19		dhfr_corinaCOR3D.sdf	19-19		training set					24.0305	8.08791	0.0340207	31.1142	7.14516	0.127801	53.5689	0.00264013	0.32258	6.85699	65	72				Nc1nc(N)c2CC(CNc3cccc4ccccc34)CCc2n1
73	dhfr_corinaCOR3D.sdf_20-5A		dhfr_corinaCOR3D.sdf	20-5A		training set					45.2585	7.21729	0.0467731	22.2358	4.73379	-0.618361	48.8995	0.00104896	0.365286	6.74473	65	73				Nc1nc(N)c2CC(Cc3ccccc3)CCc2n1
74	dhfr_corinaCOR3D.sdf_20-5C		dhfr_corinaCOR3D.sdf	20-5C		training set					47.4373	7.95578	0.0453546	23.8476	5.15942	-0.724476	50.4365	0.00102021	0.358355	6.95861	65	74				Cc1cccc(CC2CCc3nc(N)nc(N)c3C2)c1
75	dhfr_corinaCOR3D.sdf_20-5E		dhfr_corinaCOR3D.sdf	20-5E		training set					33.1641	9.30348	0.0442409	25.407	5.53835	-0.262767	52.7414	0.00186459	0.506588	6.95861	65	75				COc1cccc(CC2CCc3nc(N)nc(N)c3C2)c1
76	dhfr_corinaCOR3D.sdf_20-5F		dhfr_corinaCOR3D.sdf	20-5F		training set					56.8728	7.99967	0.0442659	25.4463	5.48703	-0.289338	53.3782	0.00139065	0.478535	7.11351	65	76				COc1ccc(CC2CCc3nc(N)nc(N)c3C2)cc1
77	dhfr_corinaCOR3D.sdf_20-5G		dhfr_corinaCOR3D.sdf	20-5G		training set					50.3486	7.40141	0.0657971	28.6777	6.27171	-0.545501	56.2805	0.00265129	0.48707	6.72125	65	77				Nc1nc(N)c2CC(Cc3cccc(c3)C(F)(F)F)CCc2n1
78	dhfr_corinaCOR3D.sdf_20-5I		dhfr_corinaCOR3D.sdf	20-5I		training set					62.9832	1.8387	0.064438	27.8446	6.27968	0.169176	52.9905	0.00304054	0.703406	6.76955	65	78				Nc1nc(N)c2CC(Cc3ccc(OC(F)(F)F)cc3)CCc2n1
79	dhfr_corinaCOR3D.sdf_20-5J		dhfr_corinaCOR3D.sdf	20-5J		training set					41.2989	6.29287	0.0399679	25.5615	6.35077	1.10418	57.1084	0.0102354	0.500636	7.46852	65	79				COc1ccc(OC)c(CC2CCc3nc(N)nc(N)c3C2)c1
80	dhfr_corinaCOR3D.sdf_20-5K		dhfr_corinaCOR3D.sdf	20-5K		training set					31.6797	7.93857	0.0397121	29.2716	6.04489	0.245778	60.5869	0.00463673	0.536366	7.20066	65	80				COc1ccc(CC2CCc3nc(N)nc(N)c3C2)cc1OC
81	dhfr_corinaCOR3D.sdf_19-8		dhfr_corinaCOR3D.sdf	19-8		training set					36.4937	2.788	0.0504415	27.7765	7.3707	2.31014	58.3722	0.0115439	0.476966	6.93554	65	81				CCOc1ccc(OCC)c(c1)N(C)CC2CCc3nc(N)nc(N)c3C2
82	dhfr_corinaCOR3D.sdf_19-11		dhfr_corinaCOR3D.sdf	19-11		training set					38.5743	5.2106	0.0380775	22.7456	5.81221	1.22125	61.5856	0.00370826	0.338368	6.61979	65	82				Nc1nc(N)c2CC(CNc3cc(Cl)ccc3Cl)CCc2n1
83	dhfr_corinaCOR3D.sdf_19-20		dhfr_corinaCOR3D.sdf	19-20		training set					27.4226	9.65741	0.0317908	33.5345	7.59557	0.00439774	55.2892	0.00325227	0.290766	7.3279	65	83				CN(CC1CCc2nc(N)nc(N)c2C1)c3cccc4ccccc34
84	dhfr_corinaCOR3D.sdf_20-5D		dhfr_corinaCOR3D.sdf	20-5D		training set					51.4503	12.2708	0.043261	26.2562	5.5894	-0.0192866	55.2979	0.00208407	0.411022	6.92082	65	84				COc1ccccc1CC2CCc3nc(N)nc(N)c3C2
85	dhfr_corinaCOR3D.sdf_20-5M		dhfr_corinaCOR3D.sdf	20-5M		training set					44.2436	8.80859	0.0434146	26.2173	5.43849	0.0879466	59.9704	0.00224997	0.269596	5.13668	65	85				Nc1nc(N)c2CC(Cc3ccc(Cl)c(Cl)c3)CCc2n1
86	dhfr_corinaCOR3D.sdf_19-7		dhfr_corinaCOR3D.sdf	19-7		training set					24.2397	2.61262	0.0575402	25.386	7.26385	2.17116	59.7628	0.00991822	0.559581	5.83268	65	86				CCOc1ccc(OCC)c(NCC2CCc3nc(N)nc(N)c3C2)c1
87	dhfr_corinaCOR3D.sdf_20-9A		dhfr_corinaCOR3D.sdf	20-9A		training set					30.0661	7.29878	0.0602999	16.5841	2.14811	-0.498153	67.3189	0.00145748	0.486932	5.52288	65	87				CCC1CCc2nc(N)nc(N)c2C1
88	dhfr_corinaCOR3D.sdf_20-9B		dhfr_corinaCOR3D.sdf	20-9B		training set					29.0028	9.58864	0.054627	19.8139	3.01949	-0.380296	68.499	0.00126447	0.416368	7.18709	65	88				CC(C)(C)C1CCc2nc(N)nc(N)c2C1
89	dhfr_corinaCOR3D.sdf_14-8		dhfr_corinaCOR3D.sdf	14-8		training set					51.5686	18.4454	0.0414313	7.00841	2.06139	0.801791	65.9409	0.00650797	0.510549	7.65758	65	89				CN(Cc1ccc2nc(N)nc(N)c2n1)c3ccc(Cl)cc3
90	dhfr_corinaCOR3D.sdf_14-9		dhfr_corinaCOR3D.sdf	14-9		training set					53.3687	18.9824	0.0417529	7.01089	2.07576	0.881609	65.2899	0.00603969	0.536989	7.17393	65	90				CN(Cc1ccc2nc(N)nc(N)c2n1)c3cccc(Cl)c3
91	dhfr_corinaCOR3D.sdf_21-4		dhfr_corinaCOR3D.sdf	21-4		training set					54.8296	13.7039	0.0439031	5.43194	1.41912	0.990223	65.2782	0.0053249	0.631205	6.58503	65	91				Nc1nc(N)c2nc(CNc3ccccc3)ccc2n1
92	dhfr_corinaCOR3D.sdf_21-7		dhfr_corinaCOR3D.sdf	21-7		training set					52.3177	18.9359	0.0396612	7.93214	2.19639	0.745718	68.8489	0.00682437	0.582965	6.92082	65	92				COc1ccccc1N(C)Cc2ccc3nc(N)nc(N)c3n2
93	dhfr_corinaCOR3D.sdf_21-8		dhfr_corinaCOR3D.sdf	21-8		training set					56.8233	15.8568	0.0398225	6.69122	1.8505	1.55144	67.2657	0.00826244	0.6531	6.69897	65	93				COc1cccc(NCc2ccc3nc(N)nc(N)c3n2)c1
94	dhfr_corinaCOR3D.sdf_21-10		dhfr_corinaCOR3D.sdf	21-10		training set					56.3525	15.5723	0.0398519	6.68252	1.87498	1.58437	69.181	0.00799376	0.733506	7.13668	65	94				COc1ccc(NCc2ccc3nc(N)nc(N)c3n2)cc1
95	dhfr_corinaCOR3D.sdf_21-11		dhfr_corinaCOR3D.sdf	21-11		training set					51.9245	19.864	0.0415231	7.64198	2.30849	0.908662	67.437	0.00873885	0.659117	7.74473	65	95				COc1ccc(cc1)N(C)Cc2ccc3nc(N)nc(N)c3n2
96	dhfr_corinaCOR3D.sdf_21-12		dhfr_corinaCOR3D.sdf	21-12		training set					55.0744	12.3612	0.0394981	6.36034	1.65129	1.36061	72.7519	0.00597373	0.597155	6.85387	65	96				Nc1nc(N)c2nc(CNc3ccccc3Cl)ccc2n1
97	dhfr_corinaCOR3D.sdf_21-13		dhfr_corinaCOR3D.sdf	21-13		training set					52.7568	17.4411	0.0405464	7.31738	1.99931	0.679284	68.3546	0.00639481	0.534853	6.92082	65	97				CN(Cc1ccc2nc(N)nc(N)c2n1)c3ccccc3Cl
98	dhfr_corinaCOR3D.sdf_21-14		dhfr_corinaCOR3D.sdf	21-14		training set					54.3242	14.7	0.039741	6.05779	1.64153	1.39787	67.0981	0.00620965	0.573396	6.85387	65	98				Nc1nc(N)c2nc(CNc3cccc(Cl)c3)ccc2n1
99	dhfr_corinaCOR3D.sdf_21-16		dhfr_corinaCOR3D.sdf	21-16		training set					52.0017	21.1041	0.0361187	9.11515	2.61575	2.06704	68.3533	0.0129429	0.63716	7.79588	65	99				COc1ccc(N(C)Cc2ccc3nc(N)nc(N)c3n2)c(OC)c1
100	dhfr_corinaCOR3D.sdf_21-18		dhfr_corinaCOR3D.sdf	21-18		training set					51.3077	20.5953	0.036036	9.02832	2.63599	2.18848	68.8833	0.0138681	0.644797	7.30103	65	100				COc1ccc(OC)c(c1)N(C)Cc2ccc3nc(N)nc(N)c3n2
101	dhfr_corinaCOR3D.sdf_21-19		dhfr_corinaCOR3D.sdf	21-19		training set					55.2809	18.919	0.0368483	8.19733	2.19367	2.37206	73.6957	0.0102475	0.779759	7.22185	65	101				COc1ccc(NCc2ccc3nc(N)nc(N)c3n2)cc1OC
102	dhfr_corinaCOR3D.sdf_21-21		dhfr_corinaCOR3D.sdf	21-21		training set					54.5663	13.372	0.0385276	6.94537	1.86554	1.95401	72.774	0.00704817	0.532945	7.05552	65	102				Nc1nc(N)c2nc(CNc3ccc(Cl)cc3Cl)ccc2n1
103	dhfr_corinaCOR3D.sdf_21-23		dhfr_corinaCOR3D.sdf	21-23		training set					54.4806	13.1408	0.0385056	6.8953	1.87682	2.22149	72.6575	0.00703718	0.5433	6.69897	65	103				Nc1nc(N)c2nc(CNc3cc(Cl)ccc3Cl)ccc2n1
104	dhfr_corinaCOR3D.sdf_21-27		dhfr_corinaCOR3D.sdf	21-27		training set					54.2399	15.2674	0.0385726	6.98347	1.82952	1.88311	75.0814	0.00725435	0.537298	7.26761	65	104				Nc1nc(N)c2nc(CNc3ccc(Cl)c(Cl)c3)ccc2n1
105	dhfr_corinaCOR3D.sdf_21-38		dhfr_corinaCOR3D.sdf	21-38		training set					50.3025	24.976	0.0378079	9.49593	3.03071	0.399946	54.3621	0.00513328	0.445696	8.13668	65	105				CN(Cc1ccc2nc(N)nc(N)c2n1)c3cccc4ccccc34
106	dhfr_corinaCOR3D.sdf_21-40		dhfr_corinaCOR3D.sdf	21-40		training set					56.9744	16.954	0.0440262	7.3019	2.11066	1.38275	67.4097	0.00703951	0.580093	8.60206	65	106				CC(=O)c1ccc(NCc2ccc3nc(N)nc(N)c3n2)cc1
107	dhfr_corinaCOR3D.sdf_21-42		dhfr_corinaCOR3D.sdf	21-42		training set					69.0067	21.8178	0.0381464	8.88403	2.8275	1.081	66.2589	0.00601123	0.521266	7.82391	65	107				CC(=O)c1ccc(cc1)N(Cc2ccc3nc(N)nc(N)c3n2)C#C
108	dhfr_corinaCOR3D.sdf_21-43		dhfr_corinaCOR3D.sdf	21-43		training set					55.7621	25.9768	0.0508789	10.1584	2.41102	0.609404	82.6016	0.00738196	0.655758	7.49485	65	108				CN(Cc1ccc2nc(N)nc(N)c2n1)c3ccc(cc3)C(=O)C(F)(F)F
109	dhfr_corinaCOR3D.sdf_22-6		dhfr_corinaCOR3D.sdf	22-6		training set					54.0185	13.3713	0.0631981	7.7227	1.4736	1.92001	67.5151	0.0075957	0.340822	7.74473	65	109				COc1ccc(Sc2ccc3nc(N)nc(N)c3n2)cc1OC
110	dhfr_corinaCOR3D.sdf_22-7		dhfr_corinaCOR3D.sdf	22-7		training set					73.4688	5.62186	0.0733866	8.09393	1.60203	4.44215	75.0555	0.0104015	0.866088	5.85387	65	110				COc1ccccc1S(=O)(=O)c2ccc3nc(N)nc(N)c3n2
111	dhfr_corinaCOR3D.sdf_22-11		dhfr_corinaCOR3D.sdf	22-11		training set					52.1702	5.97171	0.0399849	6.09721	1.28715	2.49481	73.4517	0.00856509	0.668147	6.58503	65	111				COc1ccccc1Nc2ccc3nc(N)nc(N)c3n2
112	dhfr_corinaCOR3D.sdf_22-15		dhfr_corinaCOR3D.sdf	22-15		training set					33.9177	9.81253	0.0591699	7.2861	1.24211	2.73317	73.6629	0.0102172	0.437885	5.95861	65	112				COc1ccc(Nc2ccc3nc(N)nc(N)c3n2)cc1OC
113	dhfr_corinaCOR3D.sdf_22-10		dhfr_corinaCOR3D.sdf	22-10		training set					41.3662	6.82513	0.0421394	4.67543	0.899617	1.44102	62.5052	0.0043272	0.560416	6.36653	65	113				Nc1nc(N)c2nc(Nc3ccccc3)ccc2n1
114	dhfr_corinaCOR3D.sdf_22-18		dhfr_corinaCOR3D.sdf	22-18		training set					56.452	12.1896	0.0417156	5.98053	1.28926	1.38333	63.1738	0.00413043	0.356501	8.88606	65	114				CN(c1ccccc1)c2ccc3nc(N)nc(N)c3n2
115	dhfr_corinaCOR3D.sdf_22-13		dhfr_corinaCOR3D.sdf	22-13		training set					58.4615	7.02002	0.0416841	5.26494	1.11386	1.93684	66.2595	0.00522175	0.486775	6.08619	65	115				Nc1nc(N)c2nc(Nc3ccc(Cl)cc3)ccc2n1
116	dhfr_corinaCOR3D.sdf_14-5		dhfr_corinaCOR3D.sdf	14-5		training set					52.5088	15.3371	0.0363957	8.08579	2.29633	2.72113	72.5339	0.0135786	0.787249	6.36653	65	116				COc1ccc(OC)c(NCc2ccc3nc(N)nc(N)c3n2)c1
117	dhfr_corinaCOR3D.sdf_14-10		dhfr_corinaCOR3D.sdf	14-10		training set					52.8667	19.5695	0.0387269	7.94692	2.28268	1.42141	72.3213	0.00716619	0.494218	7.49485	65	117				CN(Cc1ccc2nc(N)nc(N)c2n1)c3ccc(Cl)c(Cl)c3
118	dhfr_corinaCOR3D.sdf_21-5		dhfr_corinaCOR3D.sdf	21-5		training set					52.5418	17.8338	0.0439866	6.38893	1.82621	0.260869	63.9184	0.00577355	0.575865	7.61979	65	118				CN(Cc1ccc2nc(N)nc(N)c2n1)c3ccccc3
119	dhfr_corinaCOR3D.sdf_22-16		dhfr_corinaCOR3D.sdf	22-16		training set					69.5071	10.2801	0.0519454	8.56995	0.537123	4.04473	75.6906	0.0172881	0.344185	5.49485	65	119				COc1cc(Nc2ccc3nc(N)nc(N)c3n2)cc(OC)c1OC
120	dhfr_corinaCOR3D.sdf_21-9		dhfr_corinaCOR3D.sdf	21-9		training set					52.0196	20.2528	0.0412365	7.64409	2.28633	1.03019	65.539	0.00849639	0.610565	7.45593	65	120				COc1cccc(c1)N(C)Cc2ccc3nc(N)nc(N)c3n2
121	dhfr_corinaCOR3D.sdf_21-15		dhfr_corinaCOR3D.sdf	21-15		training set					54.321	15.7481	0.0365719	8.14834	2.2838	2.72839	72.0816	0.0113349	0.796435	6.49485	65	121				COc1ccc(NCc2ccc3nc(N)nc(N)c3n2)c(OC)c1
122	dhfr_corinaCOR3D.sdf_21-22		dhfr_corinaCOR3D.sdf	21-22		training set					52.7603	18.5389	0.0372906	7.90852	2.21377	1.34087	68.4908	0.00759603	0.481893	7.23657	65	122				CN(Cc1ccc2nc(N)nc(N)c2n1)c3ccc(Cl)cc3Cl
123	dhfr_corinaCOR3D.sdf_21-44		dhfr_corinaCOR3D.sdf	21-44		training set					72.9759	26.345	0.0481268	10.8	2.62876	1.02636	82.7164	0.00641112	0.626589	8.12494	65	123				Nc1nc(N)c2nc(CN(C#C)c3ccc(cc3)C(=O)C(F)(F)F)ccc2n1
124	dhfr_corinaCOR3D.sdf_22-4		dhfr_corinaCOR3D.sdf	22-4		training set					60.2184	8.65487	0.0686207	6.41305	1.60493	1.79858	69.5133	0.00773778	0.705669	6.63827	65	124				COc1ccccc1Sc2ccc3nc(N)nc(N)c3n2
125	dhfr_corinaCOR3D.sdf_22-8		dhfr_corinaCOR3D.sdf	22-8		training set					76.5647	6.62769	0.0658434	7.97463	1.53492	4.09986	75.3643	0.0111074	0.820642	5.69897	65	125				COc1ccc(cc1)S(=O)(=O)c2ccc3nc(N)nc(N)c3n2
126	dhfr_corinaCOR3D.sdf_22-12		dhfr_corinaCOR3D.sdf	22-12		training set					35.3671	7.76714	0.0393796	5.87641	1.29184	2.0133	69.1821	0.00690587	0.451279	5.42022	65	126				COc1ccc(Nc2ccc3nc(N)nc(N)c3n2)cc1
127	dhfr_corinaCOR3D.sdf_22-14		dhfr_corinaCOR3D.sdf	22-14		training set					50.1039	7.5692	0.0589361	7.12402	1.50852	3.93835	73.7238	0.0135837	0.474872	5.4437	65	127				COc1ccc(OC)c(Nc2ccc3nc(N)nc(N)c3n2)c1
128	dhfr_corinaCOR3D.sdf_21-34		dhfr_corinaCOR3D.sdf	21-34		training set					49.4099	22.6993	0.0417626	8.62243	2.70282	0.782716	52.8895	0.00299319	0.510534	6.79588	65	128				Nc1nc(N)c2nc(CSc3cccc4ccccc34)ccc2n1
129	dhfr_corinaCOR3D.sdf_22-22		dhfr_corinaCOR3D.sdf	22-22		training set					60.5497	16.3656	0.0488653	9.90326	1.77719	4.86352	77.4743	0.0172498	0.240896	8.4318	65	129				COc1cc(cc(OC)c1OC)N(C)c2ccc3nc(N)nc(N)c3n2
130	dhfr_corinaCOR3D.sdf_22-23		dhfr_corinaCOR3D.sdf	22-23		training set					41.6001	15.9784	0.0386236	8.8934	2.37819	1.93154	59.6237	0.00529369	0.415064	5.48149	65	130				CN(c1ccc2nc(N)nc(N)c2n1)c3cccc4ccccc34
131	dhfr_corinaCOR3D.sdf_8-3		dhfr_corinaCOR3D.sdf	8-3		training set					38.7908	13.1439	0.0747617	14.3282	0.773932	-0.991766	56.9212	0.00250562	0.622066	5.72125	65	131				Nc1nc(N)c2cc(CSc3ccccc3)cnc2n1
132	dhfr_corinaCOR3D.sdf_24-5B		dhfr_corinaCOR3D.sdf	24-5B		training set					27.8164	25.0001	0.0299451	24.2055	3.00158	-1.5273	55.6238	0.00705913	0.576036	7.26761	65	132				COc1ccc(NCc2cnc3nc(N)nc(N)c3c2C)c4ccccc14
133	dhfr_corinaCOR3D.sdf_14-22		dhfr_corinaCOR3D.sdf	14-22		training set					48.4495	20.0425	0.0341276	20.5514	2.08296	-1.44681	63.7641	0.00744062	0.442396	7.37675	65	133				CN(Cc1cnc2nc(N)nc(N)c2c1C)c3ccc(Cl)c(Cl)c3
134	dhfr_corinaCOR3D.sdf_9-13B		dhfr_corinaCOR3D.sdf	9-13B		training set					55.3817	16.6807	0.0711022	16.4812	1.34503	-3.04411	54.2846	0.00281618	0.553942	6.36653	65	134				Cc1c(CSc2ccccc2)cnc3nc(N)nc(N)c13
135	dhfr_corinaCOR3D.sdf_9-13D		dhfr_corinaCOR3D.sdf	9-13D		training set					54.7892	18.0027	0.0403453	17.5254	1.59185	-3.10421	55.6054	0.00270751	0.541708	6.48149	65	135				Cc1cccc(SCc2cnc3nc(N)nc(N)c3c2C)c1
136	dhfr_corinaCOR3D.sdf_9-13F		dhfr_corinaCOR3D.sdf	9-13F		training set					38.693	19.2602	0.0654871	18.5573	1.73786	-2.55528	57.4084	0.00418508	0.591495	6.22185	65	136				COc1cccc(SCc2cnc3nc(N)nc(N)c3c2C)c1
137	dhfr_corinaCOR3D.sdf_9-13G		dhfr_corinaCOR3D.sdf	9-13G		training set					42.139	18.6372	0.0654884	18.5431	1.77336	-2.54123	58.5373	0.00466863	0.672795	6.284	65	137				COc1ccc(SCc2cnc3nc(N)nc(N)c3c2C)cc1
138	dhfr_corinaCOR3D.sdf_9-13H		dhfr_corinaCOR3D.sdf	9-13H		training set					50.104	22.4947	0.0611569	21.0894	1.97038	-1.83067	64.3344	0.00639053	0.727492	6.74473	65	138				COc1ccc(SCc2cnc3nc(N)nc(N)c3c2C)cc1OC
139	dhfr_corinaCOR3D.sdf_9-13I		dhfr_corinaCOR3D.sdf	9-13I		training set					50.007	18.013	0.0679358	17.5025	1.57037	-2.66099	56.6098	0.00357063	0.49786	6.72125	65	139				Cc1c(CSc2cccc(Cl)c2)cnc3nc(N)nc(N)c13
140	dhfr_corinaCOR3D.sdf_9-13J		dhfr_corinaCOR3D.sdf	9-13J		training set					61.3185	17.3765	0.0682497	17.4897	1.56667	-2.6216	57.3526	0.00334085	0.483168	6.4318	65	140				Cc1c(CSc2ccc(Cl)cc2)cnc3nc(N)nc(N)c13
141	dhfr_corinaCOR3D.sdf_9-13L		dhfr_corinaCOR3D.sdf	9-13L		training set					30.3196	19.4636	0.034775	20.1141	2.01597	-2.15322	61.8372	0.0062718	0.652593	6.82391	65	141				COc1ccc(C)c(NCc2cnc3nc(N)nc(N)c3c2C)c1
142	dhfr_corinaCOR3D.sdf_9-13M		dhfr_corinaCOR3D.sdf	9-13M		training set					31.2369	20.2311	0.0339438	20.6551	2.04656	-2.40252	66.0179	0.00566747	0.619823	6.49485	65	142				COc1cccc(C)c1NCc2cnc3nc(N)nc(N)c3c2C
143	dhfr_corinaCOR3D.sdf_9-13R		dhfr_corinaCOR3D.sdf	9-13R		training set					38.1158	21.9271	0.0540006	23.2235	2.35591	-0.669925	65.7557	0.0169062	0.771966	7.69897	65	143				COc1ccc(cc1NCc2cnc3nc(N)nc(N)c3c2C)C(F)(F)F
144	dhfr_corinaCOR3D.sdf_9-13U		dhfr_corinaCOR3D.sdf	9-13U		training set					39.2429	23.3255	0.0339574	20.894	2.2269	-2.05897	60.7263	0.0116429	0.700343	6.11351	65	144				COc1ccc(OC)c(CCc2cnc3nc(N)nc(N)c3c2C)c1
145	dhfr_corinaCOR3D.sdf_9-14A		dhfr_corinaCOR3D.sdf	9-14A		training set					35.16	18.315	0.0386336	19.0902	1.84308	-3.02323	60.95	0.00442939	0.526427	6.92082	65	145				Cc1ccc(C)c(NCc2cnc3nc(N)nc(N)c3c2C)c1
146	dhfr_corinaCOR3D.sdf_9-14B		dhfr_corinaCOR3D.sdf	9-14B		training set					37.1738	19.4976	0.0352249	20.0546	2.02153	-2.26977	62.0246	0.00773672	0.677576	7.5376	65	146				COc1ccc(NCc2cnc3nc(N)nc(N)c3c2C)c(C)c1
147	dhfr_corinaCOR3D.sdf_9-14C		dhfr_corinaCOR3D.sdf	9-14C		training set					31.6573	19.46	0.0343646	20.1295	1.91683	-2.22555	62.5203	0.00552834	0.566113	6.79588	65	147				COc1ccc(C)cc1NCc2cnc3nc(N)nc(N)c3c2C
148	dhfr_corinaCOR3D.sdf_9-14K		dhfr_corinaCOR3D.sdf	9-14K		training set					40.6254	30.0413	0.0486851	24.8078	2.17798	-0.658972	63.1871	0.0164157	0.558433	6.63827	65	148				COc1ccc(cc1N(C)Cc2cnc3nc(N)nc(N)c3c2C)C(F)(F)F
149	dhfr_corinaCOR3D.sdf_9-14M		dhfr_corinaCOR3D.sdf	9-14M		training set					34.5897	28.4548	0.0307009	23.2806	2.41256	-2.70026	47.0403	0.00445879	0.125171	6.85387	65	149				CN(Cc1cnc2nc(N)nc(N)c2c1C)c3cccc4ccccc34
150	dhfr_corinaCOR3D.sdf_9-15B		dhfr_corinaCOR3D.sdf	9-15B		training set					41.545	12.7542	0.0406551	15.2828	0.98942	-0.213841	62.0351	0.00518559	0.571041	6.14267	65	150				Nc1nc(N)c2cc(CNc3ccc(Cl)cc3)cnc2n1
151	dhfr_corinaCOR3D.sdf_9-15C		dhfr_corinaCOR3D.sdf	9-15C		training set					48.1708	21.164	0.0567357	20.8217	1.73387	2.12118	71.5575	0.0131772	0.81387	6.09151	65	151				COc1cc(NCc2cnc3nc(N)nc(N)c3c2)cc(OC)c1OC
152	dhfr_corinaCOR3D.sdf_9-16D		dhfr_corinaCOR3D.sdf	9-16D		training set					29.2793	16.6295	0.0603948	18.5599	1.60369	1.1028	68.1956	0.0135274	0.799864	6.33724	65	152				COc1ccc(OC)c(NCc2cnc3nc(N)nc(N)c3c2)c1
153	dhfr_corinaCOR3D.sdf_25-12		dhfr_corinaCOR3D.sdf	25-12		training set					48.7062	17.0202	0.0528288	21.3112	2.14012	1.28056	73.5623	0.0161726	0.614833	7.48149	65	153				COc1cc(CN(C)c2cnc3nc(N)nc(N)c3c2)cc(OC)c1OC
154	dhfr_corinaCOR3D.sdf_25-14		dhfr_corinaCOR3D.sdf	25-14		training set					43.5994	13.4093	0.0553595	20.0062	1.71698	1.8544	75.6205	0.0129457	0.74895	5.48945	65	154				COc1ccc(CNc2cnc3nc(N)nc(N)c3c2)c(OC)c1OC
155	dhfr_corinaCOR3D.sdf_25-16		dhfr_corinaCOR3D.sdf	25-16		training set					68.5076	12.5449	0.0536199	19.104	1.88797	2.75292	66.3904	0.0130391	0.785708	5.92082	65	155				COc1cc(OC)c(CNc2cnc3nc(N)nc(N)c3c2)c(OC)c1
156	dhfr_corinaCOR3D.sdf_25-19		dhfr_corinaCOR3D.sdf	25-19		training set					50.0916	10.9223	0.0635655	16.6654	1.42207	1.15901	62.1994	0.0147929	0.669688	5.46852	65	156				COc1cc(CNc2cnc3nc(N)nc(N)c3c2)cc(OC)c1
157	dhfr_corinaCOR3D.sdf_25-20		dhfr_corinaCOR3D.sdf	25-20		training set					48.6283	13.9569	0.0374397	18.4923	1.8805	0.57129	61.2971	0.0176562	0.550847	7.14267	65	157				COc1cc(CN(C)c2cnc3nc(N)nc(N)c3c2)cc(OC)c1
158	dhfr_corinaCOR3D.sdf_25-21		dhfr_corinaCOR3D.sdf	25-21		training set					39.8824	10.537	0.0620198	16.9953	1.49737	1.39719	67.578	0.0146907	0.743212	6.45593	65	158				COc1ccc(OC)c(CNc2cnc3nc(N)nc(N)c3c2)c1
159	dhfr_corinaCOR3D.sdf_25-23		dhfr_corinaCOR3D.sdf	25-23		training set					36.7493	11.1727	0.0398065	17.7415	1.78909	-0.203206	49.9785	0.00557546	0.514349	6.61979	65	159				Nc1nc(N)c2cc(NCc3cccc4ccccc34)cnc2n1
160	dhfr_corinaCOR3D.sdf_25-24		dhfr_corinaCOR3D.sdf	25-24		training set					36.2739	13.6948	0.0352715	20.1376	2.21204	0.535967	57.8581	0.00576398	0.557127	6.36653	65	160				COc1ccc(CNc2cnc3nc(N)nc(N)c3c2)c4ccccc14
161	dhfr_corinaCOR3D.sdf_25-25		dhfr_corinaCOR3D.sdf	25-25		training set					50.3991	13.1775	0.0348511	20.1387	2.25043	0.898996	59.0412	0.00677119	0.580357	6.4318	65	161				COc1ccc2ccccc2c1CNc3cnc4nc(N)nc(N)c4c3
162	dhfr_corinaCOR3D.sdf_26-10		dhfr_corinaCOR3D.sdf	26-10		training set					49.5383	24.9123	0.028473	24.8231	3.44733	-1.4748	57.1662	0.00488634	0.449711	6.35655	65	162				COc1ccc(cc1NCc2cnc3nc(N)nc(N)c3c2C)c4ccccc4
163	dhfr_corinaCOR3D.sdf_27-6		dhfr_corinaCOR3D.sdf	27-6		training set					32.5523	18.2247	0.036154	19.0823	1.66127	-2.33521	63.0295	0.00590296	0.58898	6.77211	65	163				COc1ccccc1NCc2cnc3nc(N)nc(N)c3c2C
164	dhfr_corinaCOR3D.sdf_27-7		dhfr_corinaCOR3D.sdf	27-7		training set					27.5056	18.1065	0.0368474	18.5276	1.73271	-2.19296	58.0461	0.00682003	0.630324	7.09637	65	164				COc1cccc(NCc2cnc3nc(N)nc(N)c3c2C)c1
165	dhfr_corinaCOR3D.sdf_27-9		dhfr_corinaCOR3D.sdf	27-9		training set					34.3363	16.4345	0.0374984	18.0416	1.53468	-2.39802	62.4409	0.00554413	0.537748	7.05552	65	165				Cc1c(CNc2ccccc2Cl)cnc3nc(N)nc(N)c13
166	dhfr_corinaCOR3D.sdf_27-10		dhfr_corinaCOR3D.sdf	27-10		training set					32.0287	16.9283	0.0374628	17.481	1.54488	-2.36835	57.0711	0.00551859	0.511253	7.4318	65	166				Cc1c(CNc2cccc(Cl)c2)cnc3nc(N)nc(N)c13
167	dhfr_corinaCOR3D.sdf_27-13		dhfr_corinaCOR3D.sdf	27-13		training set					29.6866	20.7782	0.0339967	20.1063	2.0958	-1.96668	56.5279	0.00857928	0.538065	7.74473	65	167				COc1cccc(c1)N(C)Cc2cnc3nc(N)nc(N)c3c2C
168	dhfr_corinaCOR3D.sdf_27-14		dhfr_corinaCOR3D.sdf	27-14		training set					44.6886	20.1985	0.0341333	20.0781	2.13692	-2.00609	58.2093	0.00957093	0.590651	7.88606	65	168				COc1ccc(cc1)N(C)Cc2cnc3nc(N)nc(N)c3c2C
169	dhfr_corinaCOR3D.sdf_27-16		dhfr_corinaCOR3D.sdf	27-16		training set					41.9568	18.9885	0.03553	19.0301	1.9315	-2.10867	56.5306	0.00670687	0.45016	7.58503	65	169				CN(Cc1cnc2nc(N)nc(N)c2c1C)c3ccc(Cl)cc3
170	dhfr_corinaCOR3D.sdf_10-2B		dhfr_corinaCOR3D.sdf	10-2B		training set					43.4026	10.9699	0.0697842	16.3511	1.16194	-0.513983	64.3015	0.0136578	0.754525	5.40894	65	170				Nc1nc(N)c2cc(COC(=O)c3ccccc3)cnc2n1
171	dhfr_corinaCOR3D.sdf_28-3		dhfr_corinaCOR3D.sdf	28-3		training set					48.3277	23.8391	0.0526007	22.4735	2.23108	2.78036	71.4564	0.0141644	0.69481	6.55284	65	171				COc1cc(cc(OC)c1OC)N(C)Cc2cnc3nc(N)nc(N)c3c2
172	dhfr_corinaCOR3D.sdf_28-4		dhfr_corinaCOR3D.sdf	28-4		training set					48.8334	25.6806	0.0497677	23.4856	2.48557	3.03435	72.0424	0.0132123	0.666501	6.92082	65	172				CCN(Cc1cnc2nc(N)nc(N)c2c1)c3cc(OC)c(OC)c(OC)c3
173	dhfr_corinaCOR3D.sdf_23-4B		dhfr_corinaCOR3D.sdf	23-4B		training set					42.4092	17.4458	0.0639212	18.9347	1.67754	-1.86921	65.4758	0.00648704	0.485521	7.27572	65	173				Cc1c(CNc2ccc(Cl)c(Cl)c2)cnc3nc(N)nc(N)c13
174	dhfr_corinaCOR3D.sdf_24-2A		dhfr_corinaCOR3D.sdf	24-2A		training set					26.1236	20.2692	0.0327619	20.7069	2.07424	-1.0879	63.3009	0.0128295	0.679056	6.89279	65	174				COc1ccc(OC)c(NCc2cnc3nc(N)nc(N)c3c2C)c1
175	dhfr_corinaCOR3D.sdf_24-2B		dhfr_corinaCOR3D.sdf	24-2B		training set					33.4839	20.9917	0.0332785	20.2513	2.11317	-0.999651	56.5183	0.00937709	0.704701	7.37161	65	175				COc1cc(NCc2cnc3nc(N)nc(N)c3c2C)cc(OC)c1
176	dhfr_corinaCOR3D.sdf_24-2C		dhfr_corinaCOR3D.sdf	24-2C		training set					35.4576	20.3705	0.0329468	20.8647	2.03853	-1.10315	62.7737	0.0122174	0.699387	6.66959	65	176				COc1ccc(NCc2cnc3nc(N)nc(N)c3c2C)c(OC)c1
177	dhfr_corinaCOR3D.sdf_24-2D		dhfr_corinaCOR3D.sdf	24-2D		training set					34.4747	21.0811	0.033347	20.9435	1.92251	-1.3814	64.9805	0.0103563	0.723815	8.11919	65	177				COc1ccc(NCc2cnc3nc(N)nc(N)c3c2C)cc1OC
178	dhfr_corinaCOR3D.sdf_24-2E		dhfr_corinaCOR3D.sdf	24-2E		training set					33.7108	22.6993	0.0534355	21.7319	2.54592	-0.693933	60.8376	0.0110627	0.641278	7.75945	65	178				CCOc1ccc(OCC)c(NCc2cnc3nc(N)nc(N)c3c2C)c1
179	dhfr_corinaCOR3D.sdf_24-3A		dhfr_corinaCOR3D.sdf	24-3A		training set					33.1503	27.6846	0.0322544	22.2994	1.94494	-0.852863	59.2187	0.0120522	0.37771	6.39041	65	179				COc1ccc(OC)c(c1)N(C)Cc2cnc3nc(N)nc(N)c3c2C
180	dhfr_corinaCOR3D.sdf_24-4C		dhfr_corinaCOR3D.sdf	24-4C		training set					55.6282	34.0615	0.0433573	25.6808	2.14969	0.818767	68.7222	0.0140461	0.357042	7.97881	65	180				CCN(Cc1cnc2nc(N)nc(N)c2c1C)c3cc(OC)c(OC)c(OC)c3
181	dhfr_corinaCOR3D.sdf_24-5A		dhfr_corinaCOR3D.sdf	24-5A		training set					30.4533	21.3459	0.0341787	21.7001	2.5718	-2.55188	48.8089	0.00426874	0.461524	7.52871	65	181				Cc1c(CNc2cccc3ccccc23)cnc4nc(N)nc(N)c14
182	dhfr_corinaCOR3D.sdf_9-14H		dhfr_corinaCOR3D.sdf	9-14H		training set					40.028	23.732	0.0312519	22.5779	2.27564	-1.18757	63.9549	0.011864	0.565844	8.35655	65	182				COc1ccc(cc1OC)N(C)Cc2cnc3nc(N)nc(N)c3c2C
183	dhfr_corinaCOR3D.sdf_25-11		dhfr_corinaCOR3D.sdf	25-11		training set					60.1788	13.7351	0.0552396	19.4323	1.52141	2.22912	73.6265	0.0145841	0.83077	5.48149	65	183				COc1cc(CNc2cnc3nc(N)nc(N)c3c2)cc(OC)c1OC
184	dhfr_corinaCOR3D.sdf_27-11		dhfr_corinaCOR3D.sdf	27-11		training set					41.4836	16.3327	0.0376442	17.4331	1.54725	-2.28078	58.3577	0.00550451	0.517828	7.29243	65	184				Cc1c(CNc2ccc(Cl)cc2)cnc3nc(N)nc(N)c13
185	dhfr_corinaCOR3D.sdf_28-10		dhfr_corinaCOR3D.sdf	28-10		training set					32.2958	20.094	0.0599152	18.9637	0.8212	-0.920435	65.5407	0.00885422	0.33526	6.21467	65	185				COc1ccc(CCc2cnc3nc(N)nc(N)c3c2)cc1OC
186	dhfr_corinaCOR3D.sdf_8-6		dhfr_corinaCOR3D.sdf	8-6		training set					36.0928	15.3787	0.0693253	16.6796	1.23134	0.295332	65.2579	0.00426618	0.519842	5.60206	65	186				Nc1nc(N)c2cc(CSc3cc(Cl)ccc3Cl)cnc2n1
187	dhfr_corinaCOR3D.sdf_25-13		dhfr_corinaCOR3D.sdf	25-13		training set					50.7352	15.4635	0.0529387	20.8749	1.95691	2.73736	72.7055	0.0148388	0.692891	5.8962	65	187				COc1cc(cc(OC)c1OC)C(C)Nc2cnc3nc(N)nc(N)c3c2
188	dhfr_corinaCOR3D.sdf_25-22		dhfr_corinaCOR3D.sdf	25-22		training set					44.05	13.7202	0.0363824	18.815	1.91747	0.847173	65.4796	0.0172511	0.544901	7.24413	65	188				COc1ccc(OC)c(CN(C)c2cnc3nc(N)nc(N)c3c2)c1
189	dhfr_corinaCOR3D.sdf_26-8		dhfr_corinaCOR3D.sdf	26-8		training set					32.1871	28.242	0.0269002	25.2994	3.31619	0.602672	61.6306	0.0104944	0.497508	5.45593	65	189				COc1cc(NCc2cnc3nc(N)nc(N)c3c2C)c(cc1OC)n4cccc4
190	dhfr_corinaCOR3D.sdf_28-5		dhfr_corinaCOR3D.sdf	28-5		training set					36.0615	21.75	0.0488589	23.5221	2.14937	2.88328	71.754	0.0193236	0.641976	5.13077	65	190				COc1cc(cc(OC)c1OC)N(Cc2cnc3nc(N)nc(N)c3c2)C=O
191	dhfr_corinaCOR3D.sdf_28-8		dhfr_corinaCOR3D.sdf	28-8		training set					40.4049	16.1202	0.0369241	16.3436	0.967362	-0.711118	54.804	0.00263107	0.367522	4.92812	65	191				COc1ccc(\C=C/c2cnc3nc(N)nc(N)c3c2)cc1
192	dhfr_corinaCOR3D.sdf_28-9		dhfr_corinaCOR3D.sdf	28-9		training set					36.0432	24.4465	0.0523762	21.4413	1.2026	0.317824	69.8039	0.0141518	0.440028	5.9431	65	192				COc1cc(CCc2cnc3nc(N)nc(N)c3c2)cc(OC)c1OC
193	dhfr_corinaCOR3D.sdf_30-3		dhfr_corinaCOR3D.sdf	30-3		training set					27.4783	24.6983	0.0315992	26.1571	2.17748	-2.05826	56.0172	0.00822657	0.340617	6.76955	65	193				COc1ccc2N(Cc3cnc4nc(N)nc(N)c4c3C)CCc2c1
194	dhfr_corinaCOR3D.sdf_30-4		dhfr_corinaCOR3D.sdf	30-4		training set					30.3821	28.9304	0.0296131	29.338	2.14531	-0.891975	62.2667	0.00935399	0.359584	6.63827	65	194				COc1cc2CCN(Cc3cnc4nc(N)nc(N)c4c3C)c2cc1OC
195	dhfr_corinaCOR3D.sdf_32-9		dhfr_corinaCOR3D.sdf	32-9		training set					47.3605	0.575633	0.0589407	30.7586	6.1478	2.03973	63.5846	0.0171357	0.551263	5.65758	65	195				COc1cc(CN2CCc3nc(N)nc(N)c3C2)cc(OC)c1OC
196	dhfr_corinaCOR3D.sdf_34-2		dhfr_corinaCOR3D.sdf	34-2		training set					36.2201	2.72386	0.0647639	33.9178	3.40687	1.42	63.0867	0.0109369	0.688542	3.93554	65	196				COc1ccc(NCc2c[nH]c3nc(N)nc(N)c23)cc1OC
197	dhfr_corinaCOR3D.sdf_34-7		dhfr_corinaCOR3D.sdf	34-7		training set					34.8889	3.87927	0.0404322	35.5233	4.11041	0.240737	49.0758	0.00448522	0.441966	4.22695	65	197				Nc1nc(N)c2c(CNc3cccc4ccccc34)c[nH]c2n1
198	dhfr_corinaCOR3D.sdf_38-12		dhfr_corinaCOR3D.sdf	38-12		training set					32.4234	3.88404	0.0347752	38.0858	3.38701	0.408677	49.3667	0.00656007	0.383114	4.83565	65	198				CN(Cc1coc2nc(N)nc(N)c12)c3ccc4ccccc4c3
199	dhfr_corinaCOR3D.sdf_38-13		dhfr_corinaCOR3D.sdf	38-13		training set					43.1268	2.65652	0.0709566	30.6512	1.98015	1.62168	61.518	0.00928143	0.596486	4.14327	65	199				Nc1nc(N)c2c(CNc3cc(Cl)ccc3Cl)coc2n1
200	dhfr_corinaCOR3D.sdf_33-2		dhfr_corinaCOR3D.sdf	33-2		training set					51.696	2.80342	0.045396	47.8653	4.9942	1.036	70.3451	0.0210541	0.647694	6.36653	65	200				CN(Cc1coc2nc(N)nc(N)c12)c3ccc(cc3)C(=O)NC(CCC(=O)[O-])C(=O)[O-]
201	dhfr_corinaCOR3D.sdf_34-9		dhfr_corinaCOR3D.sdf	34-9		training set					50.1852	1.00583	0.0476523	44.1882	5.89966	0.985792	71.376	0.0191786	0.661463	7.35655	65	201				Nc1nc(N)c2c(CNc3ccc(cc3)C(=O)NC(CCC(=O)[O-])C(=O)[O-])c[nH]c2n1
202	dhfr_corinaCOR3D.sdf_38-6		dhfr_corinaCOR3D.sdf	38-6		training set					24.6958	4.00447	0.0409601	36.0917	2.84222	0.60003	50.6219	0.00498122	0.516483	4.92082	65	202				Nc1nc(N)c2c(CNc3cccc4ccccc34)coc2n1
203	dhfr_corinaCOR3D.sdf_34-4		dhfr_corinaCOR3D.sdf	34-4		training set					32.1206	2.68743	0.063439	33.1615	3.54915	1.72813	61.0833	0.0147589	0.721618	3.80688	65	203				COc1ccc(OC)c(NCc2c[nH]c3nc(N)nc(N)c23)c1
204	dhfr_corinaCOR3D.sdf_34-6		dhfr_corinaCOR3D.sdf	34-6		training set					39.2192	2.37338	0.0682668	30.3124	3.0085	0.921638	62.7145	0.00757163	0.488391	4.84164	65	204				Nc1nc(N)c2c(CNc3ccc(Cl)c(Cl)c3)c[nH]c2n1
205	dhfr_corinaCOR3D.sdf_35-4		dhfr_corinaCOR3D.sdf	35-4		training set					25.4583	1.9031	0.0346577	38.4628	4.7179	-0.116555	48.1681	0.00542111	0.114942	5.08619	65	205				CN(Cc1c[nH]c2nc(N)nc(N)c12)c3cccc4ccccc34
206	dhfr_corinaCOR3D.sdf_35-5		dhfr_corinaCOR3D.sdf	35-5		training set					32.4038	4.64428	0.068594	34.3513	3.34092	1.02483	60.9994	0.00670271	0.693105	4.77728	65	206				COc1ccc(SCc2c[nH]c3nc(N)nc(N)c23)cc1OC
207	dhfr_corinaCOR3D.sdf_35-6		dhfr_corinaCOR3D.sdf	35-6		training set					45.0783	4.47882	0.0729648	30.6114	3.01363	0.674774	60.7306	0.00464425	0.470998	5.27572	65	207				Nc1nc(N)c2c(CSc3ccc(Cl)c(Cl)c3)c[nH]c2n1
208	dhfr_corinaCOR3D.sdf_38-11		dhfr_corinaCOR3D.sdf	38-11		training set					53.2713	4.6992	0.0384784	38.0466	3.38114	0.755979	49.9374	0.00433549	0.478623	3.86328	65	208				Nc1nc(N)c2c(CNc3ccccc3c4ccccc4)coc2n1
209	dhfr_corinaCOR3D.sdf_38-10		dhfr_corinaCOR3D.sdf	38-10		training set					52.1802	6.8181	0.0551101	36.4914	2.97014	2.22664	58.8506	0.00786189	0.117044	4.79048	65	209				Nc1nc(N)c2c(CNc3ccc(Oc4ccccc4)cc3)coc2n1
210	dhfr_corinaCOR3D.sdf_40-4		dhfr_corinaCOR3D.sdf	40-4		training set					55.599	11.8015	0.0634296	34.3525	3.49514	0.493585	56.7414	0.0143631	0.45956	6.39794	65	210				COc1ccc(OC)c(Cc2sc3nc(N)nc(N)c3c2C)c1
211	dhfr_corinaCOR3D.sdf_40-9		dhfr_corinaCOR3D.sdf	40-9		training set					42.3177	15.9626	0.068873	32.6549	4.31577	0.696618	53.8985	0.0116744	0.600984	5.50864	65	211				COc1ccc(OC)c(CCc2csc3nc(N)nc(N)c23)c1
212	dhfr_corinaCOR3D.sdf_40-TABLE2-1		dhfr_corinaCOR3D.sdf	40-TABLE2-1		training set					46.9272	9.92296	0.0823427	27.3155	2.81766	-0.858707	48.4021	0.00109178	0.322612	4.24413	65	212				Cc1c(sc2nc(N)nc(N)c12)c3ccccc3
213	dhfr_corinaCOR3D.sdf_16-10		dhfr_corinaCOR3D.sdf	16-10		training set					49.9646	1.1787	0.0687007	36.1019	3.91119	3.54703	68.2561	0.0162978	0.563732	4.36653	65	213				COc1cc(NCc2csc3nc(N)nc(N)c23)c(Br)c(OC)c1OC
214	dhfr_corinaCOR3D.sdf_36-6A		dhfr_corinaCOR3D.sdf	36-6A		training set					50.0303	5.50174	0.0682394	37.6768	4.33105	2.25832	63.3687	0.012523	0.661591	4.76955	65	214				COc1cc(NCc2c(Br)sc3nc(N)nc(N)c23)cc(OC)c1OC
215	dhfr_corinaCOR3D.sdf_41-4D		dhfr_corinaCOR3D.sdf	41-4D		training set					40.9589	4.6992	0.0344161	41.9571	3.8934	0.505269	51.0299	0.00448986	0.459017	3.30103	65	215				Nc1nc(N)c2c(CNc3ccc4c(Cc5ccccc45)c3)coc2n1
216	dhfr_corinaCOR3D.sdf_41-7B		dhfr_corinaCOR3D.sdf	41-7B		training set					50.7053	5.71145	0.0646237	37.0727	3.37109	0.360486	47.6261	0.00233014	0.499191	4.50864	65	216				Nc1nc(N)c2c(CSc3cccc(c3)c4ccccc4)coc2n1
217	dhfr_corinaCOR3D.sdf_41-7C		dhfr_corinaCOR3D.sdf	41-7C		training set					37.7559	5.47519	0.0648086	37.0728	3.44147	0.31219	47.5562	0.00241786	0.499553	3.45469	65	217				Nc1nc(N)c2c(CSc3ccc(cc3)c4ccccc4)coc2n1
218	dhfr_corinaCOR3D.sdf_40-TABLE2-3		dhfr_corinaCOR3D.sdf	40-TABLE2-3		training set					55.1275	16.7848	0.0810253	27.1552	3.047	-1.32524	46.9583	0.000773	0.394889	4.85387	65	218				Cc1c(Cc2ccccc2)sc3nc(N)nc(N)c13
219	dhfr_corinaCOR3D.sdf_16-12		dhfr_corinaCOR3D.sdf	16-12		training set					47.1255	16.0663	0.0737076	37.9501	4.20528	2.62138	65.0832	0.00909352	0.649553	5.55284	65	219				COc1cc(CCc2csc3nc(N)nc(N)c23)c(Br)c(OC)c1OC
220	dhfr_corinaCOR3D.sdf_41-5B		dhfr_corinaCOR3D.sdf	41-5B		training set					33.3532	6.39635	0.0257985	50.7792	5.04066	1.55686	55.1872	0.00664448	0.338144	4.6073	65	220				CCn1c2ccccc2c3cc(ccc13)N(C)Cc4coc5nc(N)nc(N)c45
221	dhfr_corinaCOR3D.sdf_43-7		dhfr_corinaCOR3D.sdf	43-7		training set					25.8981	2.09526	0.0588978	23.1997	2.54477	2.93327	51.9302	0.015635	0.756021	4.3279	65	221				COc1ccc(OC)c(NCc2c(C)[nH]c3N=C(N)NC(=O)c23)c1
222	dhfr_corinaCOR3D.sdf_43-8		dhfr_corinaCOR3D.sdf	43-8		training set					35.7927	3.28332	0.0595706	9.92703	2.43374	2.94593	45.8009	0.0171226	0.665373	4.69897	65	222				COc1cc(NCc2c(C)[nH]c3N=C(N)NC(=O)c23)cc(OC)c1
223	dhfr_corinaCOR3D.sdf_43-9		dhfr_corinaCOR3D.sdf	43-9		training set					36.706	2.78929	0.0593622	14.8379	2.47572	2.92751	51.3713	0.0142109	0.756042	4.79588	65	223				COc1ccc(NCc2c(C)[nH]c3N=C(N)NC(=O)c23)c(OC)c1
224	dhfr_corinaCOR3D.sdf_43-10		dhfr_corinaCOR3D.sdf	43-10		training set					42.6727	1.7729	0.0575656	11.2523	0.936678	3.89735	59.694	0.0183054	0.659136	4.65758	65	224				COc1cc(NCc2c(C)[nH]c3N=C(N)NC(=O)c23)cc(OC)c1OC
225	dhfr_corinaCOR3D.sdf_43-11		dhfr_corinaCOR3D.sdf	43-11		training set					39.8698	3.8135	0.0635269	26.1991	3.94017	2.42501	47.4365	0.0131253	0.552825	4.60206	65	225				Cc1[nH]c2N=C(N)NC(=O)c2c1CNc3cc(Cl)ccc3Cl
226	dhfr_corinaCOR3D.sdf_43-16		dhfr_corinaCOR3D.sdf	43-16		training set					40.2623	3.21226	0.057723	12.6765	0.181619	3.08781	46.0676	0.0157495	0.612631	4.06048	65	226				COc1cc(OC)cc(c1)N(C)Cc2c(C)[nH]c3N=C(N)NC(=O)c23
227	dhfr_corinaCOR3D.sdf_43-17		dhfr_corinaCOR3D.sdf	43-17		training set					52.2279	0.711753	0.0510442	13.5904	1.70497	3.7154	59.4828	0.0188753	0.474735	4.34679	65	227				COc1cc(cc(OC)c1OC)N(C)Cc2c(C)[nH]c3N=C(N)NC(=O)c23
228	dhfr_corinaCOR3D.sdf_43-14		dhfr_corinaCOR3D.sdf	43-14		training set					27.8144	5.3492	0.0393623	13.5043	4.34967	1.60923	41.9232	0.0130392	0.568663	4.58503	65	228				Cc1[nH]c2N=C(N)NC(=O)c2c1CNc3cccc(Cl)c3
229	dhfr_corinaCOR3D.sdf_44-2		dhfr_corinaCOR3D.sdf	44-2		training set					53.3043	0.572223	0.0495609	12.4954	0.781017	1.51477	64.2358	0.00375404	0.669976	4.22257	65	229				Nc1nc(N)c2nc([nH]c2n1)c3ccccc3
230	dhfr_corinaCOR3D.sdf_44-8		dhfr_corinaCOR3D.sdf	44-8		training set					52.1884	-0.0604608	0.0617202	16.4911	1.12423	4.0198	67.1874	0.0264006	0.555371	4.48945	65	230				COc1cc(OC)cc(c1)c2nc3c(N)nc(N)nc3[nH]2
231	dhfr_corinaCOR3D.sdf_44-9		dhfr_corinaCOR3D.sdf	44-9		training set					39.1015	0.52969	0.0612317	17.1674	1.03341	3.47534	75.8627	0.0167169	0.656895	4.2815	65	231				COc1ccc(cc1OC)c2nc3c(N)nc(N)nc3[nH]2
232	dhfr_corinaCOR3D.sdf_44-10		dhfr_corinaCOR3D.sdf	44-10		training set					57.7345	2.6077	0.0595214	17.1032	1.2882	3.7956	69.1222	0.0182078	0.626099	6.04576	65	232				COc1ccc(c(OC)c1)c2nc3c(N)nc(N)nc3[nH]2
233	dhfr_corinaCOR3D.sdf_44-12		dhfr_corinaCOR3D.sdf	44-12		training set					41.5982	1.41327	0.0686585	15.5594	1.16616	3.31535	67.0394	0.00651182	0.890001	4.95861	65	233				Nc1nc(N)c2nc([nH]c2n1)c3c(Cl)cccc3Cl
234	dhfr_corinaCOR3D.sdf_44-17		dhfr_corinaCOR3D.sdf	44-17		training set					26.527	1.72586	0.0406642	17.2155	1.97806	1.73375	61.0874	0.0033417	0.507335	3.55284	65	234				Nc1nc(N)c2nc([nH]c2n1)c3ccc4ccccc4c3
235	dhfr_corinaCOR3D.sdf_44-3		dhfr_corinaCOR3D.sdf	44-3		training set					54.8007	0.23125	0.0550887	19.4532	0.992255	5.2075	80.3191	0.0211482	0.739455	4.88606	65	235				COc1cc(cc(OC)c1OC)c2nc3c(N)nc(N)nc3[nH]2
236	dhfr_corinaCOR3D.sdf_44-6		dhfr_corinaCOR3D.sdf	44-6		training set					49.6373	2.165	0.0533096	19.1284	1.28787	5.77627	76.2511	0.024582	0.742783	5.1549	65	236				COc1cc(OC)c(cc1OC)c2nc3c(N)nc(N)nc3[nH]2
237	dhfr_corinaCOR3D.sdf_44-22		dhfr_corinaCOR3D.sdf	44-22		training set					32.6464	0.876103	0.0612375	17.2579	1.87001	2.91682	70.5076	0.0183288	0.874417	4.5376	65	237				COc1ccc(OC)c(NCc2nc3c(N)nc(N)nc3[nH]2)c1
238	dhfr_corinaCOR3D.sdf_7-6		dhfr_corinaCOR3D.sdf	7-6		external set					39.9219	4.96441	0.0578032	39.8922	3.19881	1.7133	59.2334	0.00770143	0.480266	4.09044	65	238				Nc1nc(N)c2c3CCN(Cc4c(Cl)cccc4Cl)Cc3oc2n1
239	dhfr_corinaCOR3D.sdf_9-12O		dhfr_corinaCOR3D.sdf	9-12O		external set					26.1015	7.74439	0.0373435	8.12969	0.340434	0.995428	68.6349	0.0149413	0.791916	6.3279	65	239				COc1ccc(OC)c(c1)N(C)Cc2cnc3nc(N)nc(N)c3n2
240	dhfr_corinaCOR3D.sdf_1-137545		dhfr_corinaCOR3D.sdf	1-137545		external set					32.1235	12.035	0.0322685	9.07558	0.271682	-1.20703	65.7337	0.00856519	0.371274	7.42022	65	240				CN(Cc1cnc2nc(N)nc(N)c2n1)c3c(C)cc(cc3C)C(=O)[O-]
241	dhfr_corinaCOR3D.sdf_10-2D		dhfr_corinaCOR3D.sdf	10-2D		external set					27.8159	2.98775	0.0617792	6.18226	-0.346807	-0.0983094	69.4995	0.0201562	0.854936	5.1549	65	241				Nc1nc(N)c2nc(COC(=O)c3ccccc3)cnc2n1
242	dhfr_corinaCOR3D.sdf_1-152737		dhfr_corinaCOR3D.sdf	1-152737		external set					41.1231	14.6757	0.0401014	11.9408	1.33827	1.23695	81.2944	0.0223999	0.728033	8.95861	65	242				COc1cc(ccc1N(C)Cc2cnc3nc(N)nc(N)c3n2)C(=O)NC(CCC(=O)[O-])C(=O)[O-]
243	dhfr_corinaCOR3D.sdf_1-233910		dhfr_corinaCOR3D.sdf	1-233910		external set					38.1457	7.97952	0.0348962	6.75832	-0.103276	0.0316704	61.5725	0.00561608	0.465022	6.76955	65	243				CC(=O)Nc1ccc(NCc2cnc3nc(N)nc(N)c3n2)cc1
244	dhfr_corinaCOR3D.sdf_1-241522		dhfr_corinaCOR3D.sdf	1-241522		external set					46.972	8.73168	0.0387822	7.72113	0.100069	-0.0259024	75.5484	0.00799532	0.380728	6.31876	65	244				CCCNC(=O)c1ccc(NCc2cnc3nc(N)nc(N)c3n2)cc1
245	dhfr_corinaCOR3D.sdf_9-12H		dhfr_corinaCOR3D.sdf	9-12H		external set					29.2887	7.88906	0.0647123	7.55733	0.0816436	0.498242	71.4316	0.00767379	0.919425	4.44009	65	245				COc1ccc(SCc2cnc3nc(N)nc(N)c3n2)cc1OC
246	dhfr_corinaCOR3D.sdf_9-12S		dhfr_corinaCOR3D.sdf	9-12S		external set					32.4581	7.75176	0.0566224	8.21808	0.27765	1.95439	68.2083	0.0230626	1.09109	5.72125	65	246				COc1cc(NCc2cnc3nc(N)nc(N)c3n2)cc(c1)C(F)(F)F
247	dhfr_corinaCOR3D.sdf_9-12T		dhfr_corinaCOR3D.sdf	9-12T		external set					20.8429	8.92474	0.0383017	7.9414	0.403538	-1.3037	53.3105	0.00283521	0.534658	4.22185	65	247				Nc1nc(N)c2nc(CCc3cccc4ccccc34)cnc2n1
248	dhfr_corinaCOR3D.sdf_9-12U		dhfr_corinaCOR3D.sdf	9-12U		external set					28.6759	8.93018	0.0610161	7.60541	0.224189	0.30359	67.5598	0.0141173	0.604291	4.63451	65	248				COc1ccc(OC)c(CCc2cnc3nc(N)nc(N)c3n2)c1
249	dhfr_corinaCOR3D.sdf_12-4E		dhfr_corinaCOR3D.sdf	12-4E		external set					25.6119	9.56607	0.0351597	9.92951	1.1389	1.31652	63.2473	0.00529627	0.600317	6.69897	65	249				Nc1nc(N)c2nc(CN3c4ccccc4Sc5ccccc35)cnc2n1
250	dhfr_corinaCOR3D.sdf_1-233912		dhfr_corinaCOR3D.sdf	1-233912		external set					37.0769	3.29458	0.0684366	5.08464	-0.48012	0.0529637	68.9097	0.0117629	0.804576	4.88606	65	250				Nc1nc(N)c2nc(COc3ccccc3)cnc2n1
251	dhfr_corinaCOR3D.sdf_6-48		dhfr_corinaCOR3D.sdf	6-48		external set					36.5024	8.92094	0.0426645	12.2024	-0.408599	-1.69718	56.8684	0.00345829	0.325887	5.88606	65	251				Nc1nc(N)c2nc3c(ccc4ccccc34)nc2n1
252	dhfr_corinaCOR3D.sdf_11-AH2503		dhfr_corinaCOR3D.sdf	11-AH2503		external set					32.0629	7.73239	0.0488744	4.54552	-0.85175	-1.90594	71.8727	0.00296637	0.591727	5.65758	65	252				CCc1nc2nc(N)nc(N)c2nc1CC
253	dhfr_corinaCOR3D.sdf_11-AH2504		dhfr_corinaCOR3D.sdf	11-AH2504		external set					34.9475	8.35773	0.0389753	7.14862	0.0895095	-1.72208	67.5569	0.0093919	0.529536	6.38722	65	253				CCc1nc2nc(N)nc(N)c2nc1c3ccccc3OC
254	dhfr_corinaCOR3D.sdf_12-4G		dhfr_corinaCOR3D.sdf	12-4G		external set					64.3485	9.22538	0.0360176	8.28939	0.695191	0.490947	59.2963	0.00476269	0.434113	5.39794	65	254				Nc1nc(N)c2nc(CN(c3ccccc3)c4ccccc4)cnc2n1
255	dhfr_corinaCOR3D.sdf_10-12A		dhfr_corinaCOR3D.sdf	10-12A		external set					30.1533	7.61173	0.0409964	20.4259	4.12148	0.62133	59.6053	0.0042968	0.407529	7.16115	65	255				CN(Cc1ccc2nc(N)nc(N)c2c1)c3ccccc3
256	dhfr_corinaCOR3D.sdf_15-12		dhfr_corinaCOR3D.sdf	15-12		external set					47.1245	1.03585	0.0357211	19.5207	5.29343	2.56277	61.6712	0.0166116	0.382916	8.08619	65	256				COc1cc(CN(C)c2ccc3nc(N)nc(N)c3c2)cc(OC)c1
257	dhfr_corinaCOR3D.sdf_10-3A		dhfr_corinaCOR3D.sdf	10-3A		external set					45.868	0.952292	0.0547463	27.4053	5.60996	4.13955	74.585	0.0257771	0.701869	7.58503	65	257				COc1cc(cc(OC)c1OC)C(=O)OCc2ccc3nc(N)nc(N)c3c2
258	dhfr_corinaCOR3D.sdf_1-TRIMETREXATE		dhfr_corinaCOR3D.sdf	1-TRIMETREXATE		external set					49.4888	4.63304	0.0292875	25.4127	4.90954	2.06577	68.4117	0.0127786	0.555681	8.52288	65	258				COc1cc(NCc2ccc3nc(N)nc(N)c3c2C)cc(OC)c1OC
259	dhfr_corinaCOR3D.sdf_1-184692		dhfr_corinaCOR3D.sdf	1-184692		external set					54.3154	2.95009	0.0258702	35.252	8.4337	0.908771	80.6021	0.0204929	0.478721	8.4437	65	259				CCc1c(CNc2ccc(cc2)C(=O)NC(CCC(=O)[O-])C(=O)[O-])ccc3nc(N)nc(N)c13
260	dhfr_corinaCOR3D.sdf_9-16C		dhfr_corinaCOR3D.sdf	9-16C		external set					39.3739	7.80718	0.0395725	21.2985	4.44891	1.133	67.8511	0.00406647	0.36794	7.63827	65	260				Cc1cc(Cl)ccc1NCc2ccc3nc(N)nc(N)c3c2
261	dhfr_corinaCOR3D.sdf_16-9A		dhfr_corinaCOR3D.sdf	16-9A		external set					44.9435	17.1525	0.0479087	14.247	4.56177	4.16599	73.5779	0.0136254	0.514736	8.00877	65	261				COc1cc(NCc2ccc3nc(N)nc(N)c3c2Cl)c(Br)c(OC)c1OC
262	dhfr_corinaCOR3D.sdf_1-351521		dhfr_corinaCOR3D.sdf	1-351521		external set					55.8847	3.70768	0.0334949	25.1545	4.81124	0.0974082	59.5981	0.0106275	0.422865	8.82391	65	262				COc1cc(Cc2ccc3nc(N)nc(N)c3c2C)cc(OC)c1
263	dhfr_corinaCOR3D.sdf_13-11		dhfr_corinaCOR3D.sdf	13-11		external set					39.7216	8.66963	0.0577406	12.7953	4.98326	2.54591	67.5723	0.0129913	0.568712	7.55284	65	263				COc1ccc(OC)c(CNc2ccc3nc(N)nc(N)c3c2Cl)c1
264	dhfr_corinaCOR3D.sdf_10-1A		dhfr_corinaCOR3D.sdf	10-1A		external set					51.1819	2.32924	0.0388813	18.5078	3.18098	1.66854	66.9331	0.0120075	0.590268	6.37675	65	264				Nc1nc(N)c2cc(ccc2n1)C(=O)OCc3ccccc3
265	dhfr_corinaCOR3D.sdf_6-28		dhfr_corinaCOR3D.sdf	6-28		external set					28.7424	0.682041	0.058343	15.442	1.13784	-0.799291	69.5457	0.000601	0.430587	5.10237	65	265				Cc1cc2nc(N)nc(N)c2cc1C
266	dhfr_corinaCOR3D.sdf_6-3		dhfr_corinaCOR3D.sdf	6-3		external set					32.0303	5.88277	0.111817	6.71508	0.340742	-0.591099	60.6403	0.00327069	0.611513	5.30103	65	266				Nc1nc(N)c2c(F)cccc2n1
267	dhfr_corinaCOR3D.sdf_6-2		dhfr_corinaCOR3D.sdf	6-2		external set					42.2163	8.82655	0.0888029	15.065	1.76198	1.12511	65.3781	0.0152796	1.16522	3.66756	65	267				Nc1nc(N)c2c(cccc2n1)C(F)(F)F
268	dhfr_corinaCOR3D.sdf_6-13		dhfr_corinaCOR3D.sdf	6-13		external set					43.3019	3.40784	0.105555	10.5084	1.17343	-0.801811	53.2795	0.00212168	0.548729	6.26761	65	268				CSc1cccc2nc(N)nc(N)c12
269	dhfr_corinaCOR3D.sdf_6-20		dhfr_corinaCOR3D.sdf	6-20		external set					22.7935	1.23696	0.102057	5.41954	0.968441	1.2788	63.6403	0.0124574	0.790039	4.33724	65	269				COc1ccc2nc(N)nc(N)c2c1
270	dhfr_corinaCOR3D.sdf_18-5		dhfr_corinaCOR3D.sdf	18-5		external set					27.721	6.73009	0.0293424	39.8928	8.12746	1.66674	53.4751	0.00345804	0.29901	5.82391	65	270				Nc1nc(N)c2cc(NC3c4ccccc4C=Cc5ccccc35)ccc2n1
271	dhfr_corinaCOR3D.sdf_18-6		dhfr_corinaCOR3D.sdf	18-6		external set					24.0317	8.6952	0.0261276	40.2766	7.94052	0.921225	52.9076	0.00421257	0.176831	7.72125	65	271				Nc1nc(N)c2cc(NC3c4ccccc4CCc5ccccc35)ccc2n1
272	dhfr_corinaCOR3D.sdf_19-4		dhfr_corinaCOR3D.sdf	19-4		external set					24.6282	2.30355	0.0362919	24.0774	6.43764	1.7414	61.7984	0.0119795	0.582092	6.25181	65	272				COc1ccc(OC)c(NCC2CCc3nc(N)nc(N)c3C2)c1
273	dhfr_corinaCOR3D.sdf_19-10		dhfr_corinaCOR3D.sdf	19-10		external set					42.1037	2.80003	0.0387983	28.1634	6.34328	0.969676	61.7857	0.00523154	0.301203	7.46852	65	273				CN(CC1CCc2nc(N)nc(N)c2C1)c3ccc(Cl)c(Cl)c3
274	dhfr_corinaCOR3D.sdf_20-5B		dhfr_corinaCOR3D.sdf	20-5B		external set					42.9214	7.10115	0.0442296	24.7664	4.94375	-0.573523	53.2925	0.00109601	0.287279	6.95861	65	274				Cc1ccccc1CC2CCc3nc(N)nc(N)c3C2
275	dhfr_corinaCOR3D.sdf_19-3		dhfr_corinaCOR3D.sdf	19-3		external set					70.5006	0.384146	0.0296571	27.0793	7.66854	3.42312	65.9	0.0102752	0.506123	7.13077	65	275				COc1cc(cc(OC)c1OC)N(CC2CCc3nc(N)nc(N)c3C2)C#C
276	dhfr_corinaCOR3D.sdf_20-5H		dhfr_corinaCOR3D.sdf	20-5H		external set					37.7784	3.91351	0.0649668	27.7879	6.66075	0.205946	52.3379	0.00297045	0.566208	7.10237	65	276				Nc1nc(N)c2CC(Cc3cccc(OC(F)(F)F)c3)CCc2n1
277	dhfr_corinaCOR3D.sdf_20-9C		dhfr_corinaCOR3D.sdf	20-9C		external set					42.8245	4.18569	0.0484426	22.2323	4.265	-0.565705	50.0376	0.000929	0.368342	5.72125	65	277				Nc1nc(N)c2CC(CCc2n1)c3ccccc3
278	dhfr_corinaCOR3D.sdf_21-3		dhfr_corinaCOR3D.sdf	21-3		external set					55.7906	15.9862	0.0448343	5.48518	1.46039	0.684585	63.0205	0.00342184	0.604653	6.284	65	278				Nc1nc(N)c2nc(CSc3ccccc3)ccc2n1
279	dhfr_corinaCOR3D.sdf_21-6		dhfr_corinaCOR3D.sdf	21-6		external set					52.4622	13.7361	0.0393606	6.97645	1.84906	1.4792	73.0753	0.00619392	0.726724	6.37675	65	279				COc1ccccc1NCc2ccc3nc(N)nc(N)c3n2
280	dhfr_corinaCOR3D.sdf_21-24		dhfr_corinaCOR3D.sdf	21-24		external set					52.3413	18.2767	0.0371412	7.83896	2.2235	1.75058	68.4067	0.00713874	0.492731	7.3279	65	280				CN(Cc1ccc2nc(N)nc(N)c2n1)c3cc(Cl)ccc3Cl
281	dhfr_corinaCOR3D.sdf_21-41		dhfr_corinaCOR3D.sdf	21-41		external set					54.5289	21.3364	0.0402381	8.23664	2.55672	0.645028	66.277	0.00755779	0.541263	8.29243	65	281				CN(Cc1ccc2nc(N)nc(N)c2n1)c3ccc(cc3)C(=O)C
282	dhfr_corinaCOR3D.sdf_22-5		dhfr_corinaCOR3D.sdf	22-5		external set					60.2557	11.4342	0.0694126	6.17327	1.4998	1.20927	63.2047	0.0038387	0.615595	7.12494	65	282				COc1ccc(Sc2ccc3nc(N)nc(N)c3n2)cc1
283	dhfr_corinaCOR3D.sdf_22-9		dhfr_corinaCOR3D.sdf	22-9		external set					49.2272	6.64909	0.0639964	9.28142	1.89825	5.50011	80.3116	0.01368	0.888036	6.05552	65	283				COc1ccc(cc1OC)S(=O)(=O)c2ccc3nc(N)nc(N)c3n2
284	dhfr_corinaCOR3D.sdf_22-19		dhfr_corinaCOR3D.sdf	22-19		external set					40.1271	12.7831	0.0364727	7.18049	0.953194	2.08701	64.6036	0.0134687	0.208657	8.16749	65	284				COc1ccc(cc1)N(C)c2ccc3nc(N)nc(N)c3n2
285	dhfr_corinaCOR3D.sdf_22-20		dhfr_corinaCOR3D.sdf	22-20		external set					46.6722	9.33689	0.0357401	8.37172	2.02031	4.07613	75.7807	0.0163907	0.581831	8.37675	65	285				COc1ccc(OC)c(c1)N(C)c2ccc3nc(N)nc(N)c3n2
286	dhfr_corinaCOR3D.sdf_21-20		dhfr_corinaCOR3D.sdf	21-20		external set					52.0431	23.5651	0.038045	9.16505	2.66699	1.83639	72.5115	0.0105603	0.692341	8.56864	65	286				COc1ccc(cc1OC)N(C)Cc2ccc3nc(N)nc(N)c3n2
287	dhfr_corinaCOR3D.sdf_22-17		dhfr_corinaCOR3D.sdf	22-17		external set					35.0644	11.396	0.0346893	7.32755	1.95542	1.77388	54.235	0.00303206	0.283578	5.69897	65	287				Nc1nc(N)c2nc(Nc3ccc4ccccc4c3)ccc2n1
288	dhfr_corinaCOR3D.sdf_22-21		dhfr_corinaCOR3D.sdf	22-21		external set					43.1752	13.6866	0.035034	8.63398	0.99093	3.32392	71.7991	0.0148185	0.346483	9.39794	65	288				COc1ccc(cc1OC)N(C)c2ccc3nc(N)nc(N)c3n2
289	dhfr_corinaCOR3D.sdf_22-25		dhfr_corinaCOR3D.sdf	22-25		external set					64.7701	14.6298	0.0554954	9.1272	1.86264	4.04643	76.5246	0.0119931	0.838057	5.85387	65	289				COc1cc(CNc2ccc3nc(N)nc(N)c3n2)cc(OC)c1OC
290	dhfr_corinaCOR3D.sdf_21-36		dhfr_corinaCOR3D.sdf	21-36		external set					48.9929	19.717	0.0397572	8.54428	2.66644	1.20024	56.2623	0.00466215	0.52533	7.39794	65	290				Nc1nc(N)c2nc(CNc3cccc4ccccc34)ccc2n1
291	dhfr_corinaCOR3D.sdf_18-4		dhfr_corinaCOR3D.sdf	18-4		external set					40.2049	34.9417	0.0298307	15.6052	4.69273	1.3641	61.9778	0.0038309	0.230306	7.27572	65	291				Nc1nc(N)c2nc(CN3c4ccccc4C=Cc5ccccc35)ccc2n1
292	dhfr_corinaCOR3D.sdf_8-7		dhfr_corinaCOR3D.sdf	8-7		external set					33.2447	16.3141	0.0695178	16.2878	1.21307	-0.0385916	60.0737	0.00448694	0.509278	4.42022	65	292				Nc1nc(N)c2cc(CSc3cc(Cl)cc(Cl)c3)cnc2n1
293	dhfr_corinaCOR3D.sdf_8-8		dhfr_corinaCOR3D.sdf	8-8		external set					29.5399	18.8594	0.065026	18.925	1.49027	0.219128	67.9072	0.00625119	0.764942	5.39794	65	293				COc1ccc(SCc2cnc3nc(N)nc(N)c3c2)cc1OC
294	dhfr_corinaCOR3D.sdf_23-6A		dhfr_corinaCOR3D.sdf	23-6A		external set					37.769	23.4311	0.045938	25.6097	1.97379	0.882729	69.8529	0.0206328	0.51044	6.95861	65	294				COc1cc(cc(OC)c1OC)N(Cc2cnc3nc(N)nc(N)c3c2C)C=O
295	dhfr_corinaCOR3D.sdf_25-10		dhfr_corinaCOR3D.sdf	25-10		external set					47.6422	10.0989	0.0446818	14.7062	1.0024	-0.98798	56.9851	0.00829522	0.431999	6.85387	65	295				CN(Cc1ccccc1)c2cnc3nc(N)nc(N)c3c2
296	dhfr_corinaCOR3D.sdf_25-15		dhfr_corinaCOR3D.sdf	25-15		external set					42.6139	16.8354	0.0510502	21.8896	2.10909	1.50129	74.1569	0.0168964	0.574704	7.52288	65	296				COc1ccc(CN(C)c2cnc3nc(N)nc(N)c3c2)c(OC)c1OC
297	dhfr_corinaCOR3D.sdf_26-7		dhfr_corinaCOR3D.sdf	26-7		external set					32.4463	27.4761	0.025874	25.0802	3.4141	0.942039	59.7792	0.0131105	0.452487	6.63827	65	297				COc1cc(c(OC)cc1NCc2cnc3nc(N)nc(N)c3c2C)n4cccc4
298	dhfr_corinaCOR3D.sdf_28-11		dhfr_corinaCOR3D.sdf	28-11		external set					46.5104	16.1178	0.0423575	16.432	1.12895	-1.17066	59.3259	0.00231814	0.596705	6.58503	65	298				COc1ccc(CCc2cnc3nc(N)nc(N)c3c2)cc1
299	dhfr_corinaCOR3D.sdf_28-7		dhfr_corinaCOR3D.sdf	28-7		external set					32.327	20.1784	0.0577364	18.9112	1.18601	-0.123036	64.2987	0.00427876	0.477541	5.67778	65	299				COc1ccc(\C=C/c2cnc3nc(N)nc(N)c3c2)cc1OC
300	dhfr_corinaCOR3D.sdf_23-6B		dhfr_corinaCOR3D.sdf	23-6B		external set					44.6995	18.7167	0.0555385	21.5836	1.65693	-1.31598	65.5686	0.0138806	0.227511	6.85387	65	300				Cc1c(CN(C=O)c2ccc(Cl)c(Cl)c2)cnc3nc(N)nc(N)c13
301	dhfr_corinaCOR3D.sdf_24-4A		dhfr_corinaCOR3D.sdf	24-4A		external set					47.6687	35.4898	0.0282068	26.1902	2.26389	0.701366	68.5318	0.0137572	0.340443	7.92812	65	301				COc1cc(cc(OC)c1OC)N(CC#C)Cc2cnc3nc(N)nc(N)c3c2C
302	dhfr_corinaCOR3D.sdf_9-13S		dhfr_corinaCOR3D.sdf	9-13S		external set					34.8243	22.5354	0.0547817	22.6501	2.45251	-0.471532	60.5262	0.0182742	0.847991	7.76955	65	302				COc1cc(NCc2cnc3nc(N)nc(N)c3c2C)cc(c1)C(F)(F)F
303	dhfr_corinaCOR3D.sdf_9-13T		dhfr_corinaCOR3D.sdf	9-13T		external set					31.4432	23.5431	0.0341767	21.7037	2.59755	-3.55869	45.2741	0.00149117	0.401447	6.86967	65	303				Cc1c(CCc2cccc3ccccc23)cnc4nc(N)nc(N)c14
304	dhfr_corinaCOR3D.sdf_9-15A		dhfr_corinaCOR3D.sdf	9-15A		external set					30.7289	17.6908	0.0390537	19.5093	1.95072	-0.453821	50.0301	0.00408237	0.529365	6.63827	65	304				Nc1nc(N)c2cc(CNc3cccc4ccccc34)cnc2n1
305	dhfr_corinaCOR3D.sdf_25-26		dhfr_corinaCOR3D.sdf	25-26		external set					60.6075	15.5421	0.0307086	17.9708	1.98742	1.5498	58.5418	0.00496753	0.24125	5.5376	65	305				Nc1nc(N)c2cc(NCc3ccc(Oc4ccccc4)cc3)cnc2n1
306	dhfr_corinaCOR3D.sdf_26-9		dhfr_corinaCOR3D.sdf	26-9		external set					40.2236	31.5515	0.0253508	27.9509	3.86298	-3.29297	63.6725	0.00404696	0.401581	6.76955	65	306				Cc1c(C)c(c(C)c(C)c1NCc2cnc3nc(N)nc(N)c3c2C)n4cccc4
307	dhfr_corinaCOR3D.sdf_27-15		dhfr_corinaCOR3D.sdf	27-15		external set					35.0293	21.6265	0.0355519	19.6328	1.45102	-2.3703	59.6189	0.00485515	0.329593	7	65	307				CN(Cc1cnc2nc(N)nc(N)c2c1C)c3ccccc3Cl
308	dhfr_corinaCOR3D.sdf_10-2C		dhfr_corinaCOR3D.sdf	10-2C		external set					47.2983	14.6977	0.0650315	18.5483	1.65607	-2.58479	60.6841	0.0140404	0.670086	6.63827	65	308				Cc1c(COC(=O)c2ccccc2)cnc3nc(N)nc(N)c13
309	dhfr_corinaCOR3D.sdf_29-2-PIRITREXIM		dhfr_corinaCOR3D.sdf	29-2-PIRITREXIM		external set					57.5131	24.1328	0.0352071	24.8245	1.5426	-1.54559	66.4694	0.0108051	0.483041	8.82391	65	309				COc1ccc(OC)c(Cc2cnc3nc(N)nc(N)c3c2C)c1
310	dhfr_corinaCOR3D.sdf_24-3C		dhfr_corinaCOR3D.sdf	24-3C		external set					37.6108	27.8727	0.0320348	22.5102	1.90233	-1.11995	58.9083	0.0113795	0.33871	7.35655	65	310				COc1ccc(N(C)Cc2cnc3nc(N)nc(N)c3c2C)c(OC)c1
311	dhfr_corinaCOR3D.sdf_24-3E		dhfr_corinaCOR3D.sdf	24-3E		external set					32.2265	30.5166	0.0494288	23.3269	2.40775	-0.477742	57.4026	0.0103386	0.37456	5.52	65	311				CCOc1ccc(OCC)c(c1)N(C)Cc2cnc3nc(N)nc(N)c3c2C
312	dhfr_corinaCOR3D.sdf_9-13E		dhfr_corinaCOR3D.sdf	9-13E		external set					59.5618	17.3403	0.0404436	17.5253	1.59041	-3.06556	56.6625	0.00273664	0.540235	6.30103	65	312				Cc1ccc(SCc2cnc3nc(N)nc(N)c3c2C)cc1
313	dhfr_corinaCOR3D.sdf_30-2		dhfr_corinaCOR3D.sdf	30-2		external set					27.9209	26.3936	0.0317281	26.7672	1.96835	-2.12648	58.7416	0.00635594	0.319984	6.82391	65	313				COc1cccc2N(Cc3cnc4nc(N)nc(N)c4c3C)CCc12
314	dhfr_corinaCOR3D.sdf_26-5		dhfr_corinaCOR3D.sdf	26-5		external set					28.469	24.6498	0.0326761	26.0914	2.03351	-1.73459	55.9737	0.00848753	0.349176	6.3279	65	314				COc1ccc2c(ccn2Cc3cnc4nc(N)nc(N)c4c3C)c1
315	dhfr_corinaCOR3D.sdf_18-3		dhfr_corinaCOR3D.sdf	18-3		external set					24.2614	30.3274	0.0286858	31.6131	3.28862	0.550644	57.7454	0.00335801	0.237278	6.72125	65	315				Nc1nc(N)c2cc(CN3c4ccccc4C=Cc5ccccc35)cnc2n1
316	dhfr_corinaCOR3D.sdf_10-18C		dhfr_corinaCOR3D.sdf	10-18C		external set					35.7037	10.3448	0.100651	12.2896	-0.444747	-3.23277	61.1432	0.00763023	0.813094	5.07058	65	316				Cc1c(CO)cnc2nc(N)nc(N)c12
317	dhfr_corinaCOR3D.sdf_28-12		dhfr_corinaCOR3D.sdf	28-12		external set					46.2694	9.26847	0.0592347	41.4715	4.49045	1.9787	65.8186	0.0109909	0.501209	5.21467	65	317				COc1cc(CCC2CNc3nc(N)nc(N)c3C2)cc(OC)c1OC
318	dhfr_corinaCOR3D.sdf_32-8		dhfr_corinaCOR3D.sdf	32-8		external set					36.6475	0.492765	0.0397201	25.9484	6.07061	1.6291	55.2109	0.0157601	0.584456	5.85387	65	318				COc1ccc(OC)c(CN2CCc3nc(N)nc(N)c3C2)c1
319	dhfr_corinaCOR3D.sdf_32-10		dhfr_corinaCOR3D.sdf	32-10		external set					50.0825	0.68028	0.0527012	28.7185	5.40855	3.41368	65.3016	0.0180402	0.403201	6.45593	65	319				COc1cc(CN2CCc3nc(N)nc(N)c3C2)c(Br)c(OC)c1OC
320	dhfr_corinaCOR3D.sdf_32-11		dhfr_corinaCOR3D.sdf	32-11		external set					31.2072	0.00557334	0.0528459	31.4648	2.15111	1.55821	64.5034	0.0158981	0.12217	5.02228	65	320				COc1cc(CCN2CCc3nc(N)nc(N)c3C2)cc(OC)c1OC
321	dhfr_corinaCOR3D.sdf_34-3		dhfr_corinaCOR3D.sdf	34-3		external set					35.413	2.73633	0.0405354	29.5224	3.0766	0.619453	56.4555	0.00906483	0.653133	4.20066	65	321				COc1ccc(NCc2c[nH]c3nc(N)nc(N)c23)cc1
322	dhfr_corinaCOR3D.sdf_35-3		dhfr_corinaCOR3D.sdf	35-3		external set					46.9595	2.94341	0.0669078	33.4043	3.32659	0.976118	57.0705	0.00786337	0.207788	5.52288	65	322				CN(Cc1c[nH]c2nc(N)nc(N)c12)c3ccc(Cl)c(Cl)c3
323	dhfr_corinaCOR3D.sdf_35-7		dhfr_corinaCOR3D.sdf	35-7		external set					32.3281	6.19269	0.0415385	35.529	4.10601	-0.0624161	46.3512	0.00215158	0.451185	5.52288	65	323				Nc1nc(N)c2c(CSc3cccc4ccccc34)c[nH]c2n1
324	dhfr_corinaCOR3D.sdf_33-1		dhfr_corinaCOR3D.sdf	33-1		external set					50.643	1.83102	0.0510256	44.885	4.39026	1.32483	72.2914	0.0194668	0.710946	5.88606	65	324				Nc1nc(N)c2c(CNc3ccc(cc3)C(=O)NC(CCC(=O)[O-])C(=O)[O-])coc2n1
325	dhfr_corinaCOR3D.sdf_35-10		dhfr_corinaCOR3D.sdf	35-10		external set					59.1583	1.92763	0.0438033	47.1352	6.16092	0.644478	68.2705	0.020986	0.45605	7.22185	65	325				CN(Cc1c[nH]c2nc(N)nc(N)c12)c3ccc(cc3)C(=O)NC(CCC(=O)[O-])C(=O)[O-]
326	dhfr_corinaCOR3D.sdf_38-8		dhfr_corinaCOR3D.sdf	38-8		external set					25.1206	0.960199	0.0614417	35.0867	2.52587	1.26232	55.4697	0.0116337	0.459816	4.21968	65	326				Nc1nc(N)c2c(COc3ccc4ccccc4c3)coc2n1
327	dhfr_corinaCOR3D.sdf_41-4F		dhfr_corinaCOR3D.sdf	41-4F		external set					23.8258	6.41156	0.0268433	47.7796	4.41341	1.89198	55.3196	0.00551396	0.420727	4.89963	65	327				CCn1c2ccccc2c3cc(NCc4coc5nc(N)nc(N)c45)ccc13
328	dhfr_corinaCOR3D.sdf_40-3		dhfr_corinaCOR3D.sdf	40-3		external set					49.2148	5.58039	0.0665705	34.4157	3.74719	1.65175	59.4364	0.0134305	0.461594	6.4318	65	328				COc1ccc(OC)c(c1)c2sc3nc(N)nc(N)c3c2C
329	dhfr_corinaCOR3D.sdf_40-5		dhfr_corinaCOR3D.sdf	40-5		external set					42.1436	17.531	0.0639513	35.3103	4.48018	0.152608	54.6246	0.0118495	0.650334	5.22915	65	329				COc1ccc(OC)c(CCc2sc3nc(N)nc(N)c3c2C)c1
330	dhfr_corinaCOR3D.sdf_40-TABLE2-2		dhfr_corinaCOR3D.sdf	40-TABLE2-2		external set					43.5594	4.5961	0.074729	32.0409	3.32762	0.333357	60.8653	0.00481465	0.170348	5.33724	65	330				Cc1c(sc2nc(N)nc(N)c12)c3ccc(Cl)c(Cl)c3
331	dhfr_corinaCOR3D.sdf_40-TABLE-2-6		dhfr_corinaCOR3D.sdf	40-TABLE-2-6		external set					38.3345	16.9611	0.100978	22.5197	1.65743	-0.660729	54.609	0.00131872	0.560814	5.40894	65	331				Nc1nc(N)c2c3CCCCc3sc2n1
332	dhfr_corinaCOR3D.sdf_36-6C		dhfr_corinaCOR3D.sdf	36-6C		external set					48.3674	0.303164	0.0659995	41.0111	4.46935	2.5665	60.9782	0.0124998	0.447265	4.55284	65	332				COc1cc(cc(OC)c1OC)N(C)Cc2c(Br)sc3nc(N)nc(N)c23
333	dhfr_corinaCOR3D.sdf_36-6E		dhfr_corinaCOR3D.sdf	36-6E		external set					39.0663	10.0253	0.052204	39.7945	5.95398	2.26503	53.3907	0.00732903	0.366707	5	65	333				Nc1nc(N)c2c(CNc3cc(Cl)c(c(Cl)c3)n4cccc4)c(Br)sc2n1
334	dhfr_corinaCOR3D.sdf_37-1C		dhfr_corinaCOR3D.sdf	37-1C		external set					41.0359	6.23778	0.0746402	29.7062	2.43397	1.72604	69.4428	0.00579989	0.423143	4.63827	65	334				Nc1nc(N)c2c(c[nH]c2n1)c3ccc(Cl)c(Cl)c3
335	dhfr_corinaCOR3D.sdf_37-1D		dhfr_corinaCOR3D.sdf	37-1D		external set					40.7837	3.63485	0.0631762	37.5156	3.30083	3.59331	76.4006	0.0121558	0.715617	4.56864	65	335				COc1cc(cc(OC)c1OC)c2c[nH]c3nc(N)nc(N)c23
336	dhfr_corinaCOR3D.sdf_41-7A		dhfr_corinaCOR3D.sdf	41-7A		external set					49.4413	6.18604	0.0627095	38.0503	3.39804	0.372942	47.2812	0.00224759	0.490922	4.3098	65	336				Nc1nc(N)c2c(CSc3ccccc3c4ccccc4)coc2n1
337	dhfr_corinaCOR3D.sdf_42-8		dhfr_corinaCOR3D.sdf	42-8		external set					64.8046	6.23102	0.0980546	26.3185	3.94722	1.41665	46.4744	0.00432082	0.517282	4.60906	65	337				Cc1[nH]c2N=C(N)NC(=O)c2c1Sc3ccc(Cl)cc3
338	dhfr_corinaCOR3D.sdf_43-13		dhfr_corinaCOR3D.sdf	43-13		external set					45.2943	3.63977	0.0637555	16.1743	3.83305	2.1586	47.2117	0.0128123	0.536374	4.82391	65	338				Cc1[nH]c2N=C(N)NC(=O)c2c1CNc3ccc(Cl)cc3Cl
339	dhfr_corinaCOR3D.sdf_43-15		dhfr_corinaCOR3D.sdf	43-15		external set					26.7083	2.99539	0.056065	27.2285	2.94518	2.97099	50.5099	0.0174355	0.638009	4.25181	65	339				COc1ccc(OC)c(c1)N(C)Cc2c(C)[nH]c3N=C(N)NC(=O)c23
340	dhfr_corinaCOR3D.sdf_44-7		dhfr_corinaCOR3D.sdf	44-7		external set					51.9353	1.91793	0.0602594	16.8521	1.28338	4.05721	70.0312	0.0224049	0.739929	5.45593	65	340				COc1ccc(OC)c(c1)c2nc3c(N)nc(N)nc3[nH]2
341	dhfr_corinaCOR3D.sdf_44-21		dhfr_corinaCOR3D.sdf	44-21		external set					55.3672	1.66281	0.0541422	19.5284	1.79982	3.75601	75.1827	0.0173106	0.80963	4.46852	65	341				COc1cc(NCc2nc3c(N)nc(N)nc3[nH]2)cc(OC)c1OC
342	dhfr_corinaCOR3D.sdf_44-11		dhfr_corinaCOR3D.sdf	44-11		external set					41.4777	0.0193491	0.0685913	15.1003	1.08143	2.98297	74.5468	0.00868173	0.78207	3.5986	65	342				Nc1nc(N)c2nc([nH]c2n1)c3ccc(Cl)c(Cl)c3
343	dhfr_corinaCOR3D.sdf_44-14		dhfr_corinaCOR3D.sdf	44-14		external set					39.4221	5.92241	0.0591157	19.6499	2.01247	6.03491	68.1505	0.0155842	0.445097	4.60206	65	343				COc1cc(c2nc3c(N)nc(N)nc3[nH]2)c(cc1OC)[N+](=O)[O-]
344	dhfr_corinaCOR3D.sdf_44-16		dhfr_corinaCOR3D.sdf	44-16		external set					42.6618	0.120472	0.0493107	11.7503	-0.18295	2.09119	64.3242	0.010793	0.922416	4.74473	65	344				Nc1nc(N)c2nc([nH]c2n1)c3ccncc3
345	dhfr_corinaCOR3D.sdf_44-18		dhfr_corinaCOR3D.sdf	44-18		external set					40.7804	2.80705	0.0353738	20.3626	2.22336	2.86145	67.8151	0.00719599	0.412582	4.88606	65	345				COc1ccc(c2nc3c(N)nc(N)nc3[nH]2)c4ccccc14
346	dhfr_corinaCOR3D.sdf_44-19		dhfr_corinaCOR3D.sdf	44-19		external set					34.1727	7.611	0.0372366	22.9329	3.15872	1.20694	49.9706	0.00638279	0.185624	4.52578	65	346				Nc1nc(N)c2nc([nH]c2n1)C3c4ccccc4c5ccccc35
347	dhfr_corinaCOR3D.sdf_44-20		dhfr_corinaCOR3D.sdf	44-20		external set					46.1716	0.934219	0.0537275	12.502	1.0428	0.515509	53.5598	0.00260391	0.733116	5.79588	65	347				Nc1nc(N)c2nc(Cc3ccccc3)[nH]c2n1
348	dhfr_corinaCOR3D.sdf_44-23		dhfr_corinaCOR3D.sdf	44-23		external set					26.7793	2.83679	0.0384463	17.7432	2.37942	1.23064	58.6672	0.00338657	0.614336	3.97062	65	348				Nc1nc(N)c2nc(CSc3ccc4ccccc4c3)[nH]c2n1
349	dhfr_corinaCOR3D.sdf_7-1		dhfr_corinaCOR3D.sdf	7-1		external set					42.3962	4.27686	0.0416949	34.1471	2.6448	0.309603	55.7768	0.00633473	0.516903	4.82391	65	349				Nc1nc(N)c2c3CCN(Cc4ccccc4)Cc3oc2n1
350	dhfr_corinaCOR3D.sdf_7-3		dhfr_corinaCOR3D.sdf	7-3		external set					46.882	4.67531	0.058021	41.7398	3.60477	1.74972	57.5363	0.0155117	0.616501	4.64207	65	350				COc1cc(CN2CCc3c(C2)oc4nc(N)nc(N)c34)cc(OC)c1
351	dhfr_corinaCOR3D.sdf_28-6		dhfr_corinaCOR3D.sdf	28-6		external set					44.8849	21.8106	0.0509986	21.2532	1.43656	1.10507	68.4749	0.0122047	0.480986	4.88941	65	351				COc1cc(\C=C/c2cnc3nc(N)nc(N)c3c2)cc(OC)c1OC
352	dhfr_corinaCOR3D.sdf_33-5		dhfr_corinaCOR3D.sdf	33-5		external set					38.6838	2.63257	0.0710267	30.973	1.92094	1.27517	64.1935	0.0086563	0.573676	4.45346	65	352				Nc1nc(N)c2c(CNc3ccc(Cl)c(Cl)c3)coc2n1
353	dhfr_corinaCOR3D.sdf_37-1E		dhfr_corinaCOR3D.sdf	37-1E		external set					43.0538	3.78866	0.0480101	24.9491	2.34933	-0.384499	49.3001	0.000506	0.498929	3.56864	65	353				Nc1nc(N)c2c(Cc3ccccc3)c[nH]c2n1
354	dhfr_corinaCOR3D.sdf_34-5		dhfr_corinaCOR3D.sdf	34-5		external set					30.7749	3.54672	0.0565442	35.0193	4.17874	2.13154	58.8755	0.0122779	0.655764	4.1549	65	354				CCOc1ccc(OCC)c(NCc2c[nH]c3nc(N)nc(N)c23)c1
355	dhfr_corinaCOR3D.sdf_40-6		dhfr_corinaCOR3D.sdf	40-6		external set					56.1645	1.77236	0.0769115	39.2705	3.11247	2.47184	68.0833	0.0116743	0.545466	5.74473	65	355				COc1cc(cc(OC)c1OC)c2sc3nc(N)nc(N)c3c2C
356	dhfr_corinaCOR3D.sdf_40-7		dhfr_corinaCOR3D.sdf	40-7		external set					52.294	16.4844	0.0735616	39.3752	3.20656	0.943256	65.5507	0.00935577	0.604214	4.29243	65	356				COc1cc(Cc2sc3nc(N)nc(N)c3c2C)cc(OC)c1OC
357	dhfr_corinaCOR3D.sdf_40-8		dhfr_corinaCOR3D.sdf	40-8		external set					47.267	15.2898	0.0726319	40.4368	3.80684	0.685688	63.1679	0.0101581	0.584431	4.60206	65	357				COc1cc(CCc2sc3nc(N)nc(N)c3c2C)cc(OC)c1OC
358	dhfr_corinaCOR3D.sdf_16-8A		dhfr_corinaCOR3D.sdf	16-8A		external set					60.4325	9.06228	0.0676474	41.073	3.87464	2.27608	67.959	0.011875	0.549956	6.03152	65	358				COc1cc(Cc2sc3nc(N)nc(N)c3c2C)c(Br)c(OC)c1OC
359	dhfr_corinaCOR3D.sdf_36-6B		dhfr_corinaCOR3D.sdf	36-6B		external set					39.2854	4.90014	0.0630456	34.6428	4.45479	1.32454	57.1373	0.0134834	0.665016	4.48149	65	359				COc1ccc(OC)c(NCc2c(Br)sc3nc(N)nc(N)c23)c1
360	dhfr_corinaCOR3D.sdf_37-1A		dhfr_corinaCOR3D.sdf	37-1A		external set					30.0898	4.99954	0.0510531	24.9062	1.86738	0.469334	52.633	0.000713	0.512137	5.04096	65	360				Nc1nc(N)c2c(c[nH]c2n1)c3ccccc3
361	dhfr_corinaCOR3D.sdf_37-1B		dhfr_corinaCOR3D.sdf	37-1B		external set					49.774	3.99322	0.0466068	26.8331	2.19124	0.964292	57.8469	0.00295913	0.420796	4.20761	65	361				Nc1nc(N)c2c(c[nH]c2n1)c3ccc(Cl)cc3

## Sheet: DHFR_TR
DHFR training set
237	10
RA_TrB_AB_nCi_3_M21(M2)_SS1_T_KA_e-v_MID	GV[4]_K_B_AB_nCi_2_M4_NS6_T_KA_c-e_MID	TS[2]_I50_QuQd_AB_nCi_4_M25(M3)_MP4_T_KA_m_MID	GV[3]_K_B_AB_nCi_2_M1_NS2_T_KA_a-c_MID	GV[1]_K_B_AB_nCi_2_M3_NS3_T_KA_h-c_MID	TS[4]_N1_B_AB_nCi_2_M1_NS1_T_KA_c-e_MID	TS[3]_SD_B_AB_nCi_2_M4_NS2_T_KA_v-e_MID	GV[5]_SD_B_AB_nCi_2_M3_NS1_T_KA_c-e_MID	N1_Qu_AB_nCi_4_M26(M3)_MP4_T_KA_e-v-h-c_MID	Activity
1	1	1	1	1	1	1	1	1	0
48.5968	5.38162	0.0592107	39.0104	3.14107	1.14667	57.0259	0.00903411	0.405684	4.29328	65	1
43.0179	3.3792	0.0606967	39.0232	3.09103	1.0733	63.9386	0.00909996	0.463111	4.68613	65	2
49.0591	10.9831	0.0481023	9.70294	0.669489	0.206027	76.9408	0.0289387	0.564624	7.76955	65	3
39.6976	12.6733	0.0417497	11.4321	1.17493	1.63616	84.1544	0.0226929	0.594191	9.4437	65	4
55.7208	12.7839	0.0445287	10.7367	1.01652	-0.333279	82.1742	0.0261127	0.418053	8.20761	65	5
43.8412	8.83639	0.0416101	7.49952	-0.0953599	-0.628343	67.5779	0.0106786	0.399592	6.95861	65	6
48.5826	17.1191	0.0374496	12.9638	1.63674	1.1796	82.1182	0.0230229	0.747346	8.80967	65	7
48.7737	7.15238	0.042296	6.72263	-0.290486	-0.175279	67.6104	0.00890161	0.371818	3.65758	65	8
36.2195	7.22153	0.0456691	6.006	-0.442158	-1.1475	63.8086	0.00678282	0.337705	6.08092	65	9
22.712	8.04141	0.04257	7.84594	0.321978	-0.608872	53.4392	0.00396419	0.6747	5.08619	65	10
40.0174	5.8796	0.0748	5.82869	-0.23134	-0.768322	64.5624	0.00432451	0.779133	5.0716	65	11
42.2887	5.55974	0.074806	5.82832	-0.232766	-0.726133	65.1128	0.00434905	0.781549	4.58503	65	12
30.5121	6.1686	0.0673874	6.32001	-0.103166	-0.202301	66.4005	0.00556142	0.83836	4.9914	65	13
43.1229	5.54222	0.0698158	5.80538	-0.251757	-0.280425	65.8285	0.00516815	0.725613	4.84466	65	14
44.0203	4.80996	0.0399188	5.71534	-0.283497	0.0863886	67.8312	0.00746967	0.749802	6.52288	65	15
26.8946	5.82544	0.0600736	7.34372	0.11235	1.30035	72.1628	0.0147422	0.944671	4.64016	65	16
34.8395	6.75913	0.0609384	7.13459	0.0954971	1.33263	64.878	0.0125798	0.869177	6.05552	65	17
36.8465	6.90784	0.0556425	8.45405	0.360483	1.6716	74.0511	0.0165063	0.974899	4.67778	65	18
26.8184	6.3978	0.0675316	6.325	-0.106814	-0.204004	65.9838	0.00580827	0.872317	5.11351	65	19
52.1467	7.15773	0.0452721	6.71715	-0.281394	-0.240949	67.0011	0.00779609	0.344744	7.12494	65	20
31.4686	5.7932	0.0697406	5.81019	-0.247127	-0.273019	64.9012	0.00562349	0.725512	4.57512	65	21
20.8797	6.11633	0.0430546	7.23756	0.029568	0.0762603	74.4854	0.00802705	0.773614	5.24413	65	22
45.3857	8.52129	0.0571316	8.2498	0.14125	2.08238	74.4261	0.0156204	0.755214	5.72125	65	23
30.7939	11.1166	0.0429042	5.56753	-0.332402	-3.97459	61.1654	0.00245759	0.462126	6.49485	65	24
23.8076	10.5479	0.0346508	10.0049	1.08388	0.104272	62.8369	0.00513909	0.536771	7.56864	65	25
28.8163	13.4998	0.0326049	19.2414	0.977465	0.473761	62.1752	0.00429879	0.190808	5.35655	65	26
38.182	5.24514	0.0741709	5.32056	-0.36096	-0.702844	63.1356	0.00449271	0.801848	3.60906	65	27
29.1088	7.14222	0.0419543	7.76043	0.295217	-0.18273	56.6446	0.00585634	0.685197	5.89963	65	28
24.2266	7.44413	0.034667	9.74473	1.01624	3.03681	71.036	0.00664172	0.689057	4.88606	65	29
22.3764	13.254	0.0289105	11.0604	0.831336	-0.216755	62.0315	0.00479028	0.216178	5.29243	65	30
54.382	2.82445	0.0245164	33.792	7.60704	0.29837	76.2825	0.0249508	0.474545	9.80688	65	31
34.2187	13.6036	0.0559625	12.2994	4.91651	2.25946	66.9764	0.0124828	0.570447	7.35655	65	32
37.5273	18.4729	0.0508353	13.6051	4.53788	3.44927	70.7868	0.0113	0.690882	8.22915	65	33
42.1825	6.56565	0.039942	19.2172	4.07852	1.18073	63.0312	0.00416825	0.381674	7.13668	65	34
39.0011	1.5976	0.0498867	22.8666	4.6419	4.44788	73.107	0.0132326	0.433181	6.48149	65	35
51.0727	11.3366	0.052297	14.7889	4.81371	3.23548	73.1394	0.0133018	0.719074	8.22185	65	36
29.3511	3.12774	0.0377452	16.8705	4.98058	2.76065	67.828	0.0133079	0.601097	5.95861	65	37
45.2002	1.1637	0.0347818	19.2436	5.34073	2.83263	65.8223	0.0167538	0.374902	7.58503	65	38
36.9311	3.03689	0.0377623	17.6872	4.95108	2.58827	67.2184	0.00994146	0.593538	5.92082	65	39
46.4288	3.89422	0.0549118	19.7411	4.77372	3.60782	73.7708	0.0130858	0.689725	6.04576	65	40
32.5562	3.71119	0.0550031	20.5512	5.16351	3.21754	75.9152	0.0116199	0.62027	5.88606	65	41
24.0057	3.55897	0.0373375	18.4495	5.48681	1.17037	49.422	0.00440866	0.371842	6.72125	65	42
34.315	1.23419	0.0316123	23.1692	5.49044	3.50901	74.5229	0.0158419	0.425944	7.72125	65	43
35.995	0.518604	0.0581827	24.5076	5.41907	2.9931	66.0317	0.0229915	0.741194	6.37675	65	44
52.4591	-0.0590919	0.0591996	24.7246	5.45883	3.24946	65.2546	0.0260028	0.701494	6.45593	65	45
51.9386	21.8235	0.0490346	14.8647	5.50388	3.71495	71.0597	0.0132271	0.560491	7.92082	65	46
32.8298	6.65172	0.0408608	18.3498	3.74096	0.694273	59.2629	0.0036027	0.444631	6.35655	65	47
45.271	15.7593	0.0481522	15.9486	5.30424	3.3679	71.8011	0.0142884	0.597109	7.42022	65	48
40.3333	3.1175	0.0388576	17.0523	4.87546	2.54827	62.34	0.0133711	0.524957	6.07572	65	49
59.4585	1.28701	0.0348174	20.2124	5.31291	2.70963	64.8301	0.0112823	0.373766	7.36653	65	50
33.7736	2.01457	0.0337348	21.2388	6.00778	0.966185	48.2725	0.00545408	0.171179	7.76955	65	51
43.5492	1.60894	0.0533111	29.5401	5.26505	3.8491	72.4725	0.0241095	0.736955	6.30103	65	52
28.9563	1.02774	0.101634	5.31166	0.732384	-0.321876	57.0744	0.00548628	0.355258	5.92082	65	53
22.8427	1.49022	0.0621292	11.5678	0.737036	-0.105127	57.3053	0.000976	0.499973	4.25964	65	54
36.6868	4.37119	0.0921837	13.4424	1.66276	1.763	72.2674	0.0137332	1.06943	5.38722	65	55
25.124	2.24004	0.11132	3.40556	0.604953	1.58383	64.7895	0.0105493	0.92094	3.34486	65	56
28.8173	0.872522	0.0624183	12.71	0.741254	-1.18406	57.383	0.00105171	0.496368	4.37675	65	57
38.8496	2.75751	0.0924057	12.9365	1.5223	0.745706	73.1927	0.0163933	1.02686	4.20066	65	58
32.084	1.54555	0.111163	4.49613	0.55155	0.287812	64.5795	0.00409474	0.922692	3.72354	65	59
31.8659	3.68216	0.0633247	11.9711	0.765987	-1.66672	49.6756	0.00119274	0.518507	5.13077	65	60
34.4191	3.21125	0.106642	5.80545	0.891281	0.550823	66.9159	0.00563948	0.689472	5.45593	65	61
37.3446	-0.553634	0.0572168	12.5599	1.13011	0.556764	63.3849	0.0073615	0.697133	4.39469	65	62
49.0643	0.922635	0.0567053	23.9405	6.62322	2.68757	66.7321	0.010987	0.656494	6.5376	65	63
51.4271	0.321976	0.0314617	27.1088	7.27488	3.02719	66.3371	0.0122932	0.554552	7.42022	65	64
33.3193	2.50326	0.0325568	26.4393	6.66395	1.85347	59.9996	0.0133456	0.3167	6.58503	65	65
36.8942	2.99913	0.0304428	27.7268	7.08243	2.1714	60.0446	0.0122545	0.297642	7.14874	65	66
34.6634	4.24398	0.0381541	25.0902	5.70174	0.827676	63.7739	0.00432109	0.296946	6.82391	65	67
27.6599	5.94794	0.0369723	26.599	5.73849	0.823957	64.1049	0.00340988	0.408057	6.96257	65	68
46.3431	4.55604	0.0403267	23.7082	5.4769	0.375694	58.0531	0.00367362	0.294588	6.89279	65	69
47.4712	4.86598	0.041137	26.5487	6.05102	0.30541	56.6145	0.00458215	0.315281	7.17393	65	70
27.9916	5.29323	0.0399828	24.5494	5.48436	0.243675	56.6552	0.00322545	0.303757	6.64397	65	71
24.0305	8.08791	0.0340207	31.1142	7.14516	0.127801	53.5689	0.00264013	0.32258	6.85699	65	72
45.2585	7.21729	0.0467731	22.2358	4.73379	-0.618361	48.8995	0.00104896	0.365286	6.74473	65	73
47.4373	7.95578	0.0453546	23.8476	5.15942	-0.724476	50.4365	0.00102021	0.358355	6.95861	65	74
33.1641	9.30348	0.0442409	25.407	5.53835	-0.262767	52.7414	0.00186459	0.506588	6.95861	65	75
56.8728	7.99967	0.0442659	25.4463	5.48703	-0.289338	53.3782	0.00139065	0.478535	7.11351	65	76
50.3486	7.40141	0.0657971	28.6777	6.27171	-0.545501	56.2805	0.00265129	0.48707	6.72125	65	77
62.9832	1.8387	0.064438	27.8446	6.27968	0.169176	52.9905	0.00304054	0.703406	6.76955	65	78
41.2989	6.29287	0.0399679	25.5615	6.35077	1.10418	57.1084	0.0102354	0.500636	7.46852	65	79
31.6797	7.93857	0.0397121	29.2716	6.04489	0.245778	60.5869	0.00463673	0.536366	7.20066	65	80
36.4937	2.788	0.0504415	27.7765	7.3707	2.31014	58.3722	0.0115439	0.476966	6.93554	65	81
38.5743	5.2106	0.0380775	22.7456	5.81221	1.22125	61.5856	0.00370826	0.338368	6.61979	65	82
27.4226	9.65741	0.0317908	33.5345	7.59557	0.00439774	55.2892	0.00325227	0.290766	7.3279	65	83
51.4503	12.2708	0.043261	26.2562	5.5894	-0.0192866	55.2979	0.00208407	0.411022	6.92082	65	84
44.2436	8.80859	0.0434146	26.2173	5.43849	0.0879466	59.9704	0.00224997	0.269596	5.13668	65	85
24.2397	2.61262	0.0575402	25.386	7.26385	2.17116	59.7628	0.00991822	0.559581	5.83268	65	86
30.0661	7.29878	0.0602999	16.5841	2.14811	-0.498153	67.3189	0.00145748	0.486932	5.52288	65	87
29.0028	9.58864	0.054627	19.8139	3.01949	-0.380296	68.499	0.00126447	0.416368	7.18709	65	88
51.5686	18.4454	0.0414313	7.00841	2.06139	0.801791	65.9409	0.00650797	0.510549	7.65758	65	89
53.3687	18.9824	0.0417529	7.01089	2.07576	0.881609	65.2899	0.00603969	0.536989	7.17393	65	90
54.8296	13.7039	0.0439031	5.43194	1.41912	0.990223	65.2782	0.0053249	0.631205	6.58503	65	91
52.3177	18.9359	0.0396612	7.93214	2.19639	0.745718	68.8489	0.00682437	0.582965	6.92082	65	92
56.8233	15.8568	0.0398225	6.69122	1.8505	1.55144	67.2657	0.00826244	0.6531	6.69897	65	93
56.3525	15.5723	0.0398519	6.68252	1.87498	1.58437	69.181	0.00799376	0.733506	7.13668	65	94
51.9245	19.864	0.0415231	7.64198	2.30849	0.908662	67.437	0.00873885	0.659117	7.74473	65	95
55.0744	12.3612	0.0394981	6.36034	1.65129	1.36061	72.7519	0.00597373	0.597155	6.85387	65	96
52.7568	17.4411	0.0405464	7.31738	1.99931	0.679284	68.3546	0.00639481	0.534853	6.92082	65	97
54.3242	14.7	0.039741	6.05779	1.64153	1.39787	67.0981	0.00620965	0.573396	6.85387	65	98
52.0017	21.1041	0.0361187	9.11515	2.61575	2.06704	68.3533	0.0129429	0.63716	7.79588	65	99
51.3077	20.5953	0.036036	9.02832	2.63599	2.18848	68.8833	0.0138681	0.644797	7.30103	65	100
55.2809	18.919	0.0368483	8.19733	2.19367	2.37206	73.6957	0.0102475	0.779759	7.22185	65	101
54.5663	13.372	0.0385276	6.94537	1.86554	1.95401	72.774	0.00704817	0.532945	7.05552	65	102
54.4806	13.1408	0.0385056	6.8953	1.87682	2.22149	72.6575	0.00703718	0.5433	6.69897	65	103
54.2399	15.2674	0.0385726	6.98347	1.82952	1.88311	75.0814	0.00725435	0.537298	7.26761	65	104
50.3025	24.976	0.0378079	9.49593	3.03071	0.399946	54.3621	0.00513328	0.445696	8.13668	65	105
56.9744	16.954	0.0440262	7.3019	2.11066	1.38275	67.4097	0.00703951	0.580093	8.60206	65	106
69.0067	21.8178	0.0381464	8.88403	2.8275	1.081	66.2589	0.00601123	0.521266	7.82391	65	107
55.7621	25.9768	0.0508789	10.1584	2.41102	0.609404	82.6016	0.00738196	0.655758	7.49485	65	108
54.0185	13.3713	0.0631981	7.7227	1.4736	1.92001	67.5151	0.0075957	0.340822	7.74473	65	109
73.4688	5.62186	0.0733866	8.09393	1.60203	4.44215	75.0555	0.0104015	0.866088	5.85387	65	110
52.1702	5.97171	0.0399849	6.09721	1.28715	2.49481	73.4517	0.00856509	0.668147	6.58503	65	111
33.9177	9.81253	0.0591699	7.2861	1.24211	2.73317	73.6629	0.0102172	0.437885	5.95861	65	112
41.3662	6.82513	0.0421394	4.67543	0.899617	1.44102	62.5052	0.0043272	0.560416	6.36653	65	113
56.452	12.1896	0.0417156	5.98053	1.28926	1.38333	63.1738	0.00413043	0.356501	8.88606	65	114
58.4615	7.02002	0.0416841	5.26494	1.11386	1.93684	66.2595	0.00522175	0.486775	6.08619	65	115
52.5088	15.3371	0.0363957	8.08579	2.29633	2.72113	72.5339	0.0135786	0.787249	6.36653	65	116
52.8667	19.5695	0.0387269	7.94692	2.28268	1.42141	72.3213	0.00716619	0.494218	7.49485	65	117
52.5418	17.8338	0.0439866	6.38893	1.82621	0.260869	63.9184	0.00577355	0.575865	7.61979	65	118
69.5071	10.2801	0.0519454	8.56995	0.537123	4.04473	75.6906	0.0172881	0.344185	5.49485	65	119
52.0196	20.2528	0.0412365	7.64409	2.28633	1.03019	65.539	0.00849639	0.610565	7.45593	65	120
54.321	15.7481	0.0365719	8.14834	2.2838	2.72839	72.0816	0.0113349	0.796435	6.49485	65	121
52.7603	18.5389	0.0372906	7.90852	2.21377	1.34087	68.4908	0.00759603	0.481893	7.23657	65	122
72.9759	26.345	0.0481268	10.8	2.62876	1.02636	82.7164	0.00641112	0.626589	8.12494	65	123
60.2184	8.65487	0.0686207	6.41305	1.60493	1.79858	69.5133	0.00773778	0.705669	6.63827	65	124
76.5647	6.62769	0.0658434	7.97463	1.53492	4.09986	75.3643	0.0111074	0.820642	5.69897	65	125
35.3671	7.76714	0.0393796	5.87641	1.29184	2.0133	69.1821	0.00690587	0.451279	5.42022	65	126
50.1039	7.5692	0.0589361	7.12402	1.50852	3.93835	73.7238	0.0135837	0.474872	5.4437	65	127
49.4099	22.6993	0.0417626	8.62243	2.70282	0.782716	52.8895	0.00299319	0.510534	6.79588	65	128
60.5497	16.3656	0.0488653	9.90326	1.77719	4.86352	77.4743	0.0172498	0.240896	8.4318	65	129
41.6001	15.9784	0.0386236	8.8934	2.37819	1.93154	59.6237	0.00529369	0.415064	5.48149	65	130
38.7908	13.1439	0.0747617	14.3282	0.773932	-0.991766	56.9212	0.00250562	0.622066	5.72125	65	131
27.8164	25.0001	0.0299451	24.2055	3.00158	-1.5273	55.6238	0.00705913	0.576036	7.26761	65	132
48.4495	20.0425	0.0341276	20.5514	2.08296	-1.44681	63.7641	0.00744062	0.442396	7.37675	65	133
55.3817	16.6807	0.0711022	16.4812	1.34503	-3.04411	54.2846	0.00281618	0.553942	6.36653	65	134
54.7892	18.0027	0.0403453	17.5254	1.59185	-3.10421	55.6054	0.00270751	0.541708	6.48149	65	135
38.693	19.2602	0.0654871	18.5573	1.73786	-2.55528	57.4084	0.00418508	0.591495	6.22185	65	136
42.139	18.6372	0.0654884	18.5431	1.77336	-2.54123	58.5373	0.00466863	0.672795	6.284	65	137
50.104	22.4947	0.0611569	21.0894	1.97038	-1.83067	64.3344	0.00639053	0.727492	6.74473	65	138
50.007	18.013	0.0679358	17.5025	1.57037	-2.66099	56.6098	0.00357063	0.49786	6.72125	65	139
61.3185	17.3765	0.0682497	17.4897	1.56667	-2.6216	57.3526	0.00334085	0.483168	6.4318	65	140
30.3196	19.4636	0.034775	20.1141	2.01597	-2.15322	61.8372	0.0062718	0.652593	6.82391	65	141
31.2369	20.2311	0.0339438	20.6551	2.04656	-2.40252	66.0179	0.00566747	0.619823	6.49485	65	142
38.1158	21.9271	0.0540006	23.2235	2.35591	-0.669925	65.7557	0.0169062	0.771966	7.69897	65	143
39.2429	23.3255	0.0339574	20.894	2.2269	-2.05897	60.7263	0.0116429	0.700343	6.11351	65	144
35.16	18.315	0.0386336	19.0902	1.84308	-3.02323	60.95	0.00442939	0.526427	6.92082	65	145
37.1738	19.4976	0.0352249	20.0546	2.02153	-2.26977	62.0246	0.00773672	0.677576	7.5376	65	146
31.6573	19.46	0.0343646	20.1295	1.91683	-2.22555	62.5203	0.00552834	0.566113	6.79588	65	147
40.6254	30.0413	0.0486851	24.8078	2.17798	-0.658972	63.1871	0.0164157	0.558433	6.63827	65	148
34.5897	28.4548	0.0307009	23.2806	2.41256	-2.70026	47.0403	0.00445879	0.125171	6.85387	65	149
41.545	12.7542	0.0406551	15.2828	0.98942	-0.213841	62.0351	0.00518559	0.571041	6.14267	65	150
48.1708	21.164	0.0567357	20.8217	1.73387	2.12118	71.5575	0.0131772	0.81387	6.09151	65	151
29.2793	16.6295	0.0603948	18.5599	1.60369	1.1028	68.1956	0.0135274	0.799864	6.33724	65	152
48.7062	17.0202	0.0528288	21.3112	2.14012	1.28056	73.5623	0.0161726	0.614833	7.48149	65	153
43.5994	13.4093	0.0553595	20.0062	1.71698	1.8544	75.6205	0.0129457	0.74895	5.48945	65	154
68.5076	12.5449	0.0536199	19.104	1.88797	2.75292	66.3904	0.0130391	0.785708	5.92082	65	155
50.0916	10.9223	0.0635655	16.6654	1.42207	1.15901	62.1994	0.0147929	0.669688	5.46852	65	156
48.6283	13.9569	0.0374397	18.4923	1.8805	0.57129	61.2971	0.0176562	0.550847	7.14267	65	157
39.8824	10.537	0.0620198	16.9953	1.49737	1.39719	67.578	0.0146907	0.743212	6.45593	65	158
36.7493	11.1727	0.0398065	17.7415	1.78909	-0.203206	49.9785	0.00557546	0.514349	6.61979	65	159
36.2739	13.6948	0.0352715	20.1376	2.21204	0.535967	57.8581	0.00576398	0.557127	6.36653	65	160
50.3991	13.1775	0.0348511	20.1387	2.25043	0.898996	59.0412	0.00677119	0.580357	6.4318	65	161
49.5383	24.9123	0.028473	24.8231	3.44733	-1.4748	57.1662	0.00488634	0.449711	6.35655	65	162
32.5523	18.2247	0.036154	19.0823	1.66127	-2.33521	63.0295	0.00590296	0.58898	6.77211	65	163
27.5056	18.1065	0.0368474	18.5276	1.73271	-2.19296	58.0461	0.00682003	0.630324	7.09637	65	164
34.3363	16.4345	0.0374984	18.0416	1.53468	-2.39802	62.4409	0.00554413	0.537748	7.05552	65	165
32.0287	16.9283	0.0374628	17.481	1.54488	-2.36835	57.0711	0.00551859	0.511253	7.4318	65	166
29.6866	20.7782	0.0339967	20.1063	2.0958	-1.96668	56.5279	0.00857928	0.538065	7.74473	65	167
44.6886	20.1985	0.0341333	20.0781	2.13692	-2.00609	58.2093	0.00957093	0.590651	7.88606	65	168
41.9568	18.9885	0.03553	19.0301	1.9315	-2.10867	56.5306	0.00670687	0.45016	7.58503	65	169
43.4026	10.9699	0.0697842	16.3511	1.16194	-0.513983	64.3015	0.0136578	0.754525	5.40894	65	170
48.3277	23.8391	0.0526007	22.4735	2.23108	2.78036	71.4564	0.0141644	0.69481	6.55284	65	171
48.8334	25.6806	0.0497677	23.4856	2.48557	3.03435	72.0424	0.0132123	0.666501	6.92082	65	172
42.4092	17.4458	0.0639212	18.9347	1.67754	-1.86921	65.4758	0.00648704	0.485521	7.27572	65	173
26.1236	20.2692	0.0327619	20.7069	2.07424	-1.0879	63.3009	0.0128295	0.679056	6.89279	65	174
33.4839	20.9917	0.0332785	20.2513	2.11317	-0.999651	56.5183	0.00937709	0.704701	7.37161	65	175
35.4576	20.3705	0.0329468	20.8647	2.03853	-1.10315	62.7737	0.0122174	0.699387	6.66959	65	176
34.4747	21.0811	0.033347	20.9435	1.92251	-1.3814	64.9805	0.0103563	0.723815	8.11919	65	177
33.7108	22.6993	0.0534355	21.7319	2.54592	-0.693933	60.8376	0.0110627	0.641278	7.75945	65	178
33.1503	27.6846	0.0322544	22.2994	1.94494	-0.852863	59.2187	0.0120522	0.37771	6.39041	65	179
55.6282	34.0615	0.0433573	25.6808	2.14969	0.818767	68.7222	0.0140461	0.357042	7.97881	65	180
30.4533	21.3459	0.0341787	21.7001	2.5718	-2.55188	48.8089	0.00426874	0.461524	7.52871	65	181
40.028	23.732	0.0312519	22.5779	2.27564	-1.18757	63.9549	0.011864	0.565844	8.35655	65	182
60.1788	13.7351	0.0552396	19.4323	1.52141	2.22912	73.6265	0.0145841	0.83077	5.48149	65	183
41.4836	16.3327	0.0376442	17.4331	1.54725	-2.28078	58.3577	0.00550451	0.517828	7.29243	65	184
32.2958	20.094	0.0599152	18.9637	0.8212	-0.920435	65.5407	0.00885422	0.33526	6.21467	65	185
36.0928	15.3787	0.0693253	16.6796	1.23134	0.295332	65.2579	0.00426618	0.519842	5.60206	65	186
50.7352	15.4635	0.0529387	20.8749	1.95691	2.73736	72.7055	0.0148388	0.692891	5.8962	65	187
44.05	13.7202	0.0363824	18.815	1.91747	0.847173	65.4796	0.0172511	0.544901	7.24413	65	188
32.1871	28.242	0.0269002	25.2994	3.31619	0.602672	61.6306	0.0104944	0.497508	5.45593	65	189
36.0615	21.75	0.0488589	23.5221	2.14937	2.88328	71.754	0.0193236	0.641976	5.13077	65	190
40.4049	16.1202	0.0369241	16.3436	0.967362	-0.711118	54.804	0.00263107	0.367522	4.92812	65	191
36.0432	24.4465	0.0523762	21.4413	1.2026	0.317824	69.8039	0.0141518	0.440028	5.9431	65	192
27.4783	24.6983	0.0315992	26.1571	2.17748	-2.05826	56.0172	0.00822657	0.340617	6.76955	65	193
30.3821	28.9304	0.0296131	29.338	2.14531	-0.891975	62.2667	0.00935399	0.359584	6.63827	65	194
47.3605	0.575633	0.0589407	30.7586	6.1478	2.03973	63.5846	0.0171357	0.551263	5.65758	65	195
36.2201	2.72386	0.0647639	33.9178	3.40687	1.42	63.0867	0.0109369	0.688542	3.93554	65	196
34.8889	3.87927	0.0404322	35.5233	4.11041	0.240737	49.0758	0.00448522	0.441966	4.22695	65	197
32.4234	3.88404	0.0347752	38.0858	3.38701	0.408677	49.3667	0.00656007	0.383114	4.83565	65	198
43.1268	2.65652	0.0709566	30.6512	1.98015	1.62168	61.518	0.00928143	0.596486	4.14327	65	199
51.696	2.80342	0.045396	47.8653	4.9942	1.036	70.3451	0.0210541	0.647694	6.36653	65	200
50.1852	1.00583	0.0476523	44.1882	5.89966	0.985792	71.376	0.0191786	0.661463	7.35655	65	201
24.6958	4.00447	0.0409601	36.0917	2.84222	0.60003	50.6219	0.00498122	0.516483	4.92082	65	202
32.1206	2.68743	0.063439	33.1615	3.54915	1.72813	61.0833	0.0147589	0.721618	3.80688	65	203
39.2192	2.37338	0.0682668	30.3124	3.0085	0.921638	62.7145	0.00757163	0.488391	4.84164	65	204
25.4583	1.9031	0.0346577	38.4628	4.7179	-0.116555	48.1681	0.00542111	0.114942	5.08619	65	205
32.4038	4.64428	0.068594	34.3513	3.34092	1.02483	60.9994	0.00670271	0.693105	4.77728	65	206
45.0783	4.47882	0.0729648	30.6114	3.01363	0.674774	60.7306	0.00464425	0.470998	5.27572	65	207
53.2713	4.6992	0.0384784	38.0466	3.38114	0.755979	49.9374	0.00433549	0.478623	3.86328	65	208
52.1802	6.8181	0.0551101	36.4914	2.97014	2.22664	58.8506	0.00786189	0.117044	4.79048	65	209
55.599	11.8015	0.0634296	34.3525	3.49514	0.493585	56.7414	0.0143631	0.45956	6.39794	65	210
42.3177	15.9626	0.068873	32.6549	4.31577	0.696618	53.8985	0.0116744	0.600984	5.50864	65	211
46.9272	9.92296	0.0823427	27.3155	2.81766	-0.858707	48.4021	0.00109178	0.322612	4.24413	65	212
49.9646	1.1787	0.0687007	36.1019	3.91119	3.54703	68.2561	0.0162978	0.563732	4.36653	65	213
50.0303	5.50174	0.0682394	37.6768	4.33105	2.25832	63.3687	0.012523	0.661591	4.76955	65	214
40.9589	4.6992	0.0344161	41.9571	3.8934	0.505269	51.0299	0.00448986	0.459017	3.30103	65	215
50.7053	5.71145	0.0646237	37.0727	3.37109	0.360486	47.6261	0.00233014	0.499191	4.50864	65	216
37.7559	5.47519	0.0648086	37.0728	3.44147	0.31219	47.5562	0.00241786	0.499553	3.45469	65	217
55.1275	16.7848	0.0810253	27.1552	3.047	-1.32524	46.9583	0.000773	0.394889	4.85387	65	218
47.1255	16.0663	0.0737076	37.9501	4.20528	2.62138	65.0832	0.00909352	0.649553	5.55284	65	219
33.3532	6.39635	0.0257985	50.7792	5.04066	1.55686	55.1872	0.00664448	0.338144	4.6073	65	220
25.8981	2.09526	0.0588978	23.1997	2.54477	2.93327	51.9302	0.015635	0.756021	4.3279	65	221
35.7927	3.28332	0.0595706	9.92703	2.43374	2.94593	45.8009	0.0171226	0.665373	4.69897	65	222
36.706	2.78929	0.0593622	14.8379	2.47572	2.92751	51.3713	0.0142109	0.756042	4.79588	65	223
42.6727	1.7729	0.0575656	11.2523	0.936678	3.89735	59.694	0.0183054	0.659136	4.65758	65	224
39.8698	3.8135	0.0635269	26.1991	3.94017	2.42501	47.4365	0.0131253	0.552825	4.60206	65	225
40.2623	3.21226	0.057723	12.6765	0.181619	3.08781	46.0676	0.0157495	0.612631	4.06048	65	226
52.2279	0.711753	0.0510442	13.5904	1.70497	3.7154	59.4828	0.0188753	0.474735	4.34679	65	227
27.8144	5.3492	0.0393623	13.5043	4.34967	1.60923	41.9232	0.0130392	0.568663	4.58503	65	228
53.3043	0.572223	0.0495609	12.4954	0.781017	1.51477	64.2358	0.00375404	0.669976	4.22257	65	229
52.1884	-0.0604608	0.0617202	16.4911	1.12423	4.0198	67.1874	0.0264006	0.555371	4.48945	65	230
39.1015	0.52969	0.0612317	17.1674	1.03341	3.47534	75.8627	0.0167169	0.656895	4.2815	65	231
57.7345	2.6077	0.0595214	17.1032	1.2882	3.7956	69.1222	0.0182078	0.626099	6.04576	65	232
41.5982	1.41327	0.0686585	15.5594	1.16616	3.31535	67.0394	0.00651182	0.890001	4.95861	65	233
26.527	1.72586	0.0406642	17.2155	1.97806	1.73375	61.0874	0.0033417	0.507335	3.55284	65	234
54.8007	0.23125	0.0550887	19.4532	0.992255	5.2075	80.3191	0.0211482	0.739455	4.88606	65	235
49.6373	2.165	0.0533096	19.1284	1.28787	5.77627	76.2511	0.024582	0.742783	5.1549	65	236
32.6464	0.876103	0.0612375	17.2579	1.87001	2.91682	70.5076	0.0183288	0.874417	4.5376	65	237

## Sheet: DHFR_EV
DHFR training set
124	10
RA_TrB_AB_nCi_3_M21(M2)_SS1_T_KA_e-v_MID	GV[4]_K_B_AB_nCi_2_M4_NS6_T_KA_c-e_MID	TS[2]_I50_QuQd_AB_nCi_4_M25(M3)_MP4_T_KA_m_MID	GV[3]_K_B_AB_nCi_2_M1_NS2_T_KA_a-c_MID	GV[1]_K_B_AB_nCi_2_M3_NS3_T_KA_h-c_MID	TS[4]_N1_B_AB_nCi_2_M1_NS1_T_KA_c-e_MID	TS[3]_SD_B_AB_nCi_2_M4_NS2_T_KA_v-e_MID	GV[5]_SD_B_AB_nCi_2_M3_NS1_T_KA_c-e_MID	N1_Qu_AB_nCi_4_M26(M3)_MP4_T_KA_e-v-h-c_MID	Activity
1	1	1	1	1	1	1	1	1	0
39.9219	4.96441	0.0578032	39.8922	3.19881	1.7133	59.2334	0.00770143	0.480266	4.09044	65	238
26.1015	7.74439	0.0373435	8.12969	0.340434	0.995428	68.6349	0.0149413	0.791916	6.3279	65	239
32.1235	12.035	0.0322685	9.07558	0.271682	-1.20703	65.7337	0.00856519	0.371274	7.42022	65	240
27.8159	2.98775	0.0617792	6.18226	-0.346807	-0.0983094	69.4995	0.0201562	0.854936	5.1549	65	241
41.1231	14.6757	0.0401014	11.9408	1.33827	1.23695	81.2944	0.0223999	0.728033	8.95861	65	242
38.1457	7.97952	0.0348962	6.75832	-0.103276	0.0316704	61.5725	0.00561608	0.465022	6.76955	65	243
46.972	8.73168	0.0387822	7.72113	0.100069	-0.0259024	75.5484	0.00799532	0.380728	6.31876	65	244
29.2887	7.88906	0.0647123	7.55733	0.0816436	0.498242	71.4316	0.00767379	0.919425	4.44009	65	245
32.4581	7.75176	0.0566224	8.21808	0.27765	1.95439	68.2083	0.0230626	1.09109	5.72125	65	246
20.8429	8.92474	0.0383017	7.9414	0.403538	-1.3037	53.3105	0.00283521	0.534658	4.22185	65	247
28.6759	8.93018	0.0610161	7.60541	0.224189	0.30359	67.5598	0.0141173	0.604291	4.63451	65	248
25.6119	9.56607	0.0351597	9.92951	1.1389	1.31652	63.2473	0.00529627	0.600317	6.69897	65	249
37.0769	3.29458	0.0684366	5.08464	-0.48012	0.0529637	68.9097	0.0117629	0.804576	4.88606	65	250
36.5024	8.92094	0.0426645	12.2024	-0.408599	-1.69718	56.8684	0.00345829	0.325887	5.88606	65	251
32.0629	7.73239	0.0488744	4.54552	-0.85175	-1.90594	71.8727	0.00296637	0.591727	5.65758	65	252
34.9475	8.35773	0.0389753	7.14862	0.0895095	-1.72208	67.5569	0.0093919	0.529536	6.38722	65	253
64.3485	9.22538	0.0360176	8.28939	0.695191	0.490947	59.2963	0.00476269	0.434113	5.39794	65	254
30.1533	7.61173	0.0409964	20.4259	4.12148	0.62133	59.6053	0.0042968	0.407529	7.16115	65	255
47.1245	1.03585	0.0357211	19.5207	5.29343	2.56277	61.6712	0.0166116	0.382916	8.08619	65	256
45.868	0.952292	0.0547463	27.4053	5.60996	4.13955	74.585	0.0257771	0.701869	7.58503	65	257
49.4888	4.63304	0.0292875	25.4127	4.90954	2.06577	68.4117	0.0127786	0.555681	8.52288	65	258
54.3154	2.95009	0.0258702	35.252	8.4337	0.908771	80.6021	0.0204929	0.478721	8.4437	65	259
39.3739	7.80718	0.0395725	21.2985	4.44891	1.133	67.8511	0.00406647	0.36794	7.63827	65	260
44.9435	17.1525	0.0479087	14.247	4.56177	4.16599	73.5779	0.0136254	0.514736	8.00877	65	261
55.8847	3.70768	0.0334949	25.1545	4.81124	0.0974082	59.5981	0.0106275	0.422865	8.82391	65	262
39.7216	8.66963	0.0577406	12.7953	4.98326	2.54591	67.5723	0.0129913	0.568712	7.55284	65	263
51.1819	2.32924	0.0388813	18.5078	3.18098	1.66854	66.9331	0.0120075	0.590268	6.37675	65	264
28.7424	0.682041	0.058343	15.442	1.13784	-0.799291	69.5457	0.000601	0.430587	5.10237	65	265
32.0303	5.88277	0.111817	6.71508	0.340742	-0.591099	60.6403	0.00327069	0.611513	5.30103	65	266
42.2163	8.82655	0.0888029	15.065	1.76198	1.12511	65.3781	0.0152796	1.16522	3.66756	65	267
43.3019	3.40784	0.105555	10.5084	1.17343	-0.801811	53.2795	0.00212168	0.548729	6.26761	65	268
22.7935	1.23696	0.102057	5.41954	0.968441	1.2788	63.6403	0.0124574	0.790039	4.33724	65	269
27.721	6.73009	0.0293424	39.8928	8.12746	1.66674	53.4751	0.00345804	0.29901	5.82391	65	270
24.0317	8.6952	0.0261276	40.2766	7.94052	0.921225	52.9076	0.00421257	0.176831	7.72125	65	271
24.6282	2.30355	0.0362919	24.0774	6.43764	1.7414	61.7984	0.0119795	0.582092	6.25181	65	272
42.1037	2.80003	0.0387983	28.1634	6.34328	0.969676	61.7857	0.00523154	0.301203	7.46852	65	273
42.9214	7.10115	0.0442296	24.7664	4.94375	-0.573523	53.2925	0.00109601	0.287279	6.95861	65	274
70.5006	0.384146	0.0296571	27.0793	7.66854	3.42312	65.9	0.0102752	0.506123	7.13077	65	275
37.7784	3.91351	0.0649668	27.7879	6.66075	0.205946	52.3379	0.00297045	0.566208	7.10237	65	276
42.8245	4.18569	0.0484426	22.2323	4.265	-0.565705	50.0376	0.000929	0.368342	5.72125	65	277
55.7906	15.9862	0.0448343	5.48518	1.46039	0.684585	63.0205	0.00342184	0.604653	6.284	65	278
52.4622	13.7361	0.0393606	6.97645	1.84906	1.4792	73.0753	0.00619392	0.726724	6.37675	65	279
52.3413	18.2767	0.0371412	7.83896	2.2235	1.75058	68.4067	0.00713874	0.492731	7.3279	65	280
54.5289	21.3364	0.0402381	8.23664	2.55672	0.645028	66.277	0.00755779	0.541263	8.29243	65	281
60.2557	11.4342	0.0694126	6.17327	1.4998	1.20927	63.2047	0.0038387	0.615595	7.12494	65	282
49.2272	6.64909	0.0639964	9.28142	1.89825	5.50011	80.3116	0.01368	0.888036	6.05552	65	283
40.1271	12.7831	0.0364727	7.18049	0.953194	2.08701	64.6036	0.0134687	0.208657	8.16749	65	284
46.6722	9.33689	0.0357401	8.37172	2.02031	4.07613	75.7807	0.0163907	0.581831	8.37675	65	285
52.0431	23.5651	0.038045	9.16505	2.66699	1.83639	72.5115	0.0105603	0.692341	8.56864	65	286
35.0644	11.396	0.0346893	7.32755	1.95542	1.77388	54.235	0.00303206	0.283578	5.69897	65	287
43.1752	13.6866	0.035034	8.63398	0.99093	3.32392	71.7991	0.0148185	0.346483	9.39794	65	288
64.7701	14.6298	0.0554954	9.1272	1.86264	4.04643	76.5246	0.0119931	0.838057	5.85387	65	289
48.9929	19.717	0.0397572	8.54428	2.66644	1.20024	56.2623	0.00466215	0.52533	7.39794	65	290
40.2049	34.9417	0.0298307	15.6052	4.69273	1.3641	61.9778	0.0038309	0.230306	7.27572	65	291
33.2447	16.3141	0.0695178	16.2878	1.21307	-0.0385916	60.0737	0.00448694	0.509278	4.42022	65	292
29.5399	18.8594	0.065026	18.925	1.49027	0.219128	67.9072	0.00625119	0.764942	5.39794	65	293
37.769	23.4311	0.045938	25.6097	1.97379	0.882729	69.8529	0.0206328	0.51044	6.95861	65	294
47.6422	10.0989	0.0446818	14.7062	1.0024	-0.98798	56.9851	0.00829522	0.431999	6.85387	65	295
42.6139	16.8354	0.0510502	21.8896	2.10909	1.50129	74.1569	0.0168964	0.574704	7.52288	65	296
32.4463	27.4761	0.025874	25.0802	3.4141	0.942039	59.7792	0.0131105	0.452487	6.63827	65	297
46.5104	16.1178	0.0423575	16.432	1.12895	-1.17066	59.3259	0.00231814	0.596705	6.58503	65	298
32.327	20.1784	0.0577364	18.9112	1.18601	-0.123036	64.2987	0.00427876	0.477541	5.67778	65	299
44.6995	18.7167	0.0555385	21.5836	1.65693	-1.31598	65.5686	0.0138806	0.227511	6.85387	65	300
47.6687	35.4898	0.0282068	26.1902	2.26389	0.701366	68.5318	0.0137572	0.340443	7.92812	65	301
34.8243	22.5354	0.0547817	22.6501	2.45251	-0.471532	60.5262	0.0182742	0.847991	7.76955	65	302
31.4432	23.5431	0.0341767	21.7037	2.59755	-3.55869	45.2741	0.00149117	0.401447	6.86967	65	303
30.7289	17.6908	0.0390537	19.5093	1.95072	-0.453821	50.0301	0.00408237	0.529365	6.63827	65	304
60.6075	15.5421	0.0307086	17.9708	1.98742	1.5498	58.5418	0.00496753	0.24125	5.5376	65	305
40.2236	31.5515	0.0253508	27.9509	3.86298	-3.29297	63.6725	0.00404696	0.401581	6.76955	65	306
35.0293	21.6265	0.0355519	19.6328	1.45102	-2.3703	59.6189	0.00485515	0.329593	7	65	307
47.2983	14.6977	0.0650315	18.5483	1.65607	-2.58479	60.6841	0.0140404	0.670086	6.63827	65	308
57.5131	24.1328	0.0352071	24.8245	1.5426	-1.54559	66.4694	0.0108051	0.483041	8.82391	65	309
37.6108	27.8727	0.0320348	22.5102	1.90233	-1.11995	58.9083	0.0113795	0.33871	7.35655	65	310
32.2265	30.5166	0.0494288	23.3269	2.40775	-0.477742	57.4026	0.0103386	0.37456	5.52	65	311
59.5618	17.3403	0.0404436	17.5253	1.59041	-3.06556	56.6625	0.00273664	0.540235	6.30103	65	312
27.9209	26.3936	0.0317281	26.7672	1.96835	-2.12648	58.7416	0.00635594	0.319984	6.82391	65	313
28.469	24.6498	0.0326761	26.0914	2.03351	-1.73459	55.9737	0.00848753	0.349176	6.3279	65	314
24.2614	30.3274	0.0286858	31.6131	3.28862	0.550644	57.7454	0.00335801	0.237278	6.72125	65	315
35.7037	10.3448	0.100651	12.2896	-0.444747	-3.23277	61.1432	0.00763023	0.813094	5.07058	65	316
46.2694	9.26847	0.0592347	41.4715	4.49045	1.9787	65.8186	0.0109909	0.501209	5.21467	65	317
36.6475	0.492765	0.0397201	25.9484	6.07061	1.6291	55.2109	0.0157601	0.584456	5.85387	65	318
50.0825	0.68028	0.0527012	28.7185	5.40855	3.41368	65.3016	0.0180402	0.403201	6.45593	65	319
31.2072	0.00557334	0.0528459	31.4648	2.15111	1.55821	64.5034	0.0158981	0.12217	5.02228	65	320
35.413	2.73633	0.0405354	29.5224	3.0766	0.619453	56.4555	0.00906483	0.653133	4.20066	65	321
46.9595	2.94341	0.0669078	33.4043	3.32659	0.976118	57.0705	0.00786337	0.207788	5.52288	65	322
32.3281	6.19269	0.0415385	35.529	4.10601	-0.0624161	46.3512	0.00215158	0.451185	5.52288	65	323
50.643	1.83102	0.0510256	44.885	4.39026	1.32483	72.2914	0.0194668	0.710946	5.88606	65	324
59.1583	1.92763	0.0438033	47.1352	6.16092	0.644478	68.2705	0.020986	0.45605	7.22185	65	325
25.1206	0.960199	0.0614417	35.0867	2.52587	1.26232	55.4697	0.0116337	0.459816	4.21968	65	326
23.8258	6.41156	0.0268433	47.7796	4.41341	1.89198	55.3196	0.00551396	0.420727	4.89963	65	327
49.2148	5.58039	0.0665705	34.4157	3.74719	1.65175	59.4364	0.0134305	0.461594	6.4318	65	328
42.1436	17.531	0.0639513	35.3103	4.48018	0.152608	54.6246	0.0118495	0.650334	5.22915	65	329
43.5594	4.5961	0.074729	32.0409	3.32762	0.333357	60.8653	0.00481465	0.170348	5.33724	65	330
38.3345	16.9611	0.100978	22.5197	1.65743	-0.660729	54.609	0.00131872	0.560814	5.40894	65	331
48.3674	0.303164	0.0659995	41.0111	4.46935	2.5665	60.9782	0.0124998	0.447265	4.55284	65	332
39.0663	10.0253	0.052204	39.7945	5.95398	2.26503	53.3907	0.00732903	0.366707	5	65	333
41.0359	6.23778	0.0746402	29.7062	2.43397	1.72604	69.4428	0.00579989	0.423143	4.63827	65	334
40.7837	3.63485	0.0631762	37.5156	3.30083	3.59331	76.4006	0.0121558	0.715617	4.56864	65	335
49.4413	6.18604	0.0627095	38.0503	3.39804	0.372942	47.2812	0.00224759	0.490922	4.3098	65	336
64.8046	6.23102	0.0980546	26.3185	3.94722	1.41665	46.4744	0.00432082	0.517282	4.60906	65	337
45.2943	3.63977	0.0637555	16.1743	3.83305	2.1586	47.2117	0.0128123	0.536374	4.82391	65	338
26.7083	2.99539	0.056065	27.2285	2.94518	2.97099	50.5099	0.0174355	0.638009	4.25181	65	339
51.9353	1.91793	0.0602594	16.8521	1.28338	4.05721	70.0312	0.0224049	0.739929	5.45593	65	340
55.3672	1.66281	0.0541422	19.5284	1.79982	3.75601	75.1827	0.0173106	0.80963	4.46852	65	341
41.4777	0.0193491	0.0685913	15.1003	1.08143	2.98297	74.5468	0.00868173	0.78207	3.5986	65	342
39.4221	5.92241	0.0591157	19.6499	2.01247	6.03491	68.1505	0.0155842	0.445097	4.60206	65	343
42.6618	0.120472	0.0493107	11.7503	-0.18295	2.09119	64.3242	0.010793	0.922416	4.74473	65	344
40.7804	2.80705	0.0353738	20.3626	2.22336	2.86145	67.8151	0.00719599	0.412582	4.88606	65	345
34.1727	7.611	0.0372366	22.9329	3.15872	1.20694	49.9706	0.00638279	0.185624	4.52578	65	346
46.1716	0.934219	0.0537275	12.502	1.0428	0.515509	53.5598	0.00260391	0.733116	5.79588	65	347
26.7793	2.83679	0.0384463	17.7432	2.37942	1.23064	58.6672	0.00338657	0.614336	3.97062	65	348
42.3962	4.27686	0.0416949	34.1471	2.6448	0.309603	55.7768	0.00633473	0.516903	4.82391	65	349
46.882	4.67531	0.058021	41.7398	3.60477	1.74972	57.5363	0.0155117	0.616501	4.64207	65	350
44.8849	21.8106	0.0509986	21.2532	1.43656	1.10507	68.4749	0.0122047	0.480986	4.88941	65	351
38.6838	2.63257	0.0710267	30.973	1.92094	1.27517	64.1935	0.0086563	0.573676	4.45346	65	352
43.0538	3.78866	0.0480101	24.9491	2.34933	-0.384499	49.3001	0.000506	0.498929	3.56864	65	353
30.7749	3.54672	0.0565442	35.0193	4.17874	2.13154	58.8755	0.0122779	0.655764	4.1549	65	354
56.1645	1.77236	0.0769115	39.2705	3.11247	2.47184	68.0833	0.0116743	0.545466	5.74473	65	355
52.294	16.4844	0.0735616	39.3752	3.20656	0.943256	65.5507	0.00935577	0.604214	4.29243	65	356
47.267	15.2898	0.0726319	40.4368	3.80684	0.685688	63.1679	0.0101581	0.584431	4.60206	65	357
60.4325	9.06228	0.0676474	41.073	3.87464	2.27608	67.959	0.011875	0.549956	6.03152	65	358
39.2854	4.90014	0.0630456	34.6428	4.45479	1.32454	57.1373	0.0134834	0.665016	4.48149	65	359
30.0898	4.99954	0.0510531	24.9062	1.86738	0.469334	52.633	0.000713	0.512137	5.04096	65	360
49.774	3.99322	0.0466068	26.8331	2.19124	0.964292	57.8469	0.00295913	0.420796	4.20761	65	361

## Sheet: smiles
1	Nc1nc(N)c2c3CCN(Cc4ccc(Cl)cc4Cl)Cc3oc2n1
2	Nc1nc(N)c2c3CCN(Cc4ccc(Cl)c(Cl)c4)Cc3oc2n1
3	Nc1nc(N)c2nc(CNc3ccc(cc3)C(=O)NC(CC(=O)[O-])C(=O)[O-])cnc2n1
4	CN(Cc1cnc2nc(N)nc(N)c2n1)c3ccc(cc3F)C(=O)NC(CCC(=O)[O-])C(=O)[O-]
5	CN(Cc1cnc2nc(N)nc(N)c2n1)c3ccc(cc3)C(=O)NC(CCC(=O)[O-])C(=O)[O-]
6	CN(Cc1cnc2nc(N)nc(N)c2n1)c3ccc(cc3)C(=O)[O-]
7	CN(Cc1cnc2nc(N)nc(N)c2n1)c3ccc(cc3C(F)(F)F)C(=O)NC(CCC(=O)[O-])C(=O)[O-]
8	NC(=O)c1ccc(NCc2cnc3nc(N)nc(N)c3n2)cc1
9	CN(Cc1cnc2nc(N)nc(N)c2n1)c3ccccc3
10	Nc1nc(N)c2nc(CSc3cccc4ccccc34)cnc2n1
11	Cc1cccc(SCc2cnc3nc(N)nc(N)c3n2)c1
12	Cc1ccc(SCc2cnc3nc(N)nc(N)c3n2)cc1
13	COc1ccc(SCc2cnc3nc(N)nc(N)c3n2)cc1
14	Nc1nc(N)c2nc(CSc3ccc(Cl)cc3)cnc2n1
15	Nc1nc(N)c2nc(CNc3ccc(Cl)cc3)cnc2n1
16	COc1ccc(OC)c(NCc2cnc3nc(N)nc(N)c3n2)c1
17	COc1cc(NCc2cnc3nc(N)nc(N)c3n2)cc(OC)c1
18	COc1ccc(cc1NCc2cnc3nc(N)nc(N)c3n2)C(F)(F)F
19	COc1cccc(SCc2cnc3nc(N)nc(N)c3n2)c1
20	CC(=O)c1ccc(NCc2cnc3nc(N)nc(N)c3n2)cc1
21	Nc1nc(N)c2nc(CSc3cccc(Cl)c3)cnc2n1
22	COc1cccc(C)c1NCc2cnc3nc(N)nc(N)c3n2
23	COc1cc(NCc2cnc3nc(N)nc(N)c3n2)cc(OC)c1OC
24	CC(C)Cc1nc2nc(N)nc(N)c2nc1CC(C)C
25	Nc1nc(N)c2nc(CN3c4ccccc4Cc5ccccc35)cnc2n1
26	Nc1nc(N)c2nc(CN3c4ccccc4C=Cc5ccccc35)cnc2n1
27	Nc1nc(N)c2nc(CSc3ccccc3)cnc2n1
28	Nc1nc(N)c2nc(CNc3cccc4ccccc34)cnc2n1
29	Nc1nc(N)c2nc(CN3c4ccccc4Oc5ccccc35)cnc2n1
30	Nc1nc(N)c2nc(CN3c4ccccc4CCc5ccccc35)cnc2n1
31	Cc1c(CNc2ccc(cc2)C(=O)NC(CCC(=O)[O-])C(=O)[O-])ccc3nc(N)nc(N)c13
32	COc1ccc(OC)c(NCc2ccc3nc(N)nc(N)c3c2Cl)c1
33	COc1cc(NCc2ccc3nc(N)nc(N)c3c2Cl)cc(OC)c1OC
34	Nc1nc(N)c2cc(CNc3ccc(Cl)cc3)ccc2n1
35	COc1cc(NCc2ccc3nc(N)nc(N)c3c2)c(Br)c(OC)c1OC
36	COc1cc(CNc2ccc3nc(N)nc(N)c3c2Cl)cc(OC)c1OC
37	COc1ccc(OC)c(CNc2ccc3nc(N)nc(N)c3c2)c1
38	COc1ccc(OC)c(CN(C)c2ccc3nc(N)nc(N)c3c2)c1
39	COc1ccc(CNc2ccc3nc(N)nc(N)c3c2)c(OC)c1
40	COc1cc(CNc2ccc3nc(N)nc(N)c3c2)cc(OC)c1OC
41	COc1ccc(CNc2ccc3nc(N)nc(N)c3c2)c(OC)c1OC
42	Nc1nc(N)c2cc(NCc3cccc4ccccc34)ccc2n1
43	COc1ccc(CN(C)c2ccc3nc(N)nc(N)c3c2)c(OC)c1OC
44	COc1ccc(OC)c(c1)C(=O)OCc2ccc3nc(N)nc(N)c3c2
45	COc1cc(OC)cc(c1)C(=O)OCc2ccc3nc(N)nc(N)c3c2
46	COc1cc(cc(OC)c1OC)N(C)Cc2ccc3nc(N)nc(N)c3c2Cl
47	Nc1nc(N)c2cc(CNc3ccccc3)ccc2n1
48	COc1cc(CN(C)c2ccc3nc(N)nc(N)c3c2Cl)cc(OC)c1OC
49	COc1cc(CNc2ccc3nc(N)nc(N)c3c2)cc(OC)c1
50	COc1ccc(CN(C)c2ccc3nc(N)nc(N)c3c2)c(OC)c1
51	CN(Cc1cccc2ccccc12)c3ccc4nc(N)nc(N)c4c3
52	COc1ccc(C(=O)OCc2ccc3nc(N)nc(N)c3c2)c(OC)c1OC
53	COc1cccc2nc(N)nc(N)c12
54	Cc1ccc2nc(N)nc(N)c2c1
55	Nc1nc(N)c2cc(ccc2n1)C(F)(F)F
56	Nc1nc(N)c2cc(F)ccc2n1
57	Cc1ccc2c(N)nc(N)nc2c1
58	Nc1nc(N)c2ccc(cc2n1)C(F)(F)F
59	Nc1nc(N)c2ccc(F)cc2n1
60	Cc1cccc2nc(N)nc(N)c12
61	Nc1nc(N)c2c(Cl)c(Cl)ccc2n1
62	Nc1nc(N)c2cc(CO)ccc2n1
63	COc1cc(NCC2CCc3nc(N)nc(N)c3C2)cc(OC)c1OC
64	COc1cc(cc(OC)c1OC)N(C)CC2CCc3nc(N)nc(N)c3C2
65	COc1ccc(OC)c(c1)N(C)CC2CCc3nc(N)nc(N)c3C2
66	CCN(CC1CCc2nc(N)nc(N)c2C1)c3cc(OC)ccc3OC
67	Nc1nc(N)c2CC(CNc3ccc(Cl)c(Cl)c3)CCc2n1
68	Nc1nc(N)c2CC(CNc3c(Cl)cccc3Cl)CCc2n1
69	Nc1nc(N)c2CC(CNc3ccc(Cl)cc3)CCc2n1
70	CN(CC1CCc2nc(N)nc(N)c2C1)c3ccc(Cl)cc3
71	Nc1nc(N)c2CC(CNc3cccc(Br)c3)CCc2n1
72	Nc1nc(N)c2CC(CNc3cccc4ccccc34)CCc2n1
73	Nc1nc(N)c2CC(Cc3ccccc3)CCc2n1
74	Cc1cccc(CC2CCc3nc(N)nc(N)c3C2)c1
75	COc1cccc(CC2CCc3nc(N)nc(N)c3C2)c1
76	COc1ccc(CC2CCc3nc(N)nc(N)c3C2)cc1
77	Nc1nc(N)c2CC(Cc3cccc(c3)C(F)(F)F)CCc2n1
78	Nc1nc(N)c2CC(Cc3ccc(OC(F)(F)F)cc3)CCc2n1
79	COc1ccc(OC)c(CC2CCc3nc(N)nc(N)c3C2)c1
80	COc1ccc(CC2CCc3nc(N)nc(N)c3C2)cc1OC
81	CCOc1ccc(OCC)c(c1)N(C)CC2CCc3nc(N)nc(N)c3C2
82	Nc1nc(N)c2CC(CNc3cc(Cl)ccc3Cl)CCc2n1
83	CN(CC1CCc2nc(N)nc(N)c2C1)c3cccc4ccccc34
84	COc1ccccc1CC2CCc3nc(N)nc(N)c3C2
85	Nc1nc(N)c2CC(Cc3ccc(Cl)c(Cl)c3)CCc2n1
86	CCOc1ccc(OCC)c(NCC2CCc3nc(N)nc(N)c3C2)c1
87	CCC1CCc2nc(N)nc(N)c2C1
88	CC(C)(C)C1CCc2nc(N)nc(N)c2C1
89	CN(Cc1ccc2nc(N)nc(N)c2n1)c3ccc(Cl)cc3
90	CN(Cc1ccc2nc(N)nc(N)c2n1)c3cccc(Cl)c3
91	Nc1nc(N)c2nc(CNc3ccccc3)ccc2n1
92	COc1ccccc1N(C)Cc2ccc3nc(N)nc(N)c3n2
93	COc1cccc(NCc2ccc3nc(N)nc(N)c3n2)c1
94	COc1ccc(NCc2ccc3nc(N)nc(N)c3n2)cc1
95	COc1ccc(cc1)N(C)Cc2ccc3nc(N)nc(N)c3n2
96	Nc1nc(N)c2nc(CNc3ccccc3Cl)ccc2n1
97	CN(Cc1ccc2nc(N)nc(N)c2n1)c3ccccc3Cl
98	Nc1nc(N)c2nc(CNc3cccc(Cl)c3)ccc2n1
99	COc1ccc(N(C)Cc2ccc3nc(N)nc(N)c3n2)c(OC)c1
100	COc1ccc(OC)c(c1)N(C)Cc2ccc3nc(N)nc(N)c3n2
101	COc1ccc(NCc2ccc3nc(N)nc(N)c3n2)cc1OC
102	Nc1nc(N)c2nc(CNc3ccc(Cl)cc3Cl)ccc2n1
103	Nc1nc(N)c2nc(CNc3cc(Cl)ccc3Cl)ccc2n1
104	Nc1nc(N)c2nc(CNc3ccc(Cl)c(Cl)c3)ccc2n1
105	CN(Cc1ccc2nc(N)nc(N)c2n1)c3cccc4ccccc34
106	CC(=O)c1ccc(NCc2ccc3nc(N)nc(N)c3n2)cc1
107	CC(=O)c1ccc(cc1)N(Cc2ccc3nc(N)nc(N)c3n2)C#C
108	CN(Cc1ccc2nc(N)nc(N)c2n1)c3ccc(cc3)C(=O)C(F)(F)F
109	COc1ccc(Sc2ccc3nc(N)nc(N)c3n2)cc1OC
110	COc1ccccc1S(=O)(=O)c2ccc3nc(N)nc(N)c3n2
111	COc1ccccc1Nc2ccc3nc(N)nc(N)c3n2
112	COc1ccc(Nc2ccc3nc(N)nc(N)c3n2)cc1OC
113	Nc1nc(N)c2nc(Nc3ccccc3)ccc2n1
114	CN(c1ccccc1)c2ccc3nc(N)nc(N)c3n2
115	Nc1nc(N)c2nc(Nc3ccc(Cl)cc3)ccc2n1
116	COc1ccc(OC)c(NCc2ccc3nc(N)nc(N)c3n2)c1
117	CN(Cc1ccc2nc(N)nc(N)c2n1)c3ccc(Cl)c(Cl)c3
118	CN(Cc1ccc2nc(N)nc(N)c2n1)c3ccccc3
119	COc1cc(Nc2ccc3nc(N)nc(N)c3n2)cc(OC)c1OC
120	COc1cccc(c1)N(C)Cc2ccc3nc(N)nc(N)c3n2
121	COc1ccc(NCc2ccc3nc(N)nc(N)c3n2)c(OC)c1
122	CN(Cc1ccc2nc(N)nc(N)c2n1)c3ccc(Cl)cc3Cl
123	Nc1nc(N)c2nc(CN(C#C)c3ccc(cc3)C(=O)C(F)(F)F)ccc2n1
124	COc1ccccc1Sc2ccc3nc(N)nc(N)c3n2
125	COc1ccc(cc1)S(=O)(=O)c2ccc3nc(N)nc(N)c3n2
126	COc1ccc(Nc2ccc3nc(N)nc(N)c3n2)cc1
127	COc1ccc(OC)c(Nc2ccc3nc(N)nc(N)c3n2)c1
128	Nc1nc(N)c2nc(CSc3cccc4ccccc34)ccc2n1
129	COc1cc(cc(OC)c1OC)N(C)c2ccc3nc(N)nc(N)c3n2
130	CN(c1ccc2nc(N)nc(N)c2n1)c3cccc4ccccc34
131	Nc1nc(N)c2cc(CSc3ccccc3)cnc2n1
132	COc1ccc(NCc2cnc3nc(N)nc(N)c3c2C)c4ccccc14
133	CN(Cc1cnc2nc(N)nc(N)c2c1C)c3ccc(Cl)c(Cl)c3
134	Cc1c(CSc2ccccc2)cnc3nc(N)nc(N)c13
135	Cc1cccc(SCc2cnc3nc(N)nc(N)c3c2C)c1
136	COc1cccc(SCc2cnc3nc(N)nc(N)c3c2C)c1
137	COc1ccc(SCc2cnc3nc(N)nc(N)c3c2C)cc1
138	COc1ccc(SCc2cnc3nc(N)nc(N)c3c2C)cc1OC
139	Cc1c(CSc2cccc(Cl)c2)cnc3nc(N)nc(N)c13
140	Cc1c(CSc2ccc(Cl)cc2)cnc3nc(N)nc(N)c13
141	COc1ccc(C)c(NCc2cnc3nc(N)nc(N)c3c2C)c1
142	COc1cccc(C)c1NCc2cnc3nc(N)nc(N)c3c2C
143	COc1ccc(cc1NCc2cnc3nc(N)nc(N)c3c2C)C(F)(F)F
144	COc1ccc(OC)c(CCc2cnc3nc(N)nc(N)c3c2C)c1
145	Cc1ccc(C)c(NCc2cnc3nc(N)nc(N)c3c2C)c1
146	COc1ccc(NCc2cnc3nc(N)nc(N)c3c2C)c(C)c1
147	COc1ccc(C)cc1NCc2cnc3nc(N)nc(N)c3c2C
148	COc1ccc(cc1N(C)Cc2cnc3nc(N)nc(N)c3c2C)C(F)(F)F
149	CN(Cc1cnc2nc(N)nc(N)c2c1C)c3cccc4ccccc34
150	Nc1nc(N)c2cc(CNc3ccc(Cl)cc3)cnc2n1
151	COc1cc(NCc2cnc3nc(N)nc(N)c3c2)cc(OC)c1OC
152	COc1ccc(OC)c(NCc2cnc3nc(N)nc(N)c3c2)c1
153	COc1cc(CN(C)c2cnc3nc(N)nc(N)c3c2)cc(OC)c1OC
154	COc1ccc(CNc2cnc3nc(N)nc(N)c3c2)c(OC)c1OC
155	COc1cc(OC)c(CNc2cnc3nc(N)nc(N)c3c2)c(OC)c1
156	COc1cc(CNc2cnc3nc(N)nc(N)c3c2)cc(OC)c1
157	COc1cc(CN(C)c2cnc3nc(N)nc(N)c3c2)cc(OC)c1
158	COc1ccc(OC)c(CNc2cnc3nc(N)nc(N)c3c2)c1
159	Nc1nc(N)c2cc(NCc3cccc4ccccc34)cnc2n1
160	COc1ccc(CNc2cnc3nc(N)nc(N)c3c2)c4ccccc14
161	COc1ccc2ccccc2c1CNc3cnc4nc(N)nc(N)c4c3
162	COc1ccc(cc1NCc2cnc3nc(N)nc(N)c3c2C)c4ccccc4
163	COc1ccccc1NCc2cnc3nc(N)nc(N)c3c2C
164	COc1cccc(NCc2cnc3nc(N)nc(N)c3c2C)c1
165	Cc1c(CNc2ccccc2Cl)cnc3nc(N)nc(N)c13
166	Cc1c(CNc2cccc(Cl)c2)cnc3nc(N)nc(N)c13
167	COc1cccc(c1)N(C)Cc2cnc3nc(N)nc(N)c3c2C
168	COc1ccc(cc1)N(C)Cc2cnc3nc(N)nc(N)c3c2C
169	CN(Cc1cnc2nc(N)nc(N)c2c1C)c3ccc(Cl)cc3
170	Nc1nc(N)c2cc(COC(=O)c3ccccc3)cnc2n1
171	COc1cc(cc(OC)c1OC)N(C)Cc2cnc3nc(N)nc(N)c3c2
172	CCN(Cc1cnc2nc(N)nc(N)c2c1)c3cc(OC)c(OC)c(OC)c3
173	Cc1c(CNc2ccc(Cl)c(Cl)c2)cnc3nc(N)nc(N)c13
174	COc1ccc(OC)c(NCc2cnc3nc(N)nc(N)c3c2C)c1
175	COc1cc(NCc2cnc3nc(N)nc(N)c3c2C)cc(OC)c1
176	COc1ccc(NCc2cnc3nc(N)nc(N)c3c2C)c(OC)c1
177	COc1ccc(NCc2cnc3nc(N)nc(N)c3c2C)cc1OC
178	CCOc1ccc(OCC)c(NCc2cnc3nc(N)nc(N)c3c2C)c1
179	COc1ccc(OC)c(c1)N(C)Cc2cnc3nc(N)nc(N)c3c2C
180	CCN(Cc1cnc2nc(N)nc(N)c2c1C)c3cc(OC)c(OC)c(OC)c3
181	Cc1c(CNc2cccc3ccccc23)cnc4nc(N)nc(N)c14
182	COc1ccc(cc1OC)N(C)Cc2cnc3nc(N)nc(N)c3c2C
183	COc1cc(CNc2cnc3nc(N)nc(N)c3c2)cc(OC)c1OC
184	Cc1c(CNc2ccc(Cl)cc2)cnc3nc(N)nc(N)c13
185	COc1ccc(CCc2cnc3nc(N)nc(N)c3c2)cc1OC
186	Nc1nc(N)c2cc(CSc3cc(Cl)ccc3Cl)cnc2n1
187	COc1cc(cc(OC)c1OC)C(C)Nc2cnc3nc(N)nc(N)c3c2
188	COc1ccc(OC)c(CN(C)c2cnc3nc(N)nc(N)c3c2)c1
189	COc1cc(NCc2cnc3nc(N)nc(N)c3c2C)c(cc1OC)n4cccc4
190	COc1cc(cc(OC)c1OC)N(Cc2cnc3nc(N)nc(N)c3c2)C=O
191	COc1ccc(\C=C/c2cnc3nc(N)nc(N)c3c2)cc1
192	COc1cc(CCc2cnc3nc(N)nc(N)c3c2)cc(OC)c1OC
193	COc1ccc2N(Cc3cnc4nc(N)nc(N)c4c3C)CCc2c1
194	COc1cc2CCN(Cc3cnc4nc(N)nc(N)c4c3C)c2cc1OC
195	COc1cc(CN2CCc3nc(N)nc(N)c3C2)cc(OC)c1OC
196	COc1ccc(NCc2c[nH]c3nc(N)nc(N)c23)cc1OC
197	Nc1nc(N)c2c(CNc3cccc4ccccc34)c[nH]c2n1
198	CN(Cc1coc2nc(N)nc(N)c12)c3ccc4ccccc4c3
199	Nc1nc(N)c2c(CNc3cc(Cl)ccc3Cl)coc2n1
200	CN(Cc1coc2nc(N)nc(N)c12)c3ccc(cc3)C(=O)NC(CCC(=O)[O-])C(=O)[O-]
201	Nc1nc(N)c2c(CNc3ccc(cc3)C(=O)NC(CCC(=O)[O-])C(=O)[O-])c[nH]c2n1
202	Nc1nc(N)c2c(CNc3cccc4ccccc34)coc2n1
203	COc1ccc(OC)c(NCc2c[nH]c3nc(N)nc(N)c23)c1
204	Nc1nc(N)c2c(CNc3ccc(Cl)c(Cl)c3)c[nH]c2n1
205	CN(Cc1c[nH]c2nc(N)nc(N)c12)c3cccc4ccccc34
206	COc1ccc(SCc2c[nH]c3nc(N)nc(N)c23)cc1OC
207	Nc1nc(N)c2c(CSc3ccc(Cl)c(Cl)c3)c[nH]c2n1
208	Nc1nc(N)c2c(CNc3ccccc3c4ccccc4)coc2n1
209	Nc1nc(N)c2c(CNc3ccc(Oc4ccccc4)cc3)coc2n1
210	COc1ccc(OC)c(Cc2sc3nc(N)nc(N)c3c2C)c1
211	COc1ccc(OC)c(CCc2csc3nc(N)nc(N)c23)c1
212	Cc1c(sc2nc(N)nc(N)c12)c3ccccc3
213	COc1cc(NCc2csc3nc(N)nc(N)c23)c(Br)c(OC)c1OC
214	COc1cc(NCc2c(Br)sc3nc(N)nc(N)c23)cc(OC)c1OC
215	Nc1nc(N)c2c(CNc3ccc4c(Cc5ccccc45)c3)coc2n1
216	Nc1nc(N)c2c(CSc3cccc(c3)c4ccccc4)coc2n1
217	Nc1nc(N)c2c(CSc3ccc(cc3)c4ccccc4)coc2n1
218	Cc1c(Cc2ccccc2)sc3nc(N)nc(N)c13
219	COc1cc(CCc2csc3nc(N)nc(N)c23)c(Br)c(OC)c1OC
220	CCn1c2ccccc2c3cc(ccc13)N(C)Cc4coc5nc(N)nc(N)c45
221	COc1ccc(OC)c(NCc2c(C)[nH]c3N=C(N)NC(=O)c23)c1
222	COc1cc(NCc2c(C)[nH]c3N=C(N)NC(=O)c23)cc(OC)c1
223	COc1ccc(NCc2c(C)[nH]c3N=C(N)NC(=O)c23)c(OC)c1
224	COc1cc(NCc2c(C)[nH]c3N=C(N)NC(=O)c23)cc(OC)c1OC
225	Cc1[nH]c2N=C(N)NC(=O)c2c1CNc3cc(Cl)ccc3Cl
226	COc1cc(OC)cc(c1)N(C)Cc2c(C)[nH]c3N=C(N)NC(=O)c23
227	COc1cc(cc(OC)c1OC)N(C)Cc2c(C)[nH]c3N=C(N)NC(=O)c23
228	Cc1[nH]c2N=C(N)NC(=O)c2c1CNc3cccc(Cl)c3
229	Nc1nc(N)c2nc([nH]c2n1)c3ccccc3
230	COc1cc(OC)cc(c1)c2nc3c(N)nc(N)nc3[nH]2
231	COc1ccc(cc1OC)c2nc3c(N)nc(N)nc3[nH]2
232	COc1ccc(c(OC)c1)c2nc3c(N)nc(N)nc3[nH]2
233	Nc1nc(N)c2nc([nH]c2n1)c3c(Cl)cccc3Cl
234	Nc1nc(N)c2nc([nH]c2n1)c3ccc4ccccc4c3
235	COc1cc(cc(OC)c1OC)c2nc3c(N)nc(N)nc3[nH]2
236	COc1cc(OC)c(cc1OC)c2nc3c(N)nc(N)nc3[nH]2
237	COc1ccc(OC)c(NCc2nc3c(N)nc(N)nc3[nH]2)c1
238	Nc1nc(N)c2c3CCN(Cc4c(Cl)cccc4Cl)Cc3oc2n1
239	COc1ccc(OC)c(c1)N(C)Cc2cnc3nc(N)nc(N)c3n2
240	CN(Cc1cnc2nc(N)nc(N)c2n1)c3c(C)cc(cc3C)C(=O)[O-]
241	Nc1nc(N)c2nc(COC(=O)c3ccccc3)cnc2n1
242	COc1cc(ccc1N(C)Cc2cnc3nc(N)nc(N)c3n2)C(=O)NC(CCC(=O)[O-])C(=O)[O-]
243	CC(=O)Nc1ccc(NCc2cnc3nc(N)nc(N)c3n2)cc1
244	CCCNC(=O)c1ccc(NCc2cnc3nc(N)nc(N)c3n2)cc1
245	COc1ccc(SCc2cnc3nc(N)nc(N)c3n2)cc1OC
246	COc1cc(NCc2cnc3nc(N)nc(N)c3n2)cc(c1)C(F)(F)F
247	Nc1nc(N)c2nc(CCc3cccc4ccccc34)cnc2n1
248	COc1ccc(OC)c(CCc2cnc3nc(N)nc(N)c3n2)c1
249	Nc1nc(N)c2nc(CN3c4ccccc4Sc5ccccc35)cnc2n1
250	Nc1nc(N)c2nc(COc3ccccc3)cnc2n1
251	Nc1nc(N)c2nc3c(ccc4ccccc34)nc2n1
252	CCc1nc2nc(N)nc(N)c2nc1CC
253	CCc1nc2nc(N)nc(N)c2nc1c3ccccc3OC
254	Nc1nc(N)c2nc(CN(c3ccccc3)c4ccccc4)cnc2n1
255	CN(Cc1ccc2nc(N)nc(N)c2c1)c3ccccc3
256	COc1cc(CN(C)c2ccc3nc(N)nc(N)c3c2)cc(OC)c1
257	COc1cc(cc(OC)c1OC)C(=O)OCc2ccc3nc(N)nc(N)c3c2
258	COc1cc(NCc2ccc3nc(N)nc(N)c3c2C)cc(OC)c1OC
259	CCc1c(CNc2ccc(cc2)C(=O)NC(CCC(=O)[O-])C(=O)[O-])ccc3nc(N)nc(N)c13
260	Cc1cc(Cl)ccc1NCc2ccc3nc(N)nc(N)c3c2
261	COc1cc(NCc2ccc3nc(N)nc(N)c3c2Cl)c(Br)c(OC)c1OC
262	COc1cc(Cc2ccc3nc(N)nc(N)c3c2C)cc(OC)c1
263	COc1ccc(OC)c(CNc2ccc3nc(N)nc(N)c3c2Cl)c1
264	Nc1nc(N)c2cc(ccc2n1)C(=O)OCc3ccccc3
265	Cc1cc2nc(N)nc(N)c2cc1C
266	Nc1nc(N)c2c(F)cccc2n1
267	Nc1nc(N)c2c(cccc2n1)C(F)(F)F
268	CSc1cccc2nc(N)nc(N)c12
269	COc1ccc2nc(N)nc(N)c2c1
270	Nc1nc(N)c2cc(NC3c4ccccc4C=Cc5ccccc35)ccc2n1
271	Nc1nc(N)c2cc(NC3c4ccccc4CCc5ccccc35)ccc2n1
272	COc1ccc(OC)c(NCC2CCc3nc(N)nc(N)c3C2)c1
273	CN(CC1CCc2nc(N)nc(N)c2C1)c3ccc(Cl)c(Cl)c3
274	Cc1ccccc1CC2CCc3nc(N)nc(N)c3C2
275	COc1cc(cc(OC)c1OC)N(CC2CCc3nc(N)nc(N)c3C2)C#C
276	Nc1nc(N)c2CC(Cc3cccc(OC(F)(F)F)c3)CCc2n1
277	Nc1nc(N)c2CC(CCc2n1)c3ccccc3
278	Nc1nc(N)c2nc(CSc3ccccc3)ccc2n1
279	COc1ccccc1NCc2ccc3nc(N)nc(N)c3n2
280	CN(Cc1ccc2nc(N)nc(N)c2n1)c3cc(Cl)ccc3Cl
281	CN(Cc1ccc2nc(N)nc(N)c2n1)c3ccc(cc3)C(=O)C
282	COc1ccc(Sc2ccc3nc(N)nc(N)c3n2)cc1
283	COc1ccc(cc1OC)S(=O)(=O)c2ccc3nc(N)nc(N)c3n2
284	COc1ccc(cc1)N(C)c2ccc3nc(N)nc(N)c3n2
285	COc1ccc(OC)c(c1)N(C)c2ccc3nc(N)nc(N)c3n2
286	COc1ccc(cc1OC)N(C)Cc2ccc3nc(N)nc(N)c3n2
287	Nc1nc(N)c2nc(Nc3ccc4ccccc4c3)ccc2n1
288	COc1ccc(cc1OC)N(C)c2ccc3nc(N)nc(N)c3n2
289	COc1cc(CNc2ccc3nc(N)nc(N)c3n2)cc(OC)c1OC
290	Nc1nc(N)c2nc(CNc3cccc4ccccc34)ccc2n1
291	Nc1nc(N)c2nc(CN3c4ccccc4C=Cc5ccccc35)ccc2n1
292	Nc1nc(N)c2cc(CSc3cc(Cl)cc(Cl)c3)cnc2n1
293	COc1ccc(SCc2cnc3nc(N)nc(N)c3c2)cc1OC
294	COc1cc(cc(OC)c1OC)N(Cc2cnc3nc(N)nc(N)c3c2C)C=O
295	CN(Cc1ccccc1)c2cnc3nc(N)nc(N)c3c2
296	COc1ccc(CN(C)c2cnc3nc(N)nc(N)c3c2)c(OC)c1OC
297	COc1cc(c(OC)cc1NCc2cnc3nc(N)nc(N)c3c2C)n4cccc4
298	COc1ccc(CCc2cnc3nc(N)nc(N)c3c2)cc1
299	COc1ccc(\C=C/c2cnc3nc(N)nc(N)c3c2)cc1OC
300	Cc1c(CN(C=O)c2ccc(Cl)c(Cl)c2)cnc3nc(N)nc(N)c13
301	COc1cc(cc(OC)c1OC)N(CC#C)Cc2cnc3nc(N)nc(N)c3c2C
302	COc1cc(NCc2cnc3nc(N)nc(N)c3c2C)cc(c1)C(F)(F)F
303	Cc1c(CCc2cccc3ccccc23)cnc4nc(N)nc(N)c14
304	Nc1nc(N)c2cc(CNc3cccc4ccccc34)cnc2n1
305	Nc1nc(N)c2cc(NCc3ccc(Oc4ccccc4)cc3)cnc2n1
306	Cc1c(C)c(c(C)c(C)c1NCc2cnc3nc(N)nc(N)c3c2C)n4cccc4
307	CN(Cc1cnc2nc(N)nc(N)c2c1C)c3ccccc3Cl
308	Cc1c(COC(=O)c2ccccc2)cnc3nc(N)nc(N)c13
309	COc1ccc(OC)c(Cc2cnc3nc(N)nc(N)c3c2C)c1
310	COc1ccc(N(C)Cc2cnc3nc(N)nc(N)c3c2C)c(OC)c1
311	CCOc1ccc(OCC)c(c1)N(C)Cc2cnc3nc(N)nc(N)c3c2C
312	Cc1ccc(SCc2cnc3nc(N)nc(N)c3c2C)cc1
313	COc1cccc2N(Cc3cnc4nc(N)nc(N)c4c3C)CCc12
314	COc1ccc2c(ccn2Cc3cnc4nc(N)nc(N)c4c3C)c1
315	Nc1nc(N)c2cc(CN3c4ccccc4C=Cc5ccccc35)cnc2n1
316	Cc1c(CO)cnc2nc(N)nc(N)c12
317	COc1cc(CCC2CNc3nc(N)nc(N)c3C2)cc(OC)c1OC
318	COc1ccc(OC)c(CN2CCc3nc(N)nc(N)c3C2)c1
319	COc1cc(CN2CCc3nc(N)nc(N)c3C2)c(Br)c(OC)c1OC
320	COc1cc(CCN2CCc3nc(N)nc(N)c3C2)cc(OC)c1OC
321	COc1ccc(NCc2c[nH]c3nc(N)nc(N)c23)cc1
322	CN(Cc1c[nH]c2nc(N)nc(N)c12)c3ccc(Cl)c(Cl)c3
323	Nc1nc(N)c2c(CSc3cccc4ccccc34)c[nH]c2n1
324	Nc1nc(N)c2c(CNc3ccc(cc3)C(=O)NC(CCC(=O)[O-])C(=O)[O-])coc2n1
325	CN(Cc1c[nH]c2nc(N)nc(N)c12)c3ccc(cc3)C(=O)NC(CCC(=O)[O-])C(=O)[O-]
326	Nc1nc(N)c2c(COc3ccc4ccccc4c3)coc2n1
327	CCn1c2ccccc2c3cc(NCc4coc5nc(N)nc(N)c45)ccc13
328	COc1ccc(OC)c(c1)c2sc3nc(N)nc(N)c3c2C
329	COc1ccc(OC)c(CCc2sc3nc(N)nc(N)c3c2C)c1
330	Cc1c(sc2nc(N)nc(N)c12)c3ccc(Cl)c(Cl)c3
331	Nc1nc(N)c2c3CCCCc3sc2n1
332	COc1cc(cc(OC)c1OC)N(C)Cc2c(Br)sc3nc(N)nc(N)c23
333	Nc1nc(N)c2c(CNc3cc(Cl)c(c(Cl)c3)n4cccc4)c(Br)sc2n1
334	Nc1nc(N)c2c(c[nH]c2n1)c3ccc(Cl)c(Cl)c3
335	COc1cc(cc(OC)c1OC)c2c[nH]c3nc(N)nc(N)c23
336	Nc1nc(N)c2c(CSc3ccccc3c4ccccc4)coc2n1
337	Cc1[nH]c2N=C(N)NC(=O)c2c1Sc3ccc(Cl)cc3
338	Cc1[nH]c2N=C(N)NC(=O)c2c1CNc3ccc(Cl)cc3Cl
339	COc1ccc(OC)c(c1)N(C)Cc2c(C)[nH]c3N=C(N)NC(=O)c23
340	COc1ccc(OC)c(c1)c2nc3c(N)nc(N)nc3[nH]2
341	COc1cc(NCc2nc3c(N)nc(N)nc3[nH]2)cc(OC)c1OC
342	Nc1nc(N)c2nc([nH]c2n1)c3ccc(Cl)c(Cl)c3
343	COc1cc(c2nc3c(N)nc(N)nc3[nH]2)c(cc1OC)[N+](=O)[O-]
344	Nc1nc(N)c2nc([nH]c2n1)c3ccncc3
345	COc1ccc(c2nc3c(N)nc(N)nc3[nH]2)c4ccccc14
346	Nc1nc(N)c2nc([nH]c2n1)C3c4ccccc4c5ccccc35
347	Nc1nc(N)c2nc(Cc3ccccc3)[nH]c2n1
348	Nc1nc(N)c2nc(CSc3ccc4ccccc4c3)[nH]c2n1
349	Nc1nc(N)c2c3CCN(Cc4ccccc4)Cc3oc2n1
350	COc1cc(CN2CCc3c(C2)oc4nc(N)nc(N)c34)cc(OC)c1
351	COc1cc(\C=C/c2cnc3nc(N)nc(N)c3c2)cc(OC)c1OC
352	Nc1nc(N)c2c(CNc3ccc(Cl)c(Cl)c3)coc2n1
353	Nc1nc(N)c2c(Cc3ccccc3)c[nH]c2n1
354	CCOc1ccc(OCC)c(NCc2c[nH]c3nc(N)nc(N)c23)c1
355	COc1cc(cc(OC)c1OC)c2sc3nc(N)nc(N)c3c2C
356	COc1cc(Cc2sc3nc(N)nc(N)c3c2C)cc(OC)c1OC
357	COc1cc(CCc2sc3nc(N)nc(N)c3c2C)cc(OC)c1OC
358	COc1cc(Cc2sc3nc(N)nc(N)c3c2C)c(Br)c(OC)c1OC
359	COc1ccc(OC)c(NCc2c(Br)sc3nc(N)nc(N)c23)c1
360	Nc1nc(N)c2c(c[nH]c2n1)c3ccccc3
361	Nc1nc(N)c2c(c[nH]c2n1)c3ccc(Cl)cc3
