# Supplementary material for: CPANNatNIC software for counter-propagation neural network to assist in read-across
Source: J Cheminform. 2017 May 22;9:30. doi: 10.1186/s13321-017-0218-y (PMC5440416; doi:10.1186/s13321-017-0218-y)
Supplement: Supplementary file 17 — Additional file 17. File containing results obtained for additional tests on eight datasets. [file 13321_2017_218_MOESM17_ESM.zip › gpb/GPB_canonical_smiles.txt]

1 OCC1OC(O)C(O)C(O)C1O
2 CC1OC(CO)C(O)C(O)C1O
3 COC1OC(CO)C(O)C(O)C1O
4 COC1OC(CO)C(O)C(O)C1O
5 OCCOC1OC(CO)C(O)C(O)C1O
6 OCC1OC(CN=N#N)C(O)C(O)C1O
7 OCC1OC(CN=N#N)C(O)C(O)C1O
8 OCC1OC(CO)C(O)C(O)C1O
9 OCC1OC(CO)C(O)C(O)C1O
10 OCC1OC(O)(CO)C(O)C(O)C1O
11 CS(=O)(=O)OCC1(O)OC(CO)C(O)C(O)C1O
12 [NH3+]CC1OC(CO)C(O)C(O)C1O
13 [NH3+]CCC1OC(CO)C(O)C(O)C1O
14 OCC1OC(O)(CC#N)C(O)C(O)C1O
15 NC(=O)C1OC(CO)C(O)C(O)C1O
16 OCC1SC(O)C(O)C(O)C1O
17 OCC1OC(Oc2cc3ccccc3[nH]2)C(O)C(O)C1O
18 NNC(=O)C1OC(CO)C(O)C(O)C1O
19 NC(=O)CSC1OC(CO)C(O)C(O)C1O
20 NC(=O)C1OC(CO)C(O)C(O)C1O
21 OCC1OC(C(O)C(O)C1O)C(=O)Nc2ccccc2
22 OCC1OC(C(O)C(O)C1O)C(=O)Nc2ccc(O)cc2
23 COC(=O)C1OC(CO)C(O)C(O)C1O
24 OCC1OC(F)C(F)C(O)C1O
25 CNC(=O)C1OC(CO)C(O)C(O)C1O
26 NNC(=O)C1OC(CO)C(O)C(O)C1O
27 OCC1OC(NC(=O)CCl)C(O)C(O)C1O
28 CC(=O)NC1OC(CO)C(O)C(O)C1O
29 CCC(=O)NC1OC(CO)C(O)C(O)C1O
30 OCC1OC(NC(=O)CBr)C(O)C(O)C1O
31 CCCC(=O)NC1OC(CO)C(O)C(O)C1O
32 NCC(=O)NC1OC(CO)C(O)C(O)C1O
33 OCC1OC(C(O)C(O)C1O)C(=O)Nc2ccccc2
34 COC(=O)NC1(OC(CO)C(O)C(O)C1O)C(=O)N
35 OCCNC(=O)C1OC(CO)C(O)C(O)C1O
36 OCC1OC(SCC(=O)Nc2ccccc2)C(O)C(O)C1O
37 OCC1OC(C(O)C(O)C1O)C(=O)Nc2ccc(O)cc2
38 OCC1OC(C(O)C(O)C1O)C(=O)NCC(F)(F)F
39 OCC1OC2(NC(=O)NC2=O)C(O)C(O)C1O
40 OCC1OC2(NC(=O)CNC2=O)C(O)C(O)C1O
41 OCC1OC(O)C(O)C(O)C1O
42 OCC1OC(C(O)C(O)C1O)C(=O)NCCC(F)(F)F
43 OCC1OC(C(O)C(O)C1O)C(=O)[O-]
44 COC(=O)NC1OC(CO)C(O)C(O)C1O
45 OCC1OC(O)(CN=N#N)C(O)C(O)C1O
46 CS(=O)(=O)OCC1OC(CO)C(O)C(O)C1O
47 [NH3+]CC1OC(CO)C(O)C(O)C1O
48 OCC1OC(CC#N)C(O)C(O)C1O
49 OCC1OC(OCC2OC(O)C(O)C(O)C2O)C(O)C(O)C1O
50 OCC1OC(S)C(O)C(O)C1O
51 OCC1OC(Oc2ccccc2CO)C(O)C(O)C1O
52 CNC(=O)C1OC(CO)C(O)C(O)C1O
53 COC(=O)C1OC(CO)C(O)C(O)C1O
54 OCC1OC(NC(=O)c2ccccc2)C(O)C(O)C1O
55 NC(=O)NC1OC(CO)C(O)C(O)C1O
56 OCC1OC(NC(=O)OCc2ccccc2)C(O)C(O)C1O
57 CC(=O)NCC(=O)NC1OC(CO)C(O)C(O)C1O
58 CNNC(=O)C1OC(CO)C(O)C(O)C1O
59 OCC1OC(SCC(=O)Nc2ccc(F)cc2F)C(O)C(O)C1O
60 OCC1OC(C(O)C(O)C1O)C(=O)NC2CC2
61 OCC1OC(Oc2cc3ccccc3[nH]2)C(O)C(O)C1O
62 NN1C(=O)NC2(OC(CO)C(O)C(O)C2O)C1=O
63 OCCNC(=O)C1OC(CO)C(O)C(O)C1O
64 OCC1OC(C(O)C(O)C1O)C(=O)NCc2ccc(F)cc2F
65 CC(=O)NN1C(=O)NC2(OC(CO)C(O)C(O)C2O)C1=O
66 OCC1OC2(NC(=O)N(O)C2=O)C(O)C(O)C1O
