# Supplementary material for: CPANNatNIC software for counter-propagation neural network to assist in read-across
Source: J Cheminform. 2017 May 22;9:30. doi: 10.1186/s13321-017-0218-y (PMC5440416; doi:10.1186/s13321-017-0218-y)
Supplement: Supplementary file 17 — Additional file 17. File containing results obtained for additional tests on eight datasets. [file 13321_2017_218_MOESM17_ESM.zip › gpb/GPB_EV.txt]

GPB external set
22	9
TS[4]_K_TrB_AB_nCi_3_M20(M8)_SS3_T_KA_e-h_MID	AC[3]_K_F_AB_nCi_2_M8_NS2_T_KA_e_MID	AC[4]_N1_B_AB_nCi_2_M12_SS3_T_KA_c-v_MID	AC[2]_N1_B_AB_nCi_2_M8_SS2_T_KA_a-c_MID	N1_Tr_AB_nCi_3_M19(M12)_SS4_T_KA_e-v-c_MID	GV[2]_K_F_AB_nCi_2_M11_NS3_T_KA_a_MID	SD_QuQTr_AB_nCi_4_M25(M3)_MP0_T_KA_e-v-h_MID	SD_QuQTr_AB_nCi_4_M26(M3)_MP4_T_KA_e-v-h_MID	Activity
1	1	1	1	1	1	1	1	0
-0.079936359	-1.041809856	7.185343823	-0.011537369	11.21778513	-0.158600427	0.749129136	1.923189496	2.1	65	45
1.954448843	-0.699032464	-14.11844606	-0.017025057	6.498926722	3.08170826	0.840737991	1.726030323	2.3	65	46
0.941258885	-0.370536962	-5.088343164	-0.02703445	10.87704101	0.025000478	1.252445867	3.158511302	1.8	65	47
0.99765625	0.225355802	3.432619875	-0.020626315	9.418212552	-0.192908329	1.025458617	4.25852178	2	65	48
-0.537509231	3.401273384	-15.8023647	-0.01706539	8.084033735	3.498645572	0.494643779	1.031654797	1.8	65	49
-0.157095276	1.546788064	-4.121216691	-0.011112054	11.36524462	1.362805834	1.386123965	3.422361631	3	65	50
-0.465767785	0.071470095	-5.948617556	-0.010483092	6.652524349	1.105531128	0.642394937	1.344231437	2.1	65	51
1.667286028	1.239132665	-12.5149294	-0.025970561	10.93972897	-0.22629214	0.985937355	1.663621929	1.4	65	52
2.091578512	2.050264293	-16.25074509	-0.027106312	13.73531904	1.298476729	1.030350976	2.171121111	2.6	65	53
1.456348273	0.148673865	4.326905281	-0.008509987	8.90250588	1.266513889	0.604153951	1.56399198	4.1	65	54
1.846058351	1.19272756	12.50537128	-0.006469404	12.55624663	-0.903905075	0.925862957	2.238994335	3.9	65	55
1.857252558	0.249108133	8.197965719	-0.006168339	7.180920555	1.782761865	0.508253009	1.541609583	3.5	65	56
0.83564846	0.5762177	2.237545675	-0.006786141	8.488182112	1.655384507	0.782393504	1.793705936	3	65	57
1.395567323	1.065977683	-2.633629214	-0.026064383	10.97522483	2.240776014	1.028417275	2.109480482	2.7	65	58
-0.128509176	-0.215295873	-4.063791068	-0.012727576	4.657085634	0.675780562	0.626246634	1.357805167	1.7	65	59
3.314770169	0.388777043	-8.935299079	-0.019929898	10.51927876	2.541813385	0.830987118	1.859900992	2.9	65	60
0.287569754	0.294675846	-3.442981171	-0.006396659	7.286892144	1.629109648	0.552248747	1.173201475	2.6	65	61
4.228493639	4.871605317	5.020820705	-0.001899064	10.11508785	0.896371204	0.689736958	1.574757485	6.8	65	62
1.206812296	1.690688708	-16.92945321	-0.023704607	9.733253756	0.184042599	0.883678668	2.159846142	1.8	65	63
1.092555077	0.904291617	-6.917160806	-0.019070268	5.532466198	1.527066913	0.636762279	0.996134863	1.6	65	64
3.561650975	4.972942767	-11.69539984	-0.005985621	7.098564075	1.194952697	0.634836917	1.242187638	3.3	65	65
3.466406121	4.770785626	7.425639012	-0.001751143	10.21404076	0.887561154	0.70152901	1.596797929	4.4	65	66
