# Supplementary material for: CPANNatNIC software for counter-propagation neural network to assist in read-across
Source: J Cheminform. 2017 May 22;9:30. doi: 10.1186/s13321-017-0218-y (PMC5440416; doi:10.1186/s13321-017-0218-y)
Supplement: Supplementary file 17 — Additional file 17. File containing results obtained for additional tests on eight datasets. [file 13321_2017_218_MOESM17_ESM.zip › gpb/GPB_TR.txt]

GPB training set
44	9
TS[4]_K_TrB_AB_nCi_3_M20(M8)_SS3_T_KA_e-h_MID	AC[3]_K_F_AB_nCi_2_M8_NS2_T_KA_e_MID	AC[4]_N1_B_AB_nCi_2_M12_SS3_T_KA_c-v_MID	AC[2]_N1_B_AB_nCi_2_M8_SS2_T_KA_a-c_MID	N1_Tr_AB_nCi_3_M19(M12)_SS4_T_KA_e-v-c_MID	GV[2]_K_F_AB_nCi_2_M11_NS3_T_KA_a_MID	SD_QuQTr_AB_nCi_4_M25(M3)_MP0_T_KA_e-v-h_MID	SD_QuQTr_AB_nCi_4_M26(M3)_MP4_T_KA_e-v-h_MID	Activity
1	1	1	1	1	1	1	1	0
0.602731603	-0.425650864	-6.422675388	-0.010839229	13.17664955	0.513258038	1.200831446	3.376505891	2.8	65	1
0.600430893	-1.030455139	-2.810195551	-0.028294966	10.4628916	-0.804712493	1.338399913	3.207951312	1.3	65	2
0.783281132	-0.607560456	-20.54103917	-0.013991337	13.13095353	-0.075988891	1.164628239	2.684482937	1.9	65	3
0.929545442	-0.682403895	-21.97959374	-0.013805834	14.53689465	-0.322240007	1.232671287	2.855782744	1.6	65	4
-0.140075137	0.449822889	-16.1989468	-0.012691678	12.30964699	0.684123603	1.078738501	2.094385061	1.6	65	5
0.21306824	0.012306516	2.775429073	-0.02250476	8.712749822	-0.268911572	0.879526088	2.407386821	1.6	65	6
-0.023317054	1.052818035	4.56159493	-0.022570746	9.695390092	0.229338585	0.866748061	2.126623036	1.8	65	7
-0.090341344	1.409580105	-6.052187509	-0.023303242	14.03891593	-1.000335244	1.201509168	2.932003323	2.8	65	8
0.202596994	-0.30214808	-9.989416093	-0.026125108	12.46588372	-0.056928509	1.253926218	2.715926888	1.7	65	9
-0.079843082	-0.693329161	-11.3209683	-0.014126184	13.94616018	-0.16775953	1.019302352	3.04704917	1.8	65	10
1.729126843	-0.035918285	-18.39816764	-0.010677448	6.966984611	2.153682875	0.755261929	1.727525777	2.4	65	11
0.535905535	-0.42896159	-4.854891377	-0.026963662	10.33948755	-0.616942858	1.208563977	2.626188156	1.5	65	12
-0.313038904	-0.01818549	7.499020001	-0.028172924	10.0540213	0.692087268	1.269235341	2.368680061	2.3	65	13
0.714415887	-1.007396792	5.934197834	-0.008929704	10.95054316	-0.345255486	0.869946521	5.615146494	2.1	65	14
1.839264003	0.832161884	0.232925996	-0.018907678	11.69503268	-0.311242722	0.941513549	1.9213128	3.4	65	15
0.268960975	0.189712006	-13.1411928	-0.00634026	11.49813664	1.926274758	1.149082491	2.937287842	2.7	65	16
0.275112647	0.028094631	1.497204883	-0.004483147	8.768912062	-1.311423433	0.528461055	1.06128224	2.6	65	17
0.765540284	1.179047334	-4.308391217	-0.018847772	10.51882625	-0.187406588	0.904006358	1.660534752	2.5	65	18
-0.200240397	-0.600980874	0.498877356	-0.015594027	7.949661089	-0.651450882	0.887923308	2.665586327	1.7	65	19
2.723160745	0.373448212	2.418068304	-0.018039559	13.350854	-0.268834812	0.993070619	2.401620253	3.4	65	20
1.703903536	0.079658253	-8.402475086	-0.017350873	7.19574744	3.356637562	0.572373305	1.22381965	1.9	65	21
1.148032753	2.141809304	-9.887904327	-0.016436809	6.359378994	3.704938486	0.612226371	1.134841344	2.3	65	22
0.454532172	0.615850763	-11.01993256	-0.025960534	14.56337592	-0.493113299	0.996572935	2.708699657	1.6	65	23
0.317859294	-0.354038041	-6.780468317	-0.010448067	13.50068971	3.82593061	1.42685464	2.914402215	3.7	65	24
3.224348477	2.674956511	-8.216240701	-0.024315942	12.62729296	1.853241194	1.053264213	2.177684163	3.7	65	25
1.942667208	1.896271799	-1.800063437	-0.017840922	12.105825	0.171887147	0.957406525	2.17028156	3.4	65	26
1.835506066	4.013359102	6.126575916	-0.009759528	12.34785181	-0.551957935	1.194011881	2.26036276	4.4	65	27
1.960590676	0.997480903	7.615228471	-0.007954754	13.06972313	0.412256025	1.046882038	2.231923497	4.5	65	28
2.189467474	4.513723579	5.198336228	-0.007792083	12.25534004	1.017233443	1.027961262	2.105678731	4.4	65	29
2.134710524	4.69987547	6.612674022	-0.008931212	12.58476636	-0.706786575	1.349110365	2.400292801	4.4	65	30
0.143576114	0.759952791	4.391131679	-0.007291545	11.48719195	1.086706682	1.062042751	2.043553666	4	65	31
1.588755948	3.547875332	5.257030247	-0.008990657	11.99052134	0.735036549	0.964600848	2.09349828	3.4	65	32
2.258779791	-0.152358675	-4.671451912	-0.015684368	8.190251316	2.88031368	0.6033198	1.702867717	2.3	65	33
2.953829154	2.673926578	6.738996837	-0.009474978	9.75449433	-0.330177339	0.703767338	0.787762256	4.8	65	34
1.528214661	2.967273809	-12.60355067	-0.021555103	10.17746414	2.568728873	0.935757325	1.801383649	2.6	65	35
0.257110116	0.373626614	-1.024474331	-0.012372015	4.677796104	0.412981266	0.518116368	0.966447006	2.4	65	36
1.803923574	1.280656615	-6.445122098	-0.014881319	7.35568969	2.693079526	0.638520006	1.61103967	2.4	65	37
-0.398039434	2.803398977	-12.69848967	-0.016693044	8.714332439	-1.101979121	0.836527467	1.975385014	2.1	65	38
2.909726186	5.337389203	6.260350646	-0.000956	11.33577676	0.563663964	0.730892467	1.75225361	5.5	65	39
4.057120826	4.035459914	-6.989723807	-0.00963776	11.75179681	1.095185681	0.662937489	1.40538026	4.2	65	40
0.649767819	-0.09138469	-6.352931007	-0.010109694	13.82126811	-0.238967727	1.283610533	3.384024689	2.1	65	41
-0.115332719	1.309111178	-1.400697921	-0.017161989	4.934692828	0.684333608	0.818270891	2.10098072	2.1	65	42
0.220094156	0.432866459	-2.335485834	-0.013390991	15.05751158	-0.745140879	0.950547863	2.918528719	1.8	65	43
1.117959741	3.275813561	12.16093684	-0.008089217	11.83212315	0.070795595	0.964360151	2.062122006	4.1	65	44
