# Supplementary material for: CPANNatNIC software for counter-propagation neural network to assist in read-across
Source: J Cheminform. 2017 May 22;9:30. doi: 10.1186/s13321-017-0218-y (PMC5440416; doi:10.1186/s13321-017-0218-y)
Supplement: Supplementary file 17 — Additional file 17. File containing results obtained for additional tests on eight datasets. [file 13321_2017_218_MOESM17_ESM.zip › gpb/modelweights.unw]

File contains model weights
           3           3           9           2           0           1
TS[4]_K_TrB_AB_nCi_3_M20(M8)_SS3_T_KA_e-h_MID AC[3]_K_F_AB_nCi_2_M8_NS2_T_KA_e_MID AC[4]_N1_B_AB_nCi_2_M12_SS3_T_KA_c-v_MID AC[2]_N1_B_AB_nCi_2_M8_SS2_T_KA_a-c_MID N1_Tr_AB_nCi_3_M19(M12)_SS4_T_KA_e-v-c_MID GV[2]_K_F_AB_nCi_2_M11_NS3_T_KA_a_MID SD_QuQTr_AB_nCi_4_M25(M3)_MP0_T_KA_e-v-h_MID SD_QuQTr_AB_nCi_4_M26(M3)_MP4_T_KA_e-v-h_MID Activity 
   1.00000   1.00000   1.00000   1.00000   1.00000   1.00000   1.00000   1.00000   0.00000
   1.07326   1.12560  -3.42882  -0.01496  10.96044   0.51759   0.96939   2.28106
   1.09127   1.70927   8.32328   0.00682   2.59922   1.32811   0.23778   0.82072
  -0.98687  -0.03159   0.11197  -0.50001  -1.09401  -0.54431  -0.45830  -0.16417   1.99410  32.00000  32.00000  32.00000  32.00000  32.00000
   1.13705   0.99822  -0.85807  -1.15451   0.13547   1.29479   0.08752  -0.37202   3.10967  32.00000  32.00000  32.00000  32.00000  32.00000
   0.34790  -0.26435  -0.45256   0.05316  -1.62012   1.45392  -1.51551  -1.08729   2.30203  32.00000  32.00000  32.00000  32.00000  32.00000
  -0.78022  -0.60844  -0.12773  -1.69536   0.42833  -0.62447   0.93783   0.52570   1.86090  32.00000  32.00000  32.00000  32.00000  32.00000
  -0.79601  -0.41254   0.77824   1.31569  -0.28247  -0.40910  -0.65131  -0.84458   3.35057  32.00000  32.00000  32.00000  32.00000  32.00000
   2.09737   1.72637   0.57049   1.20842   0.03169  -0.00449  -1.14520  -1.14250   4.80154  32.00000  32.00000  32.00000  32.00000  32.00000
  -0.62087  -0.76956  -0.58047   0.55078   0.90508   0.03433   0.70133   1.13521   2.25480  32.00000  32.00000  32.00000  32.00000  32.00000
   0.94716  -0.03870   0.70736  -0.01576   0.63292  -0.35338   0.08609  -0.10753   3.73715  32.00000  32.00000  32.00000  32.00000  32.00000
   0.58550   1.64433   1.30510   0.92481   0.46294  -0.28590   0.48453  -0.13258   4.09537  32.00000  32.00000  32.00000  32.00000  32.00000
