# Supplementary material for: CPANNatNIC software for counter-propagation neural network to assist in read-across
Source: J Cheminform. 2017 May 22;9:30. doi: 10.1186/s13321-017-0218-y (PMC5440416; doi:10.1186/s13321-017-0218-y)
Supplement: Supplementary file 17 — Additional file 17. File containing results obtained for additional tests on eight datasets. [file 13321_2017_218_MOESM17_ESM.zip › gpb/QuBiLS-MIDAS - GPB_with_IDs.xlsx]

## Sheet: QuBiLS-MIDAS - GPB_with_IDs
ID	molecules		molecules	name		SET			TS[4]_K_TrB_AB_nCi_3_M20(M8)_SS3_T_KA_e-h_MID	AC[3]_K_F_AB_nCi_2_M8_NS2_T_KA_e_MID	AC[4]_N1_B_AB_nCi_2_M12_SS3_T_KA_c-v_MID	AC[2]_N1_B_AB_nCi_2_M8_SS2_T_KA_a-c_MID	N1_Tr_AB_nCi_3_M19(M12)_SS4_T_KA_e-v-c_MID	GV[2]_K_F_AB_nCi_2_M11_NS3_T_KA_a_MID	SD_QuQTr_AB_nCi_4_M25(M3)_MP0_T_KA_e-v-h_MID	SD_QuQTr_AB_nCi_4_M26(M3)_MP4_T_KA_e-v-h_MID	Activity					Canonical_Smiles
									1	1	1	1	1	1	1	1	0
1	gpb_corinaCOR3D.sdf_1		gpb_corinaCOR3D.sdf	1		training set			0.602732	-0.425651	-6.42268	-0.0108392	13.1766	0.513258	1.20083	3.37651	2.8	65	1			OCC1OC(O)C(O)C(O)C1O
2	gpb_corinaCOR3D.sdf_2		gpb_corinaCOR3D.sdf	2		training set			0.600431	-1.03046	-2.8102	-0.028295	10.4629	-0.804712	1.3384	3.20795	1.3	65	2			CC1OC(CO)C(O)C(O)C1O
3	gpb_corinaCOR3D.sdf_3		gpb_corinaCOR3D.sdf	3		training set			0.783281	-0.60756	-20.541	-0.0139913	13.131	-0.0759889	1.16463	2.68448	1.9	65	3			COC1OC(CO)C(O)C(O)C1O
4	gpb_corinaCOR3D.sdf_4		gpb_corinaCOR3D.sdf	4		training set			0.929545	-0.682404	-21.9796	-0.0138058	14.5369	-0.32224	1.23267	2.85578	1.6	65	4			COC1OC(CO)C(O)C(O)C1O
5	gpb_corinaCOR3D.sdf_5		gpb_corinaCOR3D.sdf	5		training set			-0.140075	0.449823	-16.1989	-0.0126917	12.3096	0.684124	1.07874	2.09439	1.6	65	5			OCCOC1OC(CO)C(O)C(O)C1O
6	gpb_corinaCOR3D.sdf_6		gpb_corinaCOR3D.sdf	6		training set			0.213068	0.0123065	2.77543	-0.0225048	8.71275	-0.268912	0.879526	2.40739	1.6	65	6			OCC1OC(CN=N#N)C(O)C(O)C1O
7	gpb_corinaCOR3D.sdf_7		gpb_corinaCOR3D.sdf	7		training set			-0.0233171	1.05282	4.56159	-0.0225707	9.69539	0.229339	0.866748	2.12662	1.8	65	7			OCC1OC(CN=N#N)C(O)C(O)C1O
8	gpb_corinaCOR3D.sdf_9		gpb_corinaCOR3D.sdf	9		training set			-0.0903413	1.40958	-6.05219	-0.0233032	14.0389	-1.00034	1.20151	2.932	2.8	65	8			OCC1OC(CO)C(O)C(O)C1O
9	gpb_corinaCOR3D.sdf_10		gpb_corinaCOR3D.sdf	10		training set			0.202597	-0.302148	-9.98942	-0.0261251	12.4659	-0.0569285	1.25393	2.71593	1.7	65	9			OCC1OC(CO)C(O)C(O)C1O
10	gpb_corinaCOR3D.sdf_11		gpb_corinaCOR3D.sdf	11		training set			-0.0798431	-0.693329	-11.321	-0.0141262	13.9462	-0.16776	1.0193	3.04705	1.8	65	10			OCC1OC(O)(CO)C(O)C(O)C1O
11	gpb_corinaCOR3D.sdf_13		gpb_corinaCOR3D.sdf	13		training set			1.72913	-0.0359183	-18.3982	-0.0106774	6.96698	2.15368	0.755262	1.72753	2.4	65	11			CS(=O)(=O)OCC1(O)OC(CO)C(O)C(O)C1O
12	gpb_corinaCOR3D.sdf_14		gpb_corinaCOR3D.sdf	14		training set			0.535906	-0.428962	-4.85489	-0.0269637	10.3395	-0.616943	1.20856	2.62619	1.5	65	12			[NH3+]CC1OC(CO)C(O)C(O)C1O
13	gpb_corinaCOR3D.sdf_16		gpb_corinaCOR3D.sdf	16		training set			-0.313039	-0.0181855	7.49902	-0.0281729	10.054	0.692087	1.26924	2.36868	2.3	65	13			[NH3+]CCC1OC(CO)C(O)C(O)C1O
14	gpb_corinaCOR3D.sdf_18		gpb_corinaCOR3D.sdf	18		training set			0.714416	-1.0074	5.9342	-0.0089297	10.9505	-0.345255	0.869947	5.61515	2.1	65	14			OCC1OC(O)(CC#N)C(O)C(O)C1O
15	gpb_corinaCOR3D.sdf_20		gpb_corinaCOR3D.sdf	20		training set			1.83926	0.832162	0.232926	-0.0189077	11.695	-0.311243	0.941514	1.92131	3.4	65	15			NC(=O)C1OC(CO)C(O)C(O)C1O
16	gpb_corinaCOR3D.sdf_21		gpb_corinaCOR3D.sdf	21		training set			0.268961	0.189712	-13.1412	-0.00634026	11.4981	1.92627	1.14908	2.93729	2.7	65	16			OCC1SC(O)C(O)C(O)C1O
17	gpb_corinaCOR3D.sdf_24		gpb_corinaCOR3D.sdf	24		training set			0.275113	0.0280946	1.4972	-0.00448315	8.76891	-1.31142	0.528461	1.06128	2.6	65	17			OCC1OC(Oc2cc3ccccc3[nH]2)C(O)C(O)C1O
18	gpb_corinaCOR3D.sdf_25		gpb_corinaCOR3D.sdf	25		training set			0.76554	1.17905	-4.30839	-0.0188478	10.5188	-0.187407	0.904006	1.66053	2.5	65	18			NNC(=O)C1OC(CO)C(O)C(O)C1O
19	gpb_corinaCOR3D.sdf_26		gpb_corinaCOR3D.sdf	26		training set			-0.20024	-0.600981	0.498877	-0.015594	7.94966	-0.651451	0.887923	2.66559	1.7	65	19			NC(=O)CSC1OC(CO)C(O)C(O)C1O
20	gpb_corinaCOR3D.sdf_27		gpb_corinaCOR3D.sdf	27		training set			2.72316	0.373448	2.41807	-0.0180396	13.3509	-0.268835	0.993071	2.40162	3.4	65	20			NC(=O)C1OC(CO)C(O)C(O)C1O
21	gpb_corinaCOR3D.sdf_28		gpb_corinaCOR3D.sdf	28		training set			1.7039	0.0796583	-8.40248	-0.0173509	7.19575	3.35664	0.572373	1.22382	1.9	65	21			OCC1OC(C(O)C(O)C1O)C(=O)Nc2ccccc2
22	gpb_corinaCOR3D.sdf_30		gpb_corinaCOR3D.sdf	30		training set			1.14803	2.14181	-9.8879	-0.0164368	6.35938	3.70494	0.612226	1.13484	2.3	65	22			OCC1OC(C(O)C(O)C1O)C(=O)Nc2ccc(O)cc2
23	gpb_corinaCOR3D.sdf_31		gpb_corinaCOR3D.sdf	31		training set			0.454532	0.615851	-11.0199	-0.0259605	14.5634	-0.493113	0.996573	2.7087	1.6	65	23			COC(=O)C1OC(CO)C(O)C(O)C1O
24	gpb_corinaCOR3D.sdf_32		gpb_corinaCOR3D.sdf	32		training set			0.317859	-0.354038	-6.78047	-0.0104481	13.5007	3.82593	1.42685	2.9144	3.7	65	24			OCC1OC(F)C(F)C(O)C1O
25	gpb_corinaCOR3D.sdf_34		gpb_corinaCOR3D.sdf	34		training set			3.22435	2.67496	-8.21624	-0.0243159	12.6273	1.85324	1.05326	2.17768	3.7	65	25			CNC(=O)C1OC(CO)C(O)C(O)C1O
26	gpb_corinaCOR3D.sdf_35		gpb_corinaCOR3D.sdf	35		training set			1.94267	1.89627	-1.80006	-0.0178409	12.1058	0.171887	0.957407	2.17028	3.4	65	26			NNC(=O)C1OC(CO)C(O)C(O)C1O
27	gpb_corinaCOR3D.sdf_36		gpb_corinaCOR3D.sdf	36		training set			1.83551	4.01336	6.12658	-0.00975953	12.3479	-0.551958	1.19401	2.26036	4.4	65	27			OCC1OC(NC(=O)CCl)C(O)C(O)C1O
28	gpb_corinaCOR3D.sdf_37		gpb_corinaCOR3D.sdf	37		training set			1.96059	0.997481	7.61523	-0.00795475	13.0697	0.412256	1.04688	2.23192	4.5	65	28			CC(=O)NC1OC(CO)C(O)C(O)C1O
29	gpb_corinaCOR3D.sdf_38		gpb_corinaCOR3D.sdf	38		training set			2.18947	4.51372	5.19834	-0.00779208	12.2553	1.01723	1.02796	2.10568	4.4	65	29			CCC(=O)NC1OC(CO)C(O)C(O)C1O
30	gpb_corinaCOR3D.sdf_39		gpb_corinaCOR3D.sdf	39		training set			2.13471	4.69988	6.61267	-0.00893121	12.5848	-0.706787	1.34911	2.40029	4.4	65	30			OCC1OC(NC(=O)CBr)C(O)C(O)C1O
31	gpb_corinaCOR3D.sdf_41		gpb_corinaCOR3D.sdf	41		training set			0.143576	0.759953	4.39113	-0.00729154	11.4872	1.08671	1.06204	2.04355	4	65	31			CCCC(=O)NC1OC(CO)C(O)C(O)C1O
32	gpb_corinaCOR3D.sdf_43		gpb_corinaCOR3D.sdf	43		training set			1.58876	3.54788	5.25703	-0.00899066	11.9905	0.735037	0.964601	2.0935	3.4	65	32			NCC(=O)NC1OC(CO)C(O)C(O)C1O
33	gpb_corinaCOR3D.sdf_44		gpb_corinaCOR3D.sdf	44		training set			2.25878	-0.152359	-4.67145	-0.0156844	8.19025	2.88031	0.60332	1.70287	2.3	65	33			OCC1OC(C(O)C(O)C1O)C(=O)Nc2ccccc2
34	gpb_corinaCOR3D.sdf_45		gpb_corinaCOR3D.sdf	45		training set			2.95383	2.67393	6.739	-0.00947498	9.75449	-0.330177	0.703767	0.787762	4.8	65	34			COC(=O)NC1(OC(CO)C(O)C(O)C1O)C(=O)N
35	gpb_corinaCOR3D.sdf_49		gpb_corinaCOR3D.sdf	49		training set			1.52821	2.96727	-12.6036	-0.0215551	10.1775	2.56873	0.935757	1.80138	2.6	65	35			OCCNC(=O)C1OC(CO)C(O)C(O)C1O
36	gpb_corinaCOR3D.sdf_50		gpb_corinaCOR3D.sdf	50		training set			0.25711	0.373627	-1.02447	-0.012372	4.6778	0.412981	0.518116	0.966447	2.4	65	36			OCC1OC(SCC(=O)Nc2ccccc2)C(O)C(O)C1O
37	gpb_corinaCOR3D.sdf_51		gpb_corinaCOR3D.sdf	51		training set			1.80392	1.28066	-6.44512	-0.0148813	7.35569	2.69308	0.63852	1.61104	2.4	65	37			OCC1OC(C(O)C(O)C1O)C(=O)Nc2ccc(O)cc2
38	gpb_corinaCOR3D.sdf_53		gpb_corinaCOR3D.sdf	53		training set			-0.398039	2.8034	-12.6985	-0.016693	8.71433	-1.10198	0.836527	1.97539	2.1	65	38			OCC1OC(C(O)C(O)C1O)C(=O)NCC(F)(F)F
39	gpb_corinaCOR3D.sdf_56		gpb_corinaCOR3D.sdf	56		training set			2.90973	5.33739	6.26035	-0.000956	11.3358	0.563664	0.730892	1.75225	5.5	65	39			OCC1OC2(NC(=O)NC2=O)C(O)C(O)C1O
40	gpb_corinaCOR3D.sdf_58		gpb_corinaCOR3D.sdf	58		training set			4.05712	4.03546	-6.98972	-0.00963776	11.7518	1.09519	0.662937	1.40538	4.2	65	40			OCC1OC2(NC(=O)CNC2=O)C(O)C(O)C1O
41	gpb_corinaCOR3D.sdf_59		gpb_corinaCOR3D.sdf	59		training set			0.649768	-0.0913847	-6.35293	-0.0101097	13.8213	-0.238968	1.28361	3.38402	2.1	65	41			OCC1OC(O)C(O)C(O)C1O
42	gpb_corinaCOR3D.sdf_60		gpb_corinaCOR3D.sdf	60		training set			-0.115333	1.30911	-1.4007	-0.017162	4.93469	0.684334	0.818271	2.10098	2.1	65	42			OCC1OC(C(O)C(O)C1O)C(=O)NCCC(F)(F)F
43	gpb_corinaCOR3D.sdf_61		gpb_corinaCOR3D.sdf	61		training set			0.220094	0.432866	-2.33549	-0.013391	15.0575	-0.745141	0.950548	2.91853	1.8	65	43			OCC1OC(C(O)C(O)C1O)C(=O)[O-]
44	gpb_corinaCOR3D.sdf_64		gpb_corinaCOR3D.sdf	64		training set			1.11796	3.27581	12.1609	-0.00808922	11.8321	0.0707956	0.96436	2.06212	4.1	65	44			COC(=O)NC1OC(CO)C(O)C(O)C1O
45	gpb_corinaCOR3D.sdf_8		gpb_corinaCOR3D.sdf	8		external set			-0.0799364	-1.04181	7.18534	-0.0115374	11.2178	-0.1586	0.749129	1.92319	2.1	65	45			OCC1OC(O)(CN=N#N)C(O)C(O)C1O
46	gpb_corinaCOR3D.sdf_12		gpb_corinaCOR3D.sdf	12		external set			1.95445	-0.699032	-14.1184	-0.0170251	6.49893	3.08171	0.840738	1.72603	2.3	65	46			CS(=O)(=O)OCC1OC(CO)C(O)C(O)C1O
47	gpb_corinaCOR3D.sdf_15		gpb_corinaCOR3D.sdf	15		external set			0.941259	-0.370537	-5.08834	-0.0270345	10.877	0.0250005	1.25245	3.15851	1.8	65	47			[NH3+]CC1OC(CO)C(O)C(O)C1O
48	gpb_corinaCOR3D.sdf_17		gpb_corinaCOR3D.sdf	17		external set			0.997656	0.225356	3.43262	-0.0206263	9.41821	-0.192908	1.02546	4.25852	2	65	48			OCC1OC(CC#N)C(O)C(O)C1O
49	gpb_corinaCOR3D.sdf_19		gpb_corinaCOR3D.sdf	19		external set			-0.537509	3.40127	-15.8024	-0.0170654	8.08403	3.49865	0.494644	1.03165	1.8	65	49			OCC1OC(OCC2OC(O)C(O)C(O)C2O)C(O)C(O)C1O
50	gpb_corinaCOR3D.sdf_22		gpb_corinaCOR3D.sdf	22		external set			-0.157095	1.54679	-4.12122	-0.0111121	11.3652	1.36281	1.38612	3.42236	3	65	50			OCC1OC(S)C(O)C(O)C1O
51	gpb_corinaCOR3D.sdf_23		gpb_corinaCOR3D.sdf	23		external set			-0.465768	0.0714701	-5.94862	-0.0104831	6.65252	1.10553	0.642395	1.34423	2.1	65	51			OCC1OC(Oc2ccccc2CO)C(O)C(O)C1O
52	gpb_corinaCOR3D.sdf_29		gpb_corinaCOR3D.sdf	29		external set			1.66729	1.23913	-12.5149	-0.0259706	10.9397	-0.226292	0.985937	1.66362	1.4	65	52			CNC(=O)C1OC(CO)C(O)C(O)C1O
53	gpb_corinaCOR3D.sdf_33		gpb_corinaCOR3D.sdf	33		external set			2.09158	2.05026	-16.2507	-0.0271063	13.7353	1.29848	1.03035	2.17112	2.6	65	53			COC(=O)C1OC(CO)C(O)C(O)C1O
54	gpb_corinaCOR3D.sdf_40		gpb_corinaCOR3D.sdf	40		external set			1.45635	0.148674	4.32691	-0.00850999	8.90251	1.26651	0.604154	1.56399	4.1	65	54			OCC1OC(NC(=O)c2ccccc2)C(O)C(O)C1O
55	gpb_corinaCOR3D.sdf_42		gpb_corinaCOR3D.sdf	42		external set			1.84606	1.19273	12.5054	-0.0064694	12.5562	-0.903905	0.925863	2.23899	3.9	65	55			NC(=O)NC1OC(CO)C(O)C(O)C1O
56	gpb_corinaCOR3D.sdf_46		gpb_corinaCOR3D.sdf	46		external set			1.85725	0.249108	8.19797	-0.00616834	7.18092	1.78276	0.508253	1.54161	3.5	65	56			OCC1OC(NC(=O)OCc2ccccc2)C(O)C(O)C1O
57	gpb_corinaCOR3D.sdf_47		gpb_corinaCOR3D.sdf	47		external set			0.835648	0.576218	2.23755	-0.00678614	8.48818	1.65538	0.782394	1.79371	3	65	57			CC(=O)NCC(=O)NC1OC(CO)C(O)C(O)C1O
58	gpb_corinaCOR3D.sdf_48		gpb_corinaCOR3D.sdf	48		external set			1.39557	1.06598	-2.63363	-0.0260644	10.9752	2.24078	1.02842	2.10948	2.7	65	58			CNNC(=O)C1OC(CO)C(O)C(O)C1O
59	gpb_corinaCOR3D.sdf_52		gpb_corinaCOR3D.sdf	52		external set			-0.128509	-0.215296	-4.06379	-0.0127276	4.65709	0.675781	0.626247	1.35781	1.7	65	59			OCC1OC(SCC(=O)Nc2ccc(F)cc2F)C(O)C(O)C1O
60	gpb_corinaCOR3D.sdf_54		gpb_corinaCOR3D.sdf	54		external set			3.31477	0.388777	-8.9353	-0.0199299	10.5193	2.54181	0.830987	1.8599	2.9	65	60			OCC1OC(C(O)C(O)C1O)C(=O)NC2CC2
61	gpb_corinaCOR3D.sdf_55		gpb_corinaCOR3D.sdf	55		external set			0.28757	0.294676	-3.44298	-0.00639666	7.28689	1.62911	0.552249	1.1732	2.6	65	61			OCC1OC(Oc2cc3ccccc3[nH]2)C(O)C(O)C1O
62	gpb_corinaCOR3D.sdf_57		gpb_corinaCOR3D.sdf	57		external set			4.22849	4.87161	5.02082	-0.00189906	10.1151	0.896371	0.689737	1.57476	6.8	65	62			NN1C(=O)NC2(OC(CO)C(O)C(O)C2O)C1=O
63	gpb_corinaCOR3D.sdf_62		gpb_corinaCOR3D.sdf	62		external set			1.20681	1.69069	-16.9295	-0.0237046	9.73325	0.184043	0.883679	2.15985	1.8	65	63			OCCNC(=O)C1OC(CO)C(O)C(O)C1O
64	gpb_corinaCOR3D.sdf_63		gpb_corinaCOR3D.sdf	63		external set			1.09256	0.904292	-6.91716	-0.0190703	5.53247	1.52707	0.636762	0.996135	1.6	65	64			OCC1OC(C(O)C(O)C1O)C(=O)NCc2ccc(F)cc2F
65	gpb_corinaCOR3D.sdf_65		gpb_corinaCOR3D.sdf	65		external set			3.56165	4.97294	-11.6954	-0.00598562	7.09856	1.19495	0.634837	1.24219	3.3	65	65			CC(=O)NN1C(=O)NC2(OC(CO)C(O)C(O)C2O)C1=O
66	gpb_corinaCOR3D.sdf_66		gpb_corinaCOR3D.sdf	66		external set			3.46641	4.77079	7.42564	-0.00175114	10.214	0.887561	0.701529	1.5968	4.4	65	66			OCC1OC2(NC(=O)N(O)C2=O)C(O)C(O)C1O

## Sheet: GPB_TR
GPB training set
44	9
TS[4]_K_TrB_AB_nCi_3_M20(M8)_SS3_T_KA_e-h_MID	AC[3]_K_F_AB_nCi_2_M8_NS2_T_KA_e_MID	AC[4]_N1_B_AB_nCi_2_M12_SS3_T_KA_c-v_MID	AC[2]_N1_B_AB_nCi_2_M8_SS2_T_KA_a-c_MID	N1_Tr_AB_nCi_3_M19(M12)_SS4_T_KA_e-v-c_MID	GV[2]_K_F_AB_nCi_2_M11_NS3_T_KA_a_MID	SD_QuQTr_AB_nCi_4_M25(M3)_MP0_T_KA_e-v-h_MID	SD_QuQTr_AB_nCi_4_M26(M3)_MP4_T_KA_e-v-h_MID	Activity
1	1	1	1	1	1	1	1	0
0.602732	-0.425651	-6.42268	-0.0108392	13.1766	0.513258	1.20083	3.37651	2.8	65	1
0.600431	-1.03046	-2.8102	-0.028295	10.4629	-0.804712	1.3384	3.20795	1.3	65	2
0.783281	-0.60756	-20.541	-0.0139913	13.131	-0.0759889	1.16463	2.68448	1.9	65	3
0.929545	-0.682404	-21.9796	-0.0138058	14.5369	-0.32224	1.23267	2.85578	1.6	65	4
-0.140075	0.449823	-16.1989	-0.0126917	12.3096	0.684124	1.07874	2.09439	1.6	65	5
0.213068	0.0123065	2.77543	-0.0225048	8.71275	-0.268912	0.879526	2.40739	1.6	65	6
-0.0233171	1.05282	4.56159	-0.0225707	9.69539	0.229339	0.866748	2.12662	1.8	65	7
-0.0903413	1.40958	-6.05219	-0.0233032	14.0389	-1.00034	1.20151	2.932	2.8	65	8
0.202597	-0.302148	-9.98942	-0.0261251	12.4659	-0.0569285	1.25393	2.71593	1.7	65	9
-0.0798431	-0.693329	-11.321	-0.0141262	13.9462	-0.16776	1.0193	3.04705	1.8	65	10
1.72913	-0.0359183	-18.3982	-0.0106774	6.96698	2.15368	0.755262	1.72753	2.4	65	11
0.535906	-0.428962	-4.85489	-0.0269637	10.3395	-0.616943	1.20856	2.62619	1.5	65	12
-0.313039	-0.0181855	7.49902	-0.0281729	10.054	0.692087	1.26924	2.36868	2.3	65	13
0.714416	-1.0074	5.9342	-0.0089297	10.9505	-0.345255	0.869947	5.61515	2.1	65	14
1.83926	0.832162	0.232926	-0.0189077	11.695	-0.311243	0.941514	1.92131	3.4	65	15
0.268961	0.189712	-13.1412	-0.00634026	11.4981	1.92627	1.14908	2.93729	2.7	65	16
0.275113	0.0280946	1.4972	-0.00448315	8.76891	-1.31142	0.528461	1.06128	2.6	65	17
0.76554	1.17905	-4.30839	-0.0188478	10.5188	-0.187407	0.904006	1.66053	2.5	65	18
-0.20024	-0.600981	0.498877	-0.015594	7.94966	-0.651451	0.887923	2.66559	1.7	65	19
2.72316	0.373448	2.41807	-0.0180396	13.3509	-0.268835	0.993071	2.40162	3.4	65	20
1.7039	0.0796583	-8.40248	-0.0173509	7.19575	3.35664	0.572373	1.22382	1.9	65	21
1.14803	2.14181	-9.8879	-0.0164368	6.35938	3.70494	0.612226	1.13484	2.3	65	22
0.454532	0.615851	-11.0199	-0.0259605	14.5634	-0.493113	0.996573	2.7087	1.6	65	23
0.317859	-0.354038	-6.78047	-0.0104481	13.5007	3.82593	1.42685	2.9144	3.7	65	24
3.22435	2.67496	-8.21624	-0.0243159	12.6273	1.85324	1.05326	2.17768	3.7	65	25
1.94267	1.89627	-1.80006	-0.0178409	12.1058	0.171887	0.957407	2.17028	3.4	65	26
1.83551	4.01336	6.12658	-0.00975953	12.3479	-0.551958	1.19401	2.26036	4.4	65	27
1.96059	0.997481	7.61523	-0.00795475	13.0697	0.412256	1.04688	2.23192	4.5	65	28
2.18947	4.51372	5.19834	-0.00779208	12.2553	1.01723	1.02796	2.10568	4.4	65	29
2.13471	4.69988	6.61267	-0.00893121	12.5848	-0.706787	1.34911	2.40029	4.4	65	30
0.143576	0.759953	4.39113	-0.00729154	11.4872	1.08671	1.06204	2.04355	4	65	31
1.58876	3.54788	5.25703	-0.00899066	11.9905	0.735037	0.964601	2.0935	3.4	65	32
2.25878	-0.152359	-4.67145	-0.0156844	8.19025	2.88031	0.60332	1.70287	2.3	65	33
2.95383	2.67393	6.739	-0.00947498	9.75449	-0.330177	0.703767	0.787762	4.8	65	34
1.52821	2.96727	-12.6036	-0.0215551	10.1775	2.56873	0.935757	1.80138	2.6	65	35
0.25711	0.373627	-1.02447	-0.012372	4.6778	0.412981	0.518116	0.966447	2.4	65	36
1.80392	1.28066	-6.44512	-0.0148813	7.35569	2.69308	0.63852	1.61104	2.4	65	37
-0.398039	2.8034	-12.6985	-0.016693	8.71433	-1.10198	0.836527	1.97539	2.1	65	38
2.90973	5.33739	6.26035	-0.000956	11.3358	0.563664	0.730892	1.75225	5.5	65	39
4.05712	4.03546	-6.98972	-0.00963776	11.7518	1.09519	0.662937	1.40538	4.2	65	40
0.649768	-0.0913847	-6.35293	-0.0101097	13.8213	-0.238968	1.28361	3.38402	2.1	65	41
-0.115333	1.30911	-1.4007	-0.017162	4.93469	0.684334	0.818271	2.10098	2.1	65	42
0.220094	0.432866	-2.33549	-0.013391	15.0575	-0.745141	0.950548	2.91853	1.8	65	43
1.11796	3.27581	12.1609	-0.00808922	11.8321	0.0707956	0.96436	2.06212	4.1	65	44

## Sheet: GPB_EV
GPB external set
22	9
TS[4]_K_TrB_AB_nCi_3_M20(M8)_SS3_T_KA_e-h_MID	AC[3]_K_F_AB_nCi_2_M8_NS2_T_KA_e_MID	AC[4]_N1_B_AB_nCi_2_M12_SS3_T_KA_c-v_MID	AC[2]_N1_B_AB_nCi_2_M8_SS2_T_KA_a-c_MID	N1_Tr_AB_nCi_3_M19(M12)_SS4_T_KA_e-v-c_MID	GV[2]_K_F_AB_nCi_2_M11_NS3_T_KA_a_MID	SD_QuQTr_AB_nCi_4_M25(M3)_MP0_T_KA_e-v-h_MID	SD_QuQTr_AB_nCi_4_M26(M3)_MP4_T_KA_e-v-h_MID	Activity
1	1	1	1	1	1	1	1	0
-0.0799364	-1.04181	7.18534	-0.0115374	11.2178	-0.1586	0.749129	1.92319	2.1	65	45
1.95445	-0.699032	-14.1184	-0.0170251	6.49893	3.08171	0.840738	1.72603	2.3	65	46
0.941259	-0.370537	-5.08834	-0.0270345	10.877	0.0250005	1.25245	3.15851	1.8	65	47
0.997656	0.225356	3.43262	-0.0206263	9.41821	-0.192908	1.02546	4.25852	2	65	48
-0.537509	3.40127	-15.8024	-0.0170654	8.08403	3.49865	0.494644	1.03165	1.8	65	49
-0.157095	1.54679	-4.12122	-0.0111121	11.3652	1.36281	1.38612	3.42236	3	65	50
-0.465768	0.0714701	-5.94862	-0.0104831	6.65252	1.10553	0.642395	1.34423	2.1	65	51
1.66729	1.23913	-12.5149	-0.0259706	10.9397	-0.226292	0.985937	1.66362	1.4	65	52
2.09158	2.05026	-16.2507	-0.0271063	13.7353	1.29848	1.03035	2.17112	2.6	65	53
1.45635	0.148674	4.32691	-0.00850999	8.90251	1.26651	0.604154	1.56399	4.1	65	54
1.84606	1.19273	12.5054	-0.0064694	12.5562	-0.903905	0.925863	2.23899	3.9	65	55
1.85725	0.249108	8.19797	-0.00616834	7.18092	1.78276	0.508253	1.54161	3.5	65	56
0.835648	0.576218	2.23755	-0.00678614	8.48818	1.65538	0.782394	1.79371	3	65	57
1.39557	1.06598	-2.63363	-0.0260644	10.9752	2.24078	1.02842	2.10948	2.7	65	58
-0.128509	-0.215296	-4.06379	-0.0127276	4.65709	0.675781	0.626247	1.35781	1.7	65	59
3.31477	0.388777	-8.9353	-0.0199299	10.5193	2.54181	0.830987	1.8599	2.9	65	60
0.28757	0.294676	-3.44298	-0.00639666	7.28689	1.62911	0.552249	1.1732	2.6	65	61
4.22849	4.87161	5.02082	-0.00189906	10.1151	0.896371	0.689737	1.57476	6.8	65	62
1.20681	1.69069	-16.9295	-0.0237046	9.73325	0.184043	0.883679	2.15985	1.8	65	63
1.09256	0.904292	-6.91716	-0.0190703	5.53247	1.52707	0.636762	0.996135	1.6	65	64
3.56165	4.97294	-11.6954	-0.00598562	7.09856	1.19495	0.634837	1.24219	3.3	65	65
3.46641	4.77079	7.42564	-0.00175114	10.214	0.887561	0.701529	1.5968	4.4	65	66

## Sheet: smiles
1	OCC1OC(O)C(O)C(O)C1O
2	CC1OC(CO)C(O)C(O)C1O
3	COC1OC(CO)C(O)C(O)C1O
4	COC1OC(CO)C(O)C(O)C1O
5	OCCOC1OC(CO)C(O)C(O)C1O
6	OCC1OC(CN=N#N)C(O)C(O)C1O
7	OCC1OC(CN=N#N)C(O)C(O)C1O
8	OCC1OC(CO)C(O)C(O)C1O
9	OCC1OC(CO)C(O)C(O)C1O
10	OCC1OC(O)(CO)C(O)C(O)C1O
11	CS(=O)(=O)OCC1(O)OC(CO)C(O)C(O)C1O
12	[NH3+]CC1OC(CO)C(O)C(O)C1O
13	[NH3+]CCC1OC(CO)C(O)C(O)C1O
14	OCC1OC(O)(CC#N)C(O)C(O)C1O
15	NC(=O)C1OC(CO)C(O)C(O)C1O
16	OCC1SC(O)C(O)C(O)C1O
17	OCC1OC(Oc2cc3ccccc3[nH]2)C(O)C(O)C1O
18	NNC(=O)C1OC(CO)C(O)C(O)C1O
19	NC(=O)CSC1OC(CO)C(O)C(O)C1O
20	NC(=O)C1OC(CO)C(O)C(O)C1O
21	OCC1OC(C(O)C(O)C1O)C(=O)Nc2ccccc2
22	OCC1OC(C(O)C(O)C1O)C(=O)Nc2ccc(O)cc2
23	COC(=O)C1OC(CO)C(O)C(O)C1O
24	OCC1OC(F)C(F)C(O)C1O
25	CNC(=O)C1OC(CO)C(O)C(O)C1O
26	NNC(=O)C1OC(CO)C(O)C(O)C1O
27	OCC1OC(NC(=O)CCl)C(O)C(O)C1O
28	CC(=O)NC1OC(CO)C(O)C(O)C1O
29	CCC(=O)NC1OC(CO)C(O)C(O)C1O
30	OCC1OC(NC(=O)CBr)C(O)C(O)C1O
31	CCCC(=O)NC1OC(CO)C(O)C(O)C1O
32	NCC(=O)NC1OC(CO)C(O)C(O)C1O
33	OCC1OC(C(O)C(O)C1O)C(=O)Nc2ccccc2
34	COC(=O)NC1(OC(CO)C(O)C(O)C1O)C(=O)N
35	OCCNC(=O)C1OC(CO)C(O)C(O)C1O
36	OCC1OC(SCC(=O)Nc2ccccc2)C(O)C(O)C1O
37	OCC1OC(C(O)C(O)C1O)C(=O)Nc2ccc(O)cc2
38	OCC1OC(C(O)C(O)C1O)C(=O)NCC(F)(F)F
39	OCC1OC2(NC(=O)NC2=O)C(O)C(O)C1O
40	OCC1OC2(NC(=O)CNC2=O)C(O)C(O)C1O
41	OCC1OC(O)C(O)C(O)C1O
42	OCC1OC(C(O)C(O)C1O)C(=O)NCCC(F)(F)F
43	OCC1OC(C(O)C(O)C1O)C(=O)[O-]
44	COC(=O)NC1OC(CO)C(O)C(O)C1O
45	OCC1OC(O)(CN=N#N)C(O)C(O)C1O
46	CS(=O)(=O)OCC1OC(CO)C(O)C(O)C1O
47	[NH3+]CC1OC(CO)C(O)C(O)C1O
48	OCC1OC(CC#N)C(O)C(O)C1O
49	OCC1OC(OCC2OC(O)C(O)C(O)C2O)C(O)C(O)C1O
50	OCC1OC(S)C(O)C(O)C1O
51	OCC1OC(Oc2ccccc2CO)C(O)C(O)C1O
52	CNC(=O)C1OC(CO)C(O)C(O)C1O
53	COC(=O)C1OC(CO)C(O)C(O)C1O
54	OCC1OC(NC(=O)c2ccccc2)C(O)C(O)C1O
55	NC(=O)NC1OC(CO)C(O)C(O)C1O
56	OCC1OC(NC(=O)OCc2ccccc2)C(O)C(O)C1O
57	CC(=O)NCC(=O)NC1OC(CO)C(O)C(O)C1O
58	CNNC(=O)C1OC(CO)C(O)C(O)C1O
59	OCC1OC(SCC(=O)Nc2ccc(F)cc2F)C(O)C(O)C1O
60	OCC1OC(C(O)C(O)C1O)C(=O)NC2CC2
61	OCC1OC(Oc2cc3ccccc3[nH]2)C(O)C(O)C1O
62	NN1C(=O)NC2(OC(CO)C(O)C(O)C2O)C1=O
63	OCCNC(=O)C1OC(CO)C(O)C(O)C1O
64	OCC1OC(C(O)C(O)C1O)C(=O)NCc2ccc(F)cc2F
65	CC(=O)NN1C(=O)NC2(OC(CO)C(O)C(O)C2O)C1=O
66	OCC1OC2(NC(=O)N(O)C2=O)C(O)C(O)C1O
