# Supplementary material for: CPANNatNIC software for counter-propagation neural network to assist in read-across
Source: J Cheminform. 2017 May 22;9:30. doi: 10.1186/s13321-017-0218-y (PMC5440416; doi:10.1186/s13321-017-0218-y)
Supplement: Supplementary file 17 — Additional file 17. File containing results obtained for additional tests on eight datasets. [file 13321_2017_218_MOESM17_ESM.zip › ther/modelweights.unw]

File contains model weights
           3           3           8           2           0           1
GV[5]_N1_B_AB_nCi_2_M8_NS1_T_KA_a-c_MID GV[7]_I50_Q_AB_nCi_2_M8_NS1_T_KA_e_MID N1_Tr_AB_nCi_3_M20(M3)_SS1_T_KA_v-h-c_MID RA_TrC_AB_nCi_3_M20(M3)_SS3_T_KA_e_MID RA_TrB_AB_nCi_3_M27_SS4_T_KA_e-v_MID RA_TrB_AB_nCi_3_M27_SS4_A_KA_e-v_MID RA_TrB_AB_nCi_3_M27_SS4_X_KA_e-v_MID Activity 
   1.00000   1.00000   1.00000   1.00000   1.00000   1.00000   1.00000   0.00000
   0.00256  1.46e+02   0.69354  19.74460  1.03e+02  50.87134  54.82366
   0.00344  59.32440   0.19155   0.89813  17.28026  13.23502  13.80814
  -0.21617   1.56043  -0.72302  -0.57362   1.95109  -1.60942  -1.76910   7.14381  32.00000  32.00000  32.00000  32.00000  32.00000
   0.83005   1.01554  -0.38291  -0.44682   0.42930   0.28783   0.43182   6.40807  32.00000  32.00000  32.00000  32.00000  32.00000
  -0.90201  -0.74947  -0.30794  -0.44194   0.64331   1.23912   0.98468   4.16685  32.00000  32.00000  32.00000  32.00000  32.00000
  -0.36272  -1.15188  -1.25647  -1.89059   0.13752  -1.67478  -1.89150   3.31288  32.00000  32.00000  32.00000  32.00000  32.00000
   0.00037  -0.69277  -0.20304  -0.62596  -0.89064   0.87048   0.61325   4.36747  32.00000  32.00000  32.00000  32.00000  32.00000
   1.24350   0.07893   0.17007   1.43669   0.48087   0.26710   0.63626   6.76558  32.00000  32.00000  32.00000  32.00000  32.00000
  -0.65985  -0.12064   0.51522   0.60479  -0.30966  -0.33896  -0.39426   4.37840  32.00000  32.00000  32.00000  32.00000  32.00000
  -0.48998  -1.72128  -0.44735   0.68823  -1.58206  -1.46687  -1.25152   3.11831  32.00000  32.00000  32.00000  32.00000  32.00000
  -0.57762  -0.32197   1.46033   0.13417  -0.70706   0.64590   0.45548   3.33437  32.00000  32.00000  32.00000  32.00000  32.00000
