# Supplementary material for: CPANNatNIC software for counter-propagation neural network to assist in read-across
Source: J Cheminform. 2017 May 22;9:30. doi: 10.1186/s13321-017-0218-y (PMC5440416; doi:10.1186/s13321-017-0218-y)
Supplement: Supplementary file 17 — Additional file 17. File containing results obtained for additional tests on eight datasets. [file 13321_2017_218_MOESM17_ESM.zip › ther/QuBiLS-MIDAS - THER_with_IDs.xlsx]

## Sheet: QuBiLS-MIDAS - THER_with_IDs
ID	molecules		molecules	name					SET		GV[5]_N1_B_AB_nCi_2_M8_NS1_T_KA_a-c_MID	GV[7]_I50_Q_AB_nCi_2_M8_NS1_T_KA_e_MID	N1_Tr_AB_nCi_3_M20(M3)_SS1_T_KA_v-h-c_MID	RA_TrC_AB_nCi_3_M20(M3)_SS3_T_KA_e_MID	RA_TrB_AB_nCi_3_M27_SS4_T_KA_e-v_MID	RA_TrB_AB_nCi_3_M27_SS4_A_KA_e-v_MID	RA_TrB_AB_nCi_3_M27_SS4_X_KA_e-v_MID	Activity						Canonical_Smiles
											1	1	1	1	1	1	1	0
1	therm_corinaCOR3D.sdf_ACE_OHLEU_AGNH2		therm_corinaCOR3D.sdf	ACE_OHLEU_AGNH2					training set		-0.00328002	165.584	1.06394	19.4382	78.672	57.8942	57.8942	2.47	65	1				CC(C)CC(N(O)C(=O)C)C(=O)NC(C)C(=O)NCC(=O)N
2	therm_corinaCOR3D.sdf_BZSAG		therm_corinaCOR3D.sdf	BZSAG					training set		0.00015	121.156	0.56358	19.0584	105.656	71.7502	78.5407	6.12	65	2				CC(NC(=O)C(CS)Cc1ccccc1)C(=O)NCC(=O)N
3	therm_corinaCOR3D.sdf_C6PLTNME		therm_corinaCOR3D.sdf	C6PLTNME					training set		0.00250921	265.319	0.533303	19.6737	153.784	27.3015	31.4509	8.82	65	3				CCCCCCP(=O)([O-])NC(CC(C)C)C(=O)NC(Cc1c[nH]c2ccccc12)C(=O)NC
4	therm_corinaCOR3D.sdf_CH3COCH2CO_FAGNH2		therm_corinaCOR3D.sdf	CH3COCH2CO_FAGNH2					training set		-0.000457	162.472	1.08072	18.6679	81.8833	56.337	56.337	2.51	65	4				CC(NC(=O)C(Cc1ccccc1)NC(=O)CC(=O)C)C(=O)NCC(=O)N
5	therm_corinaCOR3D.sdf_CLTZNCRYS		therm_corinaCOR3D.sdf	CLTZNCRYS					training set		0.00445772	164.37	0.339548	18.829	152.75	27.5451	27.5451	7.47	65	5				CC(C)CC(NC(CCc1ccccc1)C(=O)[O-])C(=O)NC(Cc2c[nH]c3ccccc23)C(=O)[O-]
6	therm_corinaCOR3D.sdf_DAH51		therm_corinaCOR3D.sdf	DAH51					training set		0.00335744	105.602	0.353243	18.665	99.556	22.5046	22.5046	6.22	65	6				CC(C)CC(NC(CCc1ccccc1)C(=O)[O-])C(=O)NC(Cc2ccccc2)C(=O)[O-]
7	therm_corinaCOR3D.sdf_DAH52		therm_corinaCOR3D.sdf	DAH52					training set		0.00884382	135.361	0.490899	19.2085	109.486	57.1605	57.1605	5.55	65	7				CC(C)CC(NC(C)C(=O)[O-])C(=O)NC(Cc1ccccc1)C(=O)[O-]
8	therm_corinaCOR3D.sdf_DAH53		therm_corinaCOR3D.sdf	DAH53					training set		0.00357536	236.573	0.542285	18.3227	112.232	64.7605	64.7605	6.66	65	8				CC(C)CC(NC(CCNC(=O)C(Cc1ccccc1)NC(=O)OCc2ccccc2)C(=O)[O-])C(=O)NC(Cc3ccccc3)C(=O)[O-]
9	therm_corinaCOR3D.sdf_NHOHBZMAGNH2		therm_corinaCOR3D.sdf	NHOHBZMAGNH2					training set		0.00330247	95.5008	0.599066	20.0928	108.115	69.7967	69.7967	6.18	65	9				CC(NC(=O)C(Cc1ccccc1)C(=O)NO)C(=O)NCC(=O)N
10	therm_corinaCOR3D.sdf_NHOHBZMAGOH		therm_corinaCOR3D.sdf	NHOHBZMAGOH					training set		0.00359344	95.9633	0.58118	20.0947	93.343	58.9104	58.9104	6.18	65	10				CC(NC(=O)C(Cc1ccccc1)C(=O)NO)C(=O)NCC(=O)[O-]
11	therm_corinaCOR3D.sdf_OHBZMAGNH2		therm_corinaCOR3D.sdf	OHBZMAGNH2					training set		0.000649	111.728	0.617792	19.0319	94.5197	58.6369	58.6369	3.38	65	11				CC(NC(=O)C(Cc1ccccc1)C(=O)[O-])C(=O)NCC(=O)N
12	therm_corinaCOR3D.sdf_ZALA		therm_corinaCOR3D.sdf	ZALA					training set		0.00907094	229.498	0.678016	18.4111	112.941	52.2839	52.2839	6.07	65	12				CC(C)CC(NC(CCNC(=O)C(C)NC(=O)OCc1ccccc1)C(=O)[O-])C(=O)NC(Cc2ccccc2)C(=O)[O-]
13	therm_corinaCOR3D.sdf_ZAPOLA		therm_corinaCOR3D.sdf	ZAPOLA					training set		-0.001649	161.274	0.795043	19.974	100.483	37.4282	42.775	5.74	65	13				CC(C)CC(OP(=O)([O-])C(C)NC(=O)OCc1ccccc1)C(=O)NC(C)C(=O)[O-]
14	therm_corinaCOR3D.sdf_ZFGNH2		therm_corinaCOR3D.sdf	ZFGNH2					training set		-0.00189698	113.054	0.582601	19.1331	126.489	67.425	67.425	3.46	65	14				NC(=O)CNC(=O)C(Cc1ccccc1)NC(=O)OCc2ccccc2
15	therm_corinaCOR3D.sdf_ZFPOLA		therm_corinaCOR3D.sdf	ZFPOLA					training set		0.00413832	180.601	0.613918	19.7531	113.006	48.2291	58.8939	7.35	65	15				CC(C)CC(OP(=O)([O-])C(Cc1ccccc1)NC(=O)OCc2ccccc2)C(=O)NC(C)C(=O)[O-]
16	therm_corinaCOR3D.sdf_ZGGLNHOH		therm_corinaCOR3D.sdf	ZGGLNHOH					training set		-0.00212304	146.346	0.8498	19.949	101.703	61.2712	61.2712	4.41	65	16				CC(C)CC(NC(=O)CNC(=O)CNC(=O)OCc1ccccc1)C(=O)NO
17	therm_corinaCOR3D.sdf_ZGG_D_LNHOH		therm_corinaCOR3D.sdf	ZGG_D_LNHOH					training set		-0.00337984	131.507	0.811859	20.0078	101.668	60.7587	60.7587	3.6	65	17				CC(C)CC(NC(=O)CNC(=O)CNC(=O)OCc1ccccc1)C(=O)NO
18	therm_corinaCOR3D.sdf_ZGLNH2		therm_corinaCOR3D.sdf	ZGLNH2					training set		0.00093	85.0566	0.767503	18.0002	93.042	37.9532	37.9532	1.68	65	18				CC(C)CC(NC(=O)CNC(=O)OCc1ccccc1)C(=O)N
19	therm_corinaCOR3D.sdf_ZGLNHOH		therm_corinaCOR3D.sdf	ZGLNHOH					training set		0.00104616	98.527	0.639199	20.9222	92.1233	49.9022	49.9022	4.89	65	19				CC(C)CC(NC(=O)CNC(=O)OCc1ccccc1)C(=O)NO
20	therm_corinaCOR3D.sdf_ZGLY		therm_corinaCOR3D.sdf	ZGLY					training set		0.00560533	261.105	0.688439	19.0503	113.166	51.575	51.575	6.39	65	20				CC(C)CC(NC(CCNC(=O)CNC(=O)OCc1ccccc1)C(=O)[O-])C(=O)NC(Cc2ccccc2)C(=O)[O-]
21	therm_corinaCOR3D.sdf_ZGPCLA		therm_corinaCOR3D.sdf	ZGPCLA					training set		0.00963898	155.795	0.837622	21.3844	123.836	49.2505	65.1199	7.73	65	21				CC(C)CC(CP(=O)([O-])CNC(=O)OCc1ccccc1)C(=O)NC(C)C(=O)[O-]
22	therm_corinaCOR3D.sdf_ZGPCLF		therm_corinaCOR3D.sdf	ZGPCLF					training set		0.00477903	141.635	0.504141	21.4136	100.896	46.5663	61.3949	7.18	65	22				CC(C)CC(CP(=O)([O-])CNC(=O)OCc1ccccc1)C(=O)NC(Cc2ccccc2)C(=O)[O-]
23	therm_corinaCOR3D.sdf_ZGPCLG		therm_corinaCOR3D.sdf	ZGPCLG					training set		-0.000839	142.337	0.815579	21.2828	108.853	50.7168	65.3286	6.52	65	23				CC(C)CC(CP(=O)([O-])CNC(=O)OCc1ccccc1)C(=O)NCC(=O)[O-]
24	therm_corinaCOR3D.sdf_ZGPCLLZNCRYS		therm_corinaCOR3D.sdf	ZGPCLLZNCRYS					training set		0.00254966	211.36	0.733386	20.0402	125.579	55.4125	72.2348	6.74	65	24				CC(C)CC(CP(=O)([O-])CNC(=O)OCc1ccccc1)C(=O)NC(CC(C)C)C(=O)[O-]
25	therm_corinaCOR3D.sdf_ZGPLA		therm_corinaCOR3D.sdf	ZGPLA					training set		0.00685997	174.545	0.693698	19.6412	110.097	48.0621	54.8807	7.78	65	25				CC(C)CC(NP(=O)([O-])CNC(=O)OCc1ccccc1)C(=O)NC(C)C(=O)[O-]
26	therm_corinaCOR3D.sdf_ZGPLF		therm_corinaCOR3D.sdf	ZGPLF					training set		0.00613975	177.606	0.508196	20.5386	103.703	40.4272	52.8904	7.12	65	26				CC(C)CC(NP(=O)([O-])CNC(=O)OCc1ccccc1)C(=O)NC(Cc2ccccc2)C(=O)[O-]
27	therm_corinaCOR3D.sdf_ZGPLG		therm_corinaCOR3D.sdf	ZGPLG					training set		0.00685823	166.351	0.860887	21.6331	117.41	51.2146	51.0646	6.57	65	27				CC(C)CC(NP(=O)([O-])CNC(=O)OCc1ccccc1)C(=O)NCC(=O)[O-]
28	therm_corinaCOR3D.sdf_ZGPLLZNCRYS		therm_corinaCOR3D.sdf	ZGPLLZNCRYS					training set		0.0015696	218.062	0.671427	20.2814	101.71	61.9023	73.7183	8.04	65	28				CC(C)CC(NC(=O)C(CC(C)C)NP(=O)([O-])CNC(=O)OCc1ccccc1)C(=O)[O-]
29	therm_corinaCOR3D.sdf_ZGPOLA		therm_corinaCOR3D.sdf	ZGPOLA					training set		0.0038413	150.464	0.905734	20.5625	90.2295	46.5149	49.5328	4.89	65	29				CC(C)CC(OP(=O)([O-])CNC(=O)OCc1ccccc1)C(=O)NC(C)C(=O)[O-]
30	therm_corinaCOR3D.sdf_ZGPOLF		therm_corinaCOR3D.sdf	ZGPOLF					training set		0.00302106	208.892	0.79736	19.7415	101.141	65.4501	67.497	4.27	65	30				CC(C)CC(OP(=O)([O-])CNC(=O)OCc1ccccc1)C(=O)NC(Cc2ccccc2)C(=O)[O-]
31	therm_corinaCOR3D.sdf_ZGPOLLZNCRYS		therm_corinaCOR3D.sdf	ZGPOLLZNCRYS					training set		0.00259095	159.409	0.832885	20.3451	83.6068	56.1998	58.5841	5.05	65	31				CC(C)CC(NC(=O)C(CC(C)C)OP(=O)([O-])CNC(=O)OCc1ccccc1)C(=O)[O-]
32	therm_corinaCOR3D.sdf_ZGPOLNH2		therm_corinaCOR3D.sdf	ZGPOLNH2					training set		0.00223087	107.278	0.974717	19.8307	94.6277	62.2691	68.736	3.18	65	32				CC(C)CC(OP(=O)([O-])CNC(=O)OCc1ccccc1)C(=O)N
33	therm_corinaCOR3D.sdf_ZG_D_LNHOH		therm_corinaCOR3D.sdf	ZG_D_LNHOH					training set		0.00104616	98.527	0.639199	20.9222	92.1233	49.9022	49.9022	4.32	65	33				CC(C)CC(NC(=O)CNC(=O)OCc1ccccc1)C(=O)NO
34	therm_corinaCOR3D.sdf_ZLGNH2		therm_corinaCOR3D.sdf	ZLGNH2					training set		-0.00221778	86.2331	0.732664	19.195	112.037	63.372	63.372	2.51	65	34				CC(C)CC(NC(=O)OCc1ccccc1)C(=O)NCC(=O)N
35	therm_corinaCOR3D.sdf_ZLPOLA		therm_corinaCOR3D.sdf	ZLPOLA					training set		0.00150889	184.332	0.737765	19.067	107.255	66.1479	66.1377	6.17	65	35				CC(C)CC(OP(=O)([O-])C(CC(C)C)NC(=O)OCc1ccccc1)C(=O)NC(C)C(=O)[O-]
36	therm_corinaCOR3D.sdf_Z_D_APOLA		therm_corinaCOR3D.sdf	Z_D_APOLA					training set		-0.001649	161.274	0.795043	19.974	100.483	37.4282	42.775	4.62	65	36				CC(C)CC(OP(=O)([O-])C(C)NC(=O)OCc1ccccc1)C(=O)NC(C)C(=O)[O-]
37	therm_corinaCOR3D.sdf_Z_D_FPLA		therm_corinaCOR3D.sdf	Z_D_FPLA					training set		0.00779792	167.212	0.558173	19.2258	118.414	54.2866	68.2184	6.32	65	37				CC(C)CC(NP(=O)([O-])C(Cc1ccccc1)NC(=O)OCc2ccccc2)C(=O)NC(C)C(=O)[O-]
38	therm_corinaCOR3D.sdf_Z_D_FPOLA		therm_corinaCOR3D.sdf	Z_D_FPOLA					training set		0.00413832	180.601	0.613918	19.7531	113.006	48.2291	58.8939	4.52	65	38				CC(C)CC(OP(=O)([O-])C(Cc1ccccc1)NC(=O)OCc2ccccc2)C(=O)NC(C)C(=O)[O-]
39	therm_corinaCOR3D.sdf_Z_NH_GLNHOH		therm_corinaCOR3D.sdf	Z_NH_GLNHOH					training set		0.00539995	90.1053	0.470521	20.8084	85.8984	44.0255	44.0255	5.57	65	39				CC(C)CC(NC(=O)NNC(=O)OCc1ccccc1)C(=O)NO
40	therm_corinaCOR3D.sdf_C6POLTNME		therm_corinaCOR3D.sdf	C6POLTNME					training set		-0.000707	280.392	0.739283	19.2695	113.204	32.59	31.9951	5.84	65	40				CCCCCCP(=O)([O-])OC(CC(C)C)C(=O)NC(Cc1c[nH]c2ccccc12)C(=O)NC
41	therm_corinaCOR3D.sdf_CHO_OHLEU_AGNH2		therm_corinaCOR3D.sdf	CHO_OHLEU_AGNH2					training set		0.00291337	104.161	0.784594	19.2517	76.8782	59.3536	59.3536	2.47	65	41				CC(C)CC(N(O)C=O)C(=O)NC(C)C(=O)NCC(=O)N
42	therm_corinaCOR3D.sdf_DAH50		therm_corinaCOR3D.sdf	DAH50					training set		0.00891014	257.696	0.48005	18.7469	107.051	49.9988	49.9988	7.96	65	42				CC(C)CC(NC(CCNC(=O)C(Cc1ccccc1)NC(=O)OCc2ccccc2)C(=O)[O-])C(=O)NC(Cc3c[nH]c4ccccc34)C(=O)[O-]
43	therm_corinaCOR3D.sdf_NHOHMALAGNH2		therm_corinaCOR3D.sdf	NHOHMALAGNH2					training set		0.000124	81.6671	1.06482	20.1397	90.2378	60.5927	60.5927	2.96	65	43				CC(NC(=O)C(C)C(=O)NO)C(=O)NCC(=O)N
44	therm_corinaCOR3D.sdf_PAAOH		therm_corinaCOR3D.sdf	PAAOH					training set		0.00469713	54.3877	0.833254	20.3511	69.2329	33.2501	42.3348	4.06	65	44				CC(NC(=O)C(C)NP(=O)([O-])[O-])C(=O)[O-]
45	therm_corinaCOR3D.sdf_PPHEOH		therm_corinaCOR3D.sdf	PPHEOH					training set		-3.07e-05	8.05824	0.267962	20.9144	67.7178	22.0724	35.7685	4.14	65	45				[O-]C(=O)C(Cc1ccccc1)NP(=O)([O-])[O-]
46	therm_corinaCOR3D.sdf_PPPHE		therm_corinaCOR3D.sdf	PPPHE					training set		0.000337	54.1092	0.266059	17.6972	118.606	25.2587	25.2587	2.79	65	46				[O-]C(=O)C(Cc1ccccc1)NC(=O)CCc2ccccc2
47	therm_corinaCOR3D.sdf_PO3_FAGNH2		therm_corinaCOR3D.sdf	PO3_FAGNH2					training set		0.0029737	105.307	0.611294	18.7722	88.7361	68.8557	71.4707	5.59	65	47				CC(NC(=O)C(Cc1ccccc1)NP(=O)([O-])[O-])C(=O)NCC(=O)N
48	therm_corinaCOR3D.sdf_P_OPHE_OME_LEUNH2		therm_corinaCOR3D.sdf	P_OPHE_OME_LEUNH2					training set		-0.00301907	42.5852	0.803271	19.7153	80.7029	31.5693	32.7709	0.52	65	48				COP(=O)(NC(CC(C)C)C(=O)N)Oc1ccccc1
49	therm_corinaCOR3D.sdf_ZGLNMEOH		therm_corinaCOR3D.sdf	ZGLNMEOH					training set		-0.000636	135.589	0.850778	19.6047	105.747	45.9145	45.9145	2.65	65	49				CC(C)CC(NC(=O)CNC(=O)OCc1ccccc1)C(=O)N(C)O
50	therm_corinaCOR3D.sdf_ZGPLNH2		therm_corinaCOR3D.sdf	ZGPLNH2					training set		0.00720294	123.574	0.821566	20.5488	111.267	71.532	80.7399	6.12	65	50				CC(C)CC(NP(=O)([O-])CNC(=O)OCc1ccccc1)C(=O)N
51	therm_corinaCOR3D.sdf_ZGPOLG		therm_corinaCOR3D.sdf	ZGPOLG					training set		0.00414454	144.291	0.972762	20.0386	84.5875	56.6486	59.126	3.64	65	51				CC(C)CC(OP(=O)([O-])CNC(=O)OCc1ccccc1)C(=O)NCC(=O)[O-]
52	therm_corinaCOR3D.sdf_C6PCLTNME		therm_corinaCOR3D.sdf	C6PCLTNME					external set		0.00476196	250.75	0.430918	20.8652	109.277	26.3338	26.829	7.28	65	52				CCCCCCP(=O)([O-])CC(CC(C)C)C(=O)NC(Cc1c[nH]c2ccccc12)C(=O)NC
53	therm_corinaCOR3D.sdf_DAH55		therm_corinaCOR3D.sdf	DAH55					external set		0.00306868	148.36	0.451183	18.7796	73.8349	27.8083	27.8083	2.42	65	53				CCCCC(NC(CC(C)C)C(=O)NC(Cc1ccccc1)C(=O)[O-])C(=O)[O-]
54	therm_corinaCOR3D.sdf_HOCH2CO_FAGNH2		therm_corinaCOR3D.sdf	HOCH2CO_FAGNH2					external set		-0.00650196	118.283	0.900531	19.3284	87.0743	60.0546	60.0546	2.54	65	54				CC(NC(=O)C(Cc1ccccc1)NC(=O)CO)C(=O)NCC(=O)N
55	therm_corinaCOR3D.sdf_NHOHIBMAGNH2		therm_corinaCOR3D.sdf	NHOHIBMAGNH2					external set		0.00817843	122.259	0.673304	20.7586	102.758	67.5631	67.5631	6.32	65	55				CC(C)CC(C(=O)NO)C(=O)NC(C)C(=O)NCC(=O)N
56	therm_corinaCOR3D.sdf_PLFOH		therm_corinaCOR3D.sdf	PLFOH					external set		0.00414701	89.5762	0.317261	20.7281	76.5735	44.391	49.7592	7.72	65	56				CC(C)CC(NP(=O)([O-])[O-])C(=O)NC(Cc1ccccc1)C(=O)[O-]
57	therm_corinaCOR3D.sdf_PNHET		therm_corinaCOR3D.sdf	PNHET					external set		0	0	1.0603	19.9542	66.7562	25.7146	31.6461	0.52	65	57				CCNP(=O)([O-])[O-]
58	therm_corinaCOR3D.sdf_P_ILE_AOH		therm_corinaCOR3D.sdf	P_ILE_AOH					external set		0.00429412	70.644	0.398308	21.4798	85.6428	46.2825	63.4966	6.44	65	58				CCC(C)C(NP(=O)([O-])[O-])C(=O)NC(C)C(=O)[O-]
59	therm_corinaCOR3D.sdf_R_THIORPHAN		therm_corinaCOR3D.sdf	R_THIORPHAN					external set		-0.000191	78.6802	0.480078	19.8945	58.7767	33.9438	33.4869	5.64	65	59				[O-]C(=O)CC(=O)NC(CS)Cc1ccccc1
60	therm_corinaCOR3D.sdf_SO3_FAGNH2		therm_corinaCOR3D.sdf	SO3_FAGNH2					external set		0.00114666	105.573	0.630665	19.3106	88.2228	49.0557	54.0609	2.37	65	60				CC(NC(=O)C(Cc1ccccc1)NS(=O)(=O)O)C(=O)NCC(=O)N
61	therm_corinaCOR3D.sdf_ZFPLAZNCRYS		therm_corinaCOR3D.sdf	ZFPLAZNCRYS					external set		0.00779792	167.212	0.558173	19.2258	118.414	54.2866	68.2184	10.17	65	61				CC(C)CC(NP(=O)([O-])C(Cc1ccccc1)NC(=O)OCc2ccccc2)C(=O)NC(C)C(=O)[O-]
62	therm_corinaCOR3D.sdf_ZGPCLNH2		therm_corinaCOR3D.sdf	ZGPCLNH2					external set		0.00334059	115.962	0.85419	21.0665	101.321	46.3614	64.0334	5.85	65	62				CC(C)CC(CP(=O)([O-])CNC(=O)OCc1ccccc1)C(=O)N
63	therm_corinaCOR3D.sdf_Z_D_LPOLA		therm_corinaCOR3D.sdf	Z_D_LPOLA					external set		0.00150889	184.332	0.737765	19.067	107.255	66.1479	66.1377	4.38	65	63				CC(C)CC(OP(=O)([O-])C(CC(C)C)NC(=O)OCc1ccccc1)C(=O)NC(C)C(=O)[O-]
64	therm_corinaCOR3D.sdf_CBZPHE		therm_corinaCOR3D.sdf	CBZPHE					external set		-0.00131704	92.5223	0.37803	17.4622	84.0133	57.5103	57.5103	3.29	65	64				[O-]C(=O)C(Cc1ccccc1)NC(=O)OCc2ccccc2
65	therm_corinaCOR3D.sdf_CH3O2S_FAGNH2		therm_corinaCOR3D.sdf	CH3O2S_FAGNH2					external set		-0.00220059	123.3	0.802433	18.698	82.3819	65.7022	67.9728	0.52	65	65				CC(NC(=O)C(Cc1ccccc1)NS(=O)(=O)C)C(=O)NCC(=O)N
66	therm_corinaCOR3D.sdf_DAH54		therm_corinaCOR3D.sdf	DAH54					external set		0.00260049	122.866	0.313184	18.6467	113.274	26.0907	26.0907	5.77	65	66				CC(C)CC(NC(CCc1cccc(CN)c1)C(=O)[O-])C(=O)NC(Cc2ccccc2)C(=O)[O-]
67	therm_corinaCOR3D.sdf_NHOHBZMAGNA		therm_corinaCOR3D.sdf	NHOHBZMAGNA					external set		0.00347674	172.904	0.48577	19.9493	113.456	71.6123	71.6123	6.37	65	67				CC(NC(=O)C(Cc1ccccc1)C(=O)NO)C(=O)NCC(=O)Nc2ccc(cc2)N(=O)=O
68	therm_corinaCOR3D.sdf_NHOHBZMOET		therm_corinaCOR3D.sdf	NHOHBZMOET					external set		-0.00105797	115.847	0.596143	20.3922	113.912	24.0954	24.0954	4.7	65	68				CCOC(=O)C(Cc1ccccc1)C(=O)NO
69	therm_corinaCOR3D.sdf_NHOHLEU		therm_corinaCOR3D.sdf	NHOHLEU					external set		0.000829	0	0.278881	21.243	76.9318	43.9501	43.9501	3.72	65	69				CC(C)CC(N)C(=O)NO
70	therm_corinaCOR3D.sdf_PHOSPHORAMIDON		therm_corinaCOR3D.sdf	PHOSPHORAMIDON					external set		0.00282146	248.888	0.583523	18.9031	81.2079	39.3716	51.7789	7.55	65	70				CC(C)CC(NP(=O)([O-])OC1OC(C)C(O)C(O)C1O)C(=O)NC(Cc2c[nH]c3ccccc23)C(=O)[O-]
71	therm_corinaCOR3D.sdf_PLEUNH2		therm_corinaCOR3D.sdf	PLEUNH2					external set		0.000994	0	0.5216	20.4057	76.2542	21.5038	27.1584	4.1	65	71				CC(C)CC(NP(=O)([O-])[O-])C(=O)N
72	therm_corinaCOR3D.sdf_S02P_FAGNH2		therm_corinaCOR3D.sdf	S02P_FAGNH2					external set		0.000846	125.486	0.744054	20.3627	91.6716	67.2367	74.3985	5.16	65	72				CC(NC(=O)C(Cc1ccccc1)NP(=O)([O-])S)C(=O)NCC(=O)N
73	therm_corinaCOR3D.sdf_S_THIORPHAN		therm_corinaCOR3D.sdf	S_THIORPHAN					external set		0.000292	138.377	0.312215	19.1464	93.6085	41.0661	48.7776	5.74	65	73				[O-]C(=O)CNC(=O)C(CS)Cc1ccccc1
74	therm_corinaCOR3D.sdf_ZGGNHOH		therm_corinaCOR3D.sdf	ZGGNHOH					external set		-0.000755	44.9986	0.786897	19.8495	107.648	48.922	48.922	3.03	65	74				ONC(=O)CNC(=O)CNC(=O)OCc1ccccc1
75	therm_corinaCOR3D.sdf_ZYGNH2		therm_corinaCOR3D.sdf	ZYGNH2					external set		0.000433	105.412	0.534081	18.3283	101.892	61.4839	61.4839	3.66	65	75				NC(=O)CNC(=O)C(Cc1ccc(O)cc1)NC(=O)OCc2ccccc2
76	therm_corinaCOR3D.sdf_Z_NH_GLNH2		therm_corinaCOR3D.sdf	Z_NH_GLNH2					external set		0.00407657	80.3742	0.531708	18.3114	85.3345	41.6778	41.6778	3.42	65	76				CC(C)CC(NC(=O)NNC(=O)OCc1ccccc1)C(=O)N

## Sheet: THER_TR
THER training set
51	8
GV[5]_N1_B_AB_nCi_2_M8_NS1_T_KA_a-c_MID	GV[7]_I50_Q_AB_nCi_2_M8_NS1_T_KA_e_MID	N1_Tr_AB_nCi_3_M20(M3)_SS1_T_KA_v-h-c_MID	RA_TrC_AB_nCi_3_M20(M3)_SS3_T_KA_e_MID	RA_TrB_AB_nCi_3_M27_SS4_T_KA_e-v_MID	RA_TrB_AB_nCi_3_M27_SS4_A_KA_e-v_MID	RA_TrB_AB_nCi_3_M27_SS4_X_KA_e-v_MID	Activity
1	1	1	1	1	1	1	0
-0.00328002	165.584	1.06394	19.4382	78.672	57.8942	57.8942	2.47	65	1
0.00015	121.156	0.56358	19.0584	105.656	71.7502	78.5407	6.12	65	2
0.00250921	265.319	0.533303	19.6737	153.784	27.3015	31.4509	8.82	65	3
-0.000457	162.472	1.08072	18.6679	81.8833	56.337	56.337	2.51	65	4
0.00445772	164.37	0.339548	18.829	152.75	27.5451	27.5451	7.47	65	5
0.00335744	105.602	0.353243	18.665	99.556	22.5046	22.5046	6.22	65	6
0.00884382	135.361	0.490899	19.2085	109.486	57.1605	57.1605	5.55	65	7
0.00357536	236.573	0.542285	18.3227	112.232	64.7605	64.7605	6.66	65	8
0.00330247	95.5008	0.599066	20.0928	108.115	69.7967	69.7967	6.18	65	9
0.00359344	95.9633	0.58118	20.0947	93.343	58.9104	58.9104	6.18	65	10
0.000649	111.728	0.617792	19.0319	94.5197	58.6369	58.6369	3.38	65	11
0.00907094	229.498	0.678016	18.4111	112.941	52.2839	52.2839	6.07	65	12
-0.001649	161.274	0.795043	19.974	100.483	37.4282	42.775	5.74	65	13
-0.00189698	113.054	0.582601	19.1331	126.489	67.425	67.425	3.46	65	14
0.00413832	180.601	0.613918	19.7531	113.006	48.2291	58.8939	7.35	65	15
-0.00212304	146.346	0.8498	19.949	101.703	61.2712	61.2712	4.41	65	16
-0.00337984	131.507	0.811859	20.0078	101.668	60.7587	60.7587	3.6	65	17
0.00093	85.0566	0.767503	18.0002	93.042	37.9532	37.9532	1.68	65	18
0.00104616	98.527	0.639199	20.9222	92.1233	49.9022	49.9022	4.89	65	19
0.00560533	261.105	0.688439	19.0503	113.166	51.575	51.575	6.39	65	20
0.00963898	155.795	0.837622	21.3844	123.836	49.2505	65.1199	7.73	65	21
0.00477903	141.635	0.504141	21.4136	100.896	46.5663	61.3949	7.18	65	22
-0.000839	142.337	0.815579	21.2828	108.853	50.7168	65.3286	6.52	65	23
0.00254966	211.36	0.733386	20.0402	125.579	55.4125	72.2348	6.74	65	24
0.00685997	174.545	0.693698	19.6412	110.097	48.0621	54.8807	7.78	65	25
0.00613975	177.606	0.508196	20.5386	103.703	40.4272	52.8904	7.12	65	26
0.00685823	166.351	0.860887	21.6331	117.41	51.2146	51.0646	6.57	65	27
0.0015696	218.062	0.671427	20.2814	101.71	61.9023	73.7183	8.04	65	28
0.0038413	150.464	0.905734	20.5625	90.2295	46.5149	49.5328	4.89	65	29
0.00302106	208.892	0.79736	19.7415	101.141	65.4501	67.497	4.27	65	30
0.00259095	159.409	0.832885	20.3451	83.6068	56.1998	58.5841	5.05	65	31
0.00223087	107.278	0.974717	19.8307	94.6277	62.2691	68.736	3.18	65	32
0.00104616	98.527	0.639199	20.9222	92.1233	49.9022	49.9022	4.32	65	33
-0.00221778	86.2331	0.732664	19.195	112.037	63.372	63.372	2.51	65	34
0.00150889	184.332	0.737765	19.067	107.255	66.1479	66.1377	6.17	65	35
-0.001649	161.274	0.795043	19.974	100.483	37.4282	42.775	4.62	65	36
0.00779792	167.212	0.558173	19.2258	118.414	54.2866	68.2184	6.32	65	37
0.00413832	180.601	0.613918	19.7531	113.006	48.2291	58.8939	4.52	65	38
0.00539995	90.1053	0.470521	20.8084	85.8984	44.0255	44.0255	5.57	65	39
-0.000707	280.392	0.739283	19.2695	113.204	32.59	31.9951	5.84	65	40
0.00291337	104.161	0.784594	19.2517	76.8782	59.3536	59.3536	2.47	65	41
0.00891014	257.696	0.48005	18.7469	107.051	49.9988	49.9988	7.96	65	42
0.000124	81.6671	1.06482	20.1397	90.2378	60.5927	60.5927	2.96	65	43
0.00469713	54.3877	0.833254	20.3511	69.2329	33.2501	42.3348	4.06	65	44
-3.07e-05	8.05824	0.267962	20.9144	67.7178	22.0724	35.7685	4.14	65	45
0.000337	54.1092	0.266059	17.6972	118.606	25.2587	25.2587	2.79	65	46
0.0029737	105.307	0.611294	18.7722	88.7361	68.8557	71.4707	5.59	65	47
-0.00301907	42.5852	0.803271	19.7153	80.7029	31.5693	32.7709	0.52	65	48
-0.000636	135.589	0.850778	19.6047	105.747	45.9145	45.9145	2.65	65	49
0.00720294	123.574	0.821566	20.5488	111.267	71.532	80.7399	6.12	65	50
0.00414454	144.291	0.972762	20.0386	84.5875	56.6486	59.126	3.64	65	51

## Sheet: THER_EV
THER external set
25	8
GV[5]_N1_B_AB_nCi_2_M8_NS1_T_KA_a-c_MID	GV[7]_I50_Q_AB_nCi_2_M8_NS1_T_KA_e_MID	N1_Tr_AB_nCi_3_M20(M3)_SS1_T_KA_v-h-c_MID	RA_TrC_AB_nCi_3_M20(M3)_SS3_T_KA_e_MID	RA_TrB_AB_nCi_3_M27_SS4_T_KA_e-v_MID	RA_TrB_AB_nCi_3_M27_SS4_A_KA_e-v_MID	RA_TrB_AB_nCi_3_M27_SS4_X_KA_e-v_MID	Activity
1	1	1	1	1	1	1	0
0.00476196	250.75	0.430918	20.8652	109.277	26.3338	26.829	7.28	65	52
0.00306868	148.36	0.451183	18.7796	73.8349	27.8083	27.8083	2.42	65	53
-0.00650196	118.283	0.900531	19.3284	87.0743	60.0546	60.0546	2.54	65	54
0.00817843	122.259	0.673304	20.7586	102.758	67.5631	67.5631	6.32	65	55
0.00414701	89.5762	0.317261	20.7281	76.5735	44.391	49.7592	7.72	65	56
0	0	1.0603	19.9542	66.7562	25.7146	31.6461	0.52	65	57
0.00429412	70.644	0.398308	21.4798	85.6428	46.2825	63.4966	6.44	65	58
-0.000191	78.6802	0.480078	19.8945	58.7767	33.9438	33.4869	5.64	65	59
0.00114666	105.573	0.630665	19.3106	88.2228	49.0557	54.0609	2.37	65	60
0.00779792	167.212	0.558173	19.2258	118.414	54.2866	68.2184	10.17	65	61
0.00334059	115.962	0.85419	21.0665	101.321	46.3614	64.0334	5.85	65	62
0.00150889	184.332	0.737765	19.067	107.255	66.1479	66.1377	4.38	65	63
-0.00131704	92.5223	0.37803	17.4622	84.0133	57.5103	57.5103	3.29	65	64
-0.00220059	123.3	0.802433	18.698	82.3819	65.7022	67.9728	0.52	65	65
0.00260049	122.866	0.313184	18.6467	113.274	26.0907	26.0907	5.77	65	66
0.00347674	172.904	0.48577	19.9493	113.456	71.6123	71.6123	6.37	65	67
-0.00105797	115.847	0.596143	20.3922	113.912	24.0954	24.0954	4.7	65	68
0.000829	0	0.278881	21.243	76.9318	43.9501	43.9501	3.72	65	69
0.00282146	248.888	0.583523	18.9031	81.2079	39.3716	51.7789	7.55	65	70
0.000994	0	0.5216	20.4057	76.2542	21.5038	27.1584	4.1	65	71
0.000846	125.486	0.744054	20.3627	91.6716	67.2367	74.3985	5.16	65	72
0.000292	138.377	0.312215	19.1464	93.6085	41.0661	48.7776	5.74	65	73
-0.000755	44.9986	0.786897	19.8495	107.648	48.922	48.922	3.03	65	74
0.000433	105.412	0.534081	18.3283	101.892	61.4839	61.4839	3.66	65	75
0.00407657	80.3742	0.531708	18.3114	85.3345	41.6778	41.6778	3.42	65	76

## Sheet: smiles
1	CC(C)CC(N(O)C(=O)C)C(=O)NC(C)C(=O)NCC(=O)N
2	CC(NC(=O)C(CS)Cc1ccccc1)C(=O)NCC(=O)N
3	CCCCCCP(=O)([O-])NC(CC(C)C)C(=O)NC(Cc1c[nH]c2ccccc12)C(=O)NC
4	CC(NC(=O)C(Cc1ccccc1)NC(=O)CC(=O)C)C(=O)NCC(=O)N
5	CC(C)CC(NC(CCc1ccccc1)C(=O)[O-])C(=O)NC(Cc2c[nH]c3ccccc23)C(=O)[O-]
6	CC(C)CC(NC(CCc1ccccc1)C(=O)[O-])C(=O)NC(Cc2ccccc2)C(=O)[O-]
7	CC(C)CC(NC(C)C(=O)[O-])C(=O)NC(Cc1ccccc1)C(=O)[O-]
8	CC(C)CC(NC(CCNC(=O)C(Cc1ccccc1)NC(=O)OCc2ccccc2)C(=O)[O-])C(=O)NC(Cc3ccccc3)C(=O)[O-]
9	CC(NC(=O)C(Cc1ccccc1)C(=O)NO)C(=O)NCC(=O)N
10	CC(NC(=O)C(Cc1ccccc1)C(=O)NO)C(=O)NCC(=O)[O-]
11	CC(NC(=O)C(Cc1ccccc1)C(=O)[O-])C(=O)NCC(=O)N
12	CC(C)CC(NC(CCNC(=O)C(C)NC(=O)OCc1ccccc1)C(=O)[O-])C(=O)NC(Cc2ccccc2)C(=O)[O-]
13	CC(C)CC(OP(=O)([O-])C(C)NC(=O)OCc1ccccc1)C(=O)NC(C)C(=O)[O-]
14	NC(=O)CNC(=O)C(Cc1ccccc1)NC(=O)OCc2ccccc2
15	CC(C)CC(OP(=O)([O-])C(Cc1ccccc1)NC(=O)OCc2ccccc2)C(=O)NC(C)C(=O)[O-]
16	CC(C)CC(NC(=O)CNC(=O)CNC(=O)OCc1ccccc1)C(=O)NO
17	CC(C)CC(NC(=O)CNC(=O)CNC(=O)OCc1ccccc1)C(=O)NO
18	CC(C)CC(NC(=O)CNC(=O)OCc1ccccc1)C(=O)N
19	CC(C)CC(NC(=O)CNC(=O)OCc1ccccc1)C(=O)NO
20	CC(C)CC(NC(CCNC(=O)CNC(=O)OCc1ccccc1)C(=O)[O-])C(=O)NC(Cc2ccccc2)C(=O)[O-]
21	CC(C)CC(CP(=O)([O-])CNC(=O)OCc1ccccc1)C(=O)NC(C)C(=O)[O-]
22	CC(C)CC(CP(=O)([O-])CNC(=O)OCc1ccccc1)C(=O)NC(Cc2ccccc2)C(=O)[O-]
23	CC(C)CC(CP(=O)([O-])CNC(=O)OCc1ccccc1)C(=O)NCC(=O)[O-]
24	CC(C)CC(CP(=O)([O-])CNC(=O)OCc1ccccc1)C(=O)NC(CC(C)C)C(=O)[O-]
25	CC(C)CC(NP(=O)([O-])CNC(=O)OCc1ccccc1)C(=O)NC(C)C(=O)[O-]
26	CC(C)CC(NP(=O)([O-])CNC(=O)OCc1ccccc1)C(=O)NC(Cc2ccccc2)C(=O)[O-]
27	CC(C)CC(NP(=O)([O-])CNC(=O)OCc1ccccc1)C(=O)NCC(=O)[O-]
28	CC(C)CC(NC(=O)C(CC(C)C)NP(=O)([O-])CNC(=O)OCc1ccccc1)C(=O)[O-]
29	CC(C)CC(OP(=O)([O-])CNC(=O)OCc1ccccc1)C(=O)NC(C)C(=O)[O-]
30	CC(C)CC(OP(=O)([O-])CNC(=O)OCc1ccccc1)C(=O)NC(Cc2ccccc2)C(=O)[O-]
31	CC(C)CC(NC(=O)C(CC(C)C)OP(=O)([O-])CNC(=O)OCc1ccccc1)C(=O)[O-]
32	CC(C)CC(OP(=O)([O-])CNC(=O)OCc1ccccc1)C(=O)N
33	CC(C)CC(NC(=O)CNC(=O)OCc1ccccc1)C(=O)NO
34	CC(C)CC(NC(=O)OCc1ccccc1)C(=O)NCC(=O)N
35	CC(C)CC(OP(=O)([O-])C(CC(C)C)NC(=O)OCc1ccccc1)C(=O)NC(C)C(=O)[O-]
36	CC(C)CC(OP(=O)([O-])C(C)NC(=O)OCc1ccccc1)C(=O)NC(C)C(=O)[O-]
37	CC(C)CC(NP(=O)([O-])C(Cc1ccccc1)NC(=O)OCc2ccccc2)C(=O)NC(C)C(=O)[O-]
38	CC(C)CC(OP(=O)([O-])C(Cc1ccccc1)NC(=O)OCc2ccccc2)C(=O)NC(C)C(=O)[O-]
39	CC(C)CC(NC(=O)NNC(=O)OCc1ccccc1)C(=O)NO
40	CCCCCCP(=O)([O-])OC(CC(C)C)C(=O)NC(Cc1c[nH]c2ccccc12)C(=O)NC
41	CC(C)CC(N(O)C=O)C(=O)NC(C)C(=O)NCC(=O)N
42	CC(C)CC(NC(CCNC(=O)C(Cc1ccccc1)NC(=O)OCc2ccccc2)C(=O)[O-])C(=O)NC(Cc3c[nH]c4ccccc34)C(=O)[O-]
43	CC(NC(=O)C(C)C(=O)NO)C(=O)NCC(=O)N
44	CC(NC(=O)C(C)NP(=O)([O-])[O-])C(=O)[O-]
45	[O-]C(=O)C(Cc1ccccc1)NP(=O)([O-])[O-]
46	[O-]C(=O)C(Cc1ccccc1)NC(=O)CCc2ccccc2
47	CC(NC(=O)C(Cc1ccccc1)NP(=O)([O-])[O-])C(=O)NCC(=O)N
48	COP(=O)(NC(CC(C)C)C(=O)N)Oc1ccccc1
49	CC(C)CC(NC(=O)CNC(=O)OCc1ccccc1)C(=O)N(C)O
50	CC(C)CC(NP(=O)([O-])CNC(=O)OCc1ccccc1)C(=O)N
51	CC(C)CC(OP(=O)([O-])CNC(=O)OCc1ccccc1)C(=O)NCC(=O)[O-]
52	CCCCCCP(=O)([O-])CC(CC(C)C)C(=O)NC(Cc1c[nH]c2ccccc12)C(=O)NC
53	CCCCC(NC(CC(C)C)C(=O)NC(Cc1ccccc1)C(=O)[O-])C(=O)[O-]
54	CC(NC(=O)C(Cc1ccccc1)NC(=O)CO)C(=O)NCC(=O)N
55	CC(C)CC(C(=O)NO)C(=O)NC(C)C(=O)NCC(=O)N
56	CC(C)CC(NP(=O)([O-])[O-])C(=O)NC(Cc1ccccc1)C(=O)[O-]
57	CCNP(=O)([O-])[O-]
58	CCC(C)C(NP(=O)([O-])[O-])C(=O)NC(C)C(=O)[O-]
59	[O-]C(=O)CC(=O)NC(CS)Cc1ccccc1
60	CC(NC(=O)C(Cc1ccccc1)NS(=O)(=O)O)C(=O)NCC(=O)N
61	CC(C)CC(NP(=O)([O-])C(Cc1ccccc1)NC(=O)OCc2ccccc2)C(=O)NC(C)C(=O)[O-]
62	CC(C)CC(CP(=O)([O-])CNC(=O)OCc1ccccc1)C(=O)N
63	CC(C)CC(OP(=O)([O-])C(CC(C)C)NC(=O)OCc1ccccc1)C(=O)NC(C)C(=O)[O-]
64	[O-]C(=O)C(Cc1ccccc1)NC(=O)OCc2ccccc2
65	CC(NC(=O)C(Cc1ccccc1)NS(=O)(=O)C)C(=O)NCC(=O)N
66	CC(C)CC(NC(CCc1cccc(CN)c1)C(=O)[O-])C(=O)NC(Cc2ccccc2)C(=O)[O-]
67	CC(NC(=O)C(Cc1ccccc1)C(=O)NO)C(=O)NCC(=O)Nc2ccc(cc2)N(=O)=O
68	CCOC(=O)C(Cc1ccccc1)C(=O)NO
69	CC(C)CC(N)C(=O)NO
70	CC(C)CC(NP(=O)([O-])OC1OC(C)C(O)C(O)C1O)C(=O)NC(Cc2c[nH]c3ccccc23)C(=O)[O-]
71	CC(C)CC(NP(=O)([O-])[O-])C(=O)N
72	CC(NC(=O)C(Cc1ccccc1)NP(=O)([O-])S)C(=O)NCC(=O)N
73	[O-]C(=O)CNC(=O)C(CS)Cc1ccccc1
74	ONC(=O)CNC(=O)CNC(=O)OCc1ccccc1
75	NC(=O)CNC(=O)C(Cc1ccc(O)cc1)NC(=O)OCc2ccccc2
76	CC(C)CC(NC(=O)NNC(=O)OCc1ccccc1)C(=O)N
