# Supplementary material for: CPANNatNIC software for counter-propagation neural network to assist in read-across
Source: J Cheminform. 2017 May 22;9:30. doi: 10.1186/s13321-017-0218-y (PMC5440416; doi:10.1186/s13321-017-0218-y)
Supplement: Supplementary file 17 — Additional file 17. File containing results obtained for additional tests on eight datasets. [file 13321_2017_218_MOESM17_ESM.zip › ther/THER_canonical_smiles.txt]

1 CC(C)CC(N(O)C(=O)C)C(=O)NC(C)C(=O)NCC(=O)N
2 CC(NC(=O)C(CS)Cc1ccccc1)C(=O)NCC(=O)N
3 CCCCCCP(=O)([O-])NC(CC(C)C)C(=O)NC(Cc1c[nH]c2ccccc12)C(=O)NC
4 CC(NC(=O)C(Cc1ccccc1)NC(=O)CC(=O)C)C(=O)NCC(=O)N
5 CC(C)CC(NC(CCc1ccccc1)C(=O)[O-])C(=O)NC(Cc2c[nH]c3ccccc23)C(=O)[O-]
6 CC(C)CC(NC(CCc1ccccc1)C(=O)[O-])C(=O)NC(Cc2ccccc2)C(=O)[O-]
7 CC(C)CC(NC(C)C(=O)[O-])C(=O)NC(Cc1ccccc1)C(=O)[O-]
8 CC(C)CC(NC(CCNC(=O)C(Cc1ccccc1)NC(=O)OCc2ccccc2)C(=O)[O-])C(=O)NC(Cc3ccccc3)C(=O)[O-]
9 CC(NC(=O)C(Cc1ccccc1)C(=O)NO)C(=O)NCC(=O)N
10 CC(NC(=O)C(Cc1ccccc1)C(=O)NO)C(=O)NCC(=O)[O-]
11 CC(NC(=O)C(Cc1ccccc1)C(=O)[O-])C(=O)NCC(=O)N
12 CC(C)CC(NC(CCNC(=O)C(C)NC(=O)OCc1ccccc1)C(=O)[O-])C(=O)NC(Cc2ccccc2)C(=O)[O-]
13 CC(C)CC(OP(=O)([O-])C(C)NC(=O)OCc1ccccc1)C(=O)NC(C)C(=O)[O-]
14 NC(=O)CNC(=O)C(Cc1ccccc1)NC(=O)OCc2ccccc2
15 CC(C)CC(OP(=O)([O-])C(Cc1ccccc1)NC(=O)OCc2ccccc2)C(=O)NC(C)C(=O)[O-]
16 CC(C)CC(NC(=O)CNC(=O)CNC(=O)OCc1ccccc1)C(=O)NO
17 CC(C)CC(NC(=O)CNC(=O)CNC(=O)OCc1ccccc1)C(=O)NO
18 CC(C)CC(NC(=O)CNC(=O)OCc1ccccc1)C(=O)N
19 CC(C)CC(NC(=O)CNC(=O)OCc1ccccc1)C(=O)NO
20 CC(C)CC(NC(CCNC(=O)CNC(=O)OCc1ccccc1)C(=O)[O-])C(=O)NC(Cc2ccccc2)C(=O)[O-]
21 CC(C)CC(CP(=O)([O-])CNC(=O)OCc1ccccc1)C(=O)NC(C)C(=O)[O-]
22 CC(C)CC(CP(=O)([O-])CNC(=O)OCc1ccccc1)C(=O)NC(Cc2ccccc2)C(=O)[O-]
23 CC(C)CC(CP(=O)([O-])CNC(=O)OCc1ccccc1)C(=O)NCC(=O)[O-]
24 CC(C)CC(CP(=O)([O-])CNC(=O)OCc1ccccc1)C(=O)NC(CC(C)C)C(=O)[O-]
25 CC(C)CC(NP(=O)([O-])CNC(=O)OCc1ccccc1)C(=O)NC(C)C(=O)[O-]
26 CC(C)CC(NP(=O)([O-])CNC(=O)OCc1ccccc1)C(=O)NC(Cc2ccccc2)C(=O)[O-]
27 CC(C)CC(NP(=O)([O-])CNC(=O)OCc1ccccc1)C(=O)NCC(=O)[O-]
28 CC(C)CC(NC(=O)C(CC(C)C)NP(=O)([O-])CNC(=O)OCc1ccccc1)C(=O)[O-]
29 CC(C)CC(OP(=O)([O-])CNC(=O)OCc1ccccc1)C(=O)NC(C)C(=O)[O-]
30 CC(C)CC(OP(=O)([O-])CNC(=O)OCc1ccccc1)C(=O)NC(Cc2ccccc2)C(=O)[O-]
31 CC(C)CC(NC(=O)C(CC(C)C)OP(=O)([O-])CNC(=O)OCc1ccccc1)C(=O)[O-]
32 CC(C)CC(OP(=O)([O-])CNC(=O)OCc1ccccc1)C(=O)N
33 CC(C)CC(NC(=O)CNC(=O)OCc1ccccc1)C(=O)NO
34 CC(C)CC(NC(=O)OCc1ccccc1)C(=O)NCC(=O)N
35 CC(C)CC(OP(=O)([O-])C(CC(C)C)NC(=O)OCc1ccccc1)C(=O)NC(C)C(=O)[O-]
36 CC(C)CC(OP(=O)([O-])C(C)NC(=O)OCc1ccccc1)C(=O)NC(C)C(=O)[O-]
37 CC(C)CC(NP(=O)([O-])C(Cc1ccccc1)NC(=O)OCc2ccccc2)C(=O)NC(C)C(=O)[O-]
38 CC(C)CC(OP(=O)([O-])C(Cc1ccccc1)NC(=O)OCc2ccccc2)C(=O)NC(C)C(=O)[O-]
39 CC(C)CC(NC(=O)NNC(=O)OCc1ccccc1)C(=O)NO
40 CCCCCCP(=O)([O-])OC(CC(C)C)C(=O)NC(Cc1c[nH]c2ccccc12)C(=O)NC
41 CC(C)CC(N(O)C=O)C(=O)NC(C)C(=O)NCC(=O)N
42 CC(C)CC(NC(CCNC(=O)C(Cc1ccccc1)NC(=O)OCc2ccccc2)C(=O)[O-])C(=O)NC(Cc3c[nH]c4ccccc34)C(=O)[O-]
43 CC(NC(=O)C(C)C(=O)NO)C(=O)NCC(=O)N
44 CC(NC(=O)C(C)NP(=O)([O-])[O-])C(=O)[O-]
45 [O-]C(=O)C(Cc1ccccc1)NP(=O)([O-])[O-]
46 [O-]C(=O)C(Cc1ccccc1)NC(=O)CCc2ccccc2
47 CC(NC(=O)C(Cc1ccccc1)NP(=O)([O-])[O-])C(=O)NCC(=O)N
48 COP(=O)(NC(CC(C)C)C(=O)N)Oc1ccccc1
49 CC(C)CC(NC(=O)CNC(=O)OCc1ccccc1)C(=O)N(C)O
50 CC(C)CC(NP(=O)([O-])CNC(=O)OCc1ccccc1)C(=O)N
51 CC(C)CC(OP(=O)([O-])CNC(=O)OCc1ccccc1)C(=O)NCC(=O)[O-]
52 CCCCCCP(=O)([O-])CC(CC(C)C)C(=O)NC(Cc1c[nH]c2ccccc12)C(=O)NC
53 CCCCC(NC(CC(C)C)C(=O)NC(Cc1ccccc1)C(=O)[O-])C(=O)[O-]
54 CC(NC(=O)C(Cc1ccccc1)NC(=O)CO)C(=O)NCC(=O)N
55 CC(C)CC(C(=O)NO)C(=O)NC(C)C(=O)NCC(=O)N
56 CC(C)CC(NP(=O)([O-])[O-])C(=O)NC(Cc1ccccc1)C(=O)[O-]
57 CCNP(=O)([O-])[O-]
58 CCC(C)C(NP(=O)([O-])[O-])C(=O)NC(C)C(=O)[O-]
59 [O-]C(=O)CC(=O)NC(CS)Cc1ccccc1
60 CC(NC(=O)C(Cc1ccccc1)NS(=O)(=O)O)C(=O)NCC(=O)N
61 CC(C)CC(NP(=O)([O-])C(Cc1ccccc1)NC(=O)OCc2ccccc2)C(=O)NC(C)C(=O)[O-]
62 CC(C)CC(CP(=O)([O-])CNC(=O)OCc1ccccc1)C(=O)N
63 CC(C)CC(OP(=O)([O-])C(CC(C)C)NC(=O)OCc1ccccc1)C(=O)NC(C)C(=O)[O-]
64 [O-]C(=O)C(Cc1ccccc1)NC(=O)OCc2ccccc2
65 CC(NC(=O)C(Cc1ccccc1)NS(=O)(=O)C)C(=O)NCC(=O)N
66 CC(C)CC(NC(CCc1cccc(CN)c1)C(=O)[O-])C(=O)NC(Cc2ccccc2)C(=O)[O-]
67 CC(NC(=O)C(Cc1ccccc1)C(=O)NO)C(=O)NCC(=O)Nc2ccc(cc2)N(=O)=O
68 CCOC(=O)C(Cc1ccccc1)C(=O)NO
69 CC(C)CC(N)C(=O)NO
70 CC(C)CC(NP(=O)([O-])OC1OC(C)C(O)C(O)C1O)C(=O)NC(Cc2c[nH]c3ccccc23)C(=O)[O-]
71 CC(C)CC(NP(=O)([O-])[O-])C(=O)N
72 CC(NC(=O)C(Cc1ccccc1)NP(=O)([O-])S)C(=O)NCC(=O)N
73 [O-]C(=O)CNC(=O)C(CS)Cc1ccccc1
74 ONC(=O)CNC(=O)CNC(=O)OCc1ccccc1
75 NC(=O)CNC(=O)C(Cc1ccc(O)cc1)NC(=O)OCc2ccccc2
76 CC(C)CC(NC(=O)NNC(=O)OCc1ccccc1)C(=O)N
