# Supplementary material for: CPANNatNIC software for counter-propagation neural network to assist in read-across
Source: J Cheminform. 2017 May 22;9:30. doi: 10.1186/s13321-017-0218-y (PMC5440416; doi:10.1186/s13321-017-0218-y)
Supplement: Supplementary file 17 — Additional file 17. File containing results obtained for additional tests on eight datasets. [file 13321_2017_218_MOESM17_ESM.zip › ther/THER_EV.txt]

THER external set
25	8
GV[5]_N1_B_AB_nCi_2_M8_NS1_T_KA_a-c_MID	GV[7]_I50_Q_AB_nCi_2_M8_NS1_T_KA_e_MID	N1_Tr_AB_nCi_3_M20(M3)_SS1_T_KA_v-h-c_MID	RA_TrC_AB_nCi_3_M20(M3)_SS3_T_KA_e_MID	RA_TrB_AB_nCi_3_M27_SS4_T_KA_e-v_MID	RA_TrB_AB_nCi_3_M27_SS4_A_KA_e-v_MID	RA_TrB_AB_nCi_3_M27_SS4_X_KA_e-v_MID	Activity
1	1	1	1	1	1	1	0
0.004761962	250.7496214	0.430918371	20.8651954	109.2765557	26.33375608	26.82895602	7.28	65	52
0.003068676	148.3595501	0.451182712	18.77962566	73.83485967	27.80828321	27.80828321	2.42	65	53
-0.006501963	118.2833635	0.900530626	19.32839746	87.07434939	60.05458631	60.05458631	2.54	65	54
0.008178427	122.2587817	0.67330443	20.758591	102.7584104	67.56312286	67.56312286	6.32	65	55
0.004147011	89.57617239	0.317261006	20.72808985	76.57350579	44.39101261	49.75924554	7.72	65	56
0	0	1.060296739	19.95420619	66.75622263	25.71460254	31.64613116	0.52	65	57
0.004294116	70.64398657	0.398307987	21.47983147	85.64281418	46.28247699	63.49655821	6.44	65	58
-0.000191	78.68019409	0.480078413	19.8945263	58.7767129	33.9438075	33.48689299	5.64	65	59
0.001146659	105.5727758	0.630665238	19.31061593	88.222786	49.05573813	54.06086838	2.37	65	60
0.007797922	167.2121602	0.55817276	19.22584132	118.4142554	54.28663105	68.21843024	10.17	65	61
0.003340591	115.962332	0.854190098	21.06646015	101.3208511	46.36142799	64.03335027	5.85	65	62
0.001508891	184.3318227	0.737764993	19.06701085	107.2547901	66.14791003	66.13768411	4.38	65	63
-0.001317043	92.52229784	0.378030353	17.46218926	84.0132595	57.51027362	57.51027362	3.29	65	64
-0.002200591	123.2997676	0.802432757	18.69801171	82.38187702	65.7022092	67.97279833	0.52	65	65
0.002600488	122.8659872	0.313184149	18.64668683	113.2735186	26.09074632	26.09074632	5.77	65	66
0.003476743	172.9035476	0.485769525	19.94931408	113.4558208	71.61231101	71.61231101	6.37	65	67
-0.001057974	115.8474526	0.596142819	20.392242	113.9121886	24.0953828	24.0953828	4.7	65	68
0.000829	0	0.27888054	21.24297625	76.93183734	43.95011357	43.95011357	3.72	65	69
0.002821465	248.8878803	0.583522943	18.90305392	81.20788346	39.37159808	51.77885205	7.55	65	70
0.000994	0	0.521599558	20.40570085	76.25418973	21.5037749	27.15838671	4.1	65	71
0.000846	125.4857061	0.744053968	20.36265549	91.67160918	67.23673226	74.39851994	5.16	65	72
0.000292	138.376551	0.31221463	19.14637201	93.60849232	41.06613165	48.77756938	5.74	65	73
-0.000755	44.99857788	0.786897339	19.84946993	107.6479449	48.92204669	48.92204669	3.03	65	74
0.000433	105.4121278	0.534081116	18.32827964	101.8920832	61.4838972	61.4838972	3.66	65	75
0.004076568	80.37421825	0.531707922	18.31142979	85.33447393	41.67778519	41.67778519	3.42	65	76
