# Supplementary material for: CPANNatNIC software for counter-propagation neural network to assist in read-across
Source: J Cheminform. 2017 May 22;9:30. doi: 10.1186/s13321-017-0218-y (PMC5440416; doi:10.1186/s13321-017-0218-y)
Supplement: Supplementary file 17 — Additional file 17. File containing results obtained for additional tests on eight datasets. [file 13321_2017_218_MOESM17_ESM.zip › ther/THER_TR.txt]

THER training set
51	8
GV[5]_N1_B_AB_nCi_2_M8_NS1_T_KA_a-c_MID	GV[7]_I50_Q_AB_nCi_2_M8_NS1_T_KA_e_MID	N1_Tr_AB_nCi_3_M20(M3)_SS1_T_KA_v-h-c_MID	RA_TrC_AB_nCi_3_M20(M3)_SS3_T_KA_e_MID	RA_TrB_AB_nCi_3_M27_SS4_T_KA_e-v_MID	RA_TrB_AB_nCi_3_M27_SS4_A_KA_e-v_MID	RA_TrB_AB_nCi_3_M27_SS4_X_KA_e-v_MID	Activity
1	1	1	1	1	1	1	0
-0.003280023	165.583807	1.063943588	19.43819626	78.67202123	57.89418786	57.89418786	2.47	65	1
0.00015	121.1559586	0.563580179	19.05840337	105.6564534	71.75020993	78.54071367	6.12	65	2
0.002509206	265.3186217	0.533302671	19.67366908	153.7837005	27.30150639	31.45093085	8.82	65	3
-0.000457	162.4724163	1.080720708	18.66791266	81.88326237	56.33702485	56.33702485	2.51	65	4
0.004457719	164.3699454	0.339548212	18.82896152	152.7495138	27.54509703	27.54509703	7.47	65	5
0.003357443	105.6020004	0.353242531	18.66504388	99.55601668	22.50464611	22.50464611	6.22	65	6
0.008843822	135.3607554	0.490899474	19.20853768	109.4856822	57.16052044	57.16052044	5.55	65	7
0.003575357	236.5728249	0.542284836	18.32265294	112.2321011	64.76051656	64.76051656	6.66	65	8
0.003302466	95.50083766	0.599065801	20.09278766	108.1150956	69.79671823	69.79671823	6.18	65	9
0.003593442	95.96328179	0.581179863	20.09474978	93.3429967	58.91038911	58.91038911	6.18	65	10
0.000649	111.7281387	0.617792389	19.03186644	94.51968004	58.63687629	58.63687629	3.38	65	11
0.009070939	229.4977501	0.678015788	18.41109298	112.9411756	52.28388975	52.28388975	6.07	65	12
-0.001649004	161.274264	0.795043371	19.97399494	100.483448	37.42818237	42.77501497	5.74	65	13
-0.001896984	113.0536358	0.582601404	19.13308229	126.4886463	67.42502787	67.42502787	3.46	65	14
0.00413832	180.6012859	0.613918118	19.75311869	113.0063577	48.22908388	58.89389625	7.35	65	15
-0.002123043	146.3456129	0.849799853	19.94902246	101.7033491	61.27116772	61.27116772	4.41	65	16
-0.003379845	131.5074838	0.811858726	20.0077515	101.66784	60.75871407	60.75871407	3.6	65	17
0.00093	85.05656491	0.767503033	18.00021769	93.04200916	37.95315288	37.95315288	1.68	65	18
0.001046155	98.52702261	0.639198735	20.92223995	92.12333697	49.90218782	49.90218782	4.89	65	19
0.005605327	261.1045013	0.68843938	19.05026489	113.166019	51.57504007	51.57504007	6.39	65	20
0.009638983	155.7948214	0.8376218	21.38436767	123.8361415	49.25047956	65.11985221	7.73	65	21
0.004779031	141.6354362	0.504141493	21.41362522	100.8955161	46.56626747	61.39492913	7.18	65	22
-0.000839	142.3371218	0.815578964	21.282759	108.8533882	50.71680547	65.32863226	6.52	65	23
0.002549656	211.3598997	0.733386347	20.0402362	125.5787765	55.412524	72.23478686	6.74	65	24
0.006859967	174.5448608	0.693697706	19.64121885	110.096648	48.06211796	54.88068153	7.78	65	25
0.006139754	177.6055781	0.508195884	20.53864906	103.7029944	40.42720056	52.89043443	7.12	65	26
0.006858229	166.3509951	0.860887059	21.63307922	117.4099644	51.21464322	51.06463849	6.57	65	27
0.001569599	218.0621217	0.671426787	20.28136994	101.7104851	61.90226142	73.71832921	8.04	65	28
0.003841304	150.4641104	0.905733746	20.5625205	90.22946135	46.51486189	49.53276826	4.89	65	29
0.003021056	208.892079	0.797360406	19.74152058	101.140738	65.4501078	67.49697732	4.27	65	30
0.002590946	159.409073	0.832884795	20.34505927	83.60678582	56.19979579	58.58408121	5.05	65	31
0.002230873	107.2778958	0.974716874	19.83070663	94.62765367	62.26906383	68.73604593	3.18	65	32
0.001046155	98.52702261	0.639198735	20.92223995	92.12333697	49.90218782	49.90218782	4.32	65	33
-0.002217777	86.23314472	0.732664275	19.19500585	112.0365805	63.37199318	63.37199318	2.51	65	34
0.001508891	184.3318227	0.737764993	19.06701085	107.2547901	66.14791003	66.13768411	6.17	65	35
-0.001649004	161.274264	0.795043371	19.97399494	100.483448	37.42818237	42.77501497	4.62	65	36
0.007797922	167.2121602	0.55817276	19.22584132	118.4142554	54.28663105	68.21843024	6.32	65	37
0.00413832	180.6012859	0.613918118	19.75311869	113.0063577	48.22908388	58.89389625	4.52	65	38
0.005399951	90.10529759	0.47052075	20.80843332	85.89843811	44.02552653	44.02552653	5.57	65	39
-0.000707	280.3922036	0.739283179	19.26948002	113.2044169	32.59003861	31.99513986	5.84	65	40
0.002913373	104.1608746	0.784594144	19.25172678	76.8781977	59.35362181	59.35362181	2.47	65	41
0.008910142	257.6959628	0.480049929	18.74688791	107.0511523	49.99880947	49.99880947	7.96	65	42
0.000124	81.66710547	1.06481525	20.13967326	90.23777311	60.59267136	60.59267136	2.96	65	43
0.004697129	54.38768456	0.833254274	20.35112344	69.23292655	33.25013401	42.33481528	4.06	65	44
-0.0000307	8.058244602	0.267962497	20.91442142	67.71778463	22.0723871	35.76850544	4.14	65	45
0.000337	54.10923805	0.266058822	17.6971916	118.6062812	25.25867243	25.25867243	2.79	65	46
0.0029737	105.3066348	0.611294347	18.77217976	88.73609895	68.85569257	71.47065617	5.59	65	47
-0.003019075	42.58521608	0.803271386	19.71531072	80.7029483	31.56931877	32.77089742	0.52	65	48
-0.000636	135.5888463	0.850778419	19.60474304	105.7466226	45.91446321	45.91446321	2.65	65	49
0.007202937	123.5739551	0.821566196	20.54882842	111.2669682	71.53197305	80.73991036	6.12	65	50
0.004144543	144.2913944	0.972761957	20.03864029	84.58752638	56.6486388	59.12601631	3.64	65	51
