# Supplementary material for: CPANNatNIC software for counter-propagation neural network to assist in read-across
Source: J Cheminform. 2017 May 22;9:30. doi: 10.1186/s13321-017-0218-y (PMC5440416; doi:10.1186/s13321-017-0218-y)
Supplement: Supplementary file 17 — Additional file 17. File containing results obtained for additional tests on eight datasets. [file 13321_2017_218_MOESM17_ESM.zip › thr/modelweights.unw]

File contains model weights
           3           3          10           2           0           1
TS[1]_I50_Tr_AB_nCi_3_M19(M2)_MP2_T_KA_a-h-c_MID TS[5]_I50_Tr_AB_nCi_3_M19(M13)_NS0_T_KA_e-v-h_MID AC[2]_K_TrQB_AB_nCi_3_M27_SS1_T_KA_a-c_MID RA_Tr_AB_nCi_3_M20(M2)_NS3_T_KA_e-v-h_MID RA_TrQB_AB_nCi_3_M20(M8)_NS2_T_KA_a-c_MID GV[4]_PN_B_AB_nCi_2_M8_NS2_T_KA_v-c_MID K_Tr_AB_nCi_3_M21(M8)_SS4_T_KA_e-v-h_MID AC[7]_K_Tr_AB_nCi_3_M19(M13)_MP4_T_KA_a-e-c_MID AC[2]_K_TrQB_AB_nCi_3_M27_SS1_C_KA_a-c_MID Activity 
   1.00000   1.00000   1.00000   1.00000   1.00000   1.00000   1.00000   1.00000   1.00000   0.00000
   0.00109  7.08e+03  10.91974  56.85182   1.41588   0.53968   0.67730  14.50686   5.08421
   0.00032  3.54e+03   4.61991  14.83715   0.28262   0.21396   1.29244   4.97827   2.91792
   2.95361  -0.90058  -0.69184   1.74134  -0.39686  -0.72246  -1.00105  -2.03063  -0.96503   4.73184  32.00000  32.00000  32.00000  32.00000  32.00000
   0.26117  -0.53162  -0.84597   0.64013   1.07594   0.67678   0.49782  -0.39809  -0.86098   7.56496  32.00000  32.00000  32.00000  32.00000  32.00000
  -0.51963   0.06497  -0.69895  -0.93775  -0.37572   0.10792   0.23451  -0.69353  -0.59786   6.34289  32.00000  32.00000  32.00000  32.00000  32.00000
   0.73487  -0.43751  -0.06875   0.39523  -1.40348  -0.19438   0.00630  -0.03534   1.20161   5.83833  32.00000  32.00000  32.00000  32.00000  32.00000
   0.00724   0.02165   1.34820   0.95075  -0.13742  -0.70353   0.50613   0.50016   0.28989   7.38487  32.00000  32.00000  32.00000  32.00000  32.00000
  -0.11619  -0.22765   0.72403  -0.94091   0.40123   0.38494  -0.97662   0.75180  -0.60861   6.94460  32.00000  32.00000  32.00000  32.00000  32.00000
  -0.58705  -0.13917  -0.25167  -0.16275  -0.04872   1.64382  -0.47947   0.12790   1.71000   7.02098  32.00000  32.00000  32.00000  32.00000  32.00000
  -0.33801  -0.40174   0.46458  -1.13100   0.10345  -0.16566   0.01502   1.11277   0.02639   6.94971  32.00000  32.00000  32.00000  32.00000  32.00000
  -0.95338   2.26977   0.00981  -0.28455   0.62072  -1.15110  -0.22368   0.34412   0.02679   6.35450  32.00000  32.00000  32.00000  32.00000  32.00000
