# Supplementary material for: CPANNatNIC software for counter-propagation neural network to assist in read-across
Source: J Cheminform. 2017 May 22;9:30. doi: 10.1186/s13321-017-0218-y (PMC5440416; doi:10.1186/s13321-017-0218-y)
Supplement: Supplementary file 17 — Additional file 17. File containing results obtained for additional tests on eight datasets. [file 13321_2017_218_MOESM17_ESM.zip › thr/QuBiLS-MIDAS - THR_with_IDs.xlsx]

## Sheet: QuBiLS-MIDAS - THR_with_IDs
ID	molecules			molecules	name			SET				TS[1]_I50_Tr_AB_nCi_3_M19(M2)_MP2_T_KA_a-h-c_MID	TS[5]_I50_Tr_AB_nCi_3_M19(M13)_NS0_T_KA_e-v-h_MID	AC[2]_K_TrQB_AB_nCi_3_M27_SS1_T_KA_a-c_MID	RA_Tr_AB_nCi_3_M20(M2)_NS3_T_KA_e-v-h_MID	RA_TrQB_AB_nCi_3_M20(M8)_NS2_T_KA_a-c_MID	GV[4]_PN_B_AB_nCi_2_M8_NS2_T_KA_v-c_MID	K_Tr_AB_nCi_3_M21(M8)_SS4_T_KA_e-v-h_MID	AC[7]_K_Tr_AB_nCi_3_M19(M13)_MP4_T_KA_a-e-c_MID	AC[2]_K_TrQB_AB_nCi_3_M27_SS1_C_KA_a-c_MID	Activity					Canonical_Smiles
												1	1	1	1	1	1	1	1	1	0
1	thr_corinaCOR3D.sdf_02			thr_corinaCOR3D.sdf	02			training set				0.00107219	6249.22	5.92383	63.0082	2.01183	0.673676	3.6948	19.1126	1.01688	8.367	65	1			CC(C)(C)c1ccc(cc1)S(=O)(=O)NC(Cc2cccc(c2)C(=[NH2+])N)C(=O)N3CCN(CC3)S(=O)(=O)C
2	thr_corinaCOR3D.sdf_03			thr_corinaCOR3D.sdf	03			training set				0.0010356	4561.38	13.1064	60.7729	1.70022	1.01323	0.695755	15.4385	6.01731	8.301	65	2			CC1CCN(CC1)C(=O)C(Cc2cccc(c2)C(=[NH2+])N)NS(=O)(=O)c3ccc(cc3)C(C)(C)C
3	thr_corinaCOR3D.sdf_04			thr_corinaCOR3D.sdf	04			training set				0.000915	6110.26	14.3653	67.7075	1.41472	0.28807	1.26976	15.5818	4.83184	8.208	65	3			CC1CCN(CC1)C(=O)C(Cc2cccc(c2)C(=[NH2+])N)NS(=O)(=O)c3ccc4ccccc4c3
4	thr_corinaCOR3D.sdf_06			thr_corinaCOR3D.sdf	06			training set				0.000902	6554.93	5.40366	63.7774	1.87808	0.818816	-0.421686	3.76666	3.43806	8.056	65	4			CN(C)C(=O)N1CCN(CC1)C(=O)C(Cc2cccc(c2)C(=[NH2+])N)NS(=O)(=O)c3ccc4ccccc4c3
5	thr_corinaCOR3D.sdf_08			thr_corinaCOR3D.sdf	08			training set				0.000961	5117.3	14.735	65.9926	1.32164	0.540307	0.49325	20.3476	4.97634	7.796	65	5			CC1CCN(CC1)C(=O)C(Cc2cccc(c2)C(=[NH2+])N)NS(=O)(=O)c3cccc4ccccc34
6	thr_corinaCOR3D.sdf_09			thr_corinaCOR3D.sdf	09			training set				0.00101964	6090.49	21.5267	72.6278	1.42974	0.452773	0.537124	16.5428	10.0859	7.77	65	6			COC(=O)C1CCN(CC1)C(=O)C(Cc2cccc(c2)C(=[NH2+])N)NS(=O)(=O)c3ccc4ccccc4c3
7	thr_corinaCOR3D.sdf_12			thr_corinaCOR3D.sdf	12			training set				0.000967	5743.31	13.1741	41.2207	1.49157	0.70994	-0.401662	18.9554	4.33591	7.678	65	7			NC(=[NH2+])c1cccc(CC(NS(=O)(=O)c2ccc3ccccc3c2)C(=O)N4CCCCCC4)c1
8	thr_corinaCOR3D.sdf_13			thr_corinaCOR3D.sdf	13			training set				0.000951	5900.15	8.71796	71.1949	1.53233	0.554874	2.99237	15.5348	1.86979	7.638	65	8			CC(=O)N1CCN(CC1)C(=O)C(Cc2cccc(c2)C(=[NH2+])N)NS(=O)(=O)c3ccc4ccccc4c3
9	thr_corinaCOR3D.sdf_15			thr_corinaCOR3D.sdf	15			training set				0.00136067	3972.57	5.34563	63.4235	1.62455	0.754688	0.781086	17.0354	2.82031	7.585	65	9			CC1CCN(CC1)C(=O)C(Cc2cccc(c2)C(=[NH2+])N)NS(=O)(=O)c3ccc(C)cc3
10	thr_corinaCOR3D.sdf_17			thr_corinaCOR3D.sdf	17			training set				0.00107367	9097.65	16.2721	70.7379	1.60535	0.296789	1.35097	17.6417	3.88687	7.469	65	10			CC1CCN(CC1)C(=O)C(Cc2cccc(c2)C(=[NH2+])N)NS(=O)(=O)c3ccc4OC(C)(C)CCc4c3
11	thr_corinaCOR3D.sdf_18			thr_corinaCOR3D.sdf	18			training set				0.000805	6231.85	17.4672	57.1426	1.15449	0.389179	3.44079	20.8504	6.66584	7.432	65	11			NC(=[NH2+])c1cccc(CC(NS(=O)(=O)c2ccc3ccccc3c2)C(=O)N4CCc5ccccc5C4)c1
12	thr_corinaCOR3D.sdf_19			thr_corinaCOR3D.sdf	19			training set				0.000889	5995.21	10.4311	39.6543	1.4229	0.541713	0.68419	14.7247	2.64187	7.432	65	12			NC(=[NH2+])c1cccc(CC(NS(=O)(=O)c2ccc3ccccc3c2)C(=O)N4CCN(CC4)C=O)c1
13	thr_corinaCOR3D.sdf_22			thr_corinaCOR3D.sdf	22			training set				0.000913	6125.62	7.61415	40.9998	1.75634	0.503052	1.59177	14.8934	1.837	7.237	65	13			NC(=[NH2+])c1cccc(CC(NS(=O)(=O)c2ccc3ccccc3c2)C(=O)N4CCN(CC4)C(=O)CO)c1
14	thr_corinaCOR3D.sdf_23			thr_corinaCOR3D.sdf	23			training set				0.00129054	4648.42	10.3173	64.9045	1.69503	0.63055	0.0647676	13.2471	5.4428	7.229	65	14			CC1CCN(CC1)C(=O)C(Cc2cccc(c2)C(=[NH2+])N)NS(=O)(=O)c3c(C)cc(C)cc3C
15	thr_corinaCOR3D.sdf_24			thr_corinaCOR3D.sdf	24			training set				0.00101687	4593.64	14.3674	41.2267	1.3928	0.554349	1.00739	19.1768	5.30369	7.187	65	15			NC(=[NH2+])c1cccc(CC(NS(=O)(=O)c2ccc3ccccc3c2)C(=O)N4CCCCC4)c1
16	thr_corinaCOR3D.sdf_25			thr_corinaCOR3D.sdf	25			training set				0.00053	16155.1	14.7832	56.4457	1.89567	0.336317	1.52238	12.728	7.24722	7.125	65	16			CC(C)c1cc(C(C)C)c(c(c1)C(C)C)S(=O)(=O)NC(Cc2cccc(c2)C(=[NH2+])N)C(=O)N3CCC(C)CC3
17	thr_corinaCOR3D.sdf_26			thr_corinaCOR3D.sdf	26			training set				0.0011025	10578.9	14.1946	69.6906	1.59653	0.275615	4.34485	12.5225	6.36394	7.051	65	17			COc1cc(C)c(c(C)c1C)S(=O)(=O)NC(Cc2cccc(c2)C(=[NH2+])N)C(=O)N3CCC(C)CC3
18	thr_corinaCOR3D.sdf_27			thr_corinaCOR3D.sdf	27			training set				0.000843	7057.42	9.77813	51.9206	1.31123	0.814963	0.69122	15.693	9.7398	7.018	65	18			COC(=O)C1CC(C)CCN1C(=O)C(Cc2cccc(c2)C(=[NH2+])N)NS(=O)(=O)c3ccc4ccccc4c3
19	thr_corinaCOR3D.sdf_28			thr_corinaCOR3D.sdf	28			training set				0.00132211	4346.88	17.7035	59.9873	0.8792	0.586698	1.93639	17.6573	6.56653	6.959	65	19			CC(C)OC(=O)C(Cc1cccc(c1)C(=[NH2+])N)NS(=O)(=O)c2ccc3ccccc3c2
20	thr_corinaCOR3D.sdf_32			thr_corinaCOR3D.sdf	32			training set				0.00098	7297.31	14.4751	68.1578	1.42163	0.212702	-0.705512	15.4783	5.00806	6.824	65	20			COC(=O)C1CCCN(C1)C(=O)C(Cc2cccc(c2)C(=[NH2+])N)NS(=O)(=O)c3ccc4ccccc4c3
21	thr_corinaCOR3D.sdf_33			thr_corinaCOR3D.sdf	33			training set				0.000813	18095.2	17.5331	64.1605	1.85118	0.592039	1.61404	14.3058	5.01484	6.824	65	21			COC(=O)C1CCN(CC1)C(=O)C(Cc2cccc(c2)C(=[NH2+])N)NS(=O)(=O)c3c(cc(cc3C(C)C)C(C)C)C(C)C
22	thr_corinaCOR3D.sdf_34			thr_corinaCOR3D.sdf	34			training set				0.00101975	6107.36	9.15851	73.8333	1.3985	0.419388	-0.749924	16.6255	8.2587	6.796	65	22			CNC(=O)C1CCN(CC1)C(=O)C(Cc2cccc(c2)C(=[NH2+])N)NS(=O)(=O)c3ccc4ccccc4c3
23	thr_corinaCOR3D.sdf_36			thr_corinaCOR3D.sdf	36			training set				0.000739	8306.52	7.91126	53.2719	1.04169	0.772643	1.34497	10.7638	4.23721	6.699	65	23			COC(=O)C1Cc2ccccc2CN1C(=O)C(Cc3cccc(c3)C(=[NH2+])N)NS(=O)(=O)c4ccc5ccccc5c4
24	thr_corinaCOR3D.sdf_37			thr_corinaCOR3D.sdf	37			training set				0.00087	11200.9	15.873	39.8616	1.3901	0.407354	-0.761117	19.2558	2.33129	6.678	65	24			NC(=[NH2+])c1cccc(CC(NS(=O)(=O)c2ccc3ccccc3c2)C(=O)N4CCC(CC4)C(=O)OCc5ccccc5)c1
25	thr_corinaCOR3D.sdf_38			thr_corinaCOR3D.sdf	38			training set				0.000996	5801.43	13.7393	39.7812	1.65974	0.540855	-0.422413	14.56	5.04722	6.638	65	25			NC(=[NH2+])c1cccc(CC(NS(=O)(=O)c2cccc3ccccc23)C(=O)N4CCCCC4)c1
26	thr_corinaCOR3D.sdf_40			thr_corinaCOR3D.sdf	40			training set				0.000916	6826.56	5.55593	34.5487	1.32798	0.730672	-0.282662	13.0999	2.73605	6.585	65	26			NC(=[NH2+])c1cccc(CC(NS(=O)(=O)c2ccc3ccccc3c2)C(=O)N4CCCCC4C(=O)[O-])c1
27	thr_corinaCOR3D.sdf_41			thr_corinaCOR3D.sdf	41			training set				0.00144777	3126.6	17.4935	58.6363	0.854595	0.687758	2.22295	13.5893	10.8183	6.553	65	27			COC(=O)C(Cc1cccc(c1)C(=[NH2+])N)NS(=O)(=O)c2ccc3ccccc3c2
28	thr_corinaCOR3D.sdf_42			thr_corinaCOR3D.sdf	42			training set				0.000827	11473.5	9.7389	43.1644	1.4248	0.150924	-0.303333	18.996	4.39706	6.553	65	28			NC(=[NH2+])c1cccc(CC(NS(=O)(=O)c2ccc3ccccc3c2)C(=O)N4CCCC(C4)C(=O)NCc5ccccc5)c1
29	thr_corinaCOR3D.sdf_43			thr_corinaCOR3D.sdf	43			training set				0.000903	6880.54	12.369	42.4247	1.48743	0.530096	0.0731524	21.7344	5.77746	6.495	65	29			NC(=[NH2+])c1cccc(CC(NS(=O)(=O)c2ccc3ccccc3c2)C(=O)N4CCC5CCCCC45)c1
30	thr_corinaCOR3D.sdf_45			thr_corinaCOR3D.sdf	45			training set				0.00140752	4005.6	8.56779	73.8984	1.41755	0.666368	1.861	16.427	4.57137	6.469	65	30			Cc1ccc(cc1)S(=O)(=O)NC(Cc2cccc(c2)C(=[NH2+])N)C(=O)N3CCCCC3
31	thr_corinaCOR3D.sdf_47			thr_corinaCOR3D.sdf	47			training set				0.000897	8212.8	7.89547	55.7855	1.38278	0.751608	-0.967957	18.9893	10.8467	6.377	65	31			COC(=O)C1CCCC(C)N1C(=O)C(Cc2cccc(c2)C(=[NH2+])N)NS(=O)(=O)c3ccc4ccccc4c3
32	thr_corinaCOR3D.sdf_48			thr_corinaCOR3D.sdf	48			training set				0.00122662	4369.16	14.1676	40.0505	1.50504	0.629132	-0.357717	18.7949	3.00888	6.301	65	32			NC(=[NH2+])c1cccc(CC(NS(=O)(=O)c2ccc3ccccc3c2)C(=O)N4CC[NH2+]CC4)c1
33	thr_corinaCOR3D.sdf_50			thr_corinaCOR3D.sdf	50			training set				0.00111976	5324.49	8.309	28.9063	1.48359	0.74108	-0.92276	9.5779	2.08101	6.244	65	33			NC(=[NH2+])c1cccc(CC(NS(=O)(=O)c2ccc3ccccc3c2)C(=O)N4CCC(CC4)C(=O)[O-])c1
34	thr_corinaCOR3D.sdf_52			thr_corinaCOR3D.sdf	52			training set				0.00100829	7309.26	8.54453	66.7173	1.10812	0.51438	0.590331	13.9724	1.73143	6.18	65	34			COC(=O)C1CCCN1C(=O)C(Cc2cccc(c2)C(=[NH2+])N)NS(=O)(=O)c3ccc4ccccc4c3
35	thr_corinaCOR3D.sdf_53			thr_corinaCOR3D.sdf	53			training set				0.000585	11680.3	8.30852	37.7347	1.0614	0.704173	1.28787	6.97885	5.9963	6.161	65	35			NC(=[NH2+])c1cccc(CC(NS(=O)(=O)c2ccc3ccccc3c2)C(=O)N4Cc5ccccc5CC4C(=O)OCc6ccccc6)c1
36	thr_corinaCOR3D.sdf_55			thr_corinaCOR3D.sdf	55			training set				0.00105152	5752.68	9.10185	30.39	1.4112	0.149838	4.16809	5.26787	2.46736	5.959	65	36			NC(=[NH2+])c1cccc(CC(NS(=O)(=O)c2ccc3ccccc3c2)C(=O)N4CCCC(C4)C(=O)[O-])c1
37	thr_corinaCOR3D.sdf_57			thr_corinaCOR3D.sdf	57			training set				0.000704	20531.5	7.48383	52.8149	1.78377	0.109224	-0.317055	12.0525	3.70874	5.745	65	37			CC(C)c1cc(C(C)C)c(c(c1)C(C)C)S(=O)(=O)NC(Cc2cccc(c2)C(=[NH2+])N)C(=O)N3CCCC(C3)C(=O)NCc4ccccc4
38	thr_corinaCOR3D.sdf_59			thr_corinaCOR3D.sdf	59			training set				0.000883	10243.5	6.26999	64.1952	1.27965	0.519555	0.606355	9.58223	6.28091	5.638	65	38			CNC(=O)C1CCCCN1C(=O)C(Cc2cccc(c2)C(=[NH2+])N)NS(=O)(=O)c3ccc4ccccc4c3
39	thr_corinaCOR3D.sdf_60			thr_corinaCOR3D.sdf	60			training set				0.00109647	5398.46	5.19381	32.7795	1.23181	0.484304	0.612804	12.3718	3.11286	5.538	65	39			NC(=[NH2+])c1cccc(CC(NS(=O)(=O)c2ccc3ccccc3c2)C(=O)N4CCCC4C(=O)[O-])c1
40	thr_corinaCOR3D.sdf_62			thr_corinaCOR3D.sdf	62			training set				0.00138528	6590.39	6.16113	64.2168	1.06852	0.579259	-0.328253	11.4593	8.38408	5.509	65	40			CNC(=O)C(Cc1cccc(c1)C(=[NH2+])N)NS(=O)(=O)c2ccc3OC(C)(C)CCc3c2
41	thr_corinaCOR3D.sdf_63			thr_corinaCOR3D.sdf	63			training set				0.00133971	3463.36	9.59015	58.4359	0.816827	0.514993	1.34086	14.0252	8.23912	5.244	65	41			CNC(=O)C(Cc1cccc(c1)C(=[NH2+])N)NS(=O)(=O)c2ccc3ccccc3c2
42	thr_corinaCOR3D.sdf_64			thr_corinaCOR3D.sdf	64			training set				0.00120998	4141.43	7.03537	58.5591	0.896305	0.43724	0.204124	18.0894	8.60088	5.208	65	42			CC(C)NC(=O)C(Cc1cccc(c1)C(=[NH2+])N)NS(=O)(=O)c2ccc3ccccc3c2
43	thr_corinaCOR3D.sdf_66			thr_corinaCOR3D.sdf	66			training set				0.00221101	4898.48	4.27671	78.835	1.71891	0.384176	0.258518	3.56886	-0.537066	4.886	65	43			CS(=O)(=O)N1CCN(CC1)C(=O)C([NH3+])Cc2cccc(c2)C(=[NH2+])N
44	thr_corinaCOR3D.sdf_68			thr_corinaCOR3D.sdf	68			training set				0.00152575	10719.7	7.69289	65.5267	1.21878	0.280197	0.232144	9.20658	9.16135	4.77	65	44			CNC(=O)C(Cc1cccc(c1)C(=[NH2+])N)NS(=O)(=O)c2c(C)cc(OC)c(C)c2C
45	thr_corinaCOR3D.sdf_69			thr_corinaCOR3D.sdf	69			training set				0.00210455	4104.09	14.9918	75.8817	1.37851	0.137374	-1.01332	7.44458	2.94516	4.569	65	45			CC1CCN(CC1)C(=O)C([NH3+])Cc2cccc(c2)C(=[NH2+])N
46	thr_corinaCOR3D.sdf_73			thr_corinaCOR3D.sdf	73			training set				0.00100401	6278.94	5.435	65.2678	1.77957	0.490643	1.58412	15.1463	1.24763	8.481	65	46			CS(=O)(=O)N1CCN(CC1)C(=O)C(Cc2cccc(c2)C(=[NH2+])N)NS(=O)(=O)c3ccc4ccccc4c3
47	thr_corinaCOR3D.sdf_74			thr_corinaCOR3D.sdf	74			training set				0.00128107	5080.82	25.3901	92.9432	1.0267	0.651636	1.89759	17.2754	7.72928	7.886	65	47			CCCCOC(=O)C(Cc1cccc(c1)C(=[NH2+])N)NS(=O)(=O)c2ccc3ccccc3c2
48	thr_corinaCOR3D.sdf_75			thr_corinaCOR3D.sdf	75			training set				0.00101905	5946.05	5.51471	62.6898	1.77792	0.755708	0.0661811	4.2044	1.32381	7.585	65	48			CS(=O)(=O)N1CCN(CC1)C(=O)C(Cc2cccc(c2)C(=[NH2+])N)NS(=O)(=O)c3cccc4ccccc34
49	thr_corinaCOR3D.sdf_76			thr_corinaCOR3D.sdf	76			training set				0.000925	4945.07	15.7866	38.1186	1.58302	0.509966	0.545471	24.3467	4.95921	7.523	65	49			NC(=[NH2+])c1cccc(CC(NS(=O)(=O)c2ccc3ccccc3c2)C(=O)N4CCCCCCC4)c1
50	thr_corinaCOR3D.sdf_77			thr_corinaCOR3D.sdf	77			training set				0.00118259	4460.31	14.3789	53.2816	1.59458	0.816369	-0.977813	19.6914	1.85404	7.444	65	50			C[NH+]1CCN(CC1)C(=O)C(Cc2cccc(c2)C(=[NH2+])N)NS(=O)(=O)c3ccc4ccccc4c3
51	thr_corinaCOR3D.sdf_78			thr_corinaCOR3D.sdf	78			training set				0.00120942	4308.76	12.8205	39.7568	1.30687	0.587763	1.88647	18.0243	4.55631	7.284	65	51			NC(=[NH2+])c1cccc(CC(NS(=O)(=O)c2ccc3ccccc3c2)C(=O)N4CCCC4)c1
52	thr_corinaCOR3D.sdf_79			thr_corinaCOR3D.sdf	79			training set				0.000873	6631.62	8.96503	52.8941	1.30086	1.03069	0.172872	18.0955	10.0877	7.155	65	52			COC(=O)C1CCCCN1C(=O)C(Cc2cccc(c2)C(=[NH2+])N)NS(=O)(=O)c3ccc4ccccc4c3
53	thr_corinaCOR3D.sdf_80			thr_corinaCOR3D.sdf	80			training set				0.0015092	3462.64	7.75047	68.7744	1.77899	0.812304	1.39048	8.57661	1.36222	6.77	65	53			Cc1ccc(cc1)S(=O)(=O)NC(Cc2cccc(c2)C(=[NH2+])N)C(=O)N3CCOCC3
54	thr_corinaCOR3D.sdf_83			thr_corinaCOR3D.sdf	83			training set				0.000825	12089.4	11.1443	42.3079	1.42006	0.200778	-0.180921	18.8561	3.67979	6.523	65	54			NC(=[NH2+])c1cccc(CC(NS(=O)(=O)c2ccc3ccccc3c2)C(=O)N4CCCC(C4)C(=O)OCc5ccccc5)c1
55	thr_corinaCOR3D.sdf_84			thr_corinaCOR3D.sdf	84			training set				0.000846	7534.79	10.134	38.8899	1.45784	0.344454	-0.0217919	17.1238	5.22055	6.284	65	55			NC(=[NH2+])c1cccc(CC(NS(=O)(=O)c2ccc3ccccc3c2)C(=O)N4CCN(CC4)c5ccccc5)c1
56	thr_corinaCOR3D.sdf_85			thr_corinaCOR3D.sdf	85			training set				0.000854	6480.43	9.09324	50.9292	1.31969	0.848657	-0.283647	7.64926	13.5614	6.284	65	56			COC(=O)C1C(C)CCCN1C(=O)C(Cc2cccc(c2)C(=[NH2+])N)NS(=O)(=O)c3ccc4ccccc4c3
57	thr_corinaCOR3D.sdf_86			thr_corinaCOR3D.sdf	86			training set				0.00165294	8619.62	15.8104	73.1973	1.42551	0.402149	-0.688585	16.9025	3.82533	6.149	65	57			CC(C)OC(=O)C1CCN(CC1)C(=O)C(Cc2cccc(c2)C(=[NH2+])N)NS(=O)(=O)c3ccc4ccccc4c3
58	thr_corinaCOR3D.sdf_87			thr_corinaCOR3D.sdf	87			training set				0.000985	12431.7	5.51526	57.1439	1.19646	0.377354	0.0703054	20.153	6.97	5.42	65	58			CNC(=O)C(Cc1cccc(c1)C(=[NH2+])N)NS(=O)(=O)c2c(cc(cc2C(C)C)C(C)C)C(C)C
59	thr_corinaCOR3D.sdf_88			thr_corinaCOR3D.sdf	88			training set				0.00179571	2750.25	3.86068	93.0595	0.834159	0.629694	-1.06064	2.19119	4.27818	4.745	65	59			CNC(=O)C(Cc1cccc(c1)C(=[NH2+])N)NS(=O)(=O)c2ccc(C)cc2
60	thr_corinaCOR3D.sdf_01			thr_corinaCOR3D.sdf	01			external set				0.000908	8168.77	4.83403	60.2451	1.89452	0.587884	5.2296	2.57049	1.76675	8.377	65	60			CN(C)c1cccc2c(cccc12)S(=O)(=O)NC(Cc3cccc(c3)C(=[NH2+])N)C(=O)N4CCN(CC4)S(=O)(=O)C
61	thr_corinaCOR3D.sdf_05			thr_corinaCOR3D.sdf	05			external set				0.00103517	6974.01	5.28336	60.8967	1.88853	0.441896	-1.0226	19.1817	0.595666	8.131	65	61			CC1(C)CCc2cc(ccc2O1)S(=O)(=O)NC(Cc3cccc(c3)C(=[NH2+])N)C(=O)N4CCN(CC4)S(=O)(=O)C
62	thr_corinaCOR3D.sdf_07			thr_corinaCOR3D.sdf	07			external set				0.00111488	8483.91	9.50062	67.0554	2.13004	0.643126	1.10306	9.30679	1.76828	7.854	65	62			CC1CCN(CC1)C(=O)C(Cc2cccc(c2)C(=[NH2+])N)NS(=O)(=O)CC34CCC(CC3=O)C4(C)C
63	thr_corinaCOR3D.sdf_10			thr_corinaCOR3D.sdf	10			external set				0.000665	7534.23	5.816	32.4241	1.16374	0.506968	2.88927	14.8792	6.70275	7.745	65	63			NC(=[NH2+])c1cccc(CC(NS(=O)(=O)c2ccc3ccccc3c2)C(=O)N4Cc5ccccc5CC4C(=O)[O-])c1
64	thr_corinaCOR3D.sdf_11			thr_corinaCOR3D.sdf	11			external set				0.00083	5901.8	11.3454	71.8019	1.4745	0.563144	1.79901	15.1741	8.51662	7.721	65	64			COC(=O)N1CCN(CC1)C(=O)C(Cc2cccc(c2)C(=[NH2+])N)NS(=O)(=O)c3ccc4ccccc4c3
65	thr_corinaCOR3D.sdf_14			thr_corinaCOR3D.sdf	14			external set				0.00075	6243.5	20.9344	45.5072	1.59322	0.264953	-0.754464	15.0338	6.52909	7.585	65	65			CC1CCN(CC1)C(=O)C(Cc2cccc(c2)C(=[NH2+])N)NS(=O)(=O)c3ccc4C(=O)c5ccccc5C(=O)c4c3
66	thr_corinaCOR3D.sdf_16			thr_corinaCOR3D.sdf	16			external set				0.00105635	9119.05	5.64494	65.3264	1.95548	0.44532	3.4215	5.50039	1.22557	7.495	65	66			COc1cc(C)c(c(C)c1C)S(=O)(=O)NC(Cc2cccc(c2)C(=[NH2+])N)C(=O)N3CCN(CC3)S(=O)(=O)C
67	thr_corinaCOR3D.sdf_20			thr_corinaCOR3D.sdf	20			external set				0.000873	6174.77	18.5953	60.1509	0.707596	0.526558	1.68894	17.9243	9.50686	7.377	65	67			NC(=[NH2+])c1cccc(CC(NS(=O)(=O)c2ccc3ccccc3c2)C(=O)OCc4ccccc4)c1
68	thr_corinaCOR3D.sdf_21			thr_corinaCOR3D.sdf	21			external set				0.00123138	3940.8	12.5417	40.0364	1.78628	0.660616	-0.43742	18.2086	2.72703	7.377	65	68			NC(=[NH2+])c1cccc(CC(NS(=O)(=O)c2ccc3ccccc3c2)C(=O)N4CCOCC4)c1
69	thr_corinaCOR3D.sdf_29			thr_corinaCOR3D.sdf	29			external set				0.000568	7191.69	5.98617	31.2328	0.984456	0.370002	3.15514	15.6634	5.86719	6.921	65	69			NC(=[NH2+])c1cccc(CC(NS(=O)(=O)c2ccc3ccccc3c2)C(=O)N4Cc5ccccc5C=C4C(=O)[O-])c1
70	thr_corinaCOR3D.sdf_30			thr_corinaCOR3D.sdf	30			external set				0.000618	5677.73	6.70413	43.3345	1.12204	0.461301	1.03079	22.1314	11.7975	6.921	65	70			NC(=[NH2+])c1cccc(CC(NS(=O)(=O)c2ccc3ccccc3c2)C(=O)N4CCCc5ccccc45)c1
71	thr_corinaCOR3D.sdf_31			thr_corinaCOR3D.sdf	31			external set				0.00118057	6368.3	14.4584	102.641	0.763513	0.379664	-0.0708057	16.4443	4.78238	6.921	65	71			CCCCNC(=O)C(Cc1cccc(c1)C(=[NH2+])N)NS(=O)(=O)c2ccc3ccccc3c2
72	thr_corinaCOR3D.sdf_35			thr_corinaCOR3D.sdf	35			external set				0.00166574	5790.49	9.01606	76.5257	1.41026	0.934762	0.349194	23.8029	3.69506	6.745	65	72			COC(=O)C1CCN(CC1)C(=O)C(Cc2cccc(c2)C(=[NH2+])N)NS(=O)(=O)c3c(C)cc(C)cc3C
73	thr_corinaCOR3D.sdf_39			thr_corinaCOR3D.sdf	39			external set				0.000824	18134	6.60557	65.8451	1.75777	0.0959983	0.351624	11.2965	2.55741	6.638	65	73			CNC(=O)C1CCCN(C1)C(=O)C(Cc2cccc(c2)C(=[NH2+])N)NS(=O)(=O)c3c(cc(cc3C(C)C)C(C)C)C(C)C
74	thr_corinaCOR3D.sdf_44			thr_corinaCOR3D.sdf	44			external set				0.00106013	5388.01	12.2393	58.533	1.63193	0.277122	-0.472871	2.03584	4.68671	6.469	65	74			CC1CCN(CC1)C(=O)C(Cc2cccc(c2)C(=[NH2+])N)NS(=O)(=O)c3cccc4cccnc34
75	thr_corinaCOR3D.sdf_46			thr_corinaCOR3D.sdf	46			external set				0.00153304	4524.14	7.26677	72.1792	1.32751	0.711074	0.0462775	9.70224	3.44062	6.456	65	75			Cc1ccc(cc1)S(=O)(=O)NC(Cc2cccc(c2)C(=[NH2+])N)C(=O)N3CCCC3
76	thr_corinaCOR3D.sdf_49			thr_corinaCOR3D.sdf	49			external set				0.000993	8972.94	13.3431	65.6788	1.45489	0.212037	0.279159	16.554	3.53552	6.292	65	76			CC(C)OC(=O)C1CCCN(C1)C(=O)C(Cc2cccc(c2)C(=[NH2+])N)NS(=O)(=O)c3ccc4ccccc4c3
77	thr_corinaCOR3D.sdf_51			thr_corinaCOR3D.sdf	51			external set				0.000792	13537.4	6.46627	59.0209	1.10674	0.464772	0.183651	17.0431	2.99784	6.201	65	77			NC(=[NH2+])c1cccc(CC(NS(=O)(=O)c2ccc3ccccc3c2)C(=O)N4CCCC4C(=O)OCc5ccccc5)c1
78	thr_corinaCOR3D.sdf_54			thr_corinaCOR3D.sdf	54			external set				0.000697	20516.9	7.63757	52.8901	1.77676	0.180342	1.21658	11.2845	2.89986	6.046	65	78			CC(C)c1cc(C(C)C)c(c(c1)C(C)C)S(=O)(=O)NC(Cc2cccc(c2)C(=[NH2+])N)C(=O)N3CCCC(C3)C(=O)OCc4ccccc4
79	thr_corinaCOR3D.sdf_56			thr_corinaCOR3D.sdf	56			external set				0.00158635	6880.31	5.13088	70.6032	1.33798	0.73608	4.51705	4.39009	3.28906	5.921	65	79			CC1CCN(CC1)C(=O)C(Cc2cccc(c2)C(=[NH2+])N)NC(=O)OC(C)(C)C
80	thr_corinaCOR3D.sdf_58			thr_corinaCOR3D.sdf	58			external set				0.000924	11349.2	12.5953	49.4297	1.43233	0.487803	-0.224251	7.94043	3.88048	5.678	65	80			NC(=[NH2+])c1cccc(CC(NS(=O)(=O)c2ccc3ccccc3c2)C(=O)N4CCC(CC4)C(=O)OC5CCCCC5)c1
81	thr_corinaCOR3D.sdf_61			thr_corinaCOR3D.sdf	61			external set				0.00087	11020.9	11.4689	41.1294	1.42059	0.371434	-1.15808	19.5791	2.39936	5.509	65	81			NC(=[NH2+])c1cccc(CC(NS(=O)(=O)c2ccc3ccccc3c2)C(=O)N4CCC(CC4)C(=O)NCc5ccccc5)c1
82	thr_corinaCOR3D.sdf_65			thr_corinaCOR3D.sdf	65			external set				0.000824	17608.5	4.85237	57.4316	1.84182	0.015947	0.533657	12.9615	2.84459	5.137	65	82			CC(C)c1cc(C(C)C)c(c(c1)C(C)C)S(=O)(=O)NC(Cc2cccc(c2)C(=[NH2+])N)C(=O)N3CCCC(C3)C(=O)[O-]
83	thr_corinaCOR3D.sdf_67			thr_corinaCOR3D.sdf	67			external set				0.00136229	7686.87	12.8338	45.4276	1.5536	0.113516	-1.00659	17.5098	2.70836	4.824	65	83			NC(=[NH2+])c1cccc(CC(NS(=O)(=O)c2ccc3ccccc3c2)C(=O)N4CCC(CC4)[NH+]5CCCCC5)c1
84	thr_corinaCOR3D.sdf_70			thr_corinaCOR3D.sdf	70			external set				0.0010893	4462.49	4.16447	50.6814	0.531071	0.124715	2.40854	5.43846	9.66697	4.523	65	84			NC(=[NH2+])c1cccc(CC(NS(=O)(=O)c2ccc3ccccc3c2)C(=O)[O-])c1
85	thr_corinaCOR3D.sdf_71			thr_corinaCOR3D.sdf	71			external set				0.000542	8005.6	6.43423	31.0068	0.977496	0.0443933	-0.566746	10.95	11.1697	4.456	65	85			NC(=[NH2+])c1cccc(CC(NS(=O)(=O)c2ccc3ccccc3c2)C(=O)N4CC(=Cc5ccccc45)C(=O)[O-])c1
86	thr_corinaCOR3D.sdf_72			thr_corinaCOR3D.sdf	72			external set				0.00161362	4314.02	2.30711	66.5682	1.12945	0.402415	2.84562	14.5523	4.21557	4.357	65	86			CNC(=O)C(Cc1cccc(c1)C(=[NH2+])N)NS(=O)(=O)c2c(C)cc(C)cc2C
87	thr_corinaCOR3D.sdf_81			thr_corinaCOR3D.sdf	81			external set				0.000979	7264.59	7.8096	67.2184	1.40769	0.166066	0.734269	15.7348	5.40667	6.585	65	87			CNC(=O)C1CCCN(C1)C(=O)C(Cc2cccc(c2)C(=[NH2+])N)NS(=O)(=O)c3ccc4ccccc4c3
88	thr_corinaCOR3D.sdf_82			thr_corinaCOR3D.sdf	82			external set				0.000794	18354.2	5.22149	59.0839	2.101	0.372083	3.1174	9.65449	1.5332	6.553	65	88			CC(C)c1cc(C(C)C)c(c(c1)C(C)C)S(=O)(=O)NC(Cc2cccc(c2)C(=[NH2+])N)C(=O)N3CCN(CC3)S(=O)(=O)C

## Sheet: THR_TR
THR training set
59	10
TS[1]_I50_Tr_AB_nCi_3_M19(M2)_MP2_T_KA_a-h-c_MID	TS[5]_I50_Tr_AB_nCi_3_M19(M13)_NS0_T_KA_e-v-h_MID	AC[2]_K_TrQB_AB_nCi_3_M27_SS1_T_KA_a-c_MID	RA_Tr_AB_nCi_3_M20(M2)_NS3_T_KA_e-v-h_MID	RA_TrQB_AB_nCi_3_M20(M8)_NS2_T_KA_a-c_MID	GV[4]_PN_B_AB_nCi_2_M8_NS2_T_KA_v-c_MID	K_Tr_AB_nCi_3_M21(M8)_SS4_T_KA_e-v-h_MID	AC[7]_K_Tr_AB_nCi_3_M19(M13)_MP4_T_KA_a-e-c_MID	AC[2]_K_TrQB_AB_nCi_3_M27_SS1_C_KA_a-c_MID	Activity
1	1	1	1	1	1	1	1	1	0
0.00107219	6249.22	5.92383	63.0082	2.01183	0.673676	3.6948	19.1126	1.01688	8.367	65	1
0.0010356	4561.38	13.1064	60.7729	1.70022	1.01323	0.695755	15.4385	6.01731	8.301	65	2
0.000915	6110.26	14.3653	67.7075	1.41472	0.28807	1.26976	15.5818	4.83184	8.208	65	3
0.000902	6554.93	5.40366	63.7774	1.87808	0.818816	-0.421686	3.76666	3.43806	8.056	65	4
0.000961	5117.3	14.735	65.9926	1.32164	0.540307	0.49325	20.3476	4.97634	7.796	65	5
0.00101964	6090.49	21.5267	72.6278	1.42974	0.452773	0.537124	16.5428	10.0859	7.77	65	6
0.000967	5743.31	13.1741	41.2207	1.49157	0.70994	-0.401662	18.9554	4.33591	7.678	65	7
0.000951	5900.15	8.71796	71.1949	1.53233	0.554874	2.99237	15.5348	1.86979	7.638	65	8
0.00136067	3972.57	5.34563	63.4235	1.62455	0.754688	0.781086	17.0354	2.82031	7.585	65	9
0.00107367	9097.65	16.2721	70.7379	1.60535	0.296789	1.35097	17.6417	3.88687	7.469	65	10
0.000805	6231.85	17.4672	57.1426	1.15449	0.389179	3.44079	20.8504	6.66584	7.432	65	11
0.000889	5995.21	10.4311	39.6543	1.4229	0.541713	0.68419	14.7247	2.64187	7.432	65	12
0.000913	6125.62	7.61415	40.9998	1.75634	0.503052	1.59177	14.8934	1.837	7.237	65	13
0.00129054	4648.42	10.3173	64.9045	1.69503	0.63055	0.0647676	13.2471	5.4428	7.229	65	14
0.00101687	4593.64	14.3674	41.2267	1.3928	0.554349	1.00739	19.1768	5.30369	7.187	65	15
0.00053	16155.1	14.7832	56.4457	1.89567	0.336317	1.52238	12.728	7.24722	7.125	65	16
0.0011025	10578.9	14.1946	69.6906	1.59653	0.275615	4.34485	12.5225	6.36394	7.051	65	17
0.000843	7057.42	9.77813	51.9206	1.31123	0.814963	0.69122	15.693	9.7398	7.018	65	18
0.00132211	4346.88	17.7035	59.9873	0.8792	0.586698	1.93639	17.6573	6.56653	6.959	65	19
0.00098	7297.31	14.4751	68.1578	1.42163	0.212702	-0.705512	15.4783	5.00806	6.824	65	20
0.000813	18095.2	17.5331	64.1605	1.85118	0.592039	1.61404	14.3058	5.01484	6.824	65	21
0.00101975	6107.36	9.15851	73.8333	1.3985	0.419388	-0.749924	16.6255	8.2587	6.796	65	22
0.000739	8306.52	7.91126	53.2719	1.04169	0.772643	1.34497	10.7638	4.23721	6.699	65	23
0.00087	11200.9	15.873	39.8616	1.3901	0.407354	-0.761117	19.2558	2.33129	6.678	65	24
0.000996	5801.43	13.7393	39.7812	1.65974	0.540855	-0.422413	14.56	5.04722	6.638	65	25
0.000916	6826.56	5.55593	34.5487	1.32798	0.730672	-0.282662	13.0999	2.73605	6.585	65	26
0.00144777	3126.6	17.4935	58.6363	0.854595	0.687758	2.22295	13.5893	10.8183	6.553	65	27
0.000827	11473.5	9.7389	43.1644	1.4248	0.150924	-0.303333	18.996	4.39706	6.553	65	28
0.000903	6880.54	12.369	42.4247	1.48743	0.530096	0.0731524	21.7344	5.77746	6.495	65	29
0.00140752	4005.6	8.56779	73.8984	1.41755	0.666368	1.861	16.427	4.57137	6.469	65	30
0.000897	8212.8	7.89547	55.7855	1.38278	0.751608	-0.967957	18.9893	10.8467	6.377	65	31
0.00122662	4369.16	14.1676	40.0505	1.50504	0.629132	-0.357717	18.7949	3.00888	6.301	65	32
0.00111976	5324.49	8.309	28.9063	1.48359	0.74108	-0.92276	9.5779	2.08101	6.244	65	33
0.00100829	7309.26	8.54453	66.7173	1.10812	0.51438	0.590331	13.9724	1.73143	6.18	65	34
0.000585	11680.3	8.30852	37.7347	1.0614	0.704173	1.28787	6.97885	5.9963	6.161	65	35
0.00105152	5752.68	9.10185	30.39	1.4112	0.149838	4.16809	5.26787	2.46736	5.959	65	36
0.000704	20531.5	7.48383	52.8149	1.78377	0.109224	-0.317055	12.0525	3.70874	5.745	65	37
0.000883	10243.5	6.26999	64.1952	1.27965	0.519555	0.606355	9.58223	6.28091	5.638	65	38
0.00109647	5398.46	5.19381	32.7795	1.23181	0.484304	0.612804	12.3718	3.11286	5.538	65	39
0.00138528	6590.39	6.16113	64.2168	1.06852	0.579259	-0.328253	11.4593	8.38408	5.509	65	40
0.00133971	3463.36	9.59015	58.4359	0.816827	0.514993	1.34086	14.0252	8.23912	5.244	65	41
0.00120998	4141.43	7.03537	58.5591	0.896305	0.43724	0.204124	18.0894	8.60088	5.208	65	42
0.00221101	4898.48	4.27671	78.835	1.71891	0.384176	0.258518	3.56886	-0.537066	4.886	65	43
0.00152575	10719.7	7.69289	65.5267	1.21878	0.280197	0.232144	9.20658	9.16135	4.77	65	44
0.00210455	4104.09	14.9918	75.8817	1.37851	0.137374	-1.01332	7.44458	2.94516	4.569	65	45
0.00100401	6278.94	5.435	65.2678	1.77957	0.490643	1.58412	15.1463	1.24763	8.481	65	46
0.00128107	5080.82	25.3901	92.9432	1.0267	0.651636	1.89759	17.2754	7.72928	7.886	65	47
0.00101905	5946.05	5.51471	62.6898	1.77792	0.755708	0.0661811	4.2044	1.32381	7.585	65	48
0.000925	4945.07	15.7866	38.1186	1.58302	0.509966	0.545471	24.3467	4.95921	7.523	65	49
0.00118259	4460.31	14.3789	53.2816	1.59458	0.816369	-0.977813	19.6914	1.85404	7.444	65	50
0.00120942	4308.76	12.8205	39.7568	1.30687	0.587763	1.88647	18.0243	4.55631	7.284	65	51
0.000873	6631.62	8.96503	52.8941	1.30086	1.03069	0.172872	18.0955	10.0877	7.155	65	52
0.0015092	3462.64	7.75047	68.7744	1.77899	0.812304	1.39048	8.57661	1.36222	6.77	65	53
0.000825	12089.4	11.1443	42.3079	1.42006	0.200778	-0.180921	18.8561	3.67979	6.523	65	54
0.000846	7534.79	10.134	38.8899	1.45784	0.344454	-0.0217919	17.1238	5.22055	6.284	65	55
0.000854	6480.43	9.09324	50.9292	1.31969	0.848657	-0.283647	7.64926	13.5614	6.284	65	56
0.00165294	8619.62	15.8104	73.1973	1.42551	0.402149	-0.688585	16.9025	3.82533	6.149	65	57
0.000985	12431.7	5.51526	57.1439	1.19646	0.377354	0.0703054	20.153	6.97	5.42	65	58
0.00179571	2750.25	3.86068	93.0595	0.834159	0.629694	-1.06064	2.19119	4.27818	4.745	65	59

## Sheet: THR_EV
THR external set
29	10
TS[1]_I50_Tr_AB_nCi_3_M19(M2)_MP2_T_KA_a-h-c_MID	TS[5]_I50_Tr_AB_nCi_3_M19(M13)_NS0_T_KA_e-v-h_MID	AC[2]_K_TrQB_AB_nCi_3_M27_SS1_T_KA_a-c_MID	RA_Tr_AB_nCi_3_M20(M2)_NS3_T_KA_e-v-h_MID	RA_TrQB_AB_nCi_3_M20(M8)_NS2_T_KA_a-c_MID	GV[4]_PN_B_AB_nCi_2_M8_NS2_T_KA_v-c_MID	K_Tr_AB_nCi_3_M21(M8)_SS4_T_KA_e-v-h_MID	AC[7]_K_Tr_AB_nCi_3_M19(M13)_MP4_T_KA_a-e-c_MID	AC[2]_K_TrQB_AB_nCi_3_M27_SS1_C_KA_a-c_MID	Activity
1	1	1	1	1	1	1	1	1	0
0.000908	8168.77	4.83403	60.2451	1.89452	0.587884	5.2296	2.57049	1.76675	8.377	65	60
0.00103517	6974.01	5.28336	60.8967	1.88853	0.441896	-1.0226	19.1817	0.595666	8.131	65	61
0.00111488	8483.91	9.50062	67.0554	2.13004	0.643126	1.10306	9.30679	1.76828	7.854	65	62
0.000665	7534.23	5.816	32.4241	1.16374	0.506968	2.88927	14.8792	6.70275	7.745	65	63
0.00083	5901.8	11.3454	71.8019	1.4745	0.563144	1.79901	15.1741	8.51662	7.721	65	64
0.00075	6243.5	20.9344	45.5072	1.59322	0.264953	-0.754464	15.0338	6.52909	7.585	65	65
0.00105635	9119.05	5.64494	65.3264	1.95548	0.44532	3.4215	5.50039	1.22557	7.495	65	66
0.000873	6174.77	18.5953	60.1509	0.707596	0.526558	1.68894	17.9243	9.50686	7.377	65	67
0.00123138	3940.8	12.5417	40.0364	1.78628	0.660616	-0.43742	18.2086	2.72703	7.377	65	68
0.000568	7191.69	5.98617	31.2328	0.984456	0.370002	3.15514	15.6634	5.86719	6.921	65	69
0.000618	5677.73	6.70413	43.3345	1.12204	0.461301	1.03079	22.1314	11.7975	6.921	65	70
0.00118057	6368.3	14.4584	102.641	0.763513	0.379664	-0.0708057	16.4443	4.78238	6.921	65	71
0.00166574	5790.49	9.01606	76.5257	1.41026	0.934762	0.349194	23.8029	3.69506	6.745	65	72
0.000824	18134	6.60557	65.8451	1.75777	0.0959983	0.351624	11.2965	2.55741	6.638	65	73
0.00106013	5388.01	12.2393	58.533	1.63193	0.277122	-0.472871	2.03584	4.68671	6.469	65	74
0.00153304	4524.14	7.26677	72.1792	1.32751	0.711074	0.0462775	9.70224	3.44062	6.456	65	75
0.000993	8972.94	13.3431	65.6788	1.45489	0.212037	0.279159	16.554	3.53552	6.292	65	76
0.000792	13537.4	6.46627	59.0209	1.10674	0.464772	0.183651	17.0431	2.99784	6.201	65	77
0.000697	20516.9	7.63757	52.8901	1.77676	0.180342	1.21658	11.2845	2.89986	6.046	65	78
0.00158635	6880.31	5.13088	70.6032	1.33798	0.73608	4.51705	4.39009	3.28906	5.921	65	79
0.000924	11349.2	12.5953	49.4297	1.43233	0.487803	-0.224251	7.94043	3.88048	5.678	65	80
0.00087	11020.9	11.4689	41.1294	1.42059	0.371434	-1.15808	19.5791	2.39936	5.509	65	81
0.000824	17608.5	4.85237	57.4316	1.84182	0.015947	0.533657	12.9615	2.84459	5.137	65	82
0.00136229	7686.87	12.8338	45.4276	1.5536	0.113516	-1.00659	17.5098	2.70836	4.824	65	83
0.0010893	4462.49	4.16447	50.6814	0.531071	0.124715	2.40854	5.43846	9.66697	4.523	65	84
0.000542	8005.6	6.43423	31.0068	0.977496	0.0443933	-0.566746	10.95	11.1697	4.456	65	85
0.00161362	4314.02	2.30711	66.5682	1.12945	0.402415	2.84562	14.5523	4.21557	4.357	65	86
0.000979	7264.59	7.8096	67.2184	1.40769	0.166066	0.734269	15.7348	5.40667	6.585	65	87
0.000794	18354.2	5.22149	59.0839	2.101	0.372083	3.1174	9.65449	1.5332	6.553	65	88

## Sheet: smiles
1	CC(C)(C)c1ccc(cc1)S(=O)(=O)NC(Cc2cccc(c2)C(=[NH2+])N)C(=O)N3CCN(CC3)S(=O)(=O)C
2	CC1CCN(CC1)C(=O)C(Cc2cccc(c2)C(=[NH2+])N)NS(=O)(=O)c3ccc(cc3)C(C)(C)C
3	CC1CCN(CC1)C(=O)C(Cc2cccc(c2)C(=[NH2+])N)NS(=O)(=O)c3ccc4ccccc4c3
4	CN(C)C(=O)N1CCN(CC1)C(=O)C(Cc2cccc(c2)C(=[NH2+])N)NS(=O)(=O)c3ccc4ccccc4c3
5	CC1CCN(CC1)C(=O)C(Cc2cccc(c2)C(=[NH2+])N)NS(=O)(=O)c3cccc4ccccc34
6	COC(=O)C1CCN(CC1)C(=O)C(Cc2cccc(c2)C(=[NH2+])N)NS(=O)(=O)c3ccc4ccccc4c3
7	NC(=[NH2+])c1cccc(CC(NS(=O)(=O)c2ccc3ccccc3c2)C(=O)N4CCCCCC4)c1
8	CC(=O)N1CCN(CC1)C(=O)C(Cc2cccc(c2)C(=[NH2+])N)NS(=O)(=O)c3ccc4ccccc4c3
9	CC1CCN(CC1)C(=O)C(Cc2cccc(c2)C(=[NH2+])N)NS(=O)(=O)c3ccc(C)cc3
10	CC1CCN(CC1)C(=O)C(Cc2cccc(c2)C(=[NH2+])N)NS(=O)(=O)c3ccc4OC(C)(C)CCc4c3
11	NC(=[NH2+])c1cccc(CC(NS(=O)(=O)c2ccc3ccccc3c2)C(=O)N4CCc5ccccc5C4)c1
12	NC(=[NH2+])c1cccc(CC(NS(=O)(=O)c2ccc3ccccc3c2)C(=O)N4CCN(CC4)C=O)c1
13	NC(=[NH2+])c1cccc(CC(NS(=O)(=O)c2ccc3ccccc3c2)C(=O)N4CCN(CC4)C(=O)CO)c1
14	CC1CCN(CC1)C(=O)C(Cc2cccc(c2)C(=[NH2+])N)NS(=O)(=O)c3c(C)cc(C)cc3C
15	NC(=[NH2+])c1cccc(CC(NS(=O)(=O)c2ccc3ccccc3c2)C(=O)N4CCCCC4)c1
16	CC(C)c1cc(C(C)C)c(c(c1)C(C)C)S(=O)(=O)NC(Cc2cccc(c2)C(=[NH2+])N)C(=O)N3CCC(C)CC3
17	COc1cc(C)c(c(C)c1C)S(=O)(=O)NC(Cc2cccc(c2)C(=[NH2+])N)C(=O)N3CCC(C)CC3
18	COC(=O)C1CC(C)CCN1C(=O)C(Cc2cccc(c2)C(=[NH2+])N)NS(=O)(=O)c3ccc4ccccc4c3
19	CC(C)OC(=O)C(Cc1cccc(c1)C(=[NH2+])N)NS(=O)(=O)c2ccc3ccccc3c2
20	COC(=O)C1CCCN(C1)C(=O)C(Cc2cccc(c2)C(=[NH2+])N)NS(=O)(=O)c3ccc4ccccc4c3
21	COC(=O)C1CCN(CC1)C(=O)C(Cc2cccc(c2)C(=[NH2+])N)NS(=O)(=O)c3c(cc(cc3C(C)C)C(C)C)C(C)C
22	CNC(=O)C1CCN(CC1)C(=O)C(Cc2cccc(c2)C(=[NH2+])N)NS(=O)(=O)c3ccc4ccccc4c3
23	COC(=O)C1Cc2ccccc2CN1C(=O)C(Cc3cccc(c3)C(=[NH2+])N)NS(=O)(=O)c4ccc5ccccc5c4
24	NC(=[NH2+])c1cccc(CC(NS(=O)(=O)c2ccc3ccccc3c2)C(=O)N4CCC(CC4)C(=O)OCc5ccccc5)c1
25	NC(=[NH2+])c1cccc(CC(NS(=O)(=O)c2cccc3ccccc23)C(=O)N4CCCCC4)c1
26	NC(=[NH2+])c1cccc(CC(NS(=O)(=O)c2ccc3ccccc3c2)C(=O)N4CCCCC4C(=O)[O-])c1
27	COC(=O)C(Cc1cccc(c1)C(=[NH2+])N)NS(=O)(=O)c2ccc3ccccc3c2
28	NC(=[NH2+])c1cccc(CC(NS(=O)(=O)c2ccc3ccccc3c2)C(=O)N4CCCC(C4)C(=O)NCc5ccccc5)c1
29	NC(=[NH2+])c1cccc(CC(NS(=O)(=O)c2ccc3ccccc3c2)C(=O)N4CCC5CCCCC45)c1
30	Cc1ccc(cc1)S(=O)(=O)NC(Cc2cccc(c2)C(=[NH2+])N)C(=O)N3CCCCC3
31	COC(=O)C1CCCC(C)N1C(=O)C(Cc2cccc(c2)C(=[NH2+])N)NS(=O)(=O)c3ccc4ccccc4c3
32	NC(=[NH2+])c1cccc(CC(NS(=O)(=O)c2ccc3ccccc3c2)C(=O)N4CC[NH2+]CC4)c1
33	NC(=[NH2+])c1cccc(CC(NS(=O)(=O)c2ccc3ccccc3c2)C(=O)N4CCC(CC4)C(=O)[O-])c1
34	COC(=O)C1CCCN1C(=O)C(Cc2cccc(c2)C(=[NH2+])N)NS(=O)(=O)c3ccc4ccccc4c3
35	NC(=[NH2+])c1cccc(CC(NS(=O)(=O)c2ccc3ccccc3c2)C(=O)N4Cc5ccccc5CC4C(=O)OCc6ccccc6)c1
36	NC(=[NH2+])c1cccc(CC(NS(=O)(=O)c2ccc3ccccc3c2)C(=O)N4CCCC(C4)C(=O)[O-])c1
37	CC(C)c1cc(C(C)C)c(c(c1)C(C)C)S(=O)(=O)NC(Cc2cccc(c2)C(=[NH2+])N)C(=O)N3CCCC(C3)C(=O)NCc4ccccc4
38	CNC(=O)C1CCCCN1C(=O)C(Cc2cccc(c2)C(=[NH2+])N)NS(=O)(=O)c3ccc4ccccc4c3
39	NC(=[NH2+])c1cccc(CC(NS(=O)(=O)c2ccc3ccccc3c2)C(=O)N4CCCC4C(=O)[O-])c1
40	CNC(=O)C(Cc1cccc(c1)C(=[NH2+])N)NS(=O)(=O)c2ccc3OC(C)(C)CCc3c2
41	CNC(=O)C(Cc1cccc(c1)C(=[NH2+])N)NS(=O)(=O)c2ccc3ccccc3c2
42	CC(C)NC(=O)C(Cc1cccc(c1)C(=[NH2+])N)NS(=O)(=O)c2ccc3ccccc3c2
43	CS(=O)(=O)N1CCN(CC1)C(=O)C([NH3+])Cc2cccc(c2)C(=[NH2+])N
44	CNC(=O)C(Cc1cccc(c1)C(=[NH2+])N)NS(=O)(=O)c2c(C)cc(OC)c(C)c2C
45	CC1CCN(CC1)C(=O)C([NH3+])Cc2cccc(c2)C(=[NH2+])N
46	CS(=O)(=O)N1CCN(CC1)C(=O)C(Cc2cccc(c2)C(=[NH2+])N)NS(=O)(=O)c3ccc4ccccc4c3
47	CCCCOC(=O)C(Cc1cccc(c1)C(=[NH2+])N)NS(=O)(=O)c2ccc3ccccc3c2
48	CS(=O)(=O)N1CCN(CC1)C(=O)C(Cc2cccc(c2)C(=[NH2+])N)NS(=O)(=O)c3cccc4ccccc34
49	NC(=[NH2+])c1cccc(CC(NS(=O)(=O)c2ccc3ccccc3c2)C(=O)N4CCCCCCC4)c1
50	C[NH+]1CCN(CC1)C(=O)C(Cc2cccc(c2)C(=[NH2+])N)NS(=O)(=O)c3ccc4ccccc4c3
51	NC(=[NH2+])c1cccc(CC(NS(=O)(=O)c2ccc3ccccc3c2)C(=O)N4CCCC4)c1
52	COC(=O)C1CCCCN1C(=O)C(Cc2cccc(c2)C(=[NH2+])N)NS(=O)(=O)c3ccc4ccccc4c3
53	Cc1ccc(cc1)S(=O)(=O)NC(Cc2cccc(c2)C(=[NH2+])N)C(=O)N3CCOCC3
54	NC(=[NH2+])c1cccc(CC(NS(=O)(=O)c2ccc3ccccc3c2)C(=O)N4CCCC(C4)C(=O)OCc5ccccc5)c1
55	NC(=[NH2+])c1cccc(CC(NS(=O)(=O)c2ccc3ccccc3c2)C(=O)N4CCN(CC4)c5ccccc5)c1
56	COC(=O)C1C(C)CCCN1C(=O)C(Cc2cccc(c2)C(=[NH2+])N)NS(=O)(=O)c3ccc4ccccc4c3
57	CC(C)OC(=O)C1CCN(CC1)C(=O)C(Cc2cccc(c2)C(=[NH2+])N)NS(=O)(=O)c3ccc4ccccc4c3
58	CNC(=O)C(Cc1cccc(c1)C(=[NH2+])N)NS(=O)(=O)c2c(cc(cc2C(C)C)C(C)C)C(C)C
59	CNC(=O)C(Cc1cccc(c1)C(=[NH2+])N)NS(=O)(=O)c2ccc(C)cc2
60	CN(C)c1cccc2c(cccc12)S(=O)(=O)NC(Cc3cccc(c3)C(=[NH2+])N)C(=O)N4CCN(CC4)S(=O)(=O)C
61	CC1(C)CCc2cc(ccc2O1)S(=O)(=O)NC(Cc3cccc(c3)C(=[NH2+])N)C(=O)N4CCN(CC4)S(=O)(=O)C
62	CC1CCN(CC1)C(=O)C(Cc2cccc(c2)C(=[NH2+])N)NS(=O)(=O)CC34CCC(CC3=O)C4(C)C
63	NC(=[NH2+])c1cccc(CC(NS(=O)(=O)c2ccc3ccccc3c2)C(=O)N4Cc5ccccc5CC4C(=O)[O-])c1
64	COC(=O)N1CCN(CC1)C(=O)C(Cc2cccc(c2)C(=[NH2+])N)NS(=O)(=O)c3ccc4ccccc4c3
65	CC1CCN(CC1)C(=O)C(Cc2cccc(c2)C(=[NH2+])N)NS(=O)(=O)c3ccc4C(=O)c5ccccc5C(=O)c4c3
66	COc1cc(C)c(c(C)c1C)S(=O)(=O)NC(Cc2cccc(c2)C(=[NH2+])N)C(=O)N3CCN(CC3)S(=O)(=O)C
67	NC(=[NH2+])c1cccc(CC(NS(=O)(=O)c2ccc3ccccc3c2)C(=O)OCc4ccccc4)c1
68	NC(=[NH2+])c1cccc(CC(NS(=O)(=O)c2ccc3ccccc3c2)C(=O)N4CCOCC4)c1
69	NC(=[NH2+])c1cccc(CC(NS(=O)(=O)c2ccc3ccccc3c2)C(=O)N4Cc5ccccc5C=C4C(=O)[O-])c1
70	NC(=[NH2+])c1cccc(CC(NS(=O)(=O)c2ccc3ccccc3c2)C(=O)N4CCCc5ccccc45)c1
71	CCCCNC(=O)C(Cc1cccc(c1)C(=[NH2+])N)NS(=O)(=O)c2ccc3ccccc3c2
72	COC(=O)C1CCN(CC1)C(=O)C(Cc2cccc(c2)C(=[NH2+])N)NS(=O)(=O)c3c(C)cc(C)cc3C
73	CNC(=O)C1CCCN(C1)C(=O)C(Cc2cccc(c2)C(=[NH2+])N)NS(=O)(=O)c3c(cc(cc3C(C)C)C(C)C)C(C)C
74	CC1CCN(CC1)C(=O)C(Cc2cccc(c2)C(=[NH2+])N)NS(=O)(=O)c3cccc4cccnc34
75	Cc1ccc(cc1)S(=O)(=O)NC(Cc2cccc(c2)C(=[NH2+])N)C(=O)N3CCCC3
76	CC(C)OC(=O)C1CCCN(C1)C(=O)C(Cc2cccc(c2)C(=[NH2+])N)NS(=O)(=O)c3ccc4ccccc4c3
77	NC(=[NH2+])c1cccc(CC(NS(=O)(=O)c2ccc3ccccc3c2)C(=O)N4CCCC4C(=O)OCc5ccccc5)c1
78	CC(C)c1cc(C(C)C)c(c(c1)C(C)C)S(=O)(=O)NC(Cc2cccc(c2)C(=[NH2+])N)C(=O)N3CCCC(C3)C(=O)OCc4ccccc4
79	CC1CCN(CC1)C(=O)C(Cc2cccc(c2)C(=[NH2+])N)NC(=O)OC(C)(C)C
80	NC(=[NH2+])c1cccc(CC(NS(=O)(=O)c2ccc3ccccc3c2)C(=O)N4CCC(CC4)C(=O)OC5CCCCC5)c1
81	NC(=[NH2+])c1cccc(CC(NS(=O)(=O)c2ccc3ccccc3c2)C(=O)N4CCC(CC4)C(=O)NCc5ccccc5)c1
82	CC(C)c1cc(C(C)C)c(c(c1)C(C)C)S(=O)(=O)NC(Cc2cccc(c2)C(=[NH2+])N)C(=O)N3CCCC(C3)C(=O)[O-]
83	NC(=[NH2+])c1cccc(CC(NS(=O)(=O)c2ccc3ccccc3c2)C(=O)N4CCC(CC4)[NH+]5CCCCC5)c1
84	NC(=[NH2+])c1cccc(CC(NS(=O)(=O)c2ccc3ccccc3c2)C(=O)[O-])c1
85	NC(=[NH2+])c1cccc(CC(NS(=O)(=O)c2ccc3ccccc3c2)C(=O)N4CC(=Cc5ccccc45)C(=O)[O-])c1
86	CNC(=O)C(Cc1cccc(c1)C(=[NH2+])N)NS(=O)(=O)c2c(C)cc(C)cc2C
87	CNC(=O)C1CCCN(C1)C(=O)C(Cc2cccc(c2)C(=[NH2+])N)NS(=O)(=O)c3ccc4ccccc4c3
88	CC(C)c1cc(C(C)C)c(c(c1)C(C)C)S(=O)(=O)NC(Cc2cccc(c2)C(=[NH2+])N)C(=O)N3CCN(CC3)S(=O)(=O)C
