# Supplementary material for: CPANNatNIC software for counter-propagation neural network to assist in read-across
Source: J Cheminform. 2017 May 22;9:30. doi: 10.1186/s13321-017-0218-y (PMC5440416; doi:10.1186/s13321-017-0218-y)
Supplement: Supplementary file 17 — Additional file 17. File containing results obtained for additional tests on eight datasets. [file 13321_2017_218_MOESM17_ESM.zip › thr/THR_canonical_smiles.txt]

1 CC(C)(C)c1ccc(cc1)S(=O)(=O)NC(Cc2cccc(c2)C(=[NH2+])N)C(=O)N3CCN(CC3)S(=O)(=O)C
2 CC1CCN(CC1)C(=O)C(Cc2cccc(c2)C(=[NH2+])N)NS(=O)(=O)c3ccc(cc3)C(C)(C)C
3 CC1CCN(CC1)C(=O)C(Cc2cccc(c2)C(=[NH2+])N)NS(=O)(=O)c3ccc4ccccc4c3
4 CN(C)C(=O)N1CCN(CC1)C(=O)C(Cc2cccc(c2)C(=[NH2+])N)NS(=O)(=O)c3ccc4ccccc4c3
5 CC1CCN(CC1)C(=O)C(Cc2cccc(c2)C(=[NH2+])N)NS(=O)(=O)c3cccc4ccccc34
6 COC(=O)C1CCN(CC1)C(=O)C(Cc2cccc(c2)C(=[NH2+])N)NS(=O)(=O)c3ccc4ccccc4c3
7 NC(=[NH2+])c1cccc(CC(NS(=O)(=O)c2ccc3ccccc3c2)C(=O)N4CCCCCC4)c1
8 CC(=O)N1CCN(CC1)C(=O)C(Cc2cccc(c2)C(=[NH2+])N)NS(=O)(=O)c3ccc4ccccc4c3
9 CC1CCN(CC1)C(=O)C(Cc2cccc(c2)C(=[NH2+])N)NS(=O)(=O)c3ccc(C)cc3
10 CC1CCN(CC1)C(=O)C(Cc2cccc(c2)C(=[NH2+])N)NS(=O)(=O)c3ccc4OC(C)(C)CCc4c3
11 NC(=[NH2+])c1cccc(CC(NS(=O)(=O)c2ccc3ccccc3c2)C(=O)N4CCc5ccccc5C4)c1
12 NC(=[NH2+])c1cccc(CC(NS(=O)(=O)c2ccc3ccccc3c2)C(=O)N4CCN(CC4)C=O)c1
13 NC(=[NH2+])c1cccc(CC(NS(=O)(=O)c2ccc3ccccc3c2)C(=O)N4CCN(CC4)C(=O)CO)c1
14 CC1CCN(CC1)C(=O)C(Cc2cccc(c2)C(=[NH2+])N)NS(=O)(=O)c3c(C)cc(C)cc3C
15 NC(=[NH2+])c1cccc(CC(NS(=O)(=O)c2ccc3ccccc3c2)C(=O)N4CCCCC4)c1
16 CC(C)c1cc(C(C)C)c(c(c1)C(C)C)S(=O)(=O)NC(Cc2cccc(c2)C(=[NH2+])N)C(=O)N3CCC(C)CC3
17 COc1cc(C)c(c(C)c1C)S(=O)(=O)NC(Cc2cccc(c2)C(=[NH2+])N)C(=O)N3CCC(C)CC3
18 COC(=O)C1CC(C)CCN1C(=O)C(Cc2cccc(c2)C(=[NH2+])N)NS(=O)(=O)c3ccc4ccccc4c3
19 CC(C)OC(=O)C(Cc1cccc(c1)C(=[NH2+])N)NS(=O)(=O)c2ccc3ccccc3c2
20 COC(=O)C1CCCN(C1)C(=O)C(Cc2cccc(c2)C(=[NH2+])N)NS(=O)(=O)c3ccc4ccccc4c3
21 COC(=O)C1CCN(CC1)C(=O)C(Cc2cccc(c2)C(=[NH2+])N)NS(=O)(=O)c3c(cc(cc3C(C)C)C(C)C)C(C)C
22 CNC(=O)C1CCN(CC1)C(=O)C(Cc2cccc(c2)C(=[NH2+])N)NS(=O)(=O)c3ccc4ccccc4c3
23 COC(=O)C1Cc2ccccc2CN1C(=O)C(Cc3cccc(c3)C(=[NH2+])N)NS(=O)(=O)c4ccc5ccccc5c4
24 NC(=[NH2+])c1cccc(CC(NS(=O)(=O)c2ccc3ccccc3c2)C(=O)N4CCC(CC4)C(=O)OCc5ccccc5)c1
25 NC(=[NH2+])c1cccc(CC(NS(=O)(=O)c2cccc3ccccc23)C(=O)N4CCCCC4)c1
26 NC(=[NH2+])c1cccc(CC(NS(=O)(=O)c2ccc3ccccc3c2)C(=O)N4CCCCC4C(=O)[O-])c1
27 COC(=O)C(Cc1cccc(c1)C(=[NH2+])N)NS(=O)(=O)c2ccc3ccccc3c2
28 NC(=[NH2+])c1cccc(CC(NS(=O)(=O)c2ccc3ccccc3c2)C(=O)N4CCCC(C4)C(=O)NCc5ccccc5)c1
29 NC(=[NH2+])c1cccc(CC(NS(=O)(=O)c2ccc3ccccc3c2)C(=O)N4CCC5CCCCC45)c1
30 Cc1ccc(cc1)S(=O)(=O)NC(Cc2cccc(c2)C(=[NH2+])N)C(=O)N3CCCCC3
31 COC(=O)C1CCCC(C)N1C(=O)C(Cc2cccc(c2)C(=[NH2+])N)NS(=O)(=O)c3ccc4ccccc4c3
32 NC(=[NH2+])c1cccc(CC(NS(=O)(=O)c2ccc3ccccc3c2)C(=O)N4CC[NH2+]CC4)c1
33 NC(=[NH2+])c1cccc(CC(NS(=O)(=O)c2ccc3ccccc3c2)C(=O)N4CCC(CC4)C(=O)[O-])c1
34 COC(=O)C1CCCN1C(=O)C(Cc2cccc(c2)C(=[NH2+])N)NS(=O)(=O)c3ccc4ccccc4c3
35 NC(=[NH2+])c1cccc(CC(NS(=O)(=O)c2ccc3ccccc3c2)C(=O)N4Cc5ccccc5CC4C(=O)OCc6ccccc6)c1
36 NC(=[NH2+])c1cccc(CC(NS(=O)(=O)c2ccc3ccccc3c2)C(=O)N4CCCC(C4)C(=O)[O-])c1
37 CC(C)c1cc(C(C)C)c(c(c1)C(C)C)S(=O)(=O)NC(Cc2cccc(c2)C(=[NH2+])N)C(=O)N3CCCC(C3)C(=O)NCc4ccccc4
38 CNC(=O)C1CCCCN1C(=O)C(Cc2cccc(c2)C(=[NH2+])N)NS(=O)(=O)c3ccc4ccccc4c3
39 NC(=[NH2+])c1cccc(CC(NS(=O)(=O)c2ccc3ccccc3c2)C(=O)N4CCCC4C(=O)[O-])c1
40 CNC(=O)C(Cc1cccc(c1)C(=[NH2+])N)NS(=O)(=O)c2ccc3OC(C)(C)CCc3c2
41 CNC(=O)C(Cc1cccc(c1)C(=[NH2+])N)NS(=O)(=O)c2ccc3ccccc3c2
42 CC(C)NC(=O)C(Cc1cccc(c1)C(=[NH2+])N)NS(=O)(=O)c2ccc3ccccc3c2
43 CS(=O)(=O)N1CCN(CC1)C(=O)C([NH3+])Cc2cccc(c2)C(=[NH2+])N
44 CNC(=O)C(Cc1cccc(c1)C(=[NH2+])N)NS(=O)(=O)c2c(C)cc(OC)c(C)c2C
45 CC1CCN(CC1)C(=O)C([NH3+])Cc2cccc(c2)C(=[NH2+])N
46 CS(=O)(=O)N1CCN(CC1)C(=O)C(Cc2cccc(c2)C(=[NH2+])N)NS(=O)(=O)c3ccc4ccccc4c3
47 CCCCOC(=O)C(Cc1cccc(c1)C(=[NH2+])N)NS(=O)(=O)c2ccc3ccccc3c2
48 CS(=O)(=O)N1CCN(CC1)C(=O)C(Cc2cccc(c2)C(=[NH2+])N)NS(=O)(=O)c3cccc4ccccc34
49 NC(=[NH2+])c1cccc(CC(NS(=O)(=O)c2ccc3ccccc3c2)C(=O)N4CCCCCCC4)c1
50 C[NH+]1CCN(CC1)C(=O)C(Cc2cccc(c2)C(=[NH2+])N)NS(=O)(=O)c3ccc4ccccc4c3
51 NC(=[NH2+])c1cccc(CC(NS(=O)(=O)c2ccc3ccccc3c2)C(=O)N4CCCC4)c1
52 COC(=O)C1CCCCN1C(=O)C(Cc2cccc(c2)C(=[NH2+])N)NS(=O)(=O)c3ccc4ccccc4c3
53 Cc1ccc(cc1)S(=O)(=O)NC(Cc2cccc(c2)C(=[NH2+])N)C(=O)N3CCOCC3
54 NC(=[NH2+])c1cccc(CC(NS(=O)(=O)c2ccc3ccccc3c2)C(=O)N4CCCC(C4)C(=O)OCc5ccccc5)c1
55 NC(=[NH2+])c1cccc(CC(NS(=O)(=O)c2ccc3ccccc3c2)C(=O)N4CCN(CC4)c5ccccc5)c1
56 COC(=O)C1C(C)CCCN1C(=O)C(Cc2cccc(c2)C(=[NH2+])N)NS(=O)(=O)c3ccc4ccccc4c3
57 CC(C)OC(=O)C1CCN(CC1)C(=O)C(Cc2cccc(c2)C(=[NH2+])N)NS(=O)(=O)c3ccc4ccccc4c3
58 CNC(=O)C(Cc1cccc(c1)C(=[NH2+])N)NS(=O)(=O)c2c(cc(cc2C(C)C)C(C)C)C(C)C
59 CNC(=O)C(Cc1cccc(c1)C(=[NH2+])N)NS(=O)(=O)c2ccc(C)cc2
60 CN(C)c1cccc2c(cccc12)S(=O)(=O)NC(Cc3cccc(c3)C(=[NH2+])N)C(=O)N4CCN(CC4)S(=O)(=O)C
61 CC1(C)CCc2cc(ccc2O1)S(=O)(=O)NC(Cc3cccc(c3)C(=[NH2+])N)C(=O)N4CCN(CC4)S(=O)(=O)C
62 CC1CCN(CC1)C(=O)C(Cc2cccc(c2)C(=[NH2+])N)NS(=O)(=O)CC34CCC(CC3=O)C4(C)C
63 NC(=[NH2+])c1cccc(CC(NS(=O)(=O)c2ccc3ccccc3c2)C(=O)N4Cc5ccccc5CC4C(=O)[O-])c1
64 COC(=O)N1CCN(CC1)C(=O)C(Cc2cccc(c2)C(=[NH2+])N)NS(=O)(=O)c3ccc4ccccc4c3
65 CC1CCN(CC1)C(=O)C(Cc2cccc(c2)C(=[NH2+])N)NS(=O)(=O)c3ccc4C(=O)c5ccccc5C(=O)c4c3
66 COc1cc(C)c(c(C)c1C)S(=O)(=O)NC(Cc2cccc(c2)C(=[NH2+])N)C(=O)N3CCN(CC3)S(=O)(=O)C
67 NC(=[NH2+])c1cccc(CC(NS(=O)(=O)c2ccc3ccccc3c2)C(=O)OCc4ccccc4)c1
68 NC(=[NH2+])c1cccc(CC(NS(=O)(=O)c2ccc3ccccc3c2)C(=O)N4CCOCC4)c1
69 NC(=[NH2+])c1cccc(CC(NS(=O)(=O)c2ccc3ccccc3c2)C(=O)N4Cc5ccccc5C=C4C(=O)[O-])c1
70 NC(=[NH2+])c1cccc(CC(NS(=O)(=O)c2ccc3ccccc3c2)C(=O)N4CCCc5ccccc45)c1
71 CCCCNC(=O)C(Cc1cccc(c1)C(=[NH2+])N)NS(=O)(=O)c2ccc3ccccc3c2
72 COC(=O)C1CCN(CC1)C(=O)C(Cc2cccc(c2)C(=[NH2+])N)NS(=O)(=O)c3c(C)cc(C)cc3C
73 CNC(=O)C1CCCN(C1)C(=O)C(Cc2cccc(c2)C(=[NH2+])N)NS(=O)(=O)c3c(cc(cc3C(C)C)C(C)C)C(C)C
74 CC1CCN(CC1)C(=O)C(Cc2cccc(c2)C(=[NH2+])N)NS(=O)(=O)c3cccc4cccnc34
75 Cc1ccc(cc1)S(=O)(=O)NC(Cc2cccc(c2)C(=[NH2+])N)C(=O)N3CCCC3
76 CC(C)OC(=O)C1CCCN(C1)C(=O)C(Cc2cccc(c2)C(=[NH2+])N)NS(=O)(=O)c3ccc4ccccc4c3
77 NC(=[NH2+])c1cccc(CC(NS(=O)(=O)c2ccc3ccccc3c2)C(=O)N4CCCC4C(=O)OCc5ccccc5)c1
78 CC(C)c1cc(C(C)C)c(c(c1)C(C)C)S(=O)(=O)NC(Cc2cccc(c2)C(=[NH2+])N)C(=O)N3CCCC(C3)C(=O)OCc4ccccc4
79 CC1CCN(CC1)C(=O)C(Cc2cccc(c2)C(=[NH2+])N)NC(=O)OC(C)(C)C
80 NC(=[NH2+])c1cccc(CC(NS(=O)(=O)c2ccc3ccccc3c2)C(=O)N4CCC(CC4)C(=O)OC5CCCCC5)c1
81 NC(=[NH2+])c1cccc(CC(NS(=O)(=O)c2ccc3ccccc3c2)C(=O)N4CCC(CC4)C(=O)NCc5ccccc5)c1
82 CC(C)c1cc(C(C)C)c(c(c1)C(C)C)S(=O)(=O)NC(Cc2cccc(c2)C(=[NH2+])N)C(=O)N3CCCC(C3)C(=O)[O-]
83 NC(=[NH2+])c1cccc(CC(NS(=O)(=O)c2ccc3ccccc3c2)C(=O)N4CCC(CC4)[NH+]5CCCCC5)c1
84 NC(=[NH2+])c1cccc(CC(NS(=O)(=O)c2ccc3ccccc3c2)C(=O)[O-])c1
85 NC(=[NH2+])c1cccc(CC(NS(=O)(=O)c2ccc3ccccc3c2)C(=O)N4CC(=Cc5ccccc45)C(=O)[O-])c1
86 CNC(=O)C(Cc1cccc(c1)C(=[NH2+])N)NS(=O)(=O)c2c(C)cc(C)cc2C
87 CNC(=O)C1CCCN(C1)C(=O)C(Cc2cccc(c2)C(=[NH2+])N)NS(=O)(=O)c3ccc4ccccc4c3
88 CC(C)c1cc(C(C)C)c(c(c1)C(C)C)S(=O)(=O)NC(Cc2cccc(c2)C(=[NH2+])N)C(=O)N3CCN(CC3)S(=O)(=O)C
