# Supplementary material for: CPANNatNIC software for counter-propagation neural network to assist in read-across
Source: J Cheminform. 2017 May 22;9:30. doi: 10.1186/s13321-017-0218-y (PMC5440416; doi:10.1186/s13321-017-0218-y)
Supplement: Supplementary file 17 — Additional file 17. File containing results obtained for additional tests on eight datasets. [file 13321_2017_218_MOESM17_ESM.zip › thr/THR_EV.txt]

THR external set
29	10
TS[1]_I50_Tr_AB_nCi_3_M19(M2)_MP2_T_KA_a-h-c_MID	TS[5]_I50_Tr_AB_nCi_3_M19(M13)_NS0_T_KA_e-v-h_MID	AC[2]_K_TrQB_AB_nCi_3_M27_SS1_T_KA_a-c_MID	RA_Tr_AB_nCi_3_M20(M2)_NS3_T_KA_e-v-h_MID	RA_TrQB_AB_nCi_3_M20(M8)_NS2_T_KA_a-c_MID	GV[4]_PN_B_AB_nCi_2_M8_NS2_T_KA_v-c_MID	K_Tr_AB_nCi_3_M21(M8)_SS4_T_KA_e-v-h_MID	AC[7]_K_Tr_AB_nCi_3_M19(M13)_MP4_T_KA_a-e-c_MID	AC[2]_K_TrQB_AB_nCi_3_M27_SS1_C_KA_a-c_MID	Activity
1	1	1	1	1	1	1	1	1	0
0.000908	8168.773122	4.834025574	60.24510626	1.894522196	0.587883544	5.229603064	2.57048672	1.76675491	8.377	65	60
0.001035169	6974.008249	5.283355827	60.89666328	1.888526745	0.441896499	-1.022603212	19.18167156	0.595665622	8.131	65	61
0.001114885	8483.913302	9.500624132	67.05542872	2.130044885	0.643125779	1.10306117	9.306786697	1.768283366	7.854	65	62
0.000665	7534.233933	5.815997668	32.4241332	1.163737567	0.506967847	2.889267732	14.87922749	6.702746251	7.745	65	63
0.00083	5901.802071	11.34539308	71.801867	1.47449888	0.563144017	1.799008146	15.17410723	8.516615849	7.721	65	64
0.00075	6243.504825	20.93444782	45.50717456	1.593218755	0.264952728	-0.754463731	15.03377097	6.529091074	7.585	65	65
0.00105635	9119.049043	5.644939463	65.3264117	1.955478542	0.445319711	3.421500543	5.500386819	1.225567043	7.495	65	66
0.000873	6174.770273	18.59529469	60.15087964	0.707595963	0.526558074	1.688943008	17.92430915	9.506863379	7.377	65	67
0.001231375	3940.799364	12.54166245	40.03636604	1.786277496	0.660615554	-0.4374205	18.20856035	2.727028909	7.377	65	68
0.000568	7191.69202	5.986172077	31.23283977	0.984456182	0.370001871	3.155136071	15.66342902	5.867185913	6.921	65	69
0.000618	5677.728723	6.704129435	43.33452823	1.122041485	0.461300565	1.030789508	22.13137392	11.79745434	6.921	65	70
0.001180571	6368.299448	14.45842756	102.6407086	0.763513037	0.379663742	-0.070805724	16.44427629	4.782384839	6.921	65	71
0.001665737	5790.49359	9.016061573	76.52573114	1.410261083	0.934762287	0.349193601	23.80289989	3.695057179	6.745	65	72
0.000824	18133.96426	6.605566513	65.84511754	1.757768966	0.095998326	0.351623888	11.29652174	2.557410478	6.638	65	73
0.00106013	5388.013126	12.23932836	58.53295616	1.631927701	0.27712246	-0.472870621	2.035844617	4.686709226	6.469	65	74
0.001533038	4524.139612	7.266771647	72.1792081	1.327513556	0.711074121	0.046277542	9.702243336	3.440621486	6.456	65	75
0.000993	8972.941327	13.34313432	65.6787628	1.454891857	0.212037173	0.279158899	16.5539923	3.535520779	6.292	65	76
0.000792	13537.42804	6.466267418	59.02087688	1.10674369	0.464771983	0.183650971	17.04314335	2.997838509	6.201	65	77
0.000697	20516.85518	7.637572875	52.89011031	1.776759765	0.180341636	1.216583956	11.284506	2.899856655	6.046	65	78
0.001586349	6880.310379	5.130882908	70.60316619	1.337975146	0.736079947	4.517053157	4.390085869	3.2890612	5.921	65	79
0.000924	11349.20398	12.59526275	49.42968046	1.432329713	0.48780296	-0.224250813	7.94042805	3.880479348	5.678	65	80
0.00087	11020.92154	11.4688958	41.12938145	1.420594443	0.371434052	-1.158080481	19.57907508	2.399360553	5.509	65	81
0.000824	17608.45255	4.8523655	57.43160971	1.841816689	0.015946992	0.533657446	12.96147569	2.844588341	5.137	65	82
0.001362294	7686.867412	12.83375849	45.42760543	1.553600406	0.113516213	-1.006585107	17.50975284	2.708359368	4.824	65	83
0.001089295	4462.48621	4.164474051	50.68144296	0.531071081	0.124715497	2.408541125	5.438460587	9.666969029	4.523	65	84
0.000542	8005.597645	6.434233985	31.00677273	0.977496404	0.044393287	-0.566745787	10.94996999	11.16965687	4.456	65	85
0.001613616	4314.024967	2.307114063	66.56818561	1.129446318	0.40241479	2.845620506	14.55230329	4.215573085	4.357	65	86
0.000979	7264.590524	7.809597459	67.21839538	1.407694127	0.166066199	0.734269064	15.73483215	5.406666781	6.585	65	87
0.000794	18354.17003	5.221485112	59.08391333	2.101001494	0.372083486	3.117397643	9.654487468	1.533202026	6.553	65	88
