# Supplementary material for: CPANNatNIC software for counter-propagation neural network to assist in read-across
Source: J Cheminform. 2017 May 22;9:30. doi: 10.1186/s13321-017-0218-y (PMC5440416; doi:10.1186/s13321-017-0218-y)
Supplement: Supplementary file 17 — Additional file 17. File containing results obtained for additional tests on eight datasets. [file 13321_2017_218_MOESM17_ESM.zip › thr/THR_TR.txt]

THR training set
59	10
TS[1]_I50_Tr_AB_nCi_3_M19(M2)_MP2_T_KA_a-h-c_MID	TS[5]_I50_Tr_AB_nCi_3_M19(M13)_NS0_T_KA_e-v-h_MID	AC[2]_K_TrQB_AB_nCi_3_M27_SS1_T_KA_a-c_MID	RA_Tr_AB_nCi_3_M20(M2)_NS3_T_KA_e-v-h_MID	RA_TrQB_AB_nCi_3_M20(M8)_NS2_T_KA_a-c_MID	GV[4]_PN_B_AB_nCi_2_M8_NS2_T_KA_v-c_MID	K_Tr_AB_nCi_3_M21(M8)_SS4_T_KA_e-v-h_MID	AC[7]_K_Tr_AB_nCi_3_M19(M13)_MP4_T_KA_a-e-c_MID	AC[2]_K_TrQB_AB_nCi_3_M27_SS1_C_KA_a-c_MID	Activity
1	1	1	1	1	1	1	1	1	0
0.001072185	6249.224872	5.923832859	63.00816119	2.011826084	0.673676322	3.694801207	19.11264089	1.016884247	8.367	65	1
0.001035598	4561.375382	13.10643761	60.77286015	1.700223588	1.013232532	0.695754716	15.43852768	6.017306908	8.301	65	2
0.000915	6110.264807	14.36533926	67.70747331	1.414719499	0.288069734	1.269761314	15.58178507	4.831841845	8.208	65	3
0.000902	6554.928369	5.403664929	63.77736109	1.878078022	0.818816419	-0.421686494	3.766663173	3.438055254	8.056	65	4
0.000961	5117.301582	14.73499015	65.99264435	1.32163744	0.540307474	0.493250134	20.34760427	4.976336817	7.796	65	5
0.001019638	6090.485937	21.52674765	72.62784582	1.429737451	0.452773485	0.537124062	16.5428386	10.08587136	7.77	65	6
0.000967	5743.307645	13.17412765	41.22070364	1.491572127	0.709940279	-0.401662464	18.95540773	4.335914265	7.678	65	7
0.000951	5900.150494	8.717963034	71.19491444	1.532330939	0.554874042	2.992374632	15.53482454	1.869793253	7.638	65	8
0.00136067	3972.567612	5.345634705	63.42350704	1.62455113	0.754688071	0.781086063	17.03541561	2.82031204	7.585	65	9
0.001073671	9097.651185	16.27212352	70.737892	1.605353609	0.296788635	1.350966143	17.64174082	3.886866992	7.469	65	10
0.000805	6231.845961	17.46719861	57.14260999	1.154491102	0.389178644	3.440794669	20.85044834	6.665840423	7.432	65	11
0.000889	5995.214064	10.43107518	39.65425928	1.422896477	0.541712862	0.684189775	14.72465161	2.641871248	7.432	65	12
0.000913	6125.617465	7.61415248	40.99976758	1.756341035	0.503052415	1.591769946	14.89344575	1.837002039	7.237	65	13
0.001290537	4648.423716	10.3172851	64.90453305	1.69502695	0.630549766	0.064767591	13.24710081	5.442799513	7.229	65	14
0.001016873	4593.644252	14.36741345	41.22669133	1.392796411	0.554349188	1.007385518	19.17676128	5.303694762	7.187	65	15
0.00053	16155.11633	14.78324674	56.44574937	1.89567335	0.336316647	1.522384395	12.72797166	7.247216127	7.125	65	16
0.001102496	10578.91745	14.1945722	69.69057459	1.596532265	0.275615063	4.344851374	12.52245995	6.363941069	7.051	65	17
0.000843	7057.418523	9.778132082	51.92058136	1.311228868	0.81496277	0.691219961	15.69299627	9.739798805	7.018	65	18
0.001322113	4346.880086	17.70346337	59.98731774	0.879200172	0.586698139	1.936389031	17.65725425	6.566531949	6.959	65	19
0.00098	7297.308755	14.47507097	68.15782956	1.421632372	0.212702011	-0.705511572	15.47828052	5.008058879	6.824	65	20
0.000813	18095.22723	17.53307389	64.16046899	1.851180622	0.592039252	1.614036828	14.30582458	5.014840322	6.824	65	21
0.001019748	6107.358552	9.158510945	73.83334992	1.398504911	0.419387739	-0.749924259	16.62551857	8.258699744	6.796	65	22
0.000739	8306.519142	7.911262624	53.27186569	1.041687629	0.772642531	1.344966225	10.76379392	4.237205323	6.699	65	23
0.00087	11200.94542	15.87298087	39.86158463	1.390098669	0.407354072	-0.761116932	19.25583094	2.331294746	6.678	65	24
0.000996	5801.425058	13.7392991	39.78123701	1.659740705	0.540854972	-0.422413454	14.56004102	5.047221393	6.638	65	25
0.000916	6826.559805	5.555926687	34.54865486	1.327983635	0.730671831	-0.282661625	13.09991737	2.736048812	6.585	65	26
0.001447773	3126.602849	17.4934855	58.63626669	0.854595355	0.687758138	2.222954124	13.58933763	10.81833216	6.553	65	27
0.000827	11473.47552	9.738900987	43.16438934	1.424804568	0.150924263	-0.303332864	18.99601362	4.397055132	6.553	65	28
0.000903	6880.542644	12.36901533	42.42474685	1.487431664	0.530096275	0.073152426	21.73437511	5.777458542	6.495	65	29
0.001407519	4005.596988	8.567791565	73.89837853	1.417545824	0.666368377	1.861001697	16.42699199	4.571372794	6.469	65	30
0.000897	8212.803802	7.895473123	55.78554029	1.382778973	0.751608415	-0.967957219	18.98926666	10.84674718	6.377	65	31
0.001226622	4369.163146	14.16763049	40.05046932	1.505037011	0.629131576	-0.357716888	18.79493768	3.008884714	6.301	65	32
0.001119763	5324.487514	8.308995018	28.90630874	1.483588252	0.741079802	-0.922760019	9.577903759	2.081005335	6.244	65	33
0.001008291	7309.260237	8.544532926	66.71732171	1.108122673	0.514379689	0.59033132	13.97239656	1.731428095	6.18	65	34
0.000585	11680.27608	8.308524007	37.73472185	1.061400309	0.704173381	1.287871812	6.978851963	5.996295525	6.161	65	35
0.001051521	5752.684966	9.101851862	30.3899721	1.411204118	0.149838104	4.16809113	5.26787337	2.467358634	5.959	65	36
0.000704	20531.48075	7.483831007	52.81487709	1.783768579	0.109223796	-0.317054916	12.05254802	3.708743627	5.745	65	37
0.000883	10243.49633	6.269986408	64.19524014	1.279651109	0.519554703	0.606354841	9.582233051	6.28090548	5.638	65	38
0.001096471	5398.459559	5.193805945	32.77953309	1.231810904	0.484304019	0.612803728	12.37179911	3.112859019	5.538	65	39
0.001385284	6590.389345	6.161128632	64.21675368	1.068519382	0.579259139	-0.32825297	11.45928485	8.384080337	5.509	65	40
0.001339714	3463.363369	9.590147136	58.43588276	0.816826833	0.514992749	1.340861988	14.02522831	8.239118918	5.244	65	41
0.001209977	4141.433612	7.035369456	58.5591451	0.896305163	0.437240315	0.204123679	18.08937889	8.600876447	5.208	65	42
0.00221101	4898.480189	4.276705014	78.83504994	1.718911637	0.38417574	0.258517832	3.568863572	-0.53706574	4.886	65	43
0.001525752	10719.67804	7.692893878	65.52668269	1.218777044	0.280197258	0.232144495	9.206578111	9.161347587	4.77	65	44
0.002104545	4104.092631	14.99182205	75.88165498	1.378510264	0.137373792	-1.013323455	7.444581641	2.945159649	4.569	65	45
0.001004011	6278.938655	5.435003138	65.26783401	1.779571067	0.490642748	1.584115698	15.14634471	1.247634043	8.481	65	46
0.001281074	5080.822998	25.39008456	92.94320799	1.026702327	0.651636341	1.897590073	17.27538555	7.729276005	7.886	65	47
0.001019046	5946.050097	5.514705965	62.68983924	1.777915272	0.755707776	0.06618106	4.204397092	1.323811629	7.585	65	48
0.000925	4945.071167	15.78660563	38.11859671	1.583022556	0.509966323	0.54547118	24.34672275	4.959209401	7.523	65	49
0.001182592	4460.305161	14.3789454	53.28159789	1.594580789	0.816368751	-0.97781338	19.69144398	1.85404241	7.444	65	50
0.00120942	4308.760546	12.82048873	39.75682015	1.306866524	0.587763253	1.886467393	18.02431588	4.556312162	7.284	65	51
0.000873	6631.616805	8.965025994	52.89411796	1.300859853	1.030685316	0.172872494	18.09548592	10.08773096	7.155	65	52
0.001509198	3462.641489	7.750466287	68.77439201	1.778988814	0.812303654	1.390479673	8.576614491	1.362219684	6.77	65	53
0.000825	12089.36848	11.14431727	42.30789194	1.420056731	0.200778174	-0.180920577	18.85606259	3.679785301	6.523	65	54
0.000846	7534.788581	10.13401636	38.88986039	1.457841696	0.344453762	-0.021791891	17.12384036	5.220553071	6.284	65	55
0.000854	6480.433472	9.093241568	50.92918705	1.319685666	0.848657409	-0.283646926	7.649264244	13.5613724	6.284	65	56
0.00165294	8619.616207	15.81035021	73.19731715	1.425511225	0.402149186	-0.688585354	16.90253237	3.825333025	6.149	65	57
0.000985	12431.71215	5.515260938	57.14391458	1.19646294	0.377354237	0.070305407	20.15295335	6.969995958	5.42	65	58
0.001795707	2750.249511	3.860682551	93.05949879	0.834159168	0.629694326	-1.060638372	2.191189405	4.278176097	4.745	65	59
