# Supplementary material for: CPANNatNIC software for counter-propagation neural network to assist in read-across
Source: J Cheminform. 2017 May 22;9:30. doi: 10.1186/s13321-017-0218-y (PMC5440416; doi:10.1186/s13321-017-0218-y)
Supplement: Supplementary file 17 — Additional file 17. File containing results obtained for additional tests on eight datasets. [file 13321_2017_218_MOESM17_ESM.zip › parameters_of_the_models.xlsx]

## Sheet: ACE_model
TRAINING SET
RMSE at target 1 is: 1.0961
R at target 1 is: 0.8836
Statistics of repeated (n=100) leave-10-out cross-validation:
Target 1: mean Rcv=0.800739		with standard deviation of Rcv=0.034763
Target 1: mean RMSEcv=1.411289		with standard deviation of RMSEcv=0.111676
Y-scrambling
Target 1: R(Y-scr.)=0.394794	RMSE(Y-scr.)=2.170290
Target 1: R(Y-scr.)=0.588794	RMSE(Y-scr.)=1.664151
Target 1: R(Y-scr.)=0.489081	RMSE(Y-scr.)=2.172143
Target 1: R(Y-scr.)=0.393828	RMSE(Y-scr.)=2.079044
Target 1: R(Y-scr.)=0.416876	RMSE(Y-scr.)=2.111782
Target 1: R(Y-scr.)=0.237811	RMSE(Y-scr.)=2.427381
Target 1: R(Y-scr.)=0.393926	RMSE(Y-scr.)=2.327927
Target 1: R(Y-scr.)=0.539631	RMSE(Y-scr.)=1.973621
Target 1: R(Y-scr.)=0.507828	RMSE(Y-scr.)=1.974615
Target 1: R(Y-scr.)=0.388192	RMSE(Y-scr.)=2.236480
EXTERNAL SET
RMSE at target 1 is: 1.5902
R at target 1 is: 0.7078

## Sheet: ACHE_model
TRAINING SET
RMSE at target 1 is: 0.6900
R at target 1 is: 0.8208
Statistics of repeated (n=100) leave-10-out cross-validation:
Target 1: mean Rcv=0.625239		with standard deviation of Rcv=0.061128
Target 1: mean RMSEcv=0.959287		with standard deviation of RMSEcv=0.068923
Y-scrambling
Target 1: R(Y-scr.)=0.362958	RMSE(Y-scr.)=1.244327
Target 1: R(Y-scr.)=0.541093	RMSE(Y-scr.)=1.118945
Target 1: R(Y-scr.)=0.411258	RMSE(Y-scr.)=0.993409
Target 1: R(Y-scr.)=0.466879	RMSE(Y-scr.)=1.012843
Target 1: R(Y-scr.)=0.482774	RMSE(Y-scr.)=1.215886
Target 1: R(Y-scr.)=0.446191	RMSE(Y-scr.)=0.950948
Target 1: R(Y-scr.)=0.397233	RMSE(Y-scr.)=1.199808
Target 1: R(Y-scr.)=0.559015	RMSE(Y-scr.)=0.789707
Target 1: R(Y-scr.)=0.582360	RMSE(Y-scr.)=1.130958
Target 1: R(Y-scr.)=0.379576	RMSE(Y-scr.)=0.917442
EXTERNAL SET
RMSE at target 1 is: 1.0796
R at target 1 is: 0.5942

## Sheet: BZR_model
TRAINING SET
RMSE at target 1 is: 0.4152
R at target 1 is: 0.7780
Statistics of repeated (n=100) leave-10-out cross-validation:
Target 1: mean Rcv=0.623183		with standard deviation of Rcv=0.062748
Target 1: mean RMSEcv=0.525396		with standard deviation of RMSEcv=0.039826
Y-scrambling
Target 1: R(Y-scr.)=0.364860	RMSE(Y-scr.)=0.580647
Target 1: R(Y-scr.)=0.470401	RMSE(Y-scr.)=0.637548
Target 1: R(Y-scr.)=0.387983	RMSE(Y-scr.)=0.632799
Target 1: R(Y-scr.)=0.430772	RMSE(Y-scr.)=0.637627
Target 1: R(Y-scr.)=0.456815	RMSE(Y-scr.)=0.610410
Target 1: R(Y-scr.)=0.558700	RMSE(Y-scr.)=0.475389
Target 1: R(Y-scr.)=0.490912	RMSE(Y-scr.)=0.596651
Target 1: R(Y-scr.)=0.367250	RMSE(Y-scr.)=0.669963
Target 1: R(Y-scr.)=0.374838	RMSE(Y-scr.)=0.553305
Target 1: R(Y-scr.)=0.343311	RMSE(Y-scr.)=0.613148
EXTERNAL SET
RMSE at target 1 is: 0.8596
R at target 1 is: 0.4257

## Sheet: COX2_model
TRAINING SET
RMSE at target 1 is: 0.6285
R at target 1 is: 0.7866
Statistics of repeated (n=100) leave-10-out cross-validation:
Target 1: mean Rcv=0.639044		with standard deviation of Rcv=0.046445
Target 1: mean RMSEcv=0.779017		with standard deviation of RMSEcv=0.042787
Y-scrambling
Target 1: R(Y-scr.)=0.499834	RMSE(Y-scr.)=0.868884
Target 1: R(Y-scr.)=0.341712	RMSE(Y-scr.)=0.882461
Target 1: R(Y-scr.)=0.483611	RMSE(Y-scr.)=0.818024
Target 1: R(Y-scr.)=0.405029	RMSE(Y-scr.)=0.909456
Target 1: R(Y-scr.)=0.495720	RMSE(Y-scr.)=0.916688
Target 1: R(Y-scr.)=0.462218	RMSE(Y-scr.)=0.973586
Target 1: R(Y-scr.)=0.436627	RMSE(Y-scr.)=0.878399
Target 1: R(Y-scr.)=0.493324	RMSE(Y-scr.)=0.851152
Target 1: R(Y-scr.)=0.503809	RMSE(Y-scr.)=0.861492
Target 1: R(Y-scr.)=0.455390	RMSE(Y-scr.)=0.923798
EXTERNAL SET
RMSE at target 1 is: 1.2875
R at target 1 is: 0.5357

## Sheet: DHFR_model
TRAINING SET
RMSE at target 1 is: 0.6984
R at target 1 is: 0.8356
Statistics of repeated (n=100) leave-10-out cross-validation:
Target 1: mean Rcv=0.702597		with standard deviation of Rcv=0.032666
Target 1: mean RMSEcv=0.917810		with standard deviation of RMSEcv=0.047057
Y-scrambling
Target 1: R(Y-scr.)=0.446220	RMSE(Y-scr.)=1.027722
Target 1: R(Y-scr.)=0.526460	RMSE(Y-scr.)=1.059966
Target 1: R(Y-scr.)=0.497794	RMSE(Y-scr.)=1.063287
Target 1: R(Y-scr.)=0.475372	RMSE(Y-scr.)=1.104747
Target 1: R(Y-scr.)=0.474202	RMSE(Y-scr.)=1.125937
Target 1: R(Y-scr.)=0.515037	RMSE(Y-scr.)=1.077147
Target 1: R(Y-scr.)=0.474226	RMSE(Y-scr.)=1.107941
Target 1: R(Y-scr.)=0.410534	RMSE(Y-scr.)=1.149743
Target 1: R(Y-scr.)=0.439338	RMSE(Y-scr.)=1.113579
Target 1: R(Y-scr.)=0.357204	RMSE(Y-scr.)=1.198805
EXTERNAL SET
RMSE at target 1 is: 0.9516
R at target 1 is: 0.7232

## Sheet: GPB_model
TRAINING SET
RMSE at target 1 is: 0.4889
R at target 1 is: 0.8890
Statistics of repeated (n=100) leave-10-out cross-validation:
Target 1: mean Rcv=0.814953		with standard deviation of Rcv=0.049038
Target 1: mean RMSEcv=0.624457		with standard deviation of RMSEcv=0.065738
Y-scrambling
Target 1: R(Y-scr.)=0.310754	RMSE(Y-scr.)=0.961854
Target 1: R(Y-scr.)=0.436692	RMSE(Y-scr.)=1.046172
Target 1: R(Y-scr.)=0.549431	RMSE(Y-scr.)=0.941805
Target 1: R(Y-scr.)=0.494235	RMSE(Y-scr.)=0.993709
Target 1: R(Y-scr.)=0.507779	RMSE(Y-scr.)=0.808525
Target 1: R(Y-scr.)=0.272167	RMSE(Y-scr.)=0.959219
Target 1: R(Y-scr.)=0.537955	RMSE(Y-scr.)=0.846521
Target 1: R(Y-scr.)=0.443430	RMSE(Y-scr.)=0.999424
Target 1: R(Y-scr.)=0.529028	RMSE(Y-scr.)=0.990193
Target 1: R(Y-scr.)=0.620168	RMSE(Y-scr.)=0.842734
EXTERNAL SET
RMSE at target 1 is: 0.8802
R at target 1 is: 0.7029

## Sheet: THER_model
TRAINING SET
RMSE at target 1 is: 1.2969
R at target 1 is: 0.7320
Statistics of repeated (n=100) leave-10-out cross-validation:
Target 1: mean Rcv=0.528587		with standard deviation of Rcv=0.071709
Target 1: mean RMSEcv=1.641287		with standard deviation of RMSEcv=0.133959
Y-scrambling
Target 1: R(Y-scr.)=0.474174	RMSE(Y-scr.)=1.551957
Target 1: R(Y-scr.)=0.372980	RMSE(Y-scr.)=1.710541
Target 1: R(Y-scr.)=0.352678	RMSE(Y-scr.)=1.702188
Target 1: R(Y-scr.)=0.374868	RMSE(Y-scr.)=1.618918
Target 1: R(Y-scr.)=0.512844	RMSE(Y-scr.)=1.442713
Target 1: R(Y-scr.)=0.225118	RMSE(Y-scr.)=1.882516
Target 1: R(Y-scr.)=0.461384	RMSE(Y-scr.)=1.793757
Target 1: R(Y-scr.)=0.450335	RMSE(Y-scr.)=1.626036
Target 1: R(Y-scr.)=0.300142	RMSE(Y-scr.)=1.826405
Target 1: R(Y-scr.)=0.069096	RMSE(Y-scr.)=1.813227
EXTERNAL SET
RMSE at target 1 is: 1.9781
R at target 1 is: 0.5085

## Sheet: THR_model
TRAINING SET
RMSE at target 1 is: 0.6162
R at target 1 is: 0.7605
Statistics of repeated (n=100) leave-10-out cross-validation:
Target 1: mean Rcv=0.501441		with standard deviation of Rcv=0.086186
Target 1: mean RMSEcv=0.830737		with standard deviation of RMSEcv=0.067834
Y-scrambling
Target 1: R(Y-scr.)=0.575916	RMSE(Y-scr.)=0.798358
Target 1: R(Y-scr.)=0.168788	RMSE(Y-scr.)=1.043449
Target 1: R(Y-scr.)=0.281354	RMSE(Y-scr.)=0.943677
Target 1: R(Y-scr.)=0.408139	RMSE(Y-scr.)=0.872820
Target 1: R(Y-scr.)=0.601232	RMSE(Y-scr.)=0.755145
Target 1: R(Y-scr.)=0.383333	RMSE(Y-scr.)=0.938609
Target 1: R(Y-scr.)=0.313181	RMSE(Y-scr.)=0.928474
Target 1: R(Y-scr.)=0.422989	RMSE(Y-scr.)=0.812513
Target 1: R(Y-scr.)=0.454795	RMSE(Y-scr.)=0.751652
Target 1: R(Y-scr.)=0.448219	RMSE(Y-scr.)=0.828365
EXTERNAL SET
RMSE at target 1 is: 1.0057
R at target 1 is: 0.5034
