# Supplementary material for: CPANNatNIC software for counter-propagation neural network to assist in read-across
Source: J Cheminform. 2017 May 22;9:30. doi: 10.1186/s13321-017-0218-y (PMC5440416; doi:10.1186/s13321-017-0218-y)
Supplement: Supplementary file 17 — Additional file 17. File containing results obtained for additional tests on eight datasets. [file 13321_2017_218_MOESM17_ESM.zip › read_across_statistics.xlsx]

## Sheet: read-across_statistics
Statistics for read-across on external sets of additional sets
	SET	number of objects	percentage of external set objects	RMSE
				MODEL	1.66
	ACE	19	0.5
				READ-ACROSS	1.34
				MODEL	0.9
	ACHE	18	0.49
				READ-ACROSS	0.95
				MODEL	0.67
	BZR	27	0.55
				READ-ACROSS	0.52
				MODEL	1.29
	COX2	33	0.35
				READ-ACROSS	1.21
				MODEL	1
	DHFR	48	0.39
				READ-ACROSS	0.66
				MODEL	0.84
	GPB	9	0.41
				READ-ACROSS	0.99
				MODEL	2.03
	THER	7	0.28
				READ-ACROSS	1.52
				MODEL	0.96
	THR	17	0.59
				READ-ACROSS	0.86
	SETS:
	ACE	angiotensin converting enzyme inhibitors
	ACHE	acetylcholinesterase inhibitors
	BZR	ligands for the benzodiazepine receptor
	COX2	cyclooxygenase-2 inhibitors
	DHFR	dihydrofolate reductase inhibitors
	GPB	glycogen phosphorylase b inhibitors
	THER	thermolysin inhibitors
	THR	thrombin inhibitors
