# Supplementary material for: CPANNatNIC software for counter-propagation neural network to assist in read-across
Source: J Cheminform. 2017 May 22;9:30. doi: 10.1186/s13321-017-0218-y (PMC5440416; doi:10.1186/s13321-017-0218-y)
Supplement: Supplementary file 17 — Additional file 17. File containing results obtained for additional tests on eight datasets. [file 13321_2017_218_MOESM17_ESM.zip › ace/ACE_canonical_smiles.txt]

1 CC(NP(=O)([O-])[O-])C(=O)N1CCCC1C(=O)[O-]    
2 [O-]C(=O)CCN1C(=O)N2CC=CC(N2C1=O)C(=O)[O-]    
3 CC(CS)C(=O)N1CCCC1C(=O)[O-]    
4 [O-]C(=O)C1CCCN1C(=O)C2CCC2S    
5 CC(NC(=O)C(S)Cc1ccccc1)C(=O)N2CCCC2C(=O)[O-]    
6 CC([NH2+]C(CCCNC(=O)OCc1ccccc1)C(=O)[O-])C(=O)N2CCCC2C(=O)[O-]    
7 CC1CCCC([NH2+]C(CCc2ccccc2)C(=O)[O-])C(=O)N1CC(=O)[O-]    
8 CC([NH2+]C(CCc1ccccc1)C(=O)[O-])C(=O)N2CCCC2C(=O)[O-]    
9 [NH3+]CCCCC([NH2+]C(CCc1ccccc1)C(=O)[O-])C(=O)N2CCCC2C(=O)[O-]    
10 CC([NH2+]C(CCc1cccc2ccccc12)C(=O)[O-])C(=O)N3CCCC3C(=O)[O-]    
11 CC([NH2+]C(CCc1ccc(O)cc1)C(=O)[O-])C(=O)N2CCCC2C(=O)[O-]    
12 [O-]C(=O)C(CCc1ccccc1)[NH2+]C2CCCC3SCC(N3C2=O)C(=O)[O-]    
13 [O-]C(=O)C1CCCN1C(=O)CP(=O)([O-])CC(Cc2ccccc2)NC(=O)c3ccccc3    
14 CC([NH2+]C(C(Cc1ccccc1)NC(=O)c2ccccc2)C(=O)[O-])C(=O)N3CCCC3C(=O)[O-]    
15 [O-]C(=O)C1CCCN1C(=O)CCC(=O)C(Cc2ccccc2)NC(=O)c3ccccc3    
16 CC(NP(=O)([O-])CCc1ccccc1)C(=O)N2CCCC2C(=O)[O-]    
17 [O-]C(=O)CNC(=O)CCS    
18 CC(NC(=O)CCS)C(=O)[O-]    
19 [O-]C(=O)C(Cc1ccccc1)NC(=O)CCS    
20 [O-]C(=O)C1CCCN1C(=O)CCS    
21 [O-]C(=O)CCC(=O)NCC(=O)[O-]    
22 CC(NC(=O)CCC(=O)[O-])C(=O)[O-]    
23 CC(CS)C(=O)N1CCCC1C(=O)[O-]    
24 [O-]C(=O)C1CCCN1C(=O)CCS    
25 CC(C)C(NC(=O)CCC(=O)[O-])C(=O)[O-]    
26 CCC(C)C(NC(=O)CCC(=O)[O-])C(=O)[O-]    
27 [O-]C(=O)CCC(=O)NC(Cc1ccccc1)C(=O)[O-]    
28 NCC(=O)N1CCCC1C(=O)[O-]    
29 CC(C)C(N)C(=O)N1CCCC1C(=O)[O-]    
30 CCC(C)C(N)C(=O)N1CCCC1C(=O)[O-]    
31 NCC(=O)NC(Cc1ccccc1)C(=O)[O-]    
32 CC(N)C(=O)NC(Cc1ccccc1)C(=O)[O-]    
33 CC(C)C(N)C(=O)NC(Cc1ccccc1)C(=O)[O-]    
34 CCOC(=O)C1CCCN1C(=O)CCS    
35 [O-]C(=O)CCCCCS    
36 [O-]C(=O)C1CCC(=O)N1CCCS    
37 [O-]C(=O)CCC(=O)N1CCCC1C(=O)[O-]    
38 CC(CCC(=O)[O-])C(=O)N1CCCC1C(=O)[O-]    
39 CC([NH2+]CC(=O)[O-])C(=O)N1CCCC1C(=O)[O-]    
40 [O-]C(=O)C1CCCN1C(=O)CCP(=O)([O-])[O-]    
41 [NH3+]CCCCC(NC(=O)OCc1ccccc1)C(=O)NC(CCC(=O)N2CCCC2C(=O)[O-])C(=O)[O-]    
42 CC(NC(=O)OCc1ccccc1)C(=O)NC(CCC(=O)N2CCCC2C(=O)[O-])C(=O)[O-]    
43 [O-]C(=O)C(CCC(=O)N1C(Cc2ccccc12)C(=O)[O-])NC(=O)C(Cc3ccccc3)NC(=O)OCc4ccccc4    
44 [NH3+]CCCCC(NC(=O)OCc1ccccc1)C(=O)NC(CCC(=O)N2C3CCCCC3CC2C(=O)[O-])C(=O)[O-]    
45 [O-]C(=O)C(CCC(=O)N1C2CCCCC2CC1C(=O)[O-])NC(=O)C3CCCN3C(=O)OCc4ccccc4    
46 [NH3+]CCCCC([NH3+])C(=O)NC(CCC(=O)N1C2CCCCC2CC1C(=O)[O-])C(=O)[O-]    
47 [NH3+]C(Cc1ccccc1)C(=O)NC(CCC(=O)N2C3CCCCC3CC2C(=O)[O-])C(=O)[O-]    
48 [NH3+]C(Cc1ccccc1)C(=O)NC(CCC(=O)N2C3CCCCC3CC2C(=O)[O-])C(=O)[O-]    
49 [NH3+]CCCCC(OP(=O)([O-])CCCCc1ccccc1)C(=O)N2CCCC2C(=O)[O-]    
50 [NH3+]CCCCC(OP(=O)([O-])CCCCc1ccccc1)C(=O)N2CC(CC2C(=O)[O-])C3CCCCC3    
51 [NH3+]CCCCC(OP(=O)([O-])CCCCc1ccccc1)C(=O)N2CC(CC2C(=O)[O-])c3ccccc3    
52 [NH3+]CCCCC(OP(=O)([O-])CCCCc1ccccc1)C(=O)N2CC(Cc3ccccc3)CC2C(=O)[O-]    
53 [NH3+]CCCCC(OP(=O)([O-])CCCCc1ccccc1)C(=O)N2CC(CC2C(=O)[O-])Sc3ccccc3    
54 CSC1CC(N(C1)C(=O)C(CCCC[NH3+])OP(=O)([O-])CCCCc2ccccc2)C(=O)[O-]    
55 CSC1CC(N(C1)C(=O)C(CCCC[NH3+])OP(=O)([O-])CCCCc2ccccc2)C(=O)[O-]    
56 CSC1(CC(N(C1)C(=O)C(CCCC[NH3+])OP(=O)([O-])CCCCc2ccccc2)C(=O)[O-])SC    
57 [NH3+]CCCCC(OP(=O)([O-])CCCCc1ccccc1)C(=O)N2CC(O)CC2C(=O)[O-]    
58 [NH3+]CCCCC(OP(=O)([O-])CCCCc1ccccc1)C(=O)N2CC(O)CC2C(=O)[O-]    
59 [NH3+]CCCCC(OP(=O)([O-])CCCCc1ccccc1)C(=O)N2CC3(CC2C(=O)[O-])SCCS3    
60 [NH3+]CCCCC(OP(=O)([O-])CCCCc1ccccc1)C(=O)N(CC(=O)[O-])c2ccccc2    
61 [NH3+]CCCCC(OP(=O)([O-])CCCCc1ccccc1)C(=O)N(CC(=O)[O-])C2CCCCC2    
62 [NH3+]CCCCC(OP(=O)([O-])CCCCc1ccccc1)C(=O)N2C(Cc3ccccc23)C(=O)[O-]    
63 CC(C)(S)C(=O)NC(CCC(=O)[O-])C(=O)[O-]    
64 CC(C)(S)C(=O)NC(CCC(=O)[O-])C(=O)[O-]    
65 [O-]C(=O)C(CS)NC(=O)CS    
66 CC(S)C(=O)NC(CS)C(=O)[O-]    
67 CC(S)C(=O)NC(CS)C(=O)[O-]    
68 CC(C)(S)C(=O)NC(CS)C(=O)[O-]    
69 [O-]C(=O)C(CS)NC(=O)CCS    
70 [O-]C(=O)C(Cc1cnc[nH]1)NC(=O)CCS    
71 [O-]C(=O)C(Cc1c[nH]c2ccccc12)NC(=O)CS    
72 CC(S)C(=O)NC(Cc1c[nH]c2ccccc12)C(=O)[O-]    
73 CC(S)C(=O)NC(Cc1c[nH]c2ccccc12)C(=O)[O-]    
74 [O-]C(=O)C(Cc1c[nH]c2ccccc12)NC(=O)CCS    
75 CC(CS)C(=O)NC(Cc1c[nH]c2ccccc12)C(=O)[O-]    
76 CC(CS)C(=O)NC(Cc1c[nH]c2ccccc12)C(=O)[O-]    
77 [O-]C(=O)C1C=CCN2N1C(=O)N(CS)C2=O    
78 [O-]C(=O)C1CCCN2N1C(=O)C(CS)CC2=O    
79 CC1(CCS)C(=O)N2CCCC(N2C1=O)C(=O)[O-]    
80 CC(CS)C(=O)N1C(Cc2ccccc12)C(=O)[O-]    
81 Oc1ccccc1C2SCC(N2C(=O)CCS)C(=O)[O-]    
82 OC1=C2CCC(N2C(=O)C(=C1)CCC(=O)[O-])C(=O)[O-]    
83 CC(CS)C(=O)N1C(CCC1=O)C(=O)[O-]    
84 [O-]C(=O)C1CCCN1C(=O)C2CCCC2S    
85 [O-]C(=O)CN1C(=O)C(CCc2ccccc12)[NH2+]C(CCc3ccccc3)C(=O)[O-]    
86 CC([NH2+]C(CCC(=O)Nc1ccc(I)cc1)C(=O)[O-])C(=O)N2CCCC2C(=O)[O-]    
87 [O-]C(=O)C1CC2(CN1C(=O)CP(=O)([O-])CCCCc3ccccc3)SCCS2    
88 CC(CC(=O)C(Cc1ccccc1)NC(=O)c2ccccc2)C(=O)N3CCCC3C(=O)[O-]    
89 CC([NH2+]C(C1CCCN1C(=O)c2ccccc2)C(=O)[O-])C(=O)N3CCCC3C(=O)[O-]    
90 CC(C)C(NC(=O)CCS)C(=O)[O-]    
91 [O-]C(=O)C1=CCCN1C(=O)CCS    
92 [O-]C(=O)CCNC(=O)CCS    
93 CN(C(Cc1ccccc1)C(=O)[O-])C(=O)CCS    
94 CN(CC(=O)[O-])C(=O)CCS    
95 CC(C)CC(NC(=O)CCC(=O)[O-])C(=O)[O-]    
96 CC(N)C(=O)N1CCCC1C(=O)[O-]    
97 CCC(C)C(N)C(=O)NC(Cc1ccccc1)C(=O)[O-]    
98 CC(CS)C(=O)N1CCCC1    
99 [O-]C(=O)C1CCCN1CCCS    
100 [O-]C(=O)CCC(=O)CCS    
101 CC(C)(C)OC(=O)C1CCCN1C(=O)CCS    
102 [O-]C(=O)C(Cc1ccccc1)OC(=O)CCS    
103 CC(CC(=O)[O-])C(=O)N1CCCC1C(=O)[O-]    
104 [O-]C(=O)C1CCCN1C(=O)CP(=O)([O-])[O-]    
105 [O-]C(=O)C(CCC(=O)N1CCCC1C(=O)[O-])NC(=O)C2CCCN2C(=O)OCc3ccccc3    
106 [NH3+]CCCCC(NC(=O)OCc1ccccc1)C(=O)NC(CCC(=O)N2C(Cc3ccccc23)C(=O)[O-])C(=O)[O-]    
107 [NH3+]CCCCC(OP(=O)([O-])CCCCc1ccccc1)C(=O)N2CC(CC2C(=O)[O-])C3CCCCC3    
108 [NH3+]CCCCC(OP(=O)([O-])CCCCc1ccccc1)C(=O)N2CC(CC2C(=O)[O-])c3ccccc3    
109 [NH3+]CCCCC(OP(=O)([O-])CCCCc1ccccc1)C(=O)N2CC(CC2C(=O)[O-])Sc3ccccc3    
110 COc1ccc(cc1OC)N(CC(=O)[O-])C(=O)C(CCCC[NH3+])OP(=O)([O-])CCCCc2ccccc2    
111 [NH3+]CCCCC(OP(=O)([O-])CCCCc1ccccc1)C(=O)N(CC(=O)[O-])c2ccc3OCOc3c2    
112 [O-]C(=O)C(Cc1cnc[nH]1)NC(=O)CS    
113 CC(C)(S)C(=O)NC(Cc1c[nH]c2ccccc12)C(=O)[O-]    
114 [O-]C(=O)C(Cc1c[nH]c2ccccc12)NC(=O)CCS  
