# Supplementary material for: CPANNatNIC software for counter-propagation neural network to assist in read-across
Source: J Cheminform. 2017 May 22;9:30. doi: 10.1186/s13321-017-0218-y (PMC5440416; doi:10.1186/s13321-017-0218-y)
Supplement: Supplementary file 17 — Additional file 17. File containing results obtained for additional tests on eight datasets. [file 13321_2017_218_MOESM17_ESM.zip › ace/ACE_EV.txt]

ace external set
38	7
SD_TrC_AB_nCi_3_M20(M4)_NS2_T_KA_e_MID	RA_B_AB_nCi_2_M1_SS2_T_KA_a-c_MID	RA_B_AB_nCi_2_M1_SS0_T_KA_a-e_MID	RA_F_AB_nCi_2_M1_SS1_T_KA_a_MID	AC[3]_K_TrC_AB_nCi_3_M20(M16)_NS3_D_KA_c_MID	RA_QuQd_AB_nCi_4_M29_MP1_X_KA_e_MID	Activity
1	1	1	1	1	1	0
55.23417363	0.18017462	2.666431906	1.081539344	24.4168189	18.60735113	6.15	65	77
52.01904055	0.164639381	2.619245706	1.049374654	18.29221885	4.629619105	7.42	65	78
57.30666965	0.17127528	3.041643139	1.199672144	33.9987622	4.401223264	7	65	79
52.77962277	0.081825229	2.959813389	1.441539591	17.506228	5.210421873	8.43	65	80
48.7712538	0.094781514	2.56258875	1.292631755	28.45133465	1.412432608	8.22	65	81
43.15303264	0.146373059	1.500270632	0.712457781	24.76211133	2.875191812	6.34	65	82
51.7033003	0.114161979	3.0623225	1.189729527	15.55641579	4.093700859	8.05	65	83
47.87042289	0.203264352	2.553354531	1.039756426	16.99263314	0.573436941	7.19	65	84
56.14481971	0.130801835	1.761277966	0.556617894	42.90815335	2.215853489	8.77	65	85
49.62161127	0.138241899	3.169581328	1.059638022	40.99999979	3.15968613	9.64	65	86
53.0575944	0.179566068	2.490663714	1.146820125	36.53981496	0.112772935	8.4	65	87
51.85621315	0.19021131	2.173846219	0.724907071	41.4169029	3.372677757	8.52	65	88
52.73722127	0.140846175	2.2196561	0.689439944	45.99367113	2.792999193	8.54	65	89
49.14711644	0.160170002	3.031895385	1.357149322	11.0298373	5.475385959	5.8	65	90
54.64959201	0.145603571	2.598080269	1.080886559	4.705034534	2.748957847	6.19	65	91
37.71425418	0.184819377	2.639365455	1.15489399	8.385680518	4.71521732	2.7	65	92
48.28511964	0.265023325	3.269678556	1.157122675	20.67914809	5.226432587	4.51	65	93
46.05906798	0.312952975	3.404255273	1.100297586	8.311083071	4.568104661	5.52	65	94
40.29783652	0.162536417	2.087030438	0.904865981	11.28349377	6.643802344	3.21	65	95
45.45699057	0.202214534	2.066603077	0.970898474	10.18579522	7.71409539	3.64	65	96
45.44249756	0.179647178	2.18408725	1.26658781	21.85703807	3.594231466	3.03	65	97
45.42735968	0.254416473	2.901454636	1.388430533	0	8.362975764	3.62	65	98
40.35987186	0.229089995	2.545423292	1.232448048	12.45010283	6.969731896	3.62	65	99
35.90992482	0.140008197	2.621007	1.089093153	4.354677529	2.368866609	5.62	65	100
60.95950219	0.318091832	2.967091824	1.413135437	0	2.63767702	4.41	65	101
53.50374264	0.187098794	2.567451559	1.277157266	17.02589486	6.749824713	6.15	65	102
42.1523191	0.195840823	2.087030438	0.869837458	20.99997745	3.476319092	4.99	65	103
39.97713336	0.182260315	1.6736016	0.599730122	13.7701186	8.315527165	5.08	65	104
60.3028028	0.210440492	2.335726059	0.847088679	44.25217204	7.254740998	5.6	65	105
59.20332392	0.144292391	2.3143518	0.933529086	19.51792812	1.004870248	5.6	65	106
61.08910622	0.171615215	1.747324222	0.657713882	23.90676449	0.142471048	8.49	65	107
60.1447908	0.164230743	1.747324222	0.624257117	23.95845775	0.23236792	6.47	65	108
64.73650243	0.161979012	2.486471446	0.930560786	20.55318529	0.433849175	9.11	65	109
70.10116974	0.281769222	2.519553608	1.031009975	52.98971181	1.186588645	9.54	65	110
67.94217412	0.12406694	1.77913925	0.947362226	49.99016139	0.193649864	9.94	65	111
36.94339559	0.128459967	2.6299409	1.223664578	14.05099798	7.612871266	3.59	65	112
38.91535143	0.211817994	2.95777631	1.257185365	26.28295212	3.440176065	4.42	65	113
43.76654547	0.157318145	2.541780025	1.39275404	22.11164856	5.079855414	3	65	114
