# Supplementary material for: CPANNatNIC software for counter-propagation neural network to assist in read-across
Source: J Cheminform. 2017 May 22;9:30. doi: 10.1186/s13321-017-0218-y (PMC5440416; doi:10.1186/s13321-017-0218-y)
Supplement: Supplementary file 17 — Additional file 17. File containing results obtained for additional tests on eight datasets. [file 13321_2017_218_MOESM17_ESM.zip › ace/ACE_TR.txt]

ace training set
76	7
SD_TrC_AB_nCi_3_M20(M4)_NS2_T_KA_e_MID	RA_B_AB_nCi_2_M1_SS2_T_KA_a-c_MID	RA_B_AB_nCi_2_M1_SS0_T_KA_a-e_MID	RA_F_AB_nCi_2_M1_SS1_T_KA_a_MID	AC[3]_K_TrC_AB_nCi_3_M20(M16)_NS3_D_KA_c_MID	RA_QuQd_AB_nCi_4_M29_MP1_X_KA_e_MID	Activity
1	1	1	1	1	1	0
38.91094361	0.141835194	2.117574441	0.765115066	14.90737781	8.397954793	6.11	65	1
52.87443449	0.171388109	2.423878105	0.744347312	13.28578283	5.080379884	9	65	2
50.92537507	0.205060412	3.012652357	1.280222554	14.48871913	6.232770587	7.64	65	3
46.54565673	0.127978128	2.566218167	1.062873996	16.39151628	5.044397829	7.31	65	4
48.54387529	0.203670499	2.973428417	0.904363203	30.6718347	3.408284649	7.3	65	5
52.25331223	0.205527812	2.768304435	0.957465082	41.99999706	3.880687167	8.54	65	6
52.90382821	0.180564141	2.205145731	0.758855767	17.83702757	4.481485111	8.52	65	7
52.44856702	0.198602623	2.21182296	0.643961369	34.99999753	3.831142239	8.92	65	8
55.73462346	0.130288238	1.772150052	0.779642732	33.26532707	5.271851158	8.92	65	9
49.4750283	0.197439408	2.187877034	0.664819514	44.99999686	0.652616812	8.96	65	10
48.3044388	0.198262579	2.232506385	0.636954489	36.9999974	2.222304124	8.55	65	11
56.4510172	0.151368834	2.524659111	0.974808032	43.99795616	1.133964275	9.22	65	12
54.36127769	0.158218604	1.784009625	0.696391653	19.60550497	4.136768584	8	65	13
57.02850928	0.192963964	2.198310088	0.754462822	50.98257416	1.404705072	8.11	65	14
49.35872868	0.181313793	1.753505032	0.676894939	38.27735173	3.543556478	7.92	65	15
49.05778111	0.147331798	2.207067125	0.681918811	32.58290791	3.357141024	8.15	65	16
39.59427915	0.156476233	2.667262	1.108796173	2.199553191	3.587865407	5.55	65	17
42.1293311	0.182642596	3.082006455	1.29602077	3.311051661	5.680863389	6.07	65	18
45.15894224	0.156872478	2.545051824	1.242626884	16.18670177	5.450359724	6.37	65	19
49.70046553	0.233908695	2.596830192	1.048143345	12.17449874	3.467242353	6.7	65	20
22.83526517	0.150235804	1.700589	0.578026401	9.999939441	7.659273721	2.7	65	21
29.27132878	0.169386028	2.1390465	1.24316571	12.76098689	5.533042466	2.87	65	22
51.26113745	0.19879268	3.012652357	1.302563437	14.18704939	9.646683465	4.96	65	23
49.69218719	0.238124943	2.596830192	1.054893065	12.22511796	4.306651824	2.74	65	24
36.39749481	0.180810879	2.1020573	1.194201308	16.70790554	5.514601726	2.96	65	25
40.45298962	0.133217274	2.087030438	1.026991812	7.097743906	3.929947315	2.98	65	26
34.12580915	0.155550469	1.4756715	0.490294173	21.0244713	5.392387812	3.26	65	27
42.04792457	0.227637691	1.6388625	0.707696927	11.50672947	6.334829946	3.35	65	28
44.81063297	0.186259569	2.039273	0.864575755	15.71954516	11.03092463	3.38	65	29
51.15985518	0.217622659	2.028170156	1.109077783	14.3611038	7.359818176	3.89	65	30
34.90483435	0.187941693	1.787584531	0.747669818	15.13324851	5.356842415	3.22	65	31
39.04400753	0.208154973	2.209829412	1.144442501	16.81637659	5.301773885	3.72	65	32
43.51228813	0.187251172	2.191764737	1.160236829	20.1776677	3.160872834	4.28	65	33
57.14816628	0.241255574	2.995127967	1.671365162	0	2.639701947	4.77	65	34
34.40412747	0.106784927	2.554904778	1.173975738	5.959678963	3.509808617	2.96	65	35
44.71393179	0.197448964	2.596830192	1.168620986	14.84645279	5.335054745	3.19	65	36
39.09866918	0.182822846	1.6533132	0.737301891	17.99990872	4.700400041	3.48	65	37
42.28186797	0.203682746	2.073771441	0.846560392	21.36824134	2.618918232	5.31	65	38
43.13752506	0.202163667	2.094814059	0.776746761	21.99581117	6.619822813	5.62	65	39
37.48065938	0.195998348	1.660514625	0.642691067	18.99998876	5.633318543	4.32	65	40
56.44111198	0.199077729	2.335372	0.852996462	14.96371557	1.110169375	7.92	65	41
51.02110337	0.208697688	2.788139297	0.911536327	13.23600052	1.736274733	6.41	65	42
59.01833109	0.119116147	2.295620143	0.890679189	19.84162254	2.18869101	9.6	65	43
64.41555223	0.197394838	2.3143518	0.90674586	17.90796143	2.700435532	8.46	65	44
66.93837893	0.192912315	2.313562263	0.822135123	30.52085322	2.145407964	7.82	65	45
57.01149415	0.200597877	1.603932	1.02123657	42.86162429	1.782607207	7.92	65	46
54.96328351	0.195265236	1.450890984	0.503956172	46.69303698	2.310260657	7	65	47
54.95195597	0.197471975	1.450890984	0.539423183	27.49208675	2.386736395	6.66	65	48
59.96280441	0.147491027	1.768629567	0.816540826	39.94089297	0.302796542	7.44	65	49
64.02220372	0.151566669	1.747324222	0.721659888	50.99922026	0.098179258	9.31	65	50
63.17999923	0.131174917	1.747324222	0.765987056	50.99921995	0.288629258	9.88	65	51
63.28677684	0.135608979	1.744445122	0.753512268	50.99922049	0.279738269	9.05	65	52
60.09338938	0.159333395	2.486471446	0.844585516	21.13564081	1.026998266	9.28	65	53
64.95868481	0.173821387	3.246989219	1.48838561	22.01129618	0.781304952	9.28	65	54
60.81263653	0.195498891	3.246989219	1.317063362	34.49119365	0.291516034	8.72	65	55
64.32183353	0.249539803	3.235215015	1.256001567	38.67025769	0.974364599	8.59	65	56
61.43135826	0.169366589	1.782979194	0.802593895	41.52316163	0.308882563	9.06	65	57
60.76414602	0.167766614	1.782979194	0.801014757	32.78924801	0.315256722	7.8	65	58
64.18366036	0.131150473	2.500203191	1.226212606	15.70587245	0.163221413	9.2	65	59
64.38691206	0.11667123	1.75700847	0.91466982	43.99129946	0.488805145	8.97	65	60
62.53759907	0.192811332	1.75700847	0.842666504	43.65359671	0.093423518	9.53	65	61
68.17547502	0.129021871	1.7535905	0.873324032	49.99923035	1.137569342	9.53	65	62
38.19208178	0.260048407	3.104784219	1.269777014	16.26035465	6.767705555	2.46	65	63
38.19208178	0.260048407	3.104784219	1.269777014	16.26035465	6.767705555	4.11	65	64
41.30068578	0.171868185	2.644576318	1.344679984	4.747576179	4.700027277	4.72	65	65
44.684424	0.210807177	3.060156958	1.103698573	13.99996964	8.56430645	5.1	65	66
44.89799499	0.242937241	3.060156958	1.147207423	13.9999685	4.370506445	3.27	65	67
44.00891924	0.188323261	3.036723885	1.509145558	15.9999689	5.166627911	2.14	65	68
44.20170476	0.174086844	2.620894958	1.44520882	5.925013535	3.88162072	4.17	65	69
42.54190755	0.159601829	2.613094594	1.215739124	14.1279356	5.641599838	3.64	65	70
37.71060668	0.120197578	2.551326342	1.204578975	22.64004406	6.652423822	6.12	65	71
37.31734372	0.166939237	2.967888775	1.132594205	24.38253911	2.49858041	7.19	65	72
40.50348847	0.141857252	2.967888775	1.467555795	24.45519776	4.827778781	6.44	65	73
43.04502058	0.157054807	2.541780025	1.202608233	22.13452258	5.25952608	5.34	65	74
43.83472336	0.131702482	2.957725238	1.232036288	24.71597277	6.489234545	7.46	65	75
44.60437483	0.12948792	2.957725238	1.247272921	24.71309853	6.853771643	4.48	65	76
