# Supplementary material for: CPANNatNIC software for counter-propagation neural network to assist in read-across
Source: J Cheminform. 2017 May 22;9:30. doi: 10.1186/s13321-017-0218-y (PMC5440416; doi:10.1186/s13321-017-0218-y)
Supplement: Supplementary file 17 — Additional file 17. File containing results obtained for additional tests on eight datasets. [file 13321_2017_218_MOESM17_ESM.zip › ace/modelweights.unw]

File contains model weights
           4           4           7           2           0           1
SD_TrC_AB_nCi_3_M20(M4)_NS2_T_KA_e_MID RA_B_AB_nCi_2_M1_SS2_T_KA_a-c_MID RA_B_AB_nCi_2_M1_SS0_T_KA_a-e_MID RA_F_AB_nCi_2_M1_SS1_T_KA_a_MID AC[3]_K_TrC_AB_nCi_3_M20(M16)_NS3_D_KA_c_MID RA_QuQd_AB_nCi_4_M29_MP1_X_KA_e_MID Activity 
   1.00000   1.00000   1.00000   1.00000   1.00000   1.00000   0.00000
  49.22967   0.17854   2.33906   0.98664  23.72161   3.85794
  10.03299   0.03563   0.51531   0.26935  13.45259   2.51962
   1.40104  -0.81823  -1.12315  -0.63057   1.57476  -1.37424   8.99257  32.00000  32.00000  32.00000  32.00000  32.00000
   0.39630   0.36879  -1.53983  -1.54449   1.00603  -0.45035   7.16735  32.00000  32.00000  32.00000  32.00000  32.00000
   0.36684  -0.92371  -0.79323  -1.00004   0.35343   0.14176   8.34074  32.00000  32.00000  32.00000  32.00000  32.00000
  -1.36992   0.17318  -1.32700  -1.22707  -0.57530   0.76280   3.43354  32.00000  32.00000  32.00000  32.00000  32.00000
   1.17535  -0.65062   0.06710  -0.34873   0.55470  -0.79955   8.85030  32.00000  32.00000  32.00000  32.00000  32.00000
   0.38245   0.53405  -0.51921  -0.86000   1.39102  -0.76171   8.45637  32.00000  32.00000  32.00000  32.00000  32.00000
  -0.00973   0.20606  -0.21743  -0.74719  -0.45025   0.05995   7.53303  32.00000  32.00000  32.00000  32.00000  32.00000
  -0.68351  -0.01531  -0.49603  -0.68425  -0.44841   1.89959   5.02780  32.00000  32.00000  32.00000  32.00000  32.00000
   1.02737  -0.04926   0.28355  -0.10965  -0.52172  -1.01008   8.32218  32.00000  32.00000  32.00000  32.00000  32.00000
   0.12240   0.73213   1.02567  -0.20375   0.95111  -0.08173   7.93976  32.00000  32.00000  32.00000  32.00000  32.00000
  -0.61357   0.55365  -0.19140   0.62648  -0.52894   0.56351   3.61731  32.00000  32.00000  32.00000  32.00000  32.00000
  -1.32874  -1.08167   0.03966   0.56224  -1.23982   0.10587   3.53142  32.00000  32.00000  32.00000  32.00000  32.00000
   1.26719   1.03606   1.64463   1.61715   0.07909  -1.08255   7.92245  32.00000  32.00000  32.00000  32.00000  32.00000
  -0.53268   1.93474   1.10822   0.65422  -0.70220   0.52664   3.79120  32.00000  32.00000  32.00000  32.00000  32.00000
  -0.39104   0.31055   1.11445   1.28442  -0.99214   0.92190   4.81463  32.00000  32.00000  32.00000  32.00000  32.00000
  -0.68683  -0.99526   0.82061   0.90037  -0.15792   0.64079   6.00901  32.00000  32.00000  32.00000  32.00000  32.00000
