# Supplementary material for: CPANNatNIC software for counter-propagation neural network to assist in read-across
Source: J Cheminform. 2017 May 22;9:30. doi: 10.1186/s13321-017-0218-y (PMC5440416; doi:10.1186/s13321-017-0218-y)
Supplement: Supplementary file 17 — Additional file 17. File containing results obtained for additional tests on eight datasets. [file 13321_2017_218_MOESM17_ESM.zip › ace/QuBiLS-MIDAS - ACE_with_IDs.xlsx]

## Sheet: QuBiLS-MIDAS - ACE_with_IDs
ID	molecules		SET			SD_TrC_AB_nCi_3_M20(M4)_NS2_T_KA_e_MID	RA_B_AB_nCi_2_M1_SS2_T_KA_a-c_MID	RA_B_AB_nCi_2_M1_SS0_T_KA_a-e_MID	RA_F_AB_nCi_2_M1_SS1_T_KA_a_MID	AC[3]_K_TrC_AB_nCi_3_M20(M16)_NS3_D_KA_c_MID	RA_QuQd_AB_nCi_4_M29_MP1_X_KA_e_MID	Activity
						1	1	1	1	1	1	0					canonical_smiles
1	aceCOR3D.sdf	MOL_07	training set			38.9109	0.141835	2.11757	0.765115	14.9074	8.39795	6.11	65	1			CC(NP(=O)([O-])[O-])C(=O)N1CCCC1C(=O)[O-]
2	aceCOR3D.sdf	MOL_08	training set			52.8744	0.171388	2.42388	0.744347	13.2858	5.08038	9	65	2			[O-]C(=O)CCN1C(=O)N2CC=CC(N2C1=O)C(=O)[O-]
3	aceCOR3D.sdf	MOL_09	training set			50.9254	0.20506	3.01265	1.28022	14.4887	6.23277	7.64	65	3			CC(CS)C(=O)N1CCCC1C(=O)[O-]
4	aceCOR3D.sdf	MOL_12	training set			46.5457	0.127978	2.56622	1.06287	16.3915	5.0444	7.31	65	4			[O-]C(=O)C1CCCN1C(=O)C2CCC2S
5	aceCOR3D.sdf	MOL_14	training set			48.5439	0.20367	2.97343	0.904363	30.6718	3.40828	7.3	65	5			CC(NC(=O)C(S)Cc1ccccc1)C(=O)N2CCCC2C(=O)[O-]
6	aceCOR3D.sdf	MOL_15	training set			52.2533	0.205528	2.7683	0.957465	42	3.88069	8.54	65	6			CC([NH2+]C(CCCNC(=O)OCc1ccccc1)C(=O)[O-])C(=O)N2CCCC2C(=O)[O-]
7	aceCOR3D.sdf	MOL_16	training set			52.9038	0.180564	2.20515	0.758856	17.837	4.48149	8.52	65	7			CC1CCCC([NH2+]C(CCc2ccccc2)C(=O)[O-])C(=O)N1CC(=O)[O-]
8	aceCOR3D.sdf	MOL_18	training set			52.4486	0.198603	2.21182	0.643961	35	3.83114	8.92	65	8			CC([NH2+]C(CCc1ccccc1)C(=O)[O-])C(=O)N2CCCC2C(=O)[O-]
9	aceCOR3D.sdf	MOL_19	training set			55.7346	0.130288	1.77215	0.779643	33.2653	5.27185	8.92	65	9			[NH3+]CCCCC([NH2+]C(CCc1ccccc1)C(=O)[O-])C(=O)N2CCCC2C(=O)[O-]
10	aceCOR3D.sdf	MOL_20	training set			49.475	0.197439	2.18788	0.66482	45	0.652617	8.96	65	10			CC([NH2+]C(CCc1cccc2ccccc12)C(=O)[O-])C(=O)N3CCCC3C(=O)[O-]
11	aceCOR3D.sdf	MOL_21	training set			48.3044	0.198263	2.23251	0.636954	37	2.2223	8.55	65	11			CC([NH2+]C(CCc1ccc(O)cc1)C(=O)[O-])C(=O)N2CCCC2C(=O)[O-]
12	aceCOR3D.sdf	MOL_22	training set			56.451	0.151369	2.52466	0.974808	43.998	1.13396	9.22	65	12			[O-]C(=O)C(CCc1ccccc1)[NH2+]C2CCCC3SCC(N3C2=O)C(=O)[O-]
13	aceCOR3D.sdf	MOL_24	training set			54.3613	0.158219	1.78401	0.696392	19.6055	4.13677	8	65	13			[O-]C(=O)C1CCCN1C(=O)CP(=O)([O-])CC(Cc2ccccc2)NC(=O)c3ccccc3
14	aceCOR3D.sdf	MOL_25	training set			57.0285	0.192964	2.19831	0.754463	50.9826	1.40471	8.11	65	14			CC([NH2+]C(C(Cc1ccccc1)NC(=O)c2ccccc2)C(=O)[O-])C(=O)N3CCCC3C(=O)[O-]
15	aceCOR3D.sdf	MOL_26	training set			49.3587	0.181314	1.75351	0.676895	38.2774	3.54356	7.92	65	15			[O-]C(=O)C1CCCN1C(=O)CCC(=O)C(Cc2ccccc2)NC(=O)c3ccccc3
16	aceCOR3D.sdf	MOL_29	training set			49.0578	0.147332	2.20707	0.681919	32.5829	3.35714	8.15	65	16			CC(NP(=O)([O-])CCc1ccccc1)C(=O)N2CCCC2C(=O)[O-]
17	aceCOR3D.sdf	MOL_30	training set			39.5943	0.156476	2.66726	1.1088	2.19955	3.58787	5.55	65	17			[O-]C(=O)CNC(=O)CCS
18	aceCOR3D.sdf	MOL_31	training set			42.1293	0.182643	3.08201	1.29602	3.31105	5.68086	6.07	65	18			CC(NC(=O)CCS)C(=O)[O-]
19	aceCOR3D.sdf	MOL_33	training set			45.1589	0.156872	2.54505	1.24263	16.1867	5.45036	6.37	65	19			[O-]C(=O)C(Cc1ccccc1)NC(=O)CCS
20	aceCOR3D.sdf	MOL_34	training set			49.7005	0.233909	2.59683	1.04814	12.1745	3.46724	6.7	65	20			[O-]C(=O)C1CCCN1C(=O)CCS
21	aceCOR3D.sdf	MOL_37	training set			22.8353	0.150236	1.70059	0.578026	9.99994	7.65927	2.7	65	21			[O-]C(=O)CCC(=O)NCC(=O)[O-]
22	aceCOR3D.sdf	MOL_38	training set			29.2713	0.169386	2.13905	1.24317	12.761	5.53304	2.87	65	22			CC(NC(=O)CCC(=O)[O-])C(=O)[O-]
23	aceCOR3D.sdf	MOL_41	training set			51.2611	0.198793	3.01265	1.30256	14.187	9.64668	4.96	65	23			CC(CS)C(=O)N1CCCC1C(=O)[O-]
24	aceCOR3D.sdf	MOL_42	training set			49.6922	0.238125	2.59683	1.05489	12.2251	4.30665	2.74	65	24			[O-]C(=O)C1CCCN1C(=O)CCS
25	aceCOR3D.sdf	MOL_43	training set			36.3975	0.180811	2.10206	1.1942	16.7079	5.5146	2.96	65	25			CC(C)C(NC(=O)CCC(=O)[O-])C(=O)[O-]
26	aceCOR3D.sdf	MOL_45	training set			40.453	0.133217	2.08703	1.02699	7.09774	3.92995	2.98	65	26			CCC(C)C(NC(=O)CCC(=O)[O-])C(=O)[O-]
27	aceCOR3D.sdf	MOL_46	training set			34.1258	0.15555	1.47567	0.490294	21.0245	5.39239	3.26	65	27			[O-]C(=O)CCC(=O)NC(Cc1ccccc1)C(=O)[O-]
28	aceCOR3D.sdf	MOL_47	training set			42.0479	0.227638	1.63886	0.707697	11.5067	6.33483	3.35	65	28			NCC(=O)N1CCCC1C(=O)[O-]
29	aceCOR3D.sdf	MOL_49	training set			44.8106	0.18626	2.03927	0.864576	15.7195	11.0309	3.38	65	29			CC(C)C(N)C(=O)N1CCCC1C(=O)[O-]
30	aceCOR3D.sdf	MOL_50	training set			51.1599	0.217623	2.02817	1.10908	14.3611	7.35982	3.89	65	30			CCC(C)C(N)C(=O)N1CCCC1C(=O)[O-]
31	aceCOR3D.sdf	MOL_51	training set			34.9048	0.187942	1.78758	0.74767	15.1332	5.35684	3.22	65	31			NCC(=O)NC(Cc1ccccc1)C(=O)[O-]
32	aceCOR3D.sdf	MOL_52	training set			39.044	0.208155	2.20983	1.14444	16.8164	5.30177	3.72	65	32			CC(N)C(=O)NC(Cc1ccccc1)C(=O)[O-]
33	aceCOR3D.sdf	MOL_53	training set			43.5123	0.187251	2.19176	1.16024	20.1777	3.16087	4.28	65	33			CC(C)C(N)C(=O)NC(Cc1ccccc1)C(=O)[O-]
34	aceCOR3D.sdf	MOL_56	training set			57.1482	0.241256	2.99513	1.67137	0	2.6397	4.77	65	34			CCOC(=O)C1CCCN1C(=O)CCS
35	aceCOR3D.sdf	MOL_57	training set			34.4041	0.106785	2.5549	1.17398	5.95968	3.50981	2.96	65	35			[O-]C(=O)CCCCCS
36	aceCOR3D.sdf	MOL_59	training set			44.7139	0.197449	2.59683	1.16862	14.8465	5.33505	3.19	65	36			[O-]C(=O)C1CCC(=O)N1CCCS
37	aceCOR3D.sdf	MOL_63	training set			39.0987	0.182823	1.65331	0.737302	17.9999	4.7004	3.48	65	37			[O-]C(=O)CCC(=O)N1CCCC1C(=O)[O-]
38	aceCOR3D.sdf	MOL_65	training set			42.2819	0.203683	2.07377	0.84656	21.3682	2.61892	5.31	65	38			CC(CCC(=O)[O-])C(=O)N1CCCC1C(=O)[O-]
39	aceCOR3D.sdf	MOL_66	training set			43.1375	0.202164	2.09481	0.776747	21.9958	6.61982	5.62	65	39			CC([NH2+]CC(=O)[O-])C(=O)N1CCCC1C(=O)[O-]
40	aceCOR3D.sdf	MOL_68	training set			37.4807	0.195998	1.66051	0.642691	19	5.63332	4.32	65	40			[O-]C(=O)C1CCCN1C(=O)CCP(=O)([O-])[O-]
41	aceCOR3D.sdf	COO_23A	training set			56.4411	0.199078	2.33537	0.852996	14.9637	1.11017	7.92	65	41			[NH3+]CCCCC(NC(=O)OCc1ccccc1)C(=O)NC(CCC(=O)N2CCCC2C(=O)[O-])C(=O)[O-]
42	aceCOR3D.sdf	COO_23J	training set			51.0211	0.208698	2.78814	0.911536	13.236	1.73627	6.41	65	42			CC(NC(=O)OCc1ccccc1)C(=O)NC(CCC(=O)N2CCCC2C(=O)[O-])C(=O)[O-]
43	aceCOR3D.sdf	COO_24C	training set			59.0183	0.119116	2.29562	0.890679	19.8416	2.18869	9.6	65	43			[O-]C(=O)C(CCC(=O)N1C(Cc2ccccc12)C(=O)[O-])NC(=O)C(Cc3ccccc3)NC(=O)OCc4ccccc4
44	aceCOR3D.sdf	COO_25A	training set			64.4156	0.197395	2.31435	0.906746	17.908	2.70044	8.46	65	44			[NH3+]CCCCC(NC(=O)OCc1ccccc1)C(=O)NC(CCC(=O)N2C3CCCCC3CC2C(=O)[O-])C(=O)[O-]
45	aceCOR3D.sdf	COO_25E	training set			66.9384	0.192912	2.31356	0.822135	30.5209	2.14541	7.82	65	45			[O-]C(=O)C(CCC(=O)N1C2CCCCC2CC1C(=O)[O-])NC(=O)C3CCCN3C(=O)OCc4ccccc4
46	aceCOR3D.sdf	COO_26A	training set			57.0115	0.200598	1.60393	1.02124	42.8616	1.78261	7.92	65	46			[NH3+]CCCCC([NH3+])C(=O)NC(CCC(=O)N1C2CCCCC2CC1C(=O)[O-])C(=O)[O-]
47	aceCOR3D.sdf	COO_26C	training set			54.9633	0.195265	1.45089	0.503956	46.693	2.31026	7	65	47			[NH3+]C(Cc1ccccc1)C(=O)NC(CCC(=O)N2C3CCCCC3CC2C(=O)[O-])C(=O)[O-]
48	aceCOR3D.sdf	COO_26H	training set			54.952	0.197472	1.45089	0.539423	27.4921	2.38674	6.66	65	48			[NH3+]C(Cc1ccccc1)C(=O)NC(CCC(=O)N2C3CCCCC3CC2C(=O)[O-])C(=O)[O-]
49	aceCOR3D.sdf	SQ29852	training set			59.9628	0.147491	1.76863	0.816541	39.9409	0.302797	7.44	65	49			[NH3+]CCCCC(OP(=O)([O-])CCCCc1ccccc1)C(=O)N2CCCC2C(=O)[O-]
50	aceCOR3D.sdf	SQ29852_2B	training set			64.0222	0.151567	1.74732	0.72166	50.9992	0.0981793	9.31	65	50			[NH3+]CCCCC(OP(=O)([O-])CCCCc1ccccc1)C(=O)N2CC(CC2C(=O)[O-])C3CCCCC3
51	aceCOR3D.sdf	SQ29852_2Q	training set			63.18	0.131175	1.74732	0.765987	50.9992	0.288629	9.88	65	51			[NH3+]CCCCC(OP(=O)([O-])CCCCc1ccccc1)C(=O)N2CC(CC2C(=O)[O-])c3ccccc3
52	aceCOR3D.sdf	SQ29852_2R	training set			63.2868	0.135609	1.74445	0.753512	50.9992	0.279738	9.05	65	52			[NH3+]CCCCC(OP(=O)([O-])CCCCc1ccccc1)C(=O)N2CC(Cc3ccccc3)CC2C(=O)[O-]
53	aceCOR3D.sdf	SQ29852_2T	training set			60.0934	0.159333	2.48647	0.844586	21.1356	1.027	9.28	65	53			[NH3+]CCCCC(OP(=O)([O-])CCCCc1ccccc1)C(=O)N2CC(CC2C(=O)[O-])Sc3ccccc3
54	aceCOR3D.sdf	SQ29852_2U	training set			64.9587	0.173821	3.24699	1.48839	22.0113	0.781305	9.28	65	54			CSC1CC(N(C1)C(=O)C(CCCC[NH3+])OP(=O)([O-])CCCCc2ccccc2)C(=O)[O-]
55	aceCOR3D.sdf	SQ29852_2V	training set			60.8126	0.195499	3.24699	1.31706	34.4912	0.291516	8.72	65	55			CSC1CC(N(C1)C(=O)C(CCCC[NH3+])OP(=O)([O-])CCCCc2ccccc2)C(=O)[O-]
56	aceCOR3D.sdf	SQ29852_2W	training set			64.3218	0.24954	3.23522	1.256	38.6703	0.974365	8.59	65	56			CSC1(CC(N(C1)C(=O)C(CCCC[NH3+])OP(=O)([O-])CCCCc2ccccc2)C(=O)[O-])SC
57	aceCOR3D.sdf	SQ29852_2Y	training set			61.4314	0.169367	1.78298	0.802594	41.5232	0.308883	9.06	65	57			[NH3+]CCCCC(OP(=O)([O-])CCCCc1ccccc1)C(=O)N2CC(O)CC2C(=O)[O-]
58	aceCOR3D.sdf	SQ29852_2Z	training set			60.7641	0.167767	1.78298	0.801015	32.7892	0.315257	7.8	65	58			[NH3+]CCCCC(OP(=O)([O-])CCCCc1ccccc1)C(=O)N2CC(O)CC2C(=O)[O-]
59	aceCOR3D.sdf	SQ29852_2X	training set			64.1837	0.13115	2.5002	1.22621	15.7059	0.163221	9.2	65	59			[NH3+]CCCCC(OP(=O)([O-])CCCCc1ccccc1)C(=O)N2CC3(CC2C(=O)[O-])SCCS3
60	aceCOR3D.sdf	SQ29852_2E	training set			64.3869	0.116671	1.75701	0.91467	43.9913	0.488805	8.97	65	60			[NH3+]CCCCC(OP(=O)([O-])CCCCc1ccccc1)C(=O)N(CC(=O)[O-])c2ccccc2
61	aceCOR3D.sdf	SQ29852_2K	training set			62.5376	0.192811	1.75701	0.842667	43.6536	0.0934235	9.53	65	61			[NH3+]CCCCC(OP(=O)([O-])CCCCc1ccccc1)C(=O)N(CC(=O)[O-])C2CCCCC2
62	aceCOR3D.sdf	SQ29852_2I	training set			68.1755	0.129022	1.75359	0.873324	49.9992	1.13757	9.53	65	62			[NH3+]CCCCC(OP(=O)([O-])CCCCc1ccccc1)C(=O)N2C(Cc3ccccc23)C(=O)[O-]
63	aceCOR3D.sdf	THIOL_2	training set			38.1921	0.260048	3.10478	1.26978	16.2604	6.76771	2.46	65	63			CC(C)(S)C(=O)NC(CCC(=O)[O-])C(=O)[O-]
64	aceCOR3D.sdf	THIOL_4	training set			38.1921	0.260048	3.10478	1.26978	16.2604	6.76771	4.11	65	64			CC(C)(S)C(=O)NC(CCC(=O)[O-])C(=O)[O-]
65	aceCOR3D.sdf	THIOL_5	training set			41.3007	0.171868	2.64458	1.34468	4.74758	4.70003	4.72	65	65			[O-]C(=O)C(CS)NC(=O)CS
66	aceCOR3D.sdf	THIOL_7A	training set			44.6844	0.210807	3.06016	1.1037	14	8.56431	5.1	65	66			CC(S)C(=O)NC(CS)C(=O)[O-]
67	aceCOR3D.sdf	THIOL_7B	training set			44.898	0.242937	3.06016	1.14721	14	4.37051	3.27	65	67			CC(S)C(=O)NC(CS)C(=O)[O-]
68	aceCOR3D.sdf	THIOL_9	training set			44.0089	0.188323	3.03672	1.50915	16	5.16663	2.14	65	68			CC(C)(S)C(=O)NC(CS)C(=O)[O-]
69	aceCOR3D.sdf	THIOL_10	training set			44.2017	0.174087	2.62089	1.44521	5.92501	3.88162	4.17	65	69			[O-]C(=O)C(CS)NC(=O)CCS
70	aceCOR3D.sdf	THIOL_14	training set			42.5419	0.159602	2.61309	1.21574	14.1279	5.6416	3.64	65	70			[O-]C(=O)C(Cc1cnc[nH]1)NC(=O)CCS
71	aceCOR3D.sdf	THIOL_18	training set			37.7106	0.120198	2.55133	1.20458	22.64	6.65242	6.12	65	71			[O-]C(=O)C(Cc1c[nH]c2ccccc12)NC(=O)CS
72	aceCOR3D.sdf	THIOL_20A	training set			37.3173	0.166939	2.96789	1.13259	24.3825	2.49858	7.19	65	72			CC(S)C(=O)NC(Cc1c[nH]c2ccccc12)C(=O)[O-]
73	aceCOR3D.sdf	THIOL_20B	training set			40.5035	0.141857	2.96789	1.46756	24.4552	4.82778	6.44	65	73			CC(S)C(=O)NC(Cc1c[nH]c2ccccc12)C(=O)[O-]
74	aceCOR3D.sdf	THIOL_27	training set			43.045	0.157055	2.54178	1.20261	22.1345	5.25953	5.34	65	74			[O-]C(=O)C(Cc1c[nH]c2ccccc12)NC(=O)CCS
75	aceCOR3D.sdf	THIOL_30A	training set			43.8347	0.131702	2.95773	1.23204	24.716	6.48923	7.46	65	75			CC(CS)C(=O)NC(Cc1c[nH]c2ccccc12)C(=O)[O-]
76	aceCOR3D.sdf	THIOL_30B	training set			44.6044	0.129488	2.95773	1.24727	24.7131	6.85377	4.48	65	76			CC(CS)C(=O)NC(Cc1c[nH]c2ccccc12)C(=O)[O-]
77	aceCOR3D.sdf	MOL_01	external set			55.2342	0.180175	2.66643	1.08154	24.4168	18.6074	6.15	65	77			[O-]C(=O)C1C=CCN2N1C(=O)N(CS)C2=O
78	aceCOR3D.sdf	MOL_02	external set			52.019	0.164639	2.61925	1.04937	18.2922	4.62962	7.42	65	78			[O-]C(=O)C1CCCN2N1C(=O)C(CS)CC2=O
79	aceCOR3D.sdf	MOL_03	external set			57.3067	0.171275	3.04164	1.19967	33.9988	4.40122	7	65	79			CC1(CCS)C(=O)N2CCCC(N2C1=O)C(=O)[O-]
80	aceCOR3D.sdf	MOL_04	external set			52.7796	0.0818252	2.95981	1.44154	17.5062	5.21042	8.43	65	80			CC(CS)C(=O)N1C(Cc2ccccc12)C(=O)[O-]
81	aceCOR3D.sdf	MOL_05	external set			48.7713	0.0947815	2.56259	1.29263	28.4513	1.41243	8.22	65	81			Oc1ccccc1C2SCC(N2C(=O)CCS)C(=O)[O-]
82	aceCOR3D.sdf	MOL_06	external set			43.153	0.146373	1.50027	0.712458	24.7621	2.87519	6.34	65	82			OC1=C2CCC(N2C(=O)C(=C1)CCC(=O)[O-])C(=O)[O-]
83	aceCOR3D.sdf	MOL_10	external set			51.7033	0.114162	3.06232	1.18973	15.5564	4.0937	8.05	65	83			CC(CS)C(=O)N1C(CCC1=O)C(=O)[O-]
84	aceCOR3D.sdf	MOL_11	external set			47.8704	0.203264	2.55335	1.03976	16.9926	0.573437	7.19	65	84			[O-]C(=O)C1CCCN1C(=O)C2CCCC2S
85	aceCOR3D.sdf	MOL_13	external set			56.1448	0.130802	1.76128	0.556618	42.9082	2.21585	8.77	65	85			[O-]C(=O)CN1C(=O)C(CCc2ccccc12)[NH2+]C(CCc3ccccc3)C(=O)[O-]
86	aceCOR3D.sdf	MOL_17	external set			49.6216	0.138242	3.16958	1.05964	41	3.15969	9.64	65	86			CC([NH2+]C(CCC(=O)Nc1ccc(I)cc1)C(=O)[O-])C(=O)N2CCCC2C(=O)[O-]
87	aceCOR3D.sdf	MOL_23	external set			53.0576	0.179566	2.49066	1.14682	36.5398	0.112773	8.4	65	87			[O-]C(=O)C1CC2(CN1C(=O)CP(=O)([O-])CCCCc3ccccc3)SCCS2
88	aceCOR3D.sdf	MOL_27	external set			51.8562	0.190211	2.17385	0.724907	41.4169	3.37268	8.52	65	88			CC(CC(=O)C(Cc1ccccc1)NC(=O)c2ccccc2)C(=O)N3CCCC3C(=O)[O-]
89	aceCOR3D.sdf	MOL_28	external set			52.7372	0.140846	2.21966	0.68944	45.9937	2.793	8.54	65	89			CC([NH2+]C(C1CCCN1C(=O)c2ccccc2)C(=O)[O-])C(=O)N3CCCC3C(=O)[O-]
90	aceCOR3D.sdf	MOL_32	external set			49.1471	0.16017	3.0319	1.35715	11.0298	5.47539	5.8	65	90			CC(C)C(NC(=O)CCS)C(=O)[O-]
91	aceCOR3D.sdf	MOL_35	external set			54.6496	0.145604	2.59808	1.08089	4.70503	2.74896	6.19	65	91			[O-]C(=O)C1=CCCN1C(=O)CCS
92	aceCOR3D.sdf	MOL_36	external set			37.7143	0.184819	2.63937	1.15489	8.38568	4.71522	2.7	65	92			[O-]C(=O)CCNC(=O)CCS
93	aceCOR3D.sdf	MOL_39	external set			48.2851	0.265023	3.26968	1.15712	20.6791	5.22643	4.51	65	93			CN(C(Cc1ccccc1)C(=O)[O-])C(=O)CCS
94	aceCOR3D.sdf	MOL_40	external set			46.0591	0.312953	3.40426	1.1003	8.31108	4.5681	5.52	65	94			CN(CC(=O)[O-])C(=O)CCS
95	aceCOR3D.sdf	MOL_44	external set			40.2978	0.162536	2.08703	0.904866	11.2835	6.6438	3.21	65	95			CC(C)CC(NC(=O)CCC(=O)[O-])C(=O)[O-]
96	aceCOR3D.sdf	MOL_48	external set			45.457	0.202215	2.0666	0.970898	10.1858	7.7141	3.64	65	96			CC(N)C(=O)N1CCCC1C(=O)[O-]
97	aceCOR3D.sdf	MOL_54	external set			45.4425	0.179647	2.18409	1.26659	21.857	3.59423	3.03	65	97			CCC(C)C(N)C(=O)NC(Cc1ccccc1)C(=O)[O-]
98	aceCOR3D.sdf	MOL_55	external set			45.4274	0.254416	2.90145	1.38843	0	8.36298	3.62	65	98			CC(CS)C(=O)N1CCCC1
99	aceCOR3D.sdf	MOL_58	external set			40.3599	0.22909	2.54542	1.23245	12.4501	6.96973	3.62	65	99			[O-]C(=O)C1CCCN1CCCS
100	aceCOR3D.sdf	MOL_60	external set			35.9099	0.140008	2.62101	1.08909	4.35468	2.36887	5.62	65	100			[O-]C(=O)CCC(=O)CCS
101	aceCOR3D.sdf	MOL_61	external set			60.9595	0.318092	2.96709	1.41314	0	2.63768	4.41	65	101			CC(C)(C)OC(=O)C1CCCN1C(=O)CCS
102	aceCOR3D.sdf	MOL_62	external set			53.5037	0.187099	2.56745	1.27716	17.0259	6.74982	6.15	65	102			[O-]C(=O)C(Cc1ccccc1)OC(=O)CCS
103	aceCOR3D.sdf	MOL_64	external set			42.1523	0.195841	2.08703	0.869837	21	3.47632	4.99	65	103			CC(CC(=O)[O-])C(=O)N1CCCC1C(=O)[O-]
104	aceCOR3D.sdf	MOL_67	external set			39.9771	0.18226	1.6736	0.59973	13.7701	8.31553	5.08	65	104			[O-]C(=O)C1CCCN1C(=O)CP(=O)([O-])[O-]
105	aceCOR3D.sdf	COO_23E	external set			60.3028	0.21044	2.33573	0.847089	44.2522	7.25474	5.6	65	105			[O-]C(=O)C(CCC(=O)N1CCCC1C(=O)[O-])NC(=O)C2CCCN2C(=O)OCc3ccccc3
106	aceCOR3D.sdf	COO_24A	external set			59.2033	0.144292	2.31435	0.933529	19.5179	1.00487	5.6	65	106			[NH3+]CCCCC(NC(=O)OCc1ccccc1)C(=O)NC(CCC(=O)N2C(Cc3ccccc23)C(=O)[O-])C(=O)[O-]
107	aceCOR3D.sdf	SQ29852_2A	external set			61.0891	0.171615	1.74732	0.657714	23.9068	0.142471	8.49	65	107			[NH3+]CCCCC(OP(=O)([O-])CCCCc1ccccc1)C(=O)N2CC(CC2C(=O)[O-])C3CCCCC3
108	aceCOR3D.sdf	SQ29852_2P	external set			60.1448	0.164231	1.74732	0.624257	23.9585	0.232368	6.47	65	108			[NH3+]CCCCC(OP(=O)([O-])CCCCc1ccccc1)C(=O)N2CC(CC2C(=O)[O-])c3ccccc3
109	aceCOR3D.sdf	SQ29852_2S	external set			64.7365	0.161979	2.48647	0.930561	20.5532	0.433849	9.11	65	109			[NH3+]CCCCC(OP(=O)([O-])CCCCc1ccccc1)C(=O)N2CC(CC2C(=O)[O-])Sc3ccccc3
110	aceCOR3D.sdf	SQ29852_2G	external set			70.1012	0.281769	2.51955	1.03101	52.9897	1.18659	9.54	65	110			COc1ccc(cc1OC)N(CC(=O)[O-])C(=O)C(CCCC[NH3+])OP(=O)([O-])CCCCc2ccccc2
111	aceCOR3D.sdf	SQ29852_2H	external set			67.9422	0.124067	1.77914	0.947362	49.9902	0.19365	9.94	65	111			[NH3+]CCCCC(OP(=O)([O-])CCCCc1ccccc1)C(=O)N(CC(=O)[O-])c2ccc3OCOc3c2
112	aceCOR3D.sdf	THIOL_12	external set			36.9434	0.12846	2.62994	1.22366	14.051	7.61287	3.59	65	112			[O-]C(=O)C(Cc1cnc[nH]1)NC(=O)CS
113	aceCOR3D.sdf	THIOL_22	external set			38.9154	0.211818	2.95778	1.25719	26.283	3.44018	4.42	65	113			CC(C)(S)C(=O)NC(Cc1c[nH]c2ccccc12)C(=O)[O-]
114	aceCOR3D.sdf	THIOL_28	external set			43.7665	0.157318	2.54178	1.39275	22.1116	5.07986	3	65	114			[O-]C(=O)C(Cc1c[nH]c2ccccc12)NC(=O)CCS

## Sheet: ACE_TR
ace training set
76	7
SD_TrC_AB_nCi_3_M20(M4)_NS2_T_KA_e_MID	RA_B_AB_nCi_2_M1_SS2_T_KA_a-c_MID	RA_B_AB_nCi_2_M1_SS0_T_KA_a-e_MID	RA_F_AB_nCi_2_M1_SS1_T_KA_a_MID	AC[3]_K_TrC_AB_nCi_3_M20(M16)_NS3_D_KA_c_MID	RA_QuQd_AB_nCi_4_M29_MP1_X_KA_e_MID	Activity
1	1	1	1	1	1	0
38.9109	0.141835	2.11757	0.765115	14.9074	8.39795	6.11	65	1
52.8744	0.171388	2.42388	0.744347	13.2858	5.08038	9	65	2
50.9254	0.20506	3.01265	1.28022	14.4887	6.23277	7.64	65	3
46.5457	0.127978	2.56622	1.06287	16.3915	5.0444	7.31	65	4
48.5439	0.20367	2.97343	0.904363	30.6718	3.40828	7.3	65	5
52.2533	0.205528	2.7683	0.957465	42	3.88069	8.54	65	6
52.9038	0.180564	2.20515	0.758856	17.837	4.48149	8.52	65	7
52.4486	0.198603	2.21182	0.643961	35	3.83114	8.92	65	8
55.7346	0.130288	1.77215	0.779643	33.2653	5.27185	8.92	65	9
49.475	0.197439	2.18788	0.66482	45	0.652617	8.96	65	10
48.3044	0.198263	2.23251	0.636954	37	2.2223	8.55	65	11
56.451	0.151369	2.52466	0.974808	43.998	1.13396	9.22	65	12
54.3613	0.158219	1.78401	0.696392	19.6055	4.13677	8	65	13
57.0285	0.192964	2.19831	0.754463	50.9826	1.40471	8.11	65	14
49.3587	0.181314	1.75351	0.676895	38.2774	3.54356	7.92	65	15
49.0578	0.147332	2.20707	0.681919	32.5829	3.35714	8.15	65	16
39.5943	0.156476	2.66726	1.1088	2.19955	3.58787	5.55	65	17
42.1293	0.182643	3.08201	1.29602	3.31105	5.68086	6.07	65	18
45.1589	0.156872	2.54505	1.24263	16.1867	5.45036	6.37	65	19
49.7005	0.233909	2.59683	1.04814	12.1745	3.46724	6.7	65	20
22.8353	0.150236	1.70059	0.578026	9.99994	7.65927	2.7	65	21
29.2713	0.169386	2.13905	1.24317	12.761	5.53304	2.87	65	22
51.2611	0.198793	3.01265	1.30256	14.187	9.64668	4.96	65	23
49.6922	0.238125	2.59683	1.05489	12.2251	4.30665	2.74	65	24
36.3975	0.180811	2.10206	1.1942	16.7079	5.5146	2.96	65	25
40.453	0.133217	2.08703	1.02699	7.09774	3.92995	2.98	65	26
34.1258	0.15555	1.47567	0.490294	21.0245	5.39239	3.26	65	27
42.0479	0.227638	1.63886	0.707697	11.5067	6.33483	3.35	65	28
44.8106	0.18626	2.03927	0.864576	15.7195	11.0309	3.38	65	29
51.1599	0.217623	2.02817	1.10908	14.3611	7.35982	3.89	65	30
34.9048	0.187942	1.78758	0.74767	15.1332	5.35684	3.22	65	31
39.044	0.208155	2.20983	1.14444	16.8164	5.30177	3.72	65	32
43.5123	0.187251	2.19176	1.16024	20.1777	3.16087	4.28	65	33
57.1482	0.241256	2.99513	1.67137	0	2.6397	4.77	65	34
34.4041	0.106785	2.5549	1.17398	5.95968	3.50981	2.96	65	35
44.7139	0.197449	2.59683	1.16862	14.8465	5.33505	3.19	65	36
39.0987	0.182823	1.65331	0.737302	17.9999	4.7004	3.48	65	37
42.2819	0.203683	2.07377	0.84656	21.3682	2.61892	5.31	65	38
43.1375	0.202164	2.09481	0.776747	21.9958	6.61982	5.62	65	39
37.4807	0.195998	1.66051	0.642691	19	5.63332	4.32	65	40
56.4411	0.199078	2.33537	0.852996	14.9637	1.11017	7.92	65	41
51.0211	0.208698	2.78814	0.911536	13.236	1.73627	6.41	65	42
59.0183	0.119116	2.29562	0.890679	19.8416	2.18869	9.6	65	43
64.4156	0.197395	2.31435	0.906746	17.908	2.70044	8.46	65	44
66.9384	0.192912	2.31356	0.822135	30.5209	2.14541	7.82	65	45
57.0115	0.200598	1.60393	1.02124	42.8616	1.78261	7.92	65	46
54.9633	0.195265	1.45089	0.503956	46.693	2.31026	7	65	47
54.952	0.197472	1.45089	0.539423	27.4921	2.38674	6.66	65	48
59.9628	0.147491	1.76863	0.816541	39.9409	0.302797	7.44	65	49
64.0222	0.151567	1.74732	0.72166	50.9992	0.0981793	9.31	65	50
63.18	0.131175	1.74732	0.765987	50.9992	0.288629	9.88	65	51
63.2868	0.135609	1.74445	0.753512	50.9992	0.279738	9.05	65	52
60.0934	0.159333	2.48647	0.844586	21.1356	1.027	9.28	65	53
64.9587	0.173821	3.24699	1.48839	22.0113	0.781305	9.28	65	54
60.8126	0.195499	3.24699	1.31706	34.4912	0.291516	8.72	65	55
64.3218	0.24954	3.23522	1.256	38.6703	0.974365	8.59	65	56
61.4314	0.169367	1.78298	0.802594	41.5232	0.308883	9.06	65	57
60.7641	0.167767	1.78298	0.801015	32.7892	0.315257	7.8	65	58
64.1837	0.13115	2.5002	1.22621	15.7059	0.163221	9.2	65	59
64.3869	0.116671	1.75701	0.91467	43.9913	0.488805	8.97	65	60
62.5376	0.192811	1.75701	0.842667	43.6536	0.0934235	9.53	65	61
68.1755	0.129022	1.75359	0.873324	49.9992	1.13757	9.53	65	62
38.1921	0.260048	3.10478	1.26978	16.2604	6.76771	2.46	65	63
38.1921	0.260048	3.10478	1.26978	16.2604	6.76771	4.11	65	64
41.3007	0.171868	2.64458	1.34468	4.74758	4.70003	4.72	65	65
44.6844	0.210807	3.06016	1.1037	14	8.56431	5.1	65	66
44.898	0.242937	3.06016	1.14721	14	4.37051	3.27	65	67
44.0089	0.188323	3.03672	1.50915	16	5.16663	2.14	65	68
44.2017	0.174087	2.62089	1.44521	5.92501	3.88162	4.17	65	69
42.5419	0.159602	2.61309	1.21574	14.1279	5.6416	3.64	65	70
37.7106	0.120198	2.55133	1.20458	22.64	6.65242	6.12	65	71
37.3173	0.166939	2.96789	1.13259	24.3825	2.49858	7.19	65	72
40.5035	0.141857	2.96789	1.46756	24.4552	4.82778	6.44	65	73
43.045	0.157055	2.54178	1.20261	22.1345	5.25953	5.34	65	74
43.8347	0.131702	2.95773	1.23204	24.716	6.48923	7.46	65	75
44.6044	0.129488	2.95773	1.24727	24.7131	6.85377	4.48	65	76

## Sheet: ACE_EV
ace external set
38	7
SD_TrC_AB_nCi_3_M20(M4)_NS2_T_KA_e_MID	RA_B_AB_nCi_2_M1_SS2_T_KA_a-c_MID	RA_B_AB_nCi_2_M1_SS0_T_KA_a-e_MID	RA_F_AB_nCi_2_M1_SS1_T_KA_a_MID	AC[3]_K_TrC_AB_nCi_3_M20(M16)_NS3_D_KA_c_MID	RA_QuQd_AB_nCi_4_M29_MP1_X_KA_e_MID	Activity
1	1	1	1	1	1	0
55.2342	0.180175	2.66643	1.08154	24.4168	18.6074	6.15	65	77
52.019	0.164639	2.61925	1.04937	18.2922	4.62962	7.42	65	78
57.3067	0.171275	3.04164	1.19967	33.9988	4.40122	7	65	79
52.7796	0.0818252	2.95981	1.44154	17.5062	5.21042	8.43	65	80
48.7713	0.0947815	2.56259	1.29263	28.4513	1.41243	8.22	65	81
43.153	0.146373	1.50027	0.712458	24.7621	2.87519	6.34	65	82
51.7033	0.114162	3.06232	1.18973	15.5564	4.0937	8.05	65	83
47.8704	0.203264	2.55335	1.03976	16.9926	0.573437	7.19	65	84
56.1448	0.130802	1.76128	0.556618	42.9082	2.21585	8.77	65	85
49.6216	0.138242	3.16958	1.05964	41	3.15969	9.64	65	86
53.0576	0.179566	2.49066	1.14682	36.5398	0.112773	8.4	65	87
51.8562	0.190211	2.17385	0.724907	41.4169	3.37268	8.52	65	88
52.7372	0.140846	2.21966	0.68944	45.9937	2.793	8.54	65	89
49.1471	0.16017	3.0319	1.35715	11.0298	5.47539	5.8	65	90
54.6496	0.145604	2.59808	1.08089	4.70503	2.74896	6.19	65	91
37.7143	0.184819	2.63937	1.15489	8.38568	4.71522	2.7	65	92
48.2851	0.265023	3.26968	1.15712	20.6791	5.22643	4.51	65	93
46.0591	0.312953	3.40426	1.1003	8.31108	4.5681	5.52	65	94
40.2978	0.162536	2.08703	0.904866	11.2835	6.6438	3.21	65	95
45.457	0.202215	2.0666	0.970898	10.1858	7.7141	3.64	65	96
45.4425	0.179647	2.18409	1.26659	21.857	3.59423	3.03	65	97
45.4274	0.254416	2.90145	1.38843	0	8.36298	3.62	65	98
40.3599	0.22909	2.54542	1.23245	12.4501	6.96973	3.62	65	99
35.9099	0.140008	2.62101	1.08909	4.35468	2.36887	5.62	65	100
60.9595	0.318092	2.96709	1.41314	0	2.63768	4.41	65	101
53.5037	0.187099	2.56745	1.27716	17.0259	6.74982	6.15	65	102
42.1523	0.195841	2.08703	0.869837	21	3.47632	4.99	65	103
39.9771	0.18226	1.6736	0.59973	13.7701	8.31553	5.08	65	104
60.3028	0.21044	2.33573	0.847089	44.2522	7.25474	5.6	65	105
59.2033	0.144292	2.31435	0.933529	19.5179	1.00487	5.6	65	106
61.0891	0.171615	1.74732	0.657714	23.9068	0.142471	8.49	65	107
60.1448	0.164231	1.74732	0.624257	23.9585	0.232368	6.47	65	108
64.7365	0.161979	2.48647	0.930561	20.5532	0.433849	9.11	65	109
70.1012	0.281769	2.51955	1.03101	52.9897	1.18659	9.54	65	110
67.9422	0.124067	1.77914	0.947362	49.9902	0.19365	9.94	65	111
36.9434	0.12846	2.62994	1.22366	14.051	7.61287	3.59	65	112
38.9154	0.211818	2.95778	1.25719	26.283	3.44018	4.42	65	113
43.7665	0.157318	2.54178	1.39275	22.1116	5.07986	3	65	114

## Sheet: smiles
1	CC(NP(=O)([O-])[O-])C(=O)N1CCCC1C(=O)[O-]
2	[O-]C(=O)CCN1C(=O)N2CC=CC(N2C1=O)C(=O)[O-]
3	CC(CS)C(=O)N1CCCC1C(=O)[O-]
4	[O-]C(=O)C1CCCN1C(=O)C2CCC2S
5	CC(NC(=O)C(S)Cc1ccccc1)C(=O)N2CCCC2C(=O)[O-]
6	CC([NH2+]C(CCCNC(=O)OCc1ccccc1)C(=O)[O-])C(=O)N2CCCC2C(=O)[O-]
7	CC1CCCC([NH2+]C(CCc2ccccc2)C(=O)[O-])C(=O)N1CC(=O)[O-]
8	CC([NH2+]C(CCc1ccccc1)C(=O)[O-])C(=O)N2CCCC2C(=O)[O-]
9	[NH3+]CCCCC([NH2+]C(CCc1ccccc1)C(=O)[O-])C(=O)N2CCCC2C(=O)[O-]
10	CC([NH2+]C(CCc1cccc2ccccc12)C(=O)[O-])C(=O)N3CCCC3C(=O)[O-]
11	CC([NH2+]C(CCc1ccc(O)cc1)C(=O)[O-])C(=O)N2CCCC2C(=O)[O-]
12	[O-]C(=O)C(CCc1ccccc1)[NH2+]C2CCCC3SCC(N3C2=O)C(=O)[O-]
13	[O-]C(=O)C1CCCN1C(=O)CP(=O)([O-])CC(Cc2ccccc2)NC(=O)c3ccccc3
14	CC([NH2+]C(C(Cc1ccccc1)NC(=O)c2ccccc2)C(=O)[O-])C(=O)N3CCCC3C(=O)[O-]
15	[O-]C(=O)C1CCCN1C(=O)CCC(=O)C(Cc2ccccc2)NC(=O)c3ccccc3
16	CC(NP(=O)([O-])CCc1ccccc1)C(=O)N2CCCC2C(=O)[O-]
17	[O-]C(=O)CNC(=O)CCS
18	CC(NC(=O)CCS)C(=O)[O-]
19	[O-]C(=O)C(Cc1ccccc1)NC(=O)CCS
20	[O-]C(=O)C1CCCN1C(=O)CCS
21	[O-]C(=O)CCC(=O)NCC(=O)[O-]
22	CC(NC(=O)CCC(=O)[O-])C(=O)[O-]
23	CC(CS)C(=O)N1CCCC1C(=O)[O-]
24	[O-]C(=O)C1CCCN1C(=O)CCS
25	CC(C)C(NC(=O)CCC(=O)[O-])C(=O)[O-]
26	CCC(C)C(NC(=O)CCC(=O)[O-])C(=O)[O-]
27	[O-]C(=O)CCC(=O)NC(Cc1ccccc1)C(=O)[O-]
28	NCC(=O)N1CCCC1C(=O)[O-]
29	CC(C)C(N)C(=O)N1CCCC1C(=O)[O-]
30	CCC(C)C(N)C(=O)N1CCCC1C(=O)[O-]
31	NCC(=O)NC(Cc1ccccc1)C(=O)[O-]
32	CC(N)C(=O)NC(Cc1ccccc1)C(=O)[O-]
33	CC(C)C(N)C(=O)NC(Cc1ccccc1)C(=O)[O-]
34	CCOC(=O)C1CCCN1C(=O)CCS
35	[O-]C(=O)CCCCCS
36	[O-]C(=O)C1CCC(=O)N1CCCS
37	[O-]C(=O)CCC(=O)N1CCCC1C(=O)[O-]
38	CC(CCC(=O)[O-])C(=O)N1CCCC1C(=O)[O-]
39	CC([NH2+]CC(=O)[O-])C(=O)N1CCCC1C(=O)[O-]
40	[O-]C(=O)C1CCCN1C(=O)CCP(=O)([O-])[O-]
41	[NH3+]CCCCC(NC(=O)OCc1ccccc1)C(=O)NC(CCC(=O)N2CCCC2C(=O)[O-])C(=O)[O-]
42	CC(NC(=O)OCc1ccccc1)C(=O)NC(CCC(=O)N2CCCC2C(=O)[O-])C(=O)[O-]
43	[O-]C(=O)C(CCC(=O)N1C(Cc2ccccc12)C(=O)[O-])NC(=O)C(Cc3ccccc3)NC(=O)OCc4ccccc4
44	[NH3+]CCCCC(NC(=O)OCc1ccccc1)C(=O)NC(CCC(=O)N2C3CCCCC3CC2C(=O)[O-])C(=O)[O-]
45	[O-]C(=O)C(CCC(=O)N1C2CCCCC2CC1C(=O)[O-])NC(=O)C3CCCN3C(=O)OCc4ccccc4
46	[NH3+]CCCCC([NH3+])C(=O)NC(CCC(=O)N1C2CCCCC2CC1C(=O)[O-])C(=O)[O-]
47	[NH3+]C(Cc1ccccc1)C(=O)NC(CCC(=O)N2C3CCCCC3CC2C(=O)[O-])C(=O)[O-]
48	[NH3+]C(Cc1ccccc1)C(=O)NC(CCC(=O)N2C3CCCCC3CC2C(=O)[O-])C(=O)[O-]
49	[NH3+]CCCCC(OP(=O)([O-])CCCCc1ccccc1)C(=O)N2CCCC2C(=O)[O-]
50	[NH3+]CCCCC(OP(=O)([O-])CCCCc1ccccc1)C(=O)N2CC(CC2C(=O)[O-])C3CCCCC3
51	[NH3+]CCCCC(OP(=O)([O-])CCCCc1ccccc1)C(=O)N2CC(CC2C(=O)[O-])c3ccccc3
52	[NH3+]CCCCC(OP(=O)([O-])CCCCc1ccccc1)C(=O)N2CC(Cc3ccccc3)CC2C(=O)[O-]
53	[NH3+]CCCCC(OP(=O)([O-])CCCCc1ccccc1)C(=O)N2CC(CC2C(=O)[O-])Sc3ccccc3
54	CSC1CC(N(C1)C(=O)C(CCCC[NH3+])OP(=O)([O-])CCCCc2ccccc2)C(=O)[O-]
55	CSC1CC(N(C1)C(=O)C(CCCC[NH3+])OP(=O)([O-])CCCCc2ccccc2)C(=O)[O-]
56	CSC1(CC(N(C1)C(=O)C(CCCC[NH3+])OP(=O)([O-])CCCCc2ccccc2)C(=O)[O-])SC
57	[NH3+]CCCCC(OP(=O)([O-])CCCCc1ccccc1)C(=O)N2CC(O)CC2C(=O)[O-]
58	[NH3+]CCCCC(OP(=O)([O-])CCCCc1ccccc1)C(=O)N2CC(O)CC2C(=O)[O-]
59	[NH3+]CCCCC(OP(=O)([O-])CCCCc1ccccc1)C(=O)N2CC3(CC2C(=O)[O-])SCCS3
60	[NH3+]CCCCC(OP(=O)([O-])CCCCc1ccccc1)C(=O)N(CC(=O)[O-])c2ccccc2
61	[NH3+]CCCCC(OP(=O)([O-])CCCCc1ccccc1)C(=O)N(CC(=O)[O-])C2CCCCC2
62	[NH3+]CCCCC(OP(=O)([O-])CCCCc1ccccc1)C(=O)N2C(Cc3ccccc23)C(=O)[O-]
63	CC(C)(S)C(=O)NC(CCC(=O)[O-])C(=O)[O-]
64	CC(C)(S)C(=O)NC(CCC(=O)[O-])C(=O)[O-]
65	[O-]C(=O)C(CS)NC(=O)CS
66	CC(S)C(=O)NC(CS)C(=O)[O-]
67	CC(S)C(=O)NC(CS)C(=O)[O-]
68	CC(C)(S)C(=O)NC(CS)C(=O)[O-]
69	[O-]C(=O)C(CS)NC(=O)CCS
70	[O-]C(=O)C(Cc1cnc[nH]1)NC(=O)CCS
71	[O-]C(=O)C(Cc1c[nH]c2ccccc12)NC(=O)CS
72	CC(S)C(=O)NC(Cc1c[nH]c2ccccc12)C(=O)[O-]
73	CC(S)C(=O)NC(Cc1c[nH]c2ccccc12)C(=O)[O-]
74	[O-]C(=O)C(Cc1c[nH]c2ccccc12)NC(=O)CCS
75	CC(CS)C(=O)NC(Cc1c[nH]c2ccccc12)C(=O)[O-]
76	CC(CS)C(=O)NC(Cc1c[nH]c2ccccc12)C(=O)[O-]
77	[O-]C(=O)C1C=CCN2N1C(=O)N(CS)C2=O
78	[O-]C(=O)C1CCCN2N1C(=O)C(CS)CC2=O
79	CC1(CCS)C(=O)N2CCCC(N2C1=O)C(=O)[O-]
80	CC(CS)C(=O)N1C(Cc2ccccc12)C(=O)[O-]
81	Oc1ccccc1C2SCC(N2C(=O)CCS)C(=O)[O-]
82	OC1=C2CCC(N2C(=O)C(=C1)CCC(=O)[O-])C(=O)[O-]
83	CC(CS)C(=O)N1C(CCC1=O)C(=O)[O-]
84	[O-]C(=O)C1CCCN1C(=O)C2CCCC2S
85	[O-]C(=O)CN1C(=O)C(CCc2ccccc12)[NH2+]C(CCc3ccccc3)C(=O)[O-]
86	CC([NH2+]C(CCC(=O)Nc1ccc(I)cc1)C(=O)[O-])C(=O)N2CCCC2C(=O)[O-]
87	[O-]C(=O)C1CC2(CN1C(=O)CP(=O)([O-])CCCCc3ccccc3)SCCS2
88	CC(CC(=O)C(Cc1ccccc1)NC(=O)c2ccccc2)C(=O)N3CCCC3C(=O)[O-]
89	CC([NH2+]C(C1CCCN1C(=O)c2ccccc2)C(=O)[O-])C(=O)N3CCCC3C(=O)[O-]
90	CC(C)C(NC(=O)CCS)C(=O)[O-]
91	[O-]C(=O)C1=CCCN1C(=O)CCS
92	[O-]C(=O)CCNC(=O)CCS
93	CN(C(Cc1ccccc1)C(=O)[O-])C(=O)CCS
94	CN(CC(=O)[O-])C(=O)CCS
95	CC(C)CC(NC(=O)CCC(=O)[O-])C(=O)[O-]
96	CC(N)C(=O)N1CCCC1C(=O)[O-]
97	CCC(C)C(N)C(=O)NC(Cc1ccccc1)C(=O)[O-]
98	CC(CS)C(=O)N1CCCC1
99	[O-]C(=O)C1CCCN1CCCS
100	[O-]C(=O)CCC(=O)CCS
101	CC(C)(C)OC(=O)C1CCCN1C(=O)CCS
102	[O-]C(=O)C(Cc1ccccc1)OC(=O)CCS
103	CC(CC(=O)[O-])C(=O)N1CCCC1C(=O)[O-]
104	[O-]C(=O)C1CCCN1C(=O)CP(=O)([O-])[O-]
105	[O-]C(=O)C(CCC(=O)N1CCCC1C(=O)[O-])NC(=O)C2CCCN2C(=O)OCc3ccccc3
106	[NH3+]CCCCC(NC(=O)OCc1ccccc1)C(=O)NC(CCC(=O)N2C(Cc3ccccc23)C(=O)[O-])C(=O)[O-]
107	[NH3+]CCCCC(OP(=O)([O-])CCCCc1ccccc1)C(=O)N2CC(CC2C(=O)[O-])C3CCCCC3
108	[NH3+]CCCCC(OP(=O)([O-])CCCCc1ccccc1)C(=O)N2CC(CC2C(=O)[O-])c3ccccc3
109	[NH3+]CCCCC(OP(=O)([O-])CCCCc1ccccc1)C(=O)N2CC(CC2C(=O)[O-])Sc3ccccc3
110	COc1ccc(cc1OC)N(CC(=O)[O-])C(=O)C(CCCC[NH3+])OP(=O)([O-])CCCCc2ccccc2
111	[NH3+]CCCCC(OP(=O)([O-])CCCCc1ccccc1)C(=O)N(CC(=O)[O-])c2ccc3OCOc3c2
112	[O-]C(=O)C(Cc1cnc[nH]1)NC(=O)CS
113	CC(C)(S)C(=O)NC(Cc1c[nH]c2ccccc12)C(=O)[O-]
114	[O-]C(=O)C(Cc1c[nH]c2ccccc12)NC(=O)CCS
